# Supplementary material for: Microtubule instability driven by longitudinal and lateral strain propagation
Source: PLoS Comput Biol. 2020 Sep 2;16(9):e1008132. doi: 10.1371/journal.pcbi.1008132 (PMC7467311; doi:10.1371/journal.pcbi.1008132)
Supplement: S1 Data Set — S1: Refined single-PF structure in the GTP state. S2: Refined single-PF structure in the GDP state. S3: Refined homotypic double-PF structure in the GTP state. S4: Refined homotypic double-PF structure in the GDP state. S5: Refined three-PF structure in the GTP state. S6: Refined three-PF structure in the GDP state. (ZIP) [file pcbi.1008132.s003.zip]

Archive with 7 entries (6 files):
- refined_models/
- refined_models/single_PF_GDP.pdb
- refined_models/three_PF_GDP.pdb
- refined_models/homo_double_PF_GTP.pdb
- refined_models/single_PF_GTP.pdb
- refined_models/homo_double_PF_GDP.pdb
- refined_models/three_PF_GTP.pdb
