# Supplementary material for: Microtubule instability driven by longitudinal and lateral strain propagation
Source: PLoS Comput Biol. 2020 Sep 2;16(9):e1008132. doi: 10.1371/journal.pcbi.1008132 (PMC7467311; doi:10.1371/journal.pcbi.1008132)
Supplement: S1 Data Set — S1: Refined single-PF structure in the GTP state. S2: Refined single-PF structure in the GDP state. S3: Refined homotypic double-PF structure in the GTP state. S4: Refined homotypic double-PF structure in the GDP state. S5: Refined three-PF structure in the GTP state. S6: Refined three-PF structure in the GDP state. (ZIP) [file pcbi.1008132.s003.zip › refined_models/single_PF_GDP.pdb]

CRYST1   80.000   80.000  220.000  90.00  90.00  90.00 P 1           1
ATOM      1  N   MET A   1      17.920  26.440  97.960  1.00  0.00           N
ATOM      2  CA  MET A   1      17.640  27.640  98.780  1.00  0.00           C
ATOM      3  CB  MET A   1      17.830  27.370 100.280  1.00  0.00           C
ATOM      4  CG  MET A   1      16.780  26.480 100.950  1.00  0.00           C
ATOM      5  SD  MET A   1      15.060  27.060 100.910  1.00  0.00           S
ATOM      6  CE  MET A   1      15.180  28.290 102.240  1.00  0.00           C
ATOM      7  C   MET A   1      18.350  28.870  98.320  1.00  0.00           C
ATOM      8  O   MET A   1      17.710  29.860  97.980  1.00  0.00           O
ATOM      9  N   ARG A   2      19.690  28.840  98.310  1.00  0.00           N
ATOM     10  CA  ARG A   2      20.540  29.860  97.760  1.00  0.00           C
ATOM     11  CB  ARG A   2      21.890  29.830  98.500  1.00  0.00           C
ATOM     12  CG  ARG A   2      22.700  28.540  98.360  1.00  0.00           C
ATOM     13  CD  ARG A   2      23.450  28.100  99.620  1.00  0.00           C
ATOM     14  NE  ARG A   2      24.330  29.240  99.970  1.00  0.00           N
ATOM     15  CZ  ARG A   2      25.190  29.240 101.030  1.00  0.00           C
ATOM     16  NH1 ARG A   2      25.480  28.190 101.840  1.00  0.00           N
ATOM     17  NH2 ARG A   2      25.820  30.420 101.300  1.00  0.00           N
ATOM     18  C   ARG A   2      20.700  29.780  96.280  1.00  0.00           C
ATOM     19  O   ARG A   2      21.690  29.270  95.760  1.00  0.00           O
ATOM     20  N   GLU A   3      19.680  30.250  95.540  1.00  0.00           N
ATOM     21  CA  GLU A   3      19.630  30.100  94.120  1.00  0.00           C
ATOM     22  CB  GLU A   3      18.180  30.180  93.600  1.00  0.00           C
ATOM     23  CG  GLU A   3      17.440  28.850  93.560  1.00  0.00           C
ATOM     24  CD  GLU A   3      17.070  28.310  94.940  1.00  0.00           C
ATOM     25  OE1 GLU A   3      17.580  27.240  95.360  1.00  0.00           O
ATOM     26  OE2 GLU A   3      16.200  28.950  95.580  1.00  0.00           O
ATOM     27  C   GLU A   3      20.510  30.990  93.300  1.00  0.00           C
ATOM     28  O   GLU A   3      20.560  32.200  93.520  1.00  0.00           O
ATOM     29  N   CYS A   4      21.130  30.390  92.270  1.00  0.00           N
ATOM     30  CA  CYS A   4      22.060  31.050  91.410  1.00  0.00           C
ATOM     31  CB  CYS A   4      23.520  30.780  91.810  1.00  0.00           C
ATOM     32  SG  CYS A   4      24.730  31.830  90.950  1.00  0.00           S
ATOM     33  C   CYS A   4      21.780  30.530  90.050  1.00  0.00           C
ATOM     34  O   CYS A   4      21.410  29.360  89.890  1.00  0.00           O
ATOM     35  N   ILE A   5      21.860  31.410  89.030  1.00  0.00           N
ATOM     36  CA  ILE A   5      21.540  31.010  87.700  1.00  0.00           C
ATOM     37  CB  ILE A   5      20.150  31.400  87.290  1.00  0.00           C
ATOM     38  CG2 ILE A   5      19.130  30.730  88.230  1.00  0.00           C
ATOM     39  CG1 ILE A   5      19.930  32.920  87.350  1.00  0.00           C
ATOM     40  CD  ILE A   5      18.490  33.340  87.090  1.00  0.00           C
ATOM     41  C   ILE A   5      22.510  31.600  86.730  1.00  0.00           C
ATOM     42  O   ILE A   5      23.060  32.680  86.900  1.00  0.00           O
ATOM     43  N   SER A   6      22.790  30.880  85.630  1.00  0.00           N
ATOM     44  CA  SER A   6      23.760  31.210  84.630  1.00  0.00           C
ATOM     45  CB  SER A   6      24.700  30.060  84.210  1.00  0.00           C
ATOM     46  OG  SER A   6      25.630  29.710  85.220  1.00  0.00           O
ATOM     47  C   SER A   6      23.050  31.620  83.390  1.00  0.00           C
ATOM     48  O   SER A   6      22.060  31.000  83.020  1.00  0.00           O
ATOM     49  N   ILE A   7      23.510  32.660  82.660  1.00  0.00           N
ATOM     50  CA  ILE A   7      22.990  32.990  81.370  1.00  0.00           C
ATOM     51  CB  ILE A   7      22.290  34.310  81.340  1.00  0.00           C
ATOM     52  CG2 ILE A   7      21.790  34.570  79.910  1.00  0.00           C
ATOM     53  CG1 ILE A   7      21.120  34.370  82.330  1.00  0.00           C
ATOM     54  CD  ILE A   7      21.470  34.930  83.710  1.00  0.00           C
ATOM     55  C   ILE A   7      24.150  33.080  80.440  1.00  0.00           C
ATOM     56  O   ILE A   7      25.130  33.790  80.670  1.00  0.00           O
ATOM     57  N   HIS A   8      24.150  32.340  79.320  1.00  0.00           N
ATOM     58  CA  HIS A   8      25.240  32.290  78.390  1.00  0.00           C
ATOM     59  CB  HIS A   8      25.580  30.810  78.140  1.00  0.00           C
ATOM     60  ND1 HIS A   8      24.640  29.320  79.900  1.00  0.00           N
ATOM     61  CG  HIS A   8      25.730  29.980  79.380  1.00  0.00           C
ATOM     62  CE1 HIS A   8      25.130  28.650  80.990  1.00  0.00           C
ATOM     63  NE2 HIS A   8      26.410  28.870  81.200  1.00  0.00           N
ATOM     64  CD2 HIS A   8      26.800  29.710  80.170  1.00  0.00           C
ATOM     65  C   HIS A   8      24.860  32.920  77.100  1.00  0.00           C
ATOM     66  O   HIS A   8      23.840  32.510  76.560  1.00  0.00           O
ATOM     67  N   VAL A   9      25.660  33.860  76.570  1.00  0.00           N
ATOM     68  CA  VAL A   9      25.380  34.570  75.360  1.00  0.00           C
ATOM     69  CB  VAL A   9      25.210  36.030  75.690  1.00  0.00           C
ATOM     70  CG1 VAL A   9      25.000  36.890  74.430  1.00  0.00           C
ATOM     71  CG2 VAL A   9      24.110  36.270  76.730  1.00  0.00           C
ATOM     72  C   VAL A   9      26.380  34.430  74.260  1.00  0.00           C
ATOM     73  O   VAL A   9      27.570  34.640  74.500  1.00  0.00           O
ATOM     74  N   GLY A  10      25.910  34.160  73.030  1.00  0.00           N
ATOM     75  CA  GLY A  10      26.710  34.110  71.840  1.00  0.00           C
ATOM     76  C   GLY A  10      27.550  32.880  71.770  1.00  0.00           C
ATOM     77  O   GLY A  10      27.500  32.040  72.660  1.00  0.00           O
ATOM     78  N   GLN A  11      28.430  32.690  70.770  1.00  0.00           N
ATOM     79  CA  GLN A  11      29.220  31.510  70.650  1.00  0.00           C
ATOM     80  CB  GLN A  11      29.890  31.450  69.260  1.00  0.00           C
ATOM     81  CG  GLN A  11      30.330  30.060  68.790  1.00  0.00           C
ATOM     82  CD  GLN A  11      30.540  30.060  67.280  1.00  0.00           C
ATOM     83  OE1 GLN A  11      30.270  31.020  66.570  1.00  0.00           O
ATOM     84  NE2 GLN A  11      31.130  28.970  66.720  1.00  0.00           N
ATOM     85  C   GLN A  11      30.230  31.350  71.730  1.00  0.00           C
ATOM     86  O   GLN A  11      30.560  30.240  72.140  1.00  0.00           O
ATOM     87  N   ALA A  12      30.690  32.490  72.280  1.00  0.00           N
ATOM     88  CA  ALA A  12      31.510  32.530  73.450  1.00  0.00           C
ATOM     89  CB  ALA A  12      31.750  34.010  73.790  1.00  0.00           C
ATOM     90  C   ALA A  12      30.890  31.980  74.690  1.00  0.00           C
ATOM     91  O   ALA A  12      31.370  31.010  75.280  1.00  0.00           O
ATOM     92  N   GLY A  13      29.750  32.560  75.100  1.00  0.00           N
ATOM     93  CA  GLY A  13      29.150  32.170  76.340  1.00  0.00           C
ATOM     94  C   GLY A  13      28.630  30.770  76.300  1.00  0.00           C
ATOM     95  O   GLY A  13      28.660  30.080  77.310  1.00  0.00           O
ATOM     96  N   VAL A  14      28.200  30.330  75.100  1.00  0.00           N
ATOM     97  CA  VAL A  14      27.660  29.010  74.930  1.00  0.00           C
ATOM     98  CB  VAL A  14      26.810  28.960  73.700  1.00  0.00           C
ATOM     99  CG1 VAL A  14      26.350  27.530  73.370  1.00  0.00           C
ATOM    100  CG2 VAL A  14      25.610  29.910  73.840  1.00  0.00           C
ATOM    101  C   VAL A  14      28.730  27.980  74.980  1.00  0.00           C
ATOM    102  O   VAL A  14      28.520  26.930  75.590  1.00  0.00           O
ATOM    103  N   GLN A  15      29.920  28.210  74.400  1.00  0.00           N
ATOM    104  CA  GLN A  15      30.920  27.190  74.340  1.00  0.00           C
ATOM    105  CB  GLN A  15      31.910  27.390  73.190  1.00  0.00           C
ATOM    106  CG  GLN A  15      31.340  27.200  71.780  1.00  0.00           C
ATOM    107  CD  GLN A  15      32.400  27.340  70.690  1.00  0.00           C
ATOM    108  OE1 GLN A  15      32.800  26.360  70.080  1.00  0.00           O
ATOM    109  NE2 GLN A  15      33.030  28.540  70.620  1.00  0.00           N
ATOM    110  C   GLN A  15      31.590  27.060  75.660  1.00  0.00           C
ATOM    111  O   GLN A  15      31.980  25.940  76.010  1.00  0.00           O
ATOM    112  N   ILE A  16      31.650  28.150  76.450  1.00  0.00           N
ATOM    113  CA  ILE A  16      31.960  28.120  77.850  1.00  0.00           C
ATOM    114  CB  ILE A  16      32.080  29.560  78.250  1.00  0.00           C
ATOM    115  CG2 ILE A  16      31.910  29.680  79.780  1.00  0.00           C
ATOM    116  CG1 ILE A  16      33.420  30.150  77.790  1.00  0.00           C
ATOM    117  CD  ILE A  16      33.410  31.680  77.860  1.00  0.00           C
ATOM    118  C   ILE A  16      30.940  27.360  78.630  1.00  0.00           C
ATOM    119  O   ILE A  16      31.270  26.500  79.430  1.00  0.00           O
ATOM    120  N   GLY A  17      29.630  27.590  78.410  1.00  0.00           N
ATOM    121  CA  GLY A  17      28.530  26.880  78.980  1.00  0.00           C
ATOM    122  C   GLY A  17      28.580  25.400  78.830  1.00  0.00           C
ATOM    123  O   GLY A  17      28.360  24.660  79.790  1.00  0.00           O
ATOM    124  N   ASN A  18      28.970  24.920  77.630  1.00  0.00           N
ATOM    125  CA  ASN A  18      29.100  23.530  77.310  1.00  0.00           C
ATOM    126  CB  ASN A  18      29.550  23.330  75.850  1.00  0.00           C
ATOM    127  CG  ASN A  18      28.360  23.430  74.910  1.00  0.00           C
ATOM    128  OD1 ASN A  18      27.230  23.060  75.220  1.00  0.00           O
ATOM    129  ND2 ASN A  18      28.640  23.870  73.650  1.00  0.00           N
ATOM    130  C   ASN A  18      30.110  22.900  78.210  1.00  0.00           C
ATOM    131  O   ASN A  18      29.930  21.760  78.630  1.00  0.00           O
ATOM    132  N   ALA A  19      31.200  23.620  78.540  1.00  0.00           N
ATOM    133  CA  ALA A  19      32.220  23.090  79.390  1.00  0.00           C
ATOM    134  CB  ALA A  19      33.510  23.870  79.110  1.00  0.00           C
ATOM    135  C   ALA A  19      31.910  23.260  80.840  1.00  0.00           C
ATOM    136  O   ALA A  19      32.190  22.390  81.670  1.00  0.00           O
ATOM    137  N   CYS A  20      31.270  24.370  81.230  1.00  0.00           N
ATOM    138  CA  CYS A  20      30.860  24.620  82.580  1.00  0.00           C
ATOM    139  CB  CYS A  20      30.390  26.080  82.730  1.00  0.00           C
ATOM    140  SG  CYS A  20      30.280  26.610  84.460  1.00  0.00           S
ATOM    141  C   CYS A  20      29.800  23.710  83.080  1.00  0.00           C
ATOM    142  O   CYS A  20      29.920  23.160  84.180  1.00  0.00           O
ATOM    143  N   TRP A  21      28.740  23.490  82.280  1.00  0.00           N
ATOM    144  CA  TRP A  21      27.700  22.620  82.730  1.00  0.00           C
ATOM    145  CB  TRP A  21      26.310  22.930  82.130  1.00  0.00           C
ATOM    146  CG  TRP A  21      25.760  24.200  82.720  1.00  0.00           C
ATOM    147  CD1 TRP A  21      25.980  25.470  82.290  1.00  0.00           C
ATOM    148  NE1 TRP A  21      25.460  26.390  83.160  1.00  0.00           N
ATOM    149  CE2 TRP A  21      24.870  25.700  84.190  1.00  0.00           C
ATOM    150  CD2 TRP A  21      25.030  24.330  83.960  1.00  0.00           C
ATOM    151  CE3 TRP A  21      24.470  23.430  84.820  1.00  0.00           C
ATOM    152  CZ3 TRP A  21      23.800  23.870  85.940  1.00  0.00           C
ATOM    153  CZ2 TRP A  21      24.160  26.170  85.260  1.00  0.00           C
ATOM    154  CH2 TRP A  21      23.630  25.230  86.120  1.00  0.00           C
ATOM    155  C   TRP A  21      28.080  21.180  82.650  1.00  0.00           C
ATOM    156  O   TRP A  21      27.630  20.370  83.460  1.00  0.00           O
ATOM    157  N   GLU A  22      29.060  20.790  81.810  1.00  0.00           N
ATOM    158  CA  GLU A  22      29.580  19.450  81.790  1.00  0.00           C
ATOM    159  CB  GLU A  22      30.580  19.320  80.630  1.00  0.00           C
ATOM    160  CG  GLU A  22      31.310  17.980  80.540  1.00  0.00           C
ATOM    161  CD  GLU A  22      32.410  18.050  79.490  1.00  0.00           C
ATOM    162  OE1 GLU A  22      33.520  17.520  79.770  1.00  0.00           O
ATOM    163  OE2 GLU A  22      32.180  18.550  78.360  1.00  0.00           O
ATOM    164  C   GLU A  22      30.300  19.150  83.050  1.00  0.00           C
ATOM    165  O   GLU A  22      30.160  18.040  83.570  1.00  0.00           O
ATOM    166  N   LEU A  23      31.000  20.160  83.610  1.00  0.00           N
ATOM    167  CA  LEU A  23      31.720  20.050  84.840  1.00  0.00           C
ATOM    168  CB  LEU A  23      32.570  21.310  85.030  1.00  0.00           C
ATOM    169  CG  LEU A  23      33.500  21.310  86.250  1.00  0.00           C
ATOM    170  CD1 LEU A  23      34.470  20.110  86.160  1.00  0.00           C
ATOM    171  CD2 LEU A  23      34.330  22.600  86.390  1.00  0.00           C
ATOM    172  C   LEU A  23      30.810  19.970  86.020  1.00  0.00           C
ATOM    173  O   LEU A  23      30.910  19.100  86.890  1.00  0.00           O
ATOM    174  N   TYR A  24      29.780  20.830  86.120  1.00  0.00           N
ATOM    175  CA  TYR A  24      28.780  20.780  87.140  1.00  0.00           C
ATOM    176  CB  TYR A  24      27.780  21.930  86.950  1.00  0.00           C
ATOM    177  CG  TYR A  24      28.380  23.250  87.270  1.00  0.00           C
ATOM    178  CD1 TYR A  24      29.370  23.450  88.200  1.00  0.00           C
ATOM    179  CE1 TYR A  24      29.760  24.730  88.530  1.00  0.00           C
ATOM    180  CZ  TYR A  24      29.100  25.830  88.020  1.00  0.00           C
ATOM    181  OH  TYR A  24      29.500  27.110  88.440  1.00  0.00           O
ATOM    182  CD2 TYR A  24      27.830  24.360  86.670  1.00  0.00           C
ATOM    183  CE2 TYR A  24      28.140  25.640  87.060  1.00  0.00           C
ATOM    184  C   TYR A  24      28.000  19.520  87.130  1.00  0.00           C
ATOM    185  O   TYR A  24      27.620  19.100  88.230  1.00  0.00           O
ATOM    186  N   CYS A  25      27.730  18.840  86.000  1.00  0.00           N
ATOM    187  CA  CYS A  25      27.070  17.570  86.080  1.00  0.00           C
ATOM    188  CB  CYS A  25      26.630  17.100  84.680  1.00  0.00           C
ATOM    189  SG  CYS A  25      25.370  18.200  83.970  1.00  0.00           S
ATOM    190  C   CYS A  25      27.960  16.540  86.680  1.00  0.00           C
ATOM    191  O   CYS A  25      27.640  15.810  87.620  1.00  0.00           O
ATOM    192  N   LEU A  26      29.210  16.490  86.180  1.00  0.00           N
ATOM    193  CA  LEU A  26      30.240  15.620  86.670  1.00  0.00           C
ATOM    194  CB  LEU A  26      31.480  15.900  85.810  1.00  0.00           C
ATOM    195  CG  LEU A  26      32.670  14.970  86.110  1.00  0.00           C
ATOM    196  CD1 LEU A  26      32.350  13.480  85.930  1.00  0.00           C
ATOM    197  CD2 LEU A  26      33.810  15.410  85.180  1.00  0.00           C
ATOM    198  C   LEU A  26      30.540  15.740  88.130  1.00  0.00           C
ATOM    199  O   LEU A  26      30.580  14.750  88.850  1.00  0.00           O
ATOM    200  N   GLU A  27      30.740  16.980  88.620  1.00  0.00           N
ATOM    201  CA  GLU A  27      31.110  17.210  89.980  1.00  0.00           C
ATOM    202  CB  GLU A  27      31.470  18.700  90.140  1.00  0.00           C
ATOM    203  CG  GLU A  27      32.030  19.110  91.510  1.00  0.00           C
ATOM    204  CD  GLU A  27      32.660  20.490  91.420  1.00  0.00           C
ATOM    205  OE1 GLU A  27      33.710  20.670  92.090  1.00  0.00           O
ATOM    206  OE2 GLU A  27      32.100  21.390  90.740  1.00  0.00           O
ATOM    207  C   GLU A  27      30.090  16.790  90.990  1.00  0.00           C
ATOM    208  O   GLU A  27      30.450  16.210  92.010  1.00  0.00           O
ATOM    209  N   HIS A  28      28.780  16.950  90.730  1.00  0.00           N
ATOM    210  CA  HIS A  28      27.780  16.470  91.620  1.00  0.00           C
ATOM    211  CB  HIS A  28      26.540  17.380  91.720  1.00  0.00           C
ATOM    212  ND1 HIS A  28      26.690  19.760  91.020  1.00  0.00           N
ATOM    213  CG  HIS A  28      26.940  18.800  91.980  1.00  0.00           C
ATOM    214  CE1 HIS A  28      27.080  20.960  91.540  1.00  0.00           C
ATOM    215  NE2 HIS A  28      27.590  20.840  92.760  1.00  0.00           N
ATOM    216  CD2 HIS A  28      27.460  19.490  93.030  1.00  0.00           C
ATOM    217  C   HIS A  28      27.330  15.080  91.300  1.00  0.00           C
ATOM    218  O   HIS A  28      26.460  14.510  91.950  1.00  0.00           O
ATOM    219  N   GLY A  29      27.960  14.410  90.320  1.00  0.00           N
ATOM    220  CA  GLY A  29      27.730  13.020  90.060  1.00  0.00           C
ATOM    221  C   GLY A  29      26.510  12.730  89.250  1.00  0.00           C
ATOM    222  O   GLY A  29      25.890  11.670  89.330  1.00  0.00           O
ATOM    223  N   ILE A  30      26.070  13.680  88.410  1.00  0.00           N
ATOM    224  CA  ILE A  30      24.920  13.660  87.560  1.00  0.00           C
ATOM    225  CB  ILE A  30      24.350  15.040  87.410  1.00  0.00           C
ATOM    226  CG2 ILE A  30      22.980  14.840  86.750  1.00  0.00           C
ATOM    227  CG1 ILE A  30      24.170  15.770  88.750  1.00  0.00           C
ATOM    228  CD  ILE A  30      23.600  17.190  88.660  1.00  0.00           C
ATOM    229  C   ILE A  30      25.330  13.100  86.240  1.00  0.00           C
ATOM    230  O   ILE A  30      26.320  13.590  85.700  1.00  0.00           O
ATOM    231  N   GLN A  31      24.620  12.110  85.680  1.00  0.00           N
ATOM    232  CA  GLN A  31      24.910  11.570  84.380  1.00  0.00           C
ATOM    233  CB  GLN A  31      24.100  10.270  84.250  1.00  0.00           C
ATOM    234  CG  GLN A  31      24.430   9.210  85.300  1.00  0.00           C
ATOM    235  CD  GLN A  31      23.510   8.010  85.120  1.00  0.00           C
ATOM    236  OE1 GLN A  31      22.300   8.100  84.940  1.00  0.00           O
ATOM    237  NE2 GLN A  31      24.160   6.830  85.260  1.00  0.00           N
ATOM    238  C   GLN A  31      24.470  12.500  83.310  1.00  0.00           C
ATOM    239  O   GLN A  31      23.540  13.270  83.490  1.00  0.00           O
ATOM    240  N   PRO A  32      25.000  12.450  82.120  1.00  0.00           N
ATOM    241  CD  PRO A  32      26.300  11.830  81.890  1.00  0.00           C
ATOM    242  CA  PRO A  32      24.530  13.180  80.980  1.00  0.00           C
ATOM    243  CB  PRO A  32      25.410  12.710  79.830  1.00  0.00           C
ATOM    244  CG  PRO A  32      26.740  12.320  80.500  1.00  0.00           C
ATOM    245  C   PRO A  32      23.090  13.000  80.640  1.00  0.00           C
ATOM    246  O   PRO A  32      22.550  13.850  79.940  1.00  0.00           O
ATOM    247  N   ASP A  33      22.450  11.890  81.080  1.00  0.00           N
ATOM    248  CA  ASP A  33      21.060  11.600  81.080  1.00  0.00           C
ATOM    249  CB  ASP A  33      20.910  10.180  81.660  1.00  0.00           C
ATOM    250  CG  ASP A  33      21.700   9.170  80.830  1.00  0.00           C
ATOM    251  OD1 ASP A  33      21.420   9.120  79.600  1.00  0.00           O
ATOM    252  OD2 ASP A  33      22.620   8.480  81.350  1.00  0.00           O
ATOM    253  C   ASP A  33      20.200  12.570  81.820  1.00  0.00           C
ATOM    254  O   ASP A  33      19.010  12.730  81.570  1.00  0.00           O
ATOM    255  N   GLY A  34      20.760  13.330  82.780  1.00  0.00           N
ATOM    256  CA  GLY A  34      20.060  14.260  83.620  1.00  0.00           C
ATOM    257  C   GLY A  34      19.650  13.730  84.950  1.00  0.00           C
ATOM    258  O   GLY A  34      18.930  14.420  85.660  1.00  0.00           O
ATOM    259  N   GLN A  35      20.170  12.540  85.320  1.00  0.00           N
ATOM    260  CA  GLN A  35      19.740  11.790  86.460  1.00  0.00           C
ATOM    261  CB  GLN A  35      18.630  10.800  86.080  1.00  0.00           C
ATOM    262  CG  GLN A  35      18.860  10.120  84.730  1.00  0.00           C
ATOM    263  CD  GLN A  35      17.800   9.060  84.460  1.00  0.00           C
ATOM    264  OE1 GLN A  35      16.900   9.300  83.660  1.00  0.00           O
ATOM    265  NE2 GLN A  35      17.950   7.880  85.120  1.00  0.00           N
ATOM    266  C   GLN A  35      20.950  11.110  87.010  1.00  0.00           C
ATOM    267  O   GLN A  35      22.040  11.240  86.460  1.00  0.00           O
ATOM    268  N   MET A  36      20.790  10.370  88.120  1.00  0.00           N
ATOM    269  CA  MET A  36      21.910   9.810  88.820  1.00  0.00           C
ATOM    270  CB  MET A  36      22.390  10.750  89.940  1.00  0.00           C
ATOM    271  CG  MET A  36      21.280  11.190  90.890  1.00  0.00           C
ATOM    272  SD  MET A  36      21.820  12.150  92.330  1.00  0.00           S
ATOM    273  CE  MET A  36      22.280  13.680  91.460  1.00  0.00           C
ATOM    274  C   MET A  36      21.450   8.530  89.420  1.00  0.00           C
ATOM    275  O   MET A  36      20.250   8.260  89.470  1.00  0.00           O
ATOM    276  N   PRO A  37      22.270   7.660  89.920  1.00  0.00           N
ATOM    277  CD  PRO A  37      23.670   7.610  89.530  1.00  0.00           C
ATOM    278  CA  PRO A  37      21.860   6.520  90.680  1.00  0.00           C
ATOM    279  CB  PRO A  37      23.170   5.810  91.030  1.00  0.00           C
ATOM    280  CG  PRO A  37      24.110   6.180  89.860  1.00  0.00           C
ATOM    281  C   PRO A  37      21.000   6.720  91.890  1.00  0.00           C
ATOM    282  O   PRO A  37      20.150   5.890  92.200  1.00  0.00           O
ATOM    283  N   ASP A  47      23.280  16.250  98.970  1.00  0.00           N
ATOM    284  CA  ASP A  47      22.100  16.880  98.460  1.00  0.00           C
ATOM    285  CB  ASP A  47      20.930  16.130  99.110  1.00  0.00           C
ATOM    286  CG  ASP A  47      19.610  16.390  98.400  1.00  0.00           C
ATOM    287  OD1 ASP A  47      18.570  16.550  99.100  1.00  0.00           O
ATOM    288  OD2 ASP A  47      19.590  16.540  97.150  1.00  0.00           O
ATOM    289  C   ASP A  47      22.080  18.360  98.670  1.00  0.00           C
ATOM    290  O   ASP A  47      21.110  18.920  99.190  1.00  0.00           O
ATOM    291  N   SER A  48      23.200  19.020  98.340  1.00  0.00           N
ATOM    292  CA  SER A  48      23.400  20.430  98.470  1.00  0.00           C
ATOM    293  CB  SER A  48      24.630  20.810  99.320  1.00  0.00           C
ATOM    294  OG  SER A  48      24.510  20.290 100.630  1.00  0.00           O
ATOM    295  C   SER A  48      23.550  21.100  97.150  1.00  0.00           C
ATOM    296  O   SER A  48      23.870  22.290  97.090  1.00  0.00           O
ATOM    297  N   PHE A  49      23.260  20.410  96.030  1.00  0.00           N
ATOM    298  CA  PHE A  49      23.350  20.960  94.710  1.00  0.00           C
ATOM    299  CB  PHE A  49      23.860  19.920  93.700  1.00  0.00           C
ATOM    300  CG  PHE A  49      23.010  18.690  93.750  1.00  0.00           C
ATOM    301  CD1 PHE A  49      21.780  18.610  93.140  1.00  0.00           C
ATOM    302  CE1 PHE A  49      21.010  17.470  93.220  1.00  0.00           C
ATOM    303  CZ  PHE A  49      21.520  16.370  93.880  1.00  0.00           C
ATOM    304  CD2 PHE A  49      23.480  17.580  94.410  1.00  0.00           C
ATOM    305  CE2 PHE A  49      22.750  16.420  94.490  1.00  0.00           C
ATOM    306  C   PHE A  49      22.110  21.600  94.190  1.00  0.00           C
ATOM    307  O   PHE A  49      22.080  22.110  93.070  1.00  0.00           O
ATOM    308  N   ASN A  50      21.040  21.670  95.010  1.00  0.00           N
ATOM    309  CA  ASN A  50      19.750  22.170  94.640  1.00  0.00           C
ATOM    310  CB  ASN A  50      18.550  21.540  95.370  1.00  0.00           C
ATOM    311  CG  ASN A  50      18.710  20.030  95.440  1.00  0.00           C
ATOM    312  OD1 ASN A  50      18.380  19.330  94.480  1.00  0.00           O
ATOM    313  ND2 ASN A  50      19.290  19.550  96.570  1.00  0.00           N
ATOM    314  C   ASN A  50      19.700  23.650  94.770  1.00  0.00           C
ATOM    315  O   ASN A  50      18.780  24.280  95.280  1.00  0.00           O
ATOM    316  N   THR A  51      20.770  24.310  94.290  1.00  0.00           N
ATOM    317  CA  THR A  51      21.010  25.720  94.170  1.00  0.00           C
ATOM    318  CB  THR A  51      22.280  26.060  94.890  1.00  0.00           C
ATOM    319  OG1 THR A  51      22.930  27.250  94.480  1.00  0.00           O
ATOM    320  CG2 THR A  51      23.340  24.950  94.870  1.00  0.00           C
ATOM    321  C   THR A  51      21.070  26.040  92.720  1.00  0.00           C
ATOM    322  O   THR A  51      20.340  26.910  92.240  1.00  0.00           O
ATOM    323  N   PHE A  52      21.880  25.330  91.920  1.00  0.00           N
ATOM    324  CA  PHE A  52      22.050  25.380  90.500  1.00  0.00           C
ATOM    325  CB  PHE A  52      23.470  25.040  90.010  1.00  0.00           C
ATOM    326  CG  PHE A  52      24.390  26.180  90.300  1.00  0.00           C
ATOM    327  CD1 PHE A  52      24.980  26.250  91.540  1.00  0.00           C
ATOM    328  CE1 PHE A  52      25.830  27.280  91.860  1.00  0.00           C
ATOM    329  CZ  PHE A  52      26.100  28.270  90.950  1.00  0.00           C
ATOM    330  CD2 PHE A  52      24.750  27.130  89.360  1.00  0.00           C
ATOM    331  CE2 PHE A  52      25.560  28.190  89.690  1.00  0.00           C
ATOM    332  C   PHE A  52      21.100  24.520  89.750  1.00  0.00           C
ATOM    333  O   PHE A  52      20.760  24.800  88.600  1.00  0.00           O
ATOM    334  N   PHE A  53      20.620  23.450  90.420  1.00  0.00           N
ATOM    335  CA  PHE A  53      19.780  22.510  89.750  1.00  0.00           C
ATOM    336  CB  PHE A  53      20.400  21.110  89.910  1.00  0.00           C
ATOM    337  CG  PHE A  53      21.620  20.980  89.060  1.00  0.00           C
ATOM    338  CD1 PHE A  53      22.870  21.180  89.580  1.00  0.00           C
ATOM    339  CE1 PHE A  53      23.970  20.970  88.780  1.00  0.00           C
ATOM    340  CZ  PHE A  53      23.810  20.610  87.470  1.00  0.00           C
ATOM    341  CD2 PHE A  53      21.450  20.630  87.740  1.00  0.00           C
ATOM    342  CE2 PHE A  53      22.550  20.440  86.940  1.00  0.00           C
ATOM    343  C   PHE A  53      18.430  22.430  90.360  1.00  0.00           C
ATOM    344  O   PHE A  53      18.210  22.440  91.570  1.00  0.00           O
ATOM    345  N   SER A  54      17.430  22.270  89.470  1.00  0.00           N
ATOM    346  CA  SER A  54      16.060  21.990  89.800  1.00  0.00           C
ATOM    347  CB  SER A  54      15.020  22.700  88.910  1.00  0.00           C
ATOM    348  OG  SER A  54      15.140  24.110  88.990  1.00  0.00           O
ATOM    349  C   SER A  54      15.730  20.550  89.640  1.00  0.00           C
ATOM    350  O   SER A  54      15.930  20.000  88.560  1.00  0.00           O
ATOM    351  N   GLU A  55      15.170  19.930  90.700  1.00  0.00           N
ATOM    352  CA  GLU A  55      14.680  18.590  90.600  1.00  0.00           C
ATOM    353  CB  GLU A  55      14.900  17.910  91.960  1.00  0.00           C
ATOM    354  CG  GLU A  55      14.480  16.440  92.020  1.00  0.00           C
ATOM    355  CD  GLU A  55      14.720  15.920  93.420  1.00  0.00           C
ATOM    356  OE1 GLU A  55      14.630  16.690  94.410  1.00  0.00           O
ATOM    357  OE2 GLU A  55      14.960  14.680  93.530  1.00  0.00           O
ATOM    358  C   GLU A  55      13.250  18.500  90.190  1.00  0.00           C
ATOM    359  O   GLU A  55      12.430  19.300  90.650  1.00  0.00           O
ATOM    360  N   THR A  56      12.930  17.580  89.270  1.00  0.00           N
ATOM    361  CA  THR A  56      11.560  17.320  88.960  1.00  0.00           C
ATOM    362  CB  THR A  56      11.010  18.150  87.840  1.00  0.00           C
ATOM    363  OG1 THR A  56       9.590  18.110  87.750  1.00  0.00           O
ATOM    364  CG2 THR A  56      11.610  17.730  86.490  1.00  0.00           C
ATOM    365  C   THR A  56      11.390  15.870  88.670  1.00  0.00           C
ATOM    366  O   THR A  56      12.350  15.140  88.460  1.00  0.00           O
ATOM    367  N   GLY A  57      10.130  15.390  88.710  1.00  0.00           N
ATOM    368  CA  GLY A  57       9.730  14.030  88.480  1.00  0.00           C
ATOM    369  C   GLY A  57      10.450  13.010  89.290  1.00  0.00           C
ATOM    370  O   GLY A  57      10.730  13.150  90.480  1.00  0.00           O
ATOM    371  N   ALA A  58      10.790  11.900  88.610  1.00  0.00           N
ATOM    372  CA  ALA A  58      11.560  10.790  89.080  1.00  0.00           C
ATOM    373  CB  ALA A  58      11.240   9.500  88.310  1.00  0.00           C
ATOM    374  C   ALA A  58      13.030  11.020  89.070  1.00  0.00           C
ATOM    375  O   ALA A  58      13.830  10.260  88.500  1.00  0.00           O
ATOM    376  N   GLY A  59      13.490  12.070  89.770  1.00  0.00           N
ATOM    377  CA  GLY A  59      14.870  12.390  89.970  1.00  0.00           C
ATOM    378  C   GLY A  59      15.560  12.950  88.780  1.00  0.00           C
ATOM    379  O   GLY A  59      16.730  12.610  88.560  1.00  0.00           O
ATOM    380  N   LYS A  60      14.900  13.810  87.980  1.00  0.00           N
ATOM    381  CA  LYS A  60      15.520  14.440  86.860  1.00  0.00           C
ATOM    382  CB  LYS A  60      14.520  14.510  85.700  1.00  0.00           C
ATOM    383  CG  LYS A  60      15.050  15.170  84.420  1.00  0.00           C
ATOM    384  CD  LYS A  60      14.010  15.210  83.300  1.00  0.00           C
ATOM    385  CE  LYS A  60      14.290  16.240  82.210  1.00  0.00           C
ATOM    386  NZ  LYS A  60      15.570  15.940  81.520  1.00  0.00           N
ATOM    387  C   LYS A  60      15.970  15.800  87.290  1.00  0.00           C
ATOM    388  O   LYS A  60      15.200  16.680  87.690  1.00  0.00           O
ATOM    389  N   HIS A  61      17.290  16.030  87.160  1.00  0.00           N
ATOM    390  CA  HIS A  61      17.870  17.280  87.570  1.00  0.00           C
ATOM    391  CB  HIS A  61      19.170  16.960  88.320  1.00  0.00           C
ATOM    392  ND1 HIS A  61      18.450  16.740  90.720  1.00  0.00           N
ATOM    393  CG  HIS A  61      18.950  16.150  89.570  1.00  0.00           C
ATOM    394  CE1 HIS A  61      18.200  15.750  91.600  1.00  0.00           C
ATOM    395  NE2 HIS A  61      18.440  14.560  91.080  1.00  0.00           N
ATOM    396  CD2 HIS A  61      18.910  14.810  89.810  1.00  0.00           C
ATOM    397  C   HIS A  61      18.100  18.180  86.410  1.00  0.00           C
ATOM    398  O   HIS A  61      18.810  17.830  85.460  1.00  0.00           O
ATOM    399  N   VAL A  62      17.520  19.390  86.380  1.00  0.00           N
ATOM    400  CA  VAL A  62      17.630  20.250  85.240  1.00  0.00           C
ATOM    401  CB  VAL A  62      16.240  20.690  84.920  1.00  0.00           C
ATOM    402  CG1 VAL A  62      16.220  21.860  83.920  1.00  0.00           C
ATOM    403  CG2 VAL A  62      15.440  19.520  84.320  1.00  0.00           C
ATOM    404  C   VAL A  62      18.450  21.450  85.590  1.00  0.00           C
ATOM    405  O   VAL A  62      18.200  22.040  86.640  1.00  0.00           O
ATOM    406  N   PRO A  63      19.440  21.900  84.880  1.00  0.00           N
ATOM    407  CD  PRO A  63      20.000  21.090  83.810  1.00  0.00           C
ATOM    408  CA  PRO A  63      20.090  23.170  84.980  1.00  0.00           C
ATOM    409  CB  PRO A  63      20.950  23.280  83.720  1.00  0.00           C
ATOM    410  CG  PRO A  63      21.310  21.810  83.450  1.00  0.00           C
ATOM    411  C   PRO A  63      19.220  24.380  85.050  1.00  0.00           C
ATOM    412  O   PRO A  63      18.380  24.550  84.170  1.00  0.00           O
ATOM    413  N   ARG A  64      19.440  25.270  86.030  1.00  0.00           N
ATOM    414  CA  ARG A  64      18.870  26.590  86.070  1.00  0.00           C
ATOM    415  CB  ARG A  64      18.740  27.010  87.540  1.00  0.00           C
ATOM    416  CG  ARG A  64      17.780  26.180  88.400  1.00  0.00           C
ATOM    417  CD  ARG A  64      17.840  26.570  89.880  1.00  0.00           C
ATOM    418  NE  ARG A  64      16.860  25.650  90.520  1.00  0.00           N
ATOM    419  CZ  ARG A  64      16.720  25.420  91.860  1.00  0.00           C
ATOM    420  NH1 ARG A  64      15.660  24.710  92.320  1.00  0.00           N
ATOM    421  NH2 ARG A  64      17.680  25.820  92.740  1.00  0.00           N
ATOM    422  C   ARG A  64      19.710  27.550  85.290  1.00  0.00           C
ATOM    423  O   ARG A  64      20.580  28.250  85.800  1.00  0.00           O
ATOM    424  N   ALA A  65      19.450  27.540  83.970  1.00  0.00           N
ATOM    425  CA  ALA A  65      20.230  28.320  83.060  1.00  0.00           C
ATOM    426  CB  ALA A  65      21.540  27.550  82.810  1.00  0.00           C
ATOM    427  C   ALA A  65      19.590  28.650  81.750  1.00  0.00           C
ATOM    428  O   ALA A  65      18.740  27.860  81.340  1.00  0.00           O
ATOM    429  N   VAL A  66      20.040  29.730  81.090  1.00  0.00           N
ATOM    430  CA  VAL A  66      19.530  30.170  79.830  1.00  0.00           C
ATOM    431  CB  VAL A  66      18.980  31.560  79.900  1.00  0.00           C
ATOM    432  CG1 VAL A  66      18.270  31.930  78.590  1.00  0.00           C
ATOM    433  CG2 VAL A  66      17.920  31.530  81.020  1.00  0.00           C
ATOM    434  C   VAL A  66      20.670  30.110  78.870  1.00  0.00           C
ATOM    435  O   VAL A  66      21.780  30.490  79.250  1.00  0.00           O
ATOM    436  N   PHE A  67      20.460  29.620  77.640  1.00  0.00           N
ATOM    437  CA  PHE A  67      21.460  29.630  76.620  1.00  0.00           C
ATOM    438  CB  PHE A  67      21.640  28.190  76.100  1.00  0.00           C
ATOM    439  CG  PHE A  67      22.580  27.540  77.050  1.00  0.00           C
ATOM    440  CD1 PHE A  67      22.200  26.990  78.250  1.00  0.00           C
ATOM    441  CE1 PHE A  67      23.110  26.400  79.100  1.00  0.00           C
ATOM    442  CZ  PHE A  67      24.430  26.260  78.750  1.00  0.00           C
ATOM    443  CD2 PHE A  67      23.900  27.380  76.700  1.00  0.00           C
ATOM    444  CE2 PHE A  67      24.800  26.730  77.510  1.00  0.00           C
ATOM    445  C   PHE A  67      20.870  30.400  75.480  1.00  0.00           C
ATOM    446  O   PHE A  67      19.710  30.190  75.130  1.00  0.00           O
ATOM    447  N   VAL A  68      21.570  31.400  74.930  1.00  0.00           N
ATOM    448  CA  VAL A  68      21.150  32.310  73.910  1.00  0.00           C
ATOM    449  CB  VAL A  68      20.850  33.680  74.450  1.00  0.00           C
ATOM    450  CG1 VAL A  68      20.260  34.590  73.360  1.00  0.00           C
ATOM    451  CG2 VAL A  68      19.910  33.510  75.650  1.00  0.00           C
ATOM    452  C   VAL A  68      22.130  32.490  72.810  1.00  0.00           C
ATOM    453  O   VAL A  68      23.260  32.960  73.010  1.00  0.00           O
ATOM    454  N   ASP A  69      21.690  32.220  71.560  1.00  0.00           N
ATOM    455  CA  ASP A  69      22.480  32.570  70.420  1.00  0.00           C
ATOM    456  CB  ASP A  69      23.450  31.450  70.000  1.00  0.00           C
ATOM    457  CG  ASP A  69      24.570  32.090  69.190  1.00  0.00           C
ATOM    458  OD1 ASP A  69      24.650  33.250  68.810  1.00  0.00           O
ATOM    459  OD2 ASP A  69      25.540  31.150  68.820  1.00  0.00           O
ATOM    460  C   ASP A  69      21.520  32.970  69.360  1.00  0.00           C
ATOM    461  O   ASP A  69      20.360  32.570  69.340  1.00  0.00           O
ATOM    462  N   LEU A  70      21.960  33.800  68.400  1.00  0.00           N
ATOM    463  CA  LEU A  70      21.140  34.250  67.320  1.00  0.00           C
ATOM    464  CB  LEU A  70      21.400  35.760  67.170  1.00  0.00           C
ATOM    465  CG  LEU A  70      21.180  36.580  68.450  1.00  0.00           C
ATOM    466  CD1 LEU A  70      21.240  38.070  68.080  1.00  0.00           C
ATOM    467  CD2 LEU A  70      19.830  36.300  69.140  1.00  0.00           C
ATOM    468  C   LEU A  70      21.450  33.510  66.070  1.00  0.00           C
ATOM    469  O   LEU A  70      20.590  33.200  65.240  1.00  0.00           O
ATOM    470  N   GLU A  71      22.710  33.050  65.950  1.00  0.00           N
ATOM    471  CA  GLU A  71      23.150  32.040  65.040  1.00  0.00           C
ATOM    472  CB  GLU A  71      24.690  32.020  65.060  1.00  0.00           C
ATOM    473  CG  GLU A  71      25.400  31.090  64.080  1.00  0.00           C
ATOM    474  CD  GLU A  71      25.140  31.460  62.630  1.00  0.00           C
ATOM    475  OE1 GLU A  71      25.840  32.310  62.020  1.00  0.00           O
ATOM    476  OE2 GLU A  71      24.140  30.920  62.090  1.00  0.00           O
ATOM    477  C   GLU A  71      22.640  30.690  65.420  1.00  0.00           C
ATOM    478  O   GLU A  71      22.950  30.370  66.560  1.00  0.00           O
ATOM    479  N   PRO A  72      21.910  29.840  64.760  1.00  0.00           N
ATOM    480  CD  PRO A  72      21.110  30.200  63.600  1.00  0.00           C
ATOM    481  CA  PRO A  72      21.520  28.580  65.320  1.00  0.00           C
ATOM    482  CB  PRO A  72      20.330  28.100  64.490  1.00  0.00           C
ATOM    483  CG  PRO A  72      19.870  29.300  63.650  1.00  0.00           C
ATOM    484  C   PRO A  72      22.570  27.530  65.450  1.00  0.00           C
ATOM    485  O   PRO A  72      22.400  26.590  66.210  1.00  0.00           O
ATOM    486  N   THR A  73      23.660  27.620  64.670  1.00  0.00           N
ATOM    487  CA  THR A  73      24.590  26.570  64.380  1.00  0.00           C
ATOM    488  CB  THR A  73      25.820  26.940  63.600  1.00  0.00           C
ATOM    489  OG1 THR A  73      26.660  27.840  64.320  1.00  0.00           O
ATOM    490  CG2 THR A  73      25.450  27.610  62.270  1.00  0.00           C
ATOM    491  C   THR A  73      25.000  25.750  65.560  1.00  0.00           C
ATOM    492  O   THR A  73      24.920  24.530  65.590  1.00  0.00           O
ATOM    493  N   VAL A  74      25.450  26.470  66.610  1.00  0.00           N
ATOM    494  CA  VAL A  74      26.040  25.900  67.780  1.00  0.00           C
ATOM    495  CB  VAL A  74      26.900  26.970  68.390  1.00  0.00           C
ATOM    496  CG1 VAL A  74      26.210  28.350  68.370  1.00  0.00           C
ATOM    497  CG2 VAL A  74      27.360  26.720  69.830  1.00  0.00           C
ATOM    498  C   VAL A  74      25.050  25.380  68.760  1.00  0.00           C
ATOM    499  O   VAL A  74      25.300  24.360  69.400  1.00  0.00           O
ATOM    500  N   ILE A  75      23.810  25.890  68.850  1.00  0.00           N
ATOM    501  CA  ILE A  75      22.860  25.450  69.820  1.00  0.00           C
ATOM    502  CB  ILE A  75      22.010  26.580  70.320  1.00  0.00           C
ATOM    503  CG2 ILE A  75      22.980  27.410  71.170  1.00  0.00           C
ATOM    504  CG1 ILE A  75      21.310  27.380  69.210  1.00  0.00           C
ATOM    505  CD  ILE A  75      20.450  28.530  69.740  1.00  0.00           C
ATOM    506  C   ILE A  75      22.020  24.350  69.260  1.00  0.00           C
ATOM    507  O   ILE A  75      21.470  23.490  69.940  1.00  0.00           O
ATOM    508  N   ASP A  76      22.000  24.210  67.920  1.00  0.00           N
ATOM    509  CA  ASP A  76      21.580  23.010  67.270  1.00  0.00           C
ATOM    510  CB  ASP A  76      21.410  23.280  65.770  1.00  0.00           C
ATOM    511  CG  ASP A  76      20.190  24.160  65.560  1.00  0.00           C
ATOM    512  OD1 ASP A  76      19.230  24.130  66.380  1.00  0.00           O
ATOM    513  OD2 ASP A  76      20.100  24.870  64.520  1.00  0.00           O
ATOM    514  C   ASP A  76      22.540  21.880  67.440  1.00  0.00           C
ATOM    515  O   ASP A  76      22.150  20.720  67.620  1.00  0.00           O
ATOM    516  N   GLU A  77      23.850  22.150  67.480  1.00  0.00           N
ATOM    517  CA  GLU A  77      24.850  21.200  67.860  1.00  0.00           C
ATOM    518  CB  GLU A  77      26.270  21.720  67.560  1.00  0.00           C
ATOM    519  CG  GLU A  77      27.390  20.720  67.860  1.00  0.00           C
ATOM    520  CD  GLU A  77      28.740  21.390  67.640  1.00  0.00           C
ATOM    521  OE1 GLU A  77      28.970  22.420  68.320  1.00  0.00           O
ATOM    522  OE2 GLU A  77      29.610  20.830  66.910  1.00  0.00           O
ATOM    523  C   GLU A  77      24.700  20.720  69.260  1.00  0.00           C
ATOM    524  O   GLU A  77      25.000  19.560  69.540  1.00  0.00           O
ATOM    525  N   VAL A  78      24.200  21.570  70.180  1.00  0.00           N
ATOM    526  CA  VAL A  78      23.890  21.160  71.510  1.00  0.00           C
ATOM    527  CB  VAL A  78      23.520  22.280  72.430  1.00  0.00           C
ATOM    528  CG1 VAL A  78      23.220  21.760  73.850  1.00  0.00           C
ATOM    529  CG2 VAL A  78      24.670  23.290  72.610  1.00  0.00           C
ATOM    530  C   VAL A  78      22.720  20.230  71.510  1.00  0.00           C
ATOM    531  O   VAL A  78      22.760  19.150  72.100  1.00  0.00           O
ATOM    532  N   ARG A  79      21.650  20.540  70.760  1.00  0.00           N
ATOM    533  CA  ARG A  79      20.460  19.740  70.710  1.00  0.00           C
ATOM    534  CB  ARG A  79      19.290  20.450  70.010  1.00  0.00           C
ATOM    535  CG  ARG A  79      18.740  21.610  70.850  1.00  0.00           C
ATOM    536  CD  ARG A  79      17.430  22.180  70.310  1.00  0.00           C
ATOM    537  NE  ARG A  79      17.790  23.210  69.290  1.00  0.00           N
ATOM    538  CZ  ARG A  79      17.380  24.510  69.310  1.00  0.00           C
ATOM    539  NH1 ARG A  79      17.850  25.360  68.350  1.00  0.00           N
ATOM    540  NH2 ARG A  79      16.390  24.950  70.140  1.00  0.00           N
ATOM    541  C   ARG A  79      20.620  18.420  70.040  1.00  0.00           C
ATOM    542  O   ARG A  79      19.890  17.460  70.260  1.00  0.00           O
ATOM    543  N   THR A  80      21.670  18.350  69.210  1.00  0.00           N
ATOM    544  CA  THR A  80      22.140  17.150  68.590  1.00  0.00           C
ATOM    545  CB  THR A  80      22.750  17.400  67.240  1.00  0.00           C
ATOM    546  OG1 THR A  80      21.770  18.040  66.420  1.00  0.00           O
ATOM    547  CG2 THR A  80      23.110  16.080  66.550  1.00  0.00           C
ATOM    548  C   THR A  80      23.050  16.360  69.470  1.00  0.00           C
ATOM    549  O   THR A  80      23.020  15.130  69.460  1.00  0.00           O
ATOM    550  N   GLY A  81      23.880  17.060  70.260  1.00  0.00           N
ATOM    551  CA  GLY A  81      24.900  16.470  71.080  1.00  0.00           C
ATOM    552  C   GLY A  81      24.520  15.680  72.290  1.00  0.00           C
ATOM    553  O   GLY A  81      23.410  15.210  72.510  1.00  0.00           O
ATOM    554  N   THR A  82      25.540  15.470  73.140  1.00  0.00           N
ATOM    555  CA  THR A  82      25.510  14.600  74.280  1.00  0.00           C
ATOM    556  CB  THR A  82      26.850  14.120  74.760  1.00  0.00           C
ATOM    557  OG1 THR A  82      27.790  15.170  74.900  1.00  0.00           O
ATOM    558  CG2 THR A  82      27.400  13.150  73.710  1.00  0.00           C
ATOM    559  C   THR A  82      24.760  15.120  75.460  1.00  0.00           C
ATOM    560  O   THR A  82      24.350  14.330  76.310  1.00  0.00           O
ATOM    561  N   TYR A  83      24.520  16.440  75.590  1.00  0.00           N
ATOM    562  CA  TYR A  83      23.820  17.040  76.680  1.00  0.00           C
ATOM    563  CB  TYR A  83      24.640  18.220  77.230  1.00  0.00           C
ATOM    564  CG  TYR A  83      25.750  17.620  78.030  1.00  0.00           C
ATOM    565  CD1 TYR A  83      25.550  17.270  79.340  1.00  0.00           C
ATOM    566  CE1 TYR A  83      26.530  16.630  80.070  1.00  0.00           C
ATOM    567  CZ  TYR A  83      27.740  16.340  79.480  1.00  0.00           C
ATOM    568  OH  TYR A  83      28.740  15.590  80.130  1.00  0.00           O
ATOM    569  CD2 TYR A  83      26.960  17.320  77.460  1.00  0.00           C
ATOM    570  CE2 TYR A  83      27.960  16.690  78.170  1.00  0.00           C
ATOM    571  C   TYR A  83      22.440  17.440  76.300  1.00  0.00           C
ATOM    572  O   TYR A  83      21.820  18.230  77.010  1.00  0.00           O
ATOM    573  N   ARG A  84      21.890  16.890  75.200  1.00  0.00           N
ATOM    574  CA  ARG A  84      20.620  17.300  74.700  1.00  0.00           C
ATOM    575  CB  ARG A  84      20.420  16.750  73.270  1.00  0.00           C
ATOM    576  CG  ARG A  84      20.290  15.220  73.220  1.00  0.00           C
ATOM    577  CD  ARG A  84      20.280  14.620  71.810  1.00  0.00           C
ATOM    578  NE  ARG A  84      20.090  13.160  72.040  1.00  0.00           N
ATOM    579  CZ  ARG A  84      21.070  12.220  72.160  1.00  0.00           C
ATOM    580  NH1 ARG A  84      22.400  12.540  72.110  1.00  0.00           N
ATOM    581  NH2 ARG A  84      20.710  10.950  72.490  1.00  0.00           N
ATOM    582  C   ARG A  84      19.440  16.940  75.530  1.00  0.00           C
ATOM    583  O   ARG A  84      18.450  17.670  75.590  1.00  0.00           O
ATOM    584  N   GLN A  85      19.480  15.840  76.300  1.00  0.00           N
ATOM    585  CA  GLN A  85      18.360  15.340  77.030  1.00  0.00           C
ATOM    586  CB  GLN A  85      18.350  13.820  77.200  1.00  0.00           C
ATOM    587  CG  GLN A  85      18.480  13.000  75.910  1.00  0.00           C
ATOM    588  CD  GLN A  85      18.350  11.520  76.260  1.00  0.00           C
ATOM    589  OE1 GLN A  85      19.280  10.860  76.710  1.00  0.00           O
ATOM    590  NE2 GLN A  85      17.180  10.890  75.970  1.00  0.00           N
ATOM    591  C   GLN A  85      18.320  15.960  78.390  1.00  0.00           C
ATOM    592  O   GLN A  85      17.370  15.770  79.140  1.00  0.00           O
ATOM    593  N   LEU A  86      19.410  16.650  78.730  1.00  0.00           N
ATOM    594  CA  LEU A  86      19.690  17.220  80.010  1.00  0.00           C
ATOM    595  CB  LEU A  86      21.200  17.120  80.260  1.00  0.00           C
ATOM    596  CG  LEU A  86      21.610  17.420  81.710  1.00  0.00           C
ATOM    597  CD1 LEU A  86      22.650  16.400  82.170  1.00  0.00           C
ATOM    598  CD2 LEU A  86      22.130  18.860  81.890  1.00  0.00           C
ATOM    599  C   LEU A  86      19.210  18.620  80.210  1.00  0.00           C
ATOM    600  O   LEU A  86      18.640  18.950  81.240  1.00  0.00           O
ATOM    601  N   PHE A  87      19.320  19.490  79.190  1.00  0.00           N
ATOM    602  CA  PHE A  87      18.780  20.820  79.240  1.00  0.00           C
ATOM    603  CB  PHE A  87      19.420  21.750  78.200  1.00  0.00           C
ATOM    604  CG  PHE A  87      20.770  22.110  78.710  1.00  0.00           C
ATOM    605  CD1 PHE A  87      20.890  23.040  79.720  1.00  0.00           C
ATOM    606  CE1 PHE A  87      22.120  23.450  80.160  1.00  0.00           C
ATOM    607  CZ  PHE A  87      23.250  22.990  79.510  1.00  0.00           C
ATOM    608  CD2 PHE A  87      21.900  21.630  78.090  1.00  0.00           C
ATOM    609  CE2 PHE A  87      23.130  22.100  78.470  1.00  0.00           C
ATOM    610  C   PHE A  87      17.310  20.780  78.990  1.00  0.00           C
ATOM    611  O   PHE A  87      16.760  19.950  78.250  1.00  0.00           O
ATOM    612  N   HIS A  88      16.590  21.760  79.560  1.00  0.00           N
ATOM    613  CA  HIS A  88      15.190  21.960  79.310  1.00  0.00           C
ATOM    614  CB  HIS A  88      14.520  22.870  80.350  1.00  0.00           C
ATOM    615  ND1 HIS A  88      12.490  23.950  79.390  1.00  0.00           N
ATOM    616  CG  HIS A  88      13.040  22.950  80.180  1.00  0.00           C
ATOM    617  CE1 HIS A  88      11.200  23.670  79.340  1.00  0.00           C
ATOM    618  NE2 HIS A  88      10.880  22.580  80.100  1.00  0.00           N
ATOM    619  CD2 HIS A  88      12.070  22.120  80.630  1.00  0.00           C
ATOM    620  C   HIS A  88      14.960  22.510  77.950  1.00  0.00           C
ATOM    621  O   HIS A  88      15.680  23.450  77.620  1.00  0.00           O
ATOM    622  N   PRO A  89      14.090  22.080  77.080  1.00  0.00           N
ATOM    623  CD  PRO A  89      13.430  20.790  77.190  1.00  0.00           C
ATOM    624  CA  PRO A  89      14.070  22.500  75.710  1.00  0.00           C
ATOM    625  CB  PRO A  89      12.990  21.690  75.000  1.00  0.00           C
ATOM    626  CG  PRO A  89      12.950  20.370  75.790  1.00  0.00           C
ATOM    627  C   PRO A  89      13.750  23.940  75.480  1.00  0.00           C
ATOM    628  O   PRO A  89      14.210  24.510  74.490  1.00  0.00           O
ATOM    629  N   GLU A  90      12.990  24.620  76.350  1.00  0.00           N
ATOM    630  CA  GLU A  90      12.540  25.940  76.060  1.00  0.00           C
ATOM    631  CB  GLU A  90      11.100  26.090  76.600  1.00  0.00           C
ATOM    632  CG  GLU A  90      10.140  25.110  75.940  1.00  0.00           C
ATOM    633  CD  GLU A  90       8.780  25.100  76.630  1.00  0.00           C
ATOM    634  OE1 GLU A  90       8.410  24.060  77.230  1.00  0.00           O
ATOM    635  OE2 GLU A  90       8.040  26.120  76.580  1.00  0.00           O
ATOM    636  C   GLU A  90      13.420  26.980  76.660  1.00  0.00           C
ATOM    637  O   GLU A  90      13.100  28.170  76.650  1.00  0.00           O
ATOM    638  N   GLN A  91      14.610  26.590  77.150  1.00  0.00           N
ATOM    639  CA  GLN A  91      15.570  27.510  77.660  1.00  0.00           C
ATOM    640  CB  GLN A  91      16.040  26.990  79.030  1.00  0.00           C
ATOM    641  CG  GLN A  91      14.860  26.940  79.990  1.00  0.00           C
ATOM    642  CD  GLN A  91      15.310  26.640  81.420  1.00  0.00           C
ATOM    643  OE1 GLN A  91      16.060  25.690  81.610  1.00  0.00           O
ATOM    644  NE2 GLN A  91      14.780  27.430  82.380  1.00  0.00           N
ATOM    645  C   GLN A  91      16.730  27.680  76.740  1.00  0.00           C
ATOM    646  O   GLN A  91      17.650  28.460  76.990  1.00  0.00           O
ATOM    647  N   LEU A  92      16.730  26.970  75.590  1.00  0.00           N
ATOM    648  CA  LEU A  92      17.720  27.090  74.570  1.00  0.00           C
ATOM    649  CB  LEU A  92      18.090  25.690  74.040  1.00  0.00           C
ATOM    650  CG  LEU A  92      18.360  24.630  75.120  1.00  0.00           C
ATOM    651  CD1 LEU A  92      18.690  23.290  74.460  1.00  0.00           C
ATOM    652  CD2 LEU A  92      19.470  25.110  76.070  1.00  0.00           C
ATOM    653  C   LEU A  92      17.210  28.000  73.510  1.00  0.00           C
ATOM    654  O   LEU A  92      16.600  27.620  72.510  1.00  0.00           O
ATOM    655  N   ILE A  93      17.420  29.310  73.710  1.00  0.00           N
ATOM    656  CA  ILE A  93      16.880  30.320  72.840  1.00  0.00           C
ATOM    657  CB  ILE A  93      16.810  31.670  73.490  1.00  0.00           C
ATOM    658  CG2 ILE A  93      15.970  32.650  72.650  1.00  0.00           C
ATOM    659  CG1 ILE A  93      16.280  31.540  74.930  1.00  0.00           C
ATOM    660  CD  ILE A  93      14.940  30.830  75.120  1.00  0.00           C
ATOM    661  C   ILE A  93      17.630  30.450  71.560  1.00  0.00           C
ATOM    662  O   ILE A  93      18.850  30.590  71.490  1.00  0.00           O
ATOM    663  N   THR A  94      16.880  30.390  70.450  1.00  0.00           N
ATOM    664  CA  THR A  94      17.380  30.540  69.120  1.00  0.00           C
ATOM    665  CB  THR A  94      16.940  29.450  68.180  1.00  0.00           C
ATOM    666  OG1 THR A  94      17.260  28.190  68.750  1.00  0.00           O
ATOM    667  CG2 THR A  94      17.740  29.570  66.880  1.00  0.00           C
ATOM    668  C   THR A  94      16.830  31.820  68.590  1.00  0.00           C
ATOM    669  O   THR A  94      15.610  32.000  68.550  1.00  0.00           O
ATOM    670  N   GLY A  95      17.670  32.740  68.090  1.00  0.00           N
ATOM    671  CA  GLY A  95      17.280  33.830  67.250  1.00  0.00           C
ATOM    672  C   GLY A  95      16.960  33.380  65.860  1.00  0.00           C
ATOM    673  O   GLY A  95      16.240  32.430  65.580  1.00  0.00           O
ATOM    674  N   LYS A  96      17.540  34.120  64.890  1.00  0.00           N
ATOM    675  CA  LYS A  96      17.330  33.840  63.500  1.00  0.00           C
ATOM    676  CB  LYS A  96      16.010  34.510  63.060  1.00  0.00           C
ATOM    677  CG  LYS A  96      15.490  34.010  61.710  1.00  0.00           C
ATOM    678  CD  LYS A  96      14.900  32.600  61.730  1.00  0.00           C
ATOM    679  CE  LYS A  96      13.530  32.470  62.410  1.00  0.00           C
ATOM    680  NZ  LYS A  96      13.080  31.070  62.330  1.00  0.00           N
ATOM    681  C   LYS A  96      18.380  34.370  62.590  1.00  0.00           C
ATOM    682  O   LYS A  96      18.670  33.760  61.560  1.00  0.00           O
ATOM    683  N   GLU A  97      19.060  35.460  63.000  1.00  0.00           N
ATOM    684  CA  GLU A  97      20.150  36.040  62.280  1.00  0.00           C
ATOM    685  CB  GLU A  97      19.590  37.140  61.360  1.00  0.00           C
ATOM    686  CG  GLU A  97      20.510  37.590  60.220  1.00  0.00           C
ATOM    687  CD  GLU A  97      19.890  38.750  59.470  1.00  0.00           C
ATOM    688  OE1 GLU A  97      19.620  39.820  60.070  1.00  0.00           O
ATOM    689  OE2 GLU A  97      19.740  38.580  58.230  1.00  0.00           O
ATOM    690  C   GLU A  97      21.170  36.650  63.170  1.00  0.00           C
ATOM    691  O   GLU A  97      20.860  37.530  63.970  1.00  0.00           O
ATOM    692  N   ASP A  98      22.420  36.160  63.100  1.00  0.00           N
ATOM    693  CA  ASP A  98      23.480  36.550  63.970  1.00  0.00           C
ATOM    694  CB  ASP A  98      24.630  35.530  63.830  1.00  0.00           C
ATOM    695  CG  ASP A  98      25.630  35.540  64.980  1.00  0.00           C
ATOM    696  OD1 ASP A  98      25.290  35.410  66.180  1.00  0.00           O
ATOM    697  OD2 ASP A  98      26.870  35.690  64.790  1.00  0.00           O
ATOM    698  C   ASP A  98      23.830  38.000  63.880  1.00  0.00           C
ATOM    699  O   ASP A  98      23.650  38.610  62.830  1.00  0.00           O
ATOM    700  N   ALA A  99      24.190  38.620  65.010  1.00  0.00           N
ATOM    701  CA  ALA A  99      24.370  40.040  65.060  1.00  0.00           C
ATOM    702  CB  ALA A  99      24.620  40.490  66.510  1.00  0.00           C
ATOM    703  C   ALA A  99      25.440  40.580  64.180  1.00  0.00           C
ATOM    704  O   ALA A  99      25.370  41.700  63.690  1.00  0.00           O
ATOM    705  N   ALA A 100      26.440  39.750  63.820  1.00  0.00           N
ATOM    706  CA  ALA A 100      27.320  39.970  62.710  1.00  0.00           C
ATOM    707  CB  ALA A 100      26.580  40.170  61.380  1.00  0.00           C
ATOM    708  C   ALA A 100      28.310  41.060  62.950  1.00  0.00           C
ATOM    709  O   ALA A 100      28.630  41.890  62.100  1.00  0.00           O
ATOM    710  N   ASN A 101      28.860  41.050  64.180  1.00  0.00           N
ATOM    711  CA  ASN A 101      29.880  41.880  64.730  1.00  0.00           C
ATOM    712  CB  ASN A 101      31.250  41.620  64.100  1.00  0.00           C
ATOM    713  CG  ASN A 101      31.870  40.280  64.470  1.00  0.00           C
ATOM    714  OD1 ASN A 101      33.020  40.030  64.120  1.00  0.00           O
ATOM    715  ND2 ASN A 101      31.140  39.420  65.230  1.00  0.00           N
ATOM    716  C   ASN A 101      29.500  43.330  64.770  1.00  0.00           C
ATOM    717  O   ASN A 101      30.370  44.200  64.750  1.00  0.00           O
ATOM    718  N   ASN A 102      28.190  43.590  64.800  1.00  0.00           N
ATOM    719  CA  ASN A 102      27.650  44.920  64.880  1.00  0.00           C
ATOM    720  CB  ASN A 102      26.790  45.200  63.630  1.00  0.00           C
ATOM    721  CG  ASN A 102      26.410  46.680  63.580  1.00  0.00           C
ATOM    722  OD1 ASN A 102      25.360  47.080  64.090  1.00  0.00           O
ATOM    723  ND2 ASN A 102      27.270  47.560  63.010  1.00  0.00           N
ATOM    724  C   ASN A 102      26.850  45.000  66.130  1.00  0.00           C
ATOM    725  O   ASN A 102      25.840  44.310  66.300  1.00  0.00           O
ATOM    726  N   TYR A 103      27.250  45.880  67.070  1.00  0.00           N
ATOM    727  CA  TYR A 103      26.600  46.270  68.270  1.00  0.00           C
ATOM    728  CB  TYR A 103      27.360  47.440  68.920  1.00  0.00           C
ATOM    729  CG  TYR A 103      26.700  47.970  70.150  1.00  0.00           C
ATOM    730  CD1 TYR A 103      26.680  47.180  71.270  1.00  0.00           C
ATOM    731  CE1 TYR A 103      26.150  47.650  72.450  1.00  0.00           C
ATOM    732  CZ  TYR A 103      25.640  48.930  72.490  1.00  0.00           C
ATOM    733  OH  TYR A 103      25.060  49.380  73.690  1.00  0.00           O
ATOM    734  CD2 TYR A 103      26.100  49.200  70.180  1.00  0.00           C
ATOM    735  CE2 TYR A 103      25.570  49.700  71.350  1.00  0.00           C
ATOM    736  C   TYR A 103      25.170  46.640  68.050  1.00  0.00           C
ATOM    737  O   TYR A 103      24.280  46.170  68.750  1.00  0.00           O
ATOM    738  N   ALA A 104      24.860  47.510  67.080  1.00  0.00           N
ATOM    739  CA  ALA A 104      23.570  48.120  66.960  1.00  0.00           C
ATOM    740  CB  ALA A 104      23.710  49.370  66.070  1.00  0.00           C
ATOM    741  C   ALA A 104      22.570  47.160  66.420  1.00  0.00           C
ATOM    742  O   ALA A 104      21.410  47.210  66.820  1.00  0.00           O
ATOM    743  N   ARG A 105      22.950  46.180  65.580  1.00  0.00           N
ATOM    744  CA  ARG A 105      22.090  45.080  65.260  1.00  0.00           C
ATOM    745  CB  ARG A 105      22.750  44.110  64.270  1.00  0.00           C
ATOM    746  CG  ARG A 105      22.810  44.590  62.820  1.00  0.00           C
ATOM    747  CD  ARG A 105      23.540  43.690  61.810  1.00  0.00           C
ATOM    748  NE  ARG A 105      23.090  42.280  61.990  1.00  0.00           N
ATOM    749  CZ  ARG A 105      21.980  41.720  61.450  1.00  0.00           C
ATOM    750  NH1 ARG A 105      21.140  42.430  60.630  1.00  0.00           N
ATOM    751  NH2 ARG A 105      21.640  40.430  61.740  1.00  0.00           N
ATOM    752  C   ARG A 105      21.640  44.300  66.440  1.00  0.00           C
ATOM    753  O   ARG A 105      20.460  43.980  66.610  1.00  0.00           O
ATOM    754  N   GLY A 106      22.550  43.940  67.360  1.00  0.00           N
ATOM    755  CA  GLY A 106      22.200  43.080  68.450  1.00  0.00           C
ATOM    756  C   GLY A 106      21.530  43.820  69.560  1.00  0.00           C
ATOM    757  O   GLY A 106      20.840  43.240  70.390  1.00  0.00           O
ATOM    758  N   HIS A 107      21.650  45.160  69.570  1.00  0.00           N
ATOM    759  CA  HIS A 107      20.990  46.040  70.490  1.00  0.00           C
ATOM    760  CB  HIS A 107      21.910  47.230  70.800  1.00  0.00           C
ATOM    761  ND1 HIS A 107      21.820  47.600  73.270  1.00  0.00           N
ATOM    762  CG  HIS A 107      21.490  48.030  72.010  1.00  0.00           C
ATOM    763  CE1 HIS A 107      21.330  48.510  74.150  1.00  0.00           C
ATOM    764  NE2 HIS A 107      20.660  49.470  73.520  1.00  0.00           N
ATOM    765  CD2 HIS A 107      20.700  49.120  72.190  1.00  0.00           C
ATOM    766  C   HIS A 107      19.650  46.500  70.020  1.00  0.00           C
ATOM    767  O   HIS A 107      18.640  46.210  70.650  1.00  0.00           O
ATOM    768  N   TYR A 108      19.570  47.220  68.880  1.00  0.00           N
ATOM    769  CA  TYR A 108      18.380  47.910  68.520  1.00  0.00           C
ATOM    770  CB  TYR A 108      18.670  49.210  67.750  1.00  0.00           C
ATOM    771  CG  TYR A 108      19.400  50.140  68.660  1.00  0.00           C
ATOM    772  CD1 TYR A 108      18.740  51.070  69.430  1.00  0.00           C
ATOM    773  CE1 TYR A 108      19.420  52.040  70.120  1.00  0.00           C
ATOM    774  CZ  TYR A 108      20.790  52.110  70.030  1.00  0.00           C
ATOM    775  OH  TYR A 108      21.430  53.160  70.730  1.00  0.00           O
ATOM    776  CD2 TYR A 108      20.770  50.220  68.590  1.00  0.00           C
ATOM    777  CE2 TYR A 108      21.460  51.210  69.240  1.00  0.00           C
ATOM    778  C   TYR A 108      17.450  47.120  67.660  1.00  0.00           C
ATOM    779  O   TYR A 108      16.260  47.040  67.960  1.00  0.00           O
ATOM    780  N   THR A 109      17.890  46.590  66.500  1.00  0.00           N
ATOM    781  CA  THR A 109      17.080  46.050  65.460  1.00  0.00           C
ATOM    782  CB  THR A 109      17.680  46.180  64.090  1.00  0.00           C
ATOM    783  OG1 THR A 109      19.050  45.790  64.010  1.00  0.00           O
ATOM    784  CG2 THR A 109      17.680  47.670  63.710  1.00  0.00           C
ATOM    785  C   THR A 109      16.690  44.640  65.730  1.00  0.00           C
ATOM    786  O   THR A 109      15.500  44.310  65.720  1.00  0.00           O
ATOM    787  N   ILE A 110      17.670  43.770  66.040  1.00  0.00           N
ATOM    788  CA  ILE A 110      17.410  42.390  66.320  1.00  0.00           C
ATOM    789  CB  ILE A 110      18.630  41.540  66.160  1.00  0.00           C
ATOM    790  CG2 ILE A 110      18.340  40.060  66.490  1.00  0.00           C
ATOM    791  CG1 ILE A 110      19.330  41.630  64.790  1.00  0.00           C
ATOM    792  CD  ILE A 110      18.480  41.200  63.590  1.00  0.00           C
ATOM    793  C   ILE A 110      16.890  42.240  67.700  1.00  0.00           C
ATOM    794  O   ILE A 110      15.840  41.640  67.960  1.00  0.00           O
ATOM    795  N   GLY A 111      17.670  42.710  68.690  1.00  0.00           N
ATOM    796  CA  GLY A 111      17.500  42.550  70.100  1.00  0.00           C
ATOM    797  C   GLY A 111      16.130  42.730  70.650  1.00  0.00           C
ATOM    798  O   GLY A 111      15.600  41.890  71.370  1.00  0.00           O
ATOM    799  N   LYS A 112      15.510  43.870  70.300  1.00  0.00           N
ATOM    800  CA  LYS A 112      14.200  44.190  70.780  1.00  0.00           C
ATOM    801  CB  LYS A 112      13.900  45.660  70.440  1.00  0.00           C
ATOM    802  CG  LYS A 112      14.860  46.630  71.140  1.00  0.00           C
ATOM    803  CD  LYS A 112      14.530  48.080  70.810  1.00  0.00           C
ATOM    804  CE  LYS A 112      15.270  49.150  71.630  1.00  0.00           C
ATOM    805  NZ  LYS A 112      14.840  50.510  71.250  1.00  0.00           N
ATOM    806  C   LYS A 112      13.100  43.300  70.310  1.00  0.00           C
ATOM    807  O   LYS A 112      12.030  43.270  70.920  1.00  0.00           O
ATOM    808  N   GLU A 113      13.350  42.400  69.340  1.00  0.00           N
ATOM    809  CA  GLU A 113      12.400  41.460  68.840  1.00  0.00           C
ATOM    810  CB  GLU A 113      12.670  41.210  67.350  1.00  0.00           C
ATOM    811  CG  GLU A 113      11.450  40.600  66.650  1.00  0.00           C
ATOM    812  CD  GLU A 113      11.770  40.250  65.200  1.00  0.00           C
ATOM    813  OE1 GLU A 113      11.100  40.800  64.290  1.00  0.00           O
ATOM    814  OE2 GLU A 113      12.650  39.370  64.990  1.00  0.00           O
ATOM    815  C   GLU A 113      12.470  40.150  69.560  1.00  0.00           C
ATOM    816  O   GLU A 113      11.560  39.330  69.630  1.00  0.00           O
ATOM    817  N   ILE A 114      13.610  39.830  70.210  1.00  0.00           N
ATOM    818  CA  ILE A 114      13.880  38.600  70.880  1.00  0.00           C
ATOM    819  CB  ILE A 114      15.260  38.110  70.550  1.00  0.00           C
ATOM    820  CG2 ILE A 114      15.540  36.720  71.160  1.00  0.00           C
ATOM    821  CG1 ILE A 114      15.540  38.020  69.040  1.00  0.00           C
ATOM    822  CD  ILE A 114      14.450  37.310  68.230  1.00  0.00           C
ATOM    823  C   ILE A 114      13.740  38.750  72.360  1.00  0.00           C
ATOM    824  O   ILE A 114      13.240  37.860  73.060  1.00  0.00           O
ATOM    825  N   ILE A 115      14.100  39.890  72.960  1.00  0.00           N
ATOM    826  CA  ILE A 115      14.220  40.000  74.380  1.00  0.00           C
ATOM    827  CB  ILE A 115      14.820  41.340  74.700  1.00  0.00           C
ATOM    828  CG2 ILE A 115      13.810  42.460  74.420  1.00  0.00           C
ATOM    829  CG1 ILE A 115      15.260  41.450  76.170  1.00  0.00           C
ATOM    830  CD  ILE A 115      16.220  42.610  76.440  1.00  0.00           C
ATOM    831  C   ILE A 115      13.060  39.710  75.260  1.00  0.00           C
ATOM    832  O   ILE A 115      13.260  39.080  76.300  1.00  0.00           O
ATOM    833  N   ASP A 116      11.810  40.000  74.850  1.00  0.00           N
ATOM    834  CA  ASP A 116      10.650  39.700  75.620  1.00  0.00           C
ATOM    835  CB  ASP A 116       9.370  40.330  75.030  1.00  0.00           C
ATOM    836  CG  ASP A 116       9.530  41.840  75.060  1.00  0.00           C
ATOM    837  OD1 ASP A 116       9.890  42.390  76.130  1.00  0.00           O
ATOM    838  OD2 ASP A 116       9.250  42.520  74.030  1.00  0.00           O
ATOM    839  C   ASP A 116      10.370  38.240  75.700  1.00  0.00           C
ATOM    840  O   ASP A 116       9.840  37.730  76.690  1.00  0.00           O
ATOM    841  N   LEU A 117      10.800  37.420  74.730  1.00  0.00           N
ATOM    842  CA  LEU A 117      10.760  35.990  74.730  1.00  0.00           C
ATOM    843  CB  LEU A 117      11.190  35.510  73.330  1.00  0.00           C
ATOM    844  CG  LEU A 117      10.790  34.060  72.990  1.00  0.00           C
ATOM    845  CD1 LEU A 117      10.640  33.900  71.470  1.00  0.00           C
ATOM    846  CD2 LEU A 117      11.820  33.000  73.410  1.00  0.00           C
ATOM    847  C   LEU A 117      11.620  35.410  75.790  1.00  0.00           C
ATOM    848  O   LEU A 117      11.320  34.400  76.430  1.00  0.00           O
ATOM    849  N   VAL A 118      12.790  36.050  76.000  1.00  0.00           N
ATOM    850  CA  VAL A 118      13.730  35.650  77.010  1.00  0.00           C
ATOM    851  CB  VAL A 118      15.020  36.380  76.820  1.00  0.00           C
ATOM    852  CG1 VAL A 118      16.040  35.870  77.860  1.00  0.00           C
ATOM    853  CG2 VAL A 118      15.570  36.080  75.420  1.00  0.00           C
ATOM    854  C   VAL A 118      13.260  35.950  78.390  1.00  0.00           C
ATOM    855  O   VAL A 118      13.380  35.140  79.310  1.00  0.00           O
ATOM    856  N   LEU A 119      12.650  37.130  78.590  1.00  0.00           N
ATOM    857  CA  LEU A 119      12.320  37.580  79.900  1.00  0.00           C
ATOM    858  CB  LEU A 119      11.950  39.070  79.970  1.00  0.00           C
ATOM    859  CG  LEU A 119      13.140  40.000  79.670  1.00  0.00           C
ATOM    860  CD1 LEU A 119      12.680  41.450  79.450  1.00  0.00           C
ATOM    861  CD2 LEU A 119      14.180  39.930  80.810  1.00  0.00           C
ATOM    862  C   LEU A 119      11.210  36.820  80.550  1.00  0.00           C
ATOM    863  O   LEU A 119      11.050  36.810  81.770  1.00  0.00           O
ATOM    864  N   ASP A 120      10.450  36.100  79.700  1.00  0.00           N
ATOM    865  CA  ASP A 120       9.550  35.060  80.080  1.00  0.00           C
ATOM    866  CB  ASP A 120       8.890  34.570  78.780  1.00  0.00           C
ATOM    867  CG  ASP A 120       7.740  33.600  79.010  1.00  0.00           C
ATOM    868  OD1 ASP A 120       6.880  33.880  79.890  1.00  0.00           O
ATOM    869  OD2 ASP A 120       7.650  32.600  78.250  1.00  0.00           O
ATOM    870  C   ASP A 120      10.250  33.940  80.760  1.00  0.00           C
ATOM    871  O   ASP A 120       9.940  33.590  81.900  1.00  0.00           O
ATOM    872  N   ARG A 121      11.330  33.380  80.180  1.00  0.00           N
ATOM    873  CA  ARG A 121      12.010  32.280  80.790  1.00  0.00           C
ATOM    874  CB  ARG A 121      13.000  31.630  79.810  1.00  0.00           C
ATOM    875  CG  ARG A 121      12.390  31.200  78.470  1.00  0.00           C
ATOM    876  CD  ARG A 121      11.100  30.380  78.520  1.00  0.00           C
ATOM    877  NE  ARG A 121      11.330  29.240  79.460  1.00  0.00           N
ATOM    878  CZ  ARG A 121      10.530  28.130  79.500  1.00  0.00           C
ATOM    879  NH1 ARG A 121       9.420  27.980  78.720  1.00  0.00           N
ATOM    880  NH2 ARG A 121      10.780  27.110  80.370  1.00  0.00           N
ATOM    881  C   ARG A 121      12.750  32.620  82.040  1.00  0.00           C
ATOM    882  O   ARG A 121      12.750  31.840  82.990  1.00  0.00           O
ATOM    883  N   ILE A 122      13.270  33.850  82.180  1.00  0.00           N
ATOM    884  CA  ILE A 122      13.880  34.360  83.370  1.00  0.00           C
ATOM    885  CB  ILE A 122      14.470  35.700  83.080  1.00  0.00           C
ATOM    886  CG2 ILE A 122      15.000  36.340  84.380  1.00  0.00           C
ATOM    887  CG1 ILE A 122      15.620  35.670  82.060  1.00  0.00           C
ATOM    888  CD  ILE A 122      16.920  35.050  82.560  1.00  0.00           C
ATOM    889  C   ILE A 122      12.870  34.450  84.460  1.00  0.00           C
ATOM    890  O   ILE A 122      13.070  34.000  85.590  1.00  0.00           O
ATOM    891  N   ARG A 123      11.670  35.000  84.230  1.00  0.00           N
ATOM    892  CA  ARG A 123      10.610  35.150  85.180  1.00  0.00           C
ATOM    893  CB  ARG A 123       9.460  35.990  84.580  1.00  0.00           C
ATOM    894  CG  ARG A 123       8.320  36.240  85.570  1.00  0.00           C
ATOM    895  CD  ARG A 123       7.140  37.030  84.990  1.00  0.00           C
ATOM    896  NE  ARG A 123       7.610  38.390  84.580  1.00  0.00           N
ATOM    897  CZ  ARG A 123       7.790  38.830  83.300  1.00  0.00           C
ATOM    898  NH1 ARG A 123       7.580  38.070  82.190  1.00  0.00           N
ATOM    899  NH2 ARG A 123       8.300  40.090  83.170  1.00  0.00           N
ATOM    900  C   ARG A 123      10.070  33.830  85.600  1.00  0.00           C
ATOM    901  O   ARG A 123       9.740  33.620  86.770  1.00  0.00           O
ATOM    902  N   LYS A 124       9.980  32.840  84.690  1.00  0.00           N
ATOM    903  CA  LYS A 124       9.670  31.490  85.050  1.00  0.00           C
ATOM    904  CB  LYS A 124       9.490  30.620  83.790  1.00  0.00           C
ATOM    905  CG  LYS A 124       8.240  30.930  82.970  1.00  0.00           C
ATOM    906  CD  LYS A 124       8.270  30.210  81.620  1.00  0.00           C
ATOM    907  CE  LYS A 124       6.980  30.240  80.800  1.00  0.00           C
ATOM    908  NZ  LYS A 124       5.900  29.510  81.500  1.00  0.00           N
ATOM    909  C   LYS A 124      10.650  30.840  85.960  1.00  0.00           C
ATOM    910  O   LYS A 124      10.280  30.130  86.900  1.00  0.00           O
ATOM    911  N   LEU A 125      11.940  31.160  85.800  1.00  0.00           N
ATOM    912  CA  LEU A 125      12.920  30.660  86.720  1.00  0.00           C
ATOM    913  CB  LEU A 125      14.330  30.750  86.120  1.00  0.00           C
ATOM    914  CG  LEU A 125      14.710  29.670  85.100  1.00  0.00           C
ATOM    915  CD1 LEU A 125      16.030  30.070  84.410  1.00  0.00           C
ATOM    916  CD2 LEU A 125      14.920  28.330  85.820  1.00  0.00           C
ATOM    917  C   LEU A 125      12.910  31.300  88.060  1.00  0.00           C
ATOM    918  O   LEU A 125      13.200  30.660  89.080  1.00  0.00           O
ATOM    919  N   ALA A 126      12.510  32.580  88.160  1.00  0.00           N
ATOM    920  CA  ALA A 126      12.330  33.250  89.410  1.00  0.00           C
ATOM    921  CB  ALA A 126      12.020  34.730  89.150  1.00  0.00           C
ATOM    922  C   ALA A 126      11.310  32.630  90.300  1.00  0.00           C
ATOM    923  O   ALA A 126      11.470  32.600  91.520  1.00  0.00           O
ATOM    924  N   ASP A 127      10.280  32.020  89.690  1.00  0.00           N
ATOM    925  CA  ASP A 127       9.290  31.260  90.400  1.00  0.00           C
ATOM    926  CB  ASP A 127       8.080  30.970  89.500  1.00  0.00           C
ATOM    927  CG  ASP A 127       7.310  32.270  89.300  1.00  0.00           C
ATOM    928  OD1 ASP A 127       7.420  33.210  90.130  1.00  0.00           O
ATOM    929  OD2 ASP A 127       6.560  32.350  88.290  1.00  0.00           O
ATOM    930  C   ASP A 127       9.780  29.960  90.920  1.00  0.00           C
ATOM    931  O   ASP A 127       9.260  29.380  91.880  1.00  0.00           O
ATOM    932  N   GLN A 128      10.860  29.360  90.380  1.00  0.00           N
ATOM    933  CA  GLN A 128      11.490  28.220  90.970  1.00  0.00           C
ATOM    934  CB  GLN A 128      12.200  27.450  89.850  1.00  0.00           C
ATOM    935  CG  GLN A 128      11.260  26.850  88.800  1.00  0.00           C
ATOM    936  CD  GLN A 128      10.360  25.810  89.460  1.00  0.00           C
ATOM    937  OE1 GLN A 128      10.830  25.030  90.280  1.00  0.00           O
ATOM    938  NE2 GLN A 128       9.030  25.870  89.170  1.00  0.00           N
ATOM    939  C   GLN A 128      12.500  28.590  92.000  1.00  0.00           C
ATOM    940  O   GLN A 128      12.880  27.730  92.800  1.00  0.00           O
ATOM    941  N   CYS A 129      12.990  29.840  92.060  1.00  0.00           N
ATOM    942  CA  CYS A 129      13.910  30.290  93.060  1.00  0.00           C
ATOM    943  CB  CYS A 129      14.760  31.450  92.520  1.00  0.00           C
ATOM    944  SG  CYS A 129      15.690  30.930  91.050  1.00  0.00           S
ATOM    945  C   CYS A 129      13.240  30.720  94.320  1.00  0.00           C
ATOM    946  O   CYS A 129      12.300  31.510  94.370  1.00  0.00           O
ATOM    947  N   THR A 130      13.790  30.250  95.450  1.00  0.00           N
ATOM    948  CA  THR A 130      13.300  30.590  96.750  1.00  0.00           C
ATOM    949  CB  THR A 130      13.430  29.480  97.750  1.00  0.00           C
ATOM    950  OG1 THR A 130      12.750  28.310  97.320  1.00  0.00           O
ATOM    951  CG2 THR A 130      12.770  29.830  99.090  1.00  0.00           C
ATOM    952  C   THR A 130      14.080  31.740  97.280  1.00  0.00           C
ATOM    953  O   THR A 130      13.560  32.750  97.740  1.00  0.00           O
ATOM    954  N   GLY A 131      15.420  31.620  97.200  1.00  0.00           N
ATOM    955  CA  GLY A 131      16.250  32.680  97.690  1.00  0.00           C
ATOM    956  C   GLY A 131      17.200  33.030  96.590  1.00  0.00           C
ATOM    957  O   GLY A 131      18.310  32.520  96.550  1.00  0.00           O
ATOM    958  N   LEU A 132      16.790  33.920  95.670  1.00  0.00           N
ATOM    959  CA  LEU A 132      17.590  34.260  94.530  1.00  0.00           C
ATOM    960  CB  LEU A 132      16.780  34.930  93.410  1.00  0.00           C
ATOM    961  CG  LEU A 132      17.610  35.270  92.150  1.00  0.00           C
ATOM    962  CD1 LEU A 132      18.230  33.980  91.590  1.00  0.00           C
ATOM    963  CD2 LEU A 132      16.670  35.940  91.140  1.00  0.00           C
ATOM    964  C   LEU A 132      18.730  35.150  94.870  1.00  0.00           C
ATOM    965  O   LEU A 132      18.520  36.250  95.390  1.00  0.00           O
ATOM    966  N   GLN A 133      19.970  34.680  94.660  1.00  0.00           N
ATOM    967  CA  GLN A 133      21.170  35.360  95.030  1.00  0.00           C
ATOM    968  CB  GLN A 133      22.300  34.360  95.310  1.00  0.00           C
ATOM    969  CG  GLN A 133      22.000  33.300  96.370  1.00  0.00           C
ATOM    970  CD  GLN A 133      21.640  33.930  97.710  1.00  0.00           C
ATOM    971  OE1 GLN A 133      22.440  34.540  98.420  1.00  0.00           O
ATOM    972  NE2 GLN A 133      20.350  33.820  98.120  1.00  0.00           N
ATOM    973  C   GLN A 133      21.610  36.280  93.940  1.00  0.00           C
ATOM    974  O   GLN A 133      21.850  37.460  94.200  1.00  0.00           O
ATOM    975  N   GLY A 134      21.660  35.780  92.700  1.00  0.00           N
ATOM    976  CA  GLY A 134      22.030  36.620  91.600  1.00  0.00           C
ATOM    977  C   GLY A 134      22.150  35.830  90.350  1.00  0.00           C
ATOM    978  O   GLY A 134      21.930  34.620  90.250  1.00  0.00           O
ATOM    979  N   PHE A 135      22.580  36.550  89.300  1.00  0.00           N
ATOM    980  CA  PHE A 135      22.650  36.220  87.910  1.00  0.00           C
ATOM    981  CB  PHE A 135      22.020  37.280  86.990  1.00  0.00           C
ATOM    982  CG  PHE A 135      20.590  37.490  87.380  1.00  0.00           C
ATOM    983  CD1 PHE A 135      19.580  36.770  86.780  1.00  0.00           C
ATOM    984  CE1 PHE A 135      18.250  37.040  87.010  1.00  0.00           C
ATOM    985  CZ  PHE A 135      17.930  38.120  87.790  1.00  0.00           C
ATOM    986  CD2 PHE A 135      20.230  38.540  88.180  1.00  0.00           C
ATOM    987  CE2 PHE A 135      18.910  38.890  88.380  1.00  0.00           C
ATOM    988  C   PHE A 135      24.090  36.220  87.510  1.00  0.00           C
ATOM    989  O   PHE A 135      24.820  37.170  87.810  1.00  0.00           O
ATOM    990  N   LEU A 136      24.560  35.210  86.770  1.00  0.00           N
ATOM    991  CA  LEU A 136      25.850  35.150  86.150  1.00  0.00           C
ATOM    992  CB  LEU A 136      26.520  33.770  86.320  1.00  0.00           C
ATOM    993  CG  LEU A 136      26.550  33.180  87.740  1.00  0.00           C
ATOM    994  CD1 LEU A 136      27.160  31.770  87.690  1.00  0.00           C
ATOM    995  CD2 LEU A 136      27.300  34.170  88.640  1.00  0.00           C
ATOM    996  C   LEU A 136      25.680  35.360  84.690  1.00  0.00           C
ATOM    997  O   LEU A 136      24.780  34.790  84.070  1.00  0.00           O
ATOM    998  N   VAL A 137      26.550  36.120  84.000  1.00  0.00           N
ATOM    999  CA  VAL A 137      26.590  36.230  82.570  1.00  0.00           C
ATOM   1000  CB  VAL A 137      26.020  37.500  82.010  1.00  0.00           C
ATOM   1001  CG1 VAL A 137      24.610  37.700  82.590  1.00  0.00           C
ATOM   1002  CG2 VAL A 137      26.870  38.760  82.270  1.00  0.00           C
ATOM   1003  C   VAL A 137      27.930  35.960  81.990  1.00  0.00           C
ATOM   1004  O   VAL A 137      29.000  36.300  82.500  1.00  0.00           O
ATOM   1005  N   PHE A 138      27.870  35.320  80.810  1.00  0.00           N
ATOM   1006  CA  PHE A 138      29.010  34.830  80.100  1.00  0.00           C
ATOM   1007  CB  PHE A 138      29.060  33.290  80.010  1.00  0.00           C
ATOM   1008  CG  PHE A 138      29.140  32.810  81.420  1.00  0.00           C
ATOM   1009  CD1 PHE A 138      28.030  32.440  82.140  1.00  0.00           C
ATOM   1010  CE1 PHE A 138      28.140  32.150  83.480  1.00  0.00           C
ATOM   1011  CZ  PHE A 138      29.380  32.150  84.080  1.00  0.00           C
ATOM   1012  CD2 PHE A 138      30.370  32.790  82.030  1.00  0.00           C
ATOM   1013  CE2 PHE A 138      30.500  32.460  83.360  1.00  0.00           C
ATOM   1014  C   PHE A 138      28.890  35.320  78.700  1.00  0.00           C
ATOM   1015  O   PHE A 138      28.020  34.850  77.970  1.00  0.00           O
ATOM   1016  N   HIS A 139      29.790  36.190  78.220  1.00  0.00           N
ATOM   1017  CA  HIS A 139      29.790  36.690  76.880  1.00  0.00           C
ATOM   1018  CB  HIS A 139      28.710  37.770  76.720  1.00  0.00           C
ATOM   1019  CD2 HIS A 139      28.690  39.290  78.810  1.00  0.00           C
ATOM   1020  CG  HIS A 139      28.980  39.020  77.510  1.00  0.00           C
ATOM   1021  NE2 HIS A 139      29.100  40.580  79.040  1.00  0.00           N
ATOM   1022  ND1 HIS A 139      29.540  40.160  76.990  1.00  0.00           N
ATOM   1023  CE1 HIS A 139      29.630  41.070  77.930  1.00  0.00           C
ATOM   1024  C   HIS A 139      31.100  37.280  76.490  1.00  0.00           C
ATOM   1025  O   HIS A 139      32.010  37.410  77.310  1.00  0.00           O
ATOM   1026  N   SER A 140      31.280  37.690  75.220  1.00  0.00           N
ATOM   1027  CA  SER A 140      32.390  38.460  74.750  1.00  0.00           C
ATOM   1028  CB  SER A 140      32.940  37.960  73.400  1.00  0.00           C
ATOM   1029  OG  SER A 140      34.110  38.670  73.020  1.00  0.00           O
ATOM   1030  C   SER A 140      32.060  39.910  74.670  1.00  0.00           C
ATOM   1031  O   SER A 140      30.890  40.250  74.500  1.00  0.00           O
ATOM   1032  N   PHE A 141      33.010  40.860  74.820  1.00  0.00           N
ATOM   1033  CA  PHE A 141      32.760  42.200  74.390  1.00  0.00           C
ATOM   1034  CB  PHE A 141      33.790  43.170  74.990  1.00  0.00           C
ATOM   1035  CG  PHE A 141      33.570  43.360  76.460  1.00  0.00           C
ATOM   1036  CD1 PHE A 141      32.400  43.940  76.900  1.00  0.00           C
ATOM   1037  CE1 PHE A 141      32.290  44.300  78.220  1.00  0.00           C
ATOM   1038  CZ  PHE A 141      33.330  44.080  79.090  1.00  0.00           C
ATOM   1039  CD2 PHE A 141      34.600  43.160  77.340  1.00  0.00           C
ATOM   1040  CE2 PHE A 141      34.500  43.490  78.670  1.00  0.00           C
ATOM   1041  C   PHE A 141      32.770  42.410  72.920  1.00  0.00           C
ATOM   1042  O   PHE A 141      32.120  43.310  72.390  1.00  0.00           O
ATOM   1043  N   GLY A 142      33.610  41.640  72.200  1.00  0.00           N
ATOM   1044  CA  GLY A 142      33.950  41.780  70.820  1.00  0.00           C
ATOM   1045  C   GLY A 142      32.850  41.510  69.850  1.00  0.00           C
ATOM   1046  O   GLY A 142      32.760  42.090  68.770  1.00  0.00           O
ATOM   1047  N   GLY A 143      31.950  40.570  70.200  1.00  0.00           N
ATOM   1048  CA  GLY A 143      30.890  40.190  69.320  1.00  0.00           C
ATOM   1049  C   GLY A 143      29.840  41.230  69.170  1.00  0.00           C
ATOM   1050  O   GLY A 143      29.920  42.250  69.860  1.00  0.00           O
ATOM   1051  N   GLY A 144      28.770  41.050  68.370  1.00  0.00           N
ATOM   1052  CA  GLY A 144      27.680  41.960  68.200  1.00  0.00           C
ATOM   1053  C   GLY A 144      26.630  41.540  69.170  1.00  0.00           C
ATOM   1054  O   GLY A 144      25.960  42.370  69.790  1.00  0.00           O
ATOM   1055  N   THR A 145      26.510  40.220  69.400  1.00  0.00           N
ATOM   1056  CA  THR A 145      25.480  39.660  70.220  1.00  0.00           C
ATOM   1057  CB  THR A 145      25.160  38.230  69.940  1.00  0.00           C
ATOM   1058  OG1 THR A 145      24.620  38.120  68.630  1.00  0.00           O
ATOM   1059  CG2 THR A 145      24.060  37.740  70.890  1.00  0.00           C
ATOM   1060  C   THR A 145      25.840  39.790  71.660  1.00  0.00           C
ATOM   1061  O   THR A 145      25.130  40.380  72.480  1.00  0.00           O
ATOM   1062  N   GLY A 146      27.010  39.270  72.080  1.00  0.00           N
ATOM   1063  CA  GLY A 146      27.560  39.420  73.390  1.00  0.00           C
ATOM   1064  C   GLY A 146      27.760  40.840  73.810  1.00  0.00           C
ATOM   1065  O   GLY A 146      27.680  41.150  75.000  1.00  0.00           O
ATOM   1066  N   SER A 147      27.920  41.780  72.870  1.00  0.00           N
ATOM   1067  CA  SER A 147      27.990  43.180  73.160  1.00  0.00           C
ATOM   1068  CB  SER A 147      28.800  43.900  72.080  1.00  0.00           C
ATOM   1069  OG  SER A 147      29.120  45.230  72.460  1.00  0.00           O
ATOM   1070  C   SER A 147      26.660  43.840  73.300  1.00  0.00           C
ATOM   1071  O   SER A 147      26.330  44.410  74.340  1.00  0.00           O
ATOM   1072  N   GLY A 148      25.860  43.830  72.220  1.00  0.00           N
ATOM   1073  CA  GLY A 148      24.630  44.560  72.090  1.00  0.00           C
ATOM   1074  C   GLY A 148      23.450  44.050  72.830  1.00  0.00           C
ATOM   1075  O   GLY A 148      22.680  44.820  73.410  1.00  0.00           O
ATOM   1076  N   PHE A 149      23.260  42.720  72.840  1.00  0.00           N
ATOM   1077  CA  PHE A 149      22.160  42.130  73.540  1.00  0.00           C
ATOM   1078  CB  PHE A 149      22.000  40.660  73.100  1.00  0.00           C
ATOM   1079  CG  PHE A 149      20.740  40.060  73.630  1.00  0.00           C
ATOM   1080  CD1 PHE A 149      19.550  40.430  73.070  1.00  0.00           C
ATOM   1081  CE1 PHE A 149      18.360  39.840  73.420  1.00  0.00           C
ATOM   1082  CZ  PHE A 149      18.370  38.880  74.410  1.00  0.00           C
ATOM   1083  CD2 PHE A 149      20.730  39.100  74.620  1.00  0.00           C
ATOM   1084  CE2 PHE A 149      19.550  38.500  74.990  1.00  0.00           C
ATOM   1085  C   PHE A 149      22.340  42.230  75.010  1.00  0.00           C
ATOM   1086  O   PHE A 149      21.390  42.490  75.750  1.00  0.00           O
ATOM   1087  N   THR A 150      23.570  42.080  75.530  1.00  0.00           N
ATOM   1088  CA  THR A 150      23.930  42.250  76.900  1.00  0.00           C
ATOM   1089  CB  THR A 150      25.400  42.030  77.150  1.00  0.00           C
ATOM   1090  OG1 THR A 150      25.770  40.710  76.760  1.00  0.00           O
ATOM   1091  CG2 THR A 150      25.660  42.050  78.670  1.00  0.00           C
ATOM   1092  C   THR A 150      23.630  43.620  77.400  1.00  0.00           C
ATOM   1093  O   THR A 150      23.010  43.820  78.440  1.00  0.00           O
ATOM   1094  N   SER A 151      24.040  44.670  76.660  1.00  0.00           N
ATOM   1095  CA  SER A 151      23.770  46.000  77.130  1.00  0.00           C
ATOM   1096  CB  SER A 151      24.480  47.080  76.300  1.00  0.00           C
ATOM   1097  OG  SER A 151      24.150  46.990  74.920  1.00  0.00           O
ATOM   1098  C   SER A 151      22.330  46.340  77.180  1.00  0.00           C
ATOM   1099  O   SER A 151      21.850  47.080  78.040  1.00  0.00           O
ATOM   1100  N   LEU A 152      21.550  45.780  76.230  1.00  0.00           N
ATOM   1101  CA  LEU A 152      20.120  45.880  76.240  1.00  0.00           C
ATOM   1102  CB  LEU A 152      19.570  45.240  74.960  1.00  0.00           C
ATOM   1103  CG  LEU A 152      18.070  45.500  74.710  1.00  0.00           C
ATOM   1104  CD1 LEU A 152      17.840  46.960  74.310  1.00  0.00           C
ATOM   1105  CD2 LEU A 152      17.640  44.540  73.590  1.00  0.00           C
ATOM   1106  C   LEU A 152      19.490  45.190  77.400  1.00  0.00           C
ATOM   1107  O   LEU A 152      18.730  45.770  78.180  1.00  0.00           O
ATOM   1108  N   LEU A 153      19.840  43.900  77.570  1.00  0.00           N
ATOM   1109  CA  LEU A 153      19.280  43.080  78.600  1.00  0.00           C
ATOM   1110  CB  LEU A 153      19.800  41.640  78.450  1.00  0.00           C
ATOM   1111  CG  LEU A 153      19.190  40.630  79.430  1.00  0.00           C
ATOM   1112  CD1 LEU A 153      19.010  39.300  78.670  1.00  0.00           C
ATOM   1113  CD2 LEU A 153      20.010  40.430  80.710  1.00  0.00           C
ATOM   1114  C   LEU A 153      19.530  43.570  79.990  1.00  0.00           C
ATOM   1115  O   LEU A 153      18.570  43.580  80.760  1.00  0.00           O
ATOM   1116  N   MET A 154      20.730  44.060  80.360  1.00  0.00           N
ATOM   1117  CA  MET A 154      20.930  44.580  81.680  1.00  0.00           C
ATOM   1118  CB  MET A 154      22.410  44.930  81.920  1.00  0.00           C
ATOM   1119  CG  MET A 154      23.340  43.720  81.830  1.00  0.00           C
ATOM   1120  SD  MET A 154      22.910  42.290  82.870  1.00  0.00           S
ATOM   1121  CE  MET A 154      24.190  41.250  82.120  1.00  0.00           C
ATOM   1122  C   MET A 154      20.060  45.730  82.050  1.00  0.00           C
ATOM   1123  O   MET A 154      19.630  45.860  83.190  1.00  0.00           O
ATOM   1124  N   GLU A 155      19.770  46.650  81.110  1.00  0.00           N
ATOM   1125  CA  GLU A 155      18.850  47.710  81.380  1.00  0.00           C
ATOM   1126  CB  GLU A 155      18.780  48.660  80.170  1.00  0.00           C
ATOM   1127  CG  GLU A 155      18.010  49.940  80.490  1.00  0.00           C
ATOM   1128  CD  GLU A 155      18.280  50.920  79.360  1.00  0.00           C
ATOM   1129  OE1 GLU A 155      19.390  51.510  79.280  1.00  0.00           O
ATOM   1130  OE2 GLU A 155      17.400  51.140  78.480  1.00  0.00           O
ATOM   1131  C   GLU A 155      17.470  47.270  81.750  1.00  0.00           C
ATOM   1132  O   GLU A 155      16.890  47.750  82.730  1.00  0.00           O
ATOM   1133  N   ARG A 156      16.930  46.330  80.960  1.00  0.00           N
ATOM   1134  CA  ARG A 156      15.650  45.760  81.220  1.00  0.00           C
ATOM   1135  CB  ARG A 156      15.270  44.870  80.020  1.00  0.00           C
ATOM   1136  CG  ARG A 156      15.130  45.660  78.720  1.00  0.00           C
ATOM   1137  CD  ARG A 156      13.900  46.550  78.550  1.00  0.00           C
ATOM   1138  NE  ARG A 156      12.730  45.620  78.570  1.00  0.00           N
ATOM   1139  CZ  ARG A 156      12.190  45.010  77.470  1.00  0.00           C
ATOM   1140  NH1 ARG A 156      12.530  45.290  76.180  1.00  0.00           N
ATOM   1141  NH2 ARG A 156      11.190  44.120  77.710  1.00  0.00           N
ATOM   1142  C   ARG A 156      15.570  44.940  82.460  1.00  0.00           C
ATOM   1143  O   ARG A 156      14.520  44.790  83.090  1.00  0.00           O
ATOM   1144  N   LEU A 157      16.700  44.320  82.850  1.00  0.00           N
ATOM   1145  CA  LEU A 157      16.800  43.510  84.020  1.00  0.00           C
ATOM   1146  CB  LEU A 157      18.000  42.570  83.830  1.00  0.00           C
ATOM   1147  CG  LEU A 157      18.020  41.280  84.660  1.00  0.00           C
ATOM   1148  CD1 LEU A 157      17.000  40.260  84.140  1.00  0.00           C
ATOM   1149  CD2 LEU A 157      19.460  40.750  84.670  1.00  0.00           C
ATOM   1150  C   LEU A 157      17.030  44.250  85.290  1.00  0.00           C
ATOM   1151  O   LEU A 157      16.450  43.890  86.320  1.00  0.00           O
ATOM   1152  N   SER A 158      17.820  45.340  85.310  1.00  0.00           N
ATOM   1153  CA  SER A 158      18.120  46.010  86.530  1.00  0.00           C
ATOM   1154  CB  SER A 158      19.200  47.100  86.430  1.00  0.00           C
ATOM   1155  OG  SER A 158      20.370  46.570  85.820  1.00  0.00           O
ATOM   1156  C   SER A 158      16.930  46.680  87.140  1.00  0.00           C
ATOM   1157  O   SER A 158      16.940  47.010  88.320  1.00  0.00           O
ATOM   1158  N   VAL A 159      15.900  46.970  86.320  1.00  0.00           N
ATOM   1159  CA  VAL A 159      14.720  47.610  86.820  1.00  0.00           C
ATOM   1160  CB  VAL A 159      14.160  48.540  85.780  1.00  0.00           C
ATOM   1161  CG1 VAL A 159      13.750  47.780  84.500  1.00  0.00           C
ATOM   1162  CG2 VAL A 159      13.000  49.370  86.370  1.00  0.00           C
ATOM   1163  C   VAL A 159      13.730  46.640  87.350  1.00  0.00           C
ATOM   1164  O   VAL A 159      13.100  46.900  88.370  1.00  0.00           O
ATOM   1165  N   ASP A 160      13.610  45.450  86.730  1.00  0.00           N
ATOM   1166  CA  ASP A 160      12.700  44.460  87.200  1.00  0.00           C
ATOM   1167  CB  ASP A 160      12.380  43.440  86.090  1.00  0.00           C
ATOM   1168  CG  ASP A 160      11.240  43.970  85.230  1.00  0.00           C
ATOM   1169  OD1 ASP A 160      10.650  43.190  84.440  1.00  0.00           O
ATOM   1170  OD2 ASP A 160      10.910  45.190  85.260  1.00  0.00           O
ATOM   1171  C   ASP A 160      13.190  43.640  88.350  1.00  0.00           C
ATOM   1172  O   ASP A 160      12.380  43.230  89.180  1.00  0.00           O
ATOM   1173  N   TYR A 161      14.510  43.430  88.460  1.00  0.00           N
ATOM   1174  CA  TYR A 161      15.090  42.730  89.560  1.00  0.00           C
ATOM   1175  CB  TYR A 161      15.790  41.450  89.070  1.00  0.00           C
ATOM   1176  CG  TYR A 161      14.810  40.560  88.380  1.00  0.00           C
ATOM   1177  CD1 TYR A 161      14.080  39.630  89.080  1.00  0.00           C
ATOM   1178  CE1 TYR A 161      13.210  38.790  88.450  1.00  0.00           C
ATOM   1179  CZ  TYR A 161      13.050  38.840  87.080  1.00  0.00           C
ATOM   1180  OH  TYR A 161      12.080  38.000  86.500  1.00  0.00           O
ATOM   1181  CD2 TYR A 161      14.660  40.580  87.010  1.00  0.00           C
ATOM   1182  CE2 TYR A 161      13.760  39.780  86.360  1.00  0.00           C
ATOM   1183  C   TYR A 161      16.030  43.650  90.260  1.00  0.00           C
ATOM   1184  O   TYR A 161      17.250  43.460  90.190  1.00  0.00           O
ATOM   1185  N   GLY A 162      15.510  44.670  90.950  1.00  0.00           N
ATOM   1186  CA  GLY A 162      16.270  45.800  91.400  1.00  0.00           C
ATOM   1187  C   GLY A 162      17.560  45.650  92.140  1.00  0.00           C
ATOM   1188  O   GLY A 162      18.560  46.240  91.750  1.00  0.00           O
ATOM   1189  N   LYS A 163      17.580  44.820  93.200  1.00  0.00           N
ATOM   1190  CA  LYS A 163      18.710  44.720  94.070  1.00  0.00           C
ATOM   1191  CB  LYS A 163      18.220  44.820  95.520  1.00  0.00           C
ATOM   1192  CG  LYS A 163      17.560  46.140  95.910  1.00  0.00           C
ATOM   1193  CD  LYS A 163      18.540  47.310  95.980  1.00  0.00           C
ATOM   1194  CE  LYS A 163      17.920  48.690  96.170  1.00  0.00           C
ATOM   1195  NZ  LYS A 163      17.180  48.760  97.450  1.00  0.00           N
ATOM   1196  C   LYS A 163      19.490  43.470  93.880  1.00  0.00           C
ATOM   1197  O   LYS A 163      20.340  43.130  94.690  1.00  0.00           O
ATOM   1198  N   LYS A 164      19.230  42.650  92.840  1.00  0.00           N
ATOM   1199  CA  LYS A 164      19.950  41.430  92.640  1.00  0.00           C
ATOM   1200  CB  LYS A 164      19.160  40.450  91.760  1.00  0.00           C
ATOM   1201  CG  LYS A 164      18.630  39.210  92.490  1.00  0.00           C
ATOM   1202  CD  LYS A 164      17.230  39.360  93.090  1.00  0.00           C
ATOM   1203  CE  LYS A 164      17.090  40.090  94.430  1.00  0.00           C
ATOM   1204  NZ  LYS A 164      17.600  39.240  95.520  1.00  0.00           N
ATOM   1205  C   LYS A 164      21.350  41.610  92.160  1.00  0.00           C
ATOM   1206  O   LYS A 164      21.670  42.540  91.420  1.00  0.00           O
ATOM   1207  N   SER A 165      22.240  40.700  92.600  1.00  0.00           N
ATOM   1208  CA  SER A 165      23.600  40.730  92.170  1.00  0.00           C
ATOM   1209  CB  SER A 165      24.490  39.850  93.070  1.00  0.00           C
ATOM   1210  OG  SER A 165      24.260  40.190  94.430  1.00  0.00           O
ATOM   1211  C   SER A 165      23.800  40.190  90.790  1.00  0.00           C
ATOM   1212  O   SER A 165      23.350  39.090  90.470  1.00  0.00           O
ATOM   1213  N   LYS A 166      24.400  41.030  89.940  1.00  0.00           N
ATOM   1214  CA  LYS A 166      24.610  40.690  88.560  1.00  0.00           C
ATOM   1215  CB  LYS A 166      23.960  41.720  87.620  1.00  0.00           C
ATOM   1216  CG  LYS A 166      22.440  41.860  87.810  1.00  0.00           C
ATOM   1217  CD  LYS A 166      21.850  43.140  87.230  1.00  0.00           C
ATOM   1218  CE  LYS A 166      22.400  44.440  87.830  1.00  0.00           C
ATOM   1219  NZ  LYS A 166      22.200  44.500  89.290  1.00  0.00           N
ATOM   1220  C   LYS A 166      26.090  40.640  88.360  1.00  0.00           C
ATOM   1221  O   LYS A 166      26.750  41.670  88.320  1.00  0.00           O
ATOM   1222  N   LEU A 167      26.660  39.430  88.200  1.00  0.00           N
ATOM   1223  CA  LEU A 167      28.050  39.200  87.970  1.00  0.00           C
ATOM   1224  CB  LEU A 167      28.540  38.050  88.870  1.00  0.00           C
ATOM   1225  CG  LEU A 167      28.340  38.340  90.370  1.00  0.00           C
ATOM   1226  CD1 LEU A 167      28.800  37.140  91.210  1.00  0.00           C
ATOM   1227  CD2 LEU A 167      29.080  39.610  90.800  1.00  0.00           C
ATOM   1228  C   LEU A 167      28.350  38.880  86.550  1.00  0.00           C
ATOM   1229  O   LEU A 167      27.750  38.030  85.910  1.00  0.00           O
ATOM   1230  N   GLU A 168      29.340  39.570  85.950  1.00  0.00           N
ATOM   1231  CA  GLU A 168      29.690  39.380  84.580  1.00  0.00           C
ATOM   1232  CB  GLU A 168      29.720  40.770  83.920  1.00  0.00           C
ATOM   1233  CG  GLU A 168      30.430  40.850  82.570  1.00  0.00           C
ATOM   1234  CD  GLU A 168      30.070  42.090  81.770  1.00  0.00           C
ATOM   1235  OE1 GLU A 168      30.840  43.090  81.790  1.00  0.00           O
ATOM   1236  OE2 GLU A 168      28.990  42.100  81.110  1.00  0.00           O
ATOM   1237  C   GLU A 168      31.020  38.700  84.450  1.00  0.00           C
ATOM   1238  O   GLU A 168      31.960  39.050  85.150  1.00  0.00           O
ATOM   1239  N   PHE A 169      31.130  37.690  83.570  1.00  0.00           N
ATOM   1240  CA  PHE A 169      32.390  37.200  83.110  1.00  0.00           C
ATOM   1241  CB  PHE A 169      32.520  35.670  83.290  1.00  0.00           C
ATOM   1242  CG  PHE A 169      32.550  35.310  84.730  1.00  0.00           C
ATOM   1243  CD1 PHE A 169      31.350  35.180  85.400  1.00  0.00           C
ATOM   1244  CE1 PHE A 169      31.330  34.840  86.730  1.00  0.00           C
ATOM   1245  CZ  PHE A 169      32.510  34.600  87.400  1.00  0.00           C
ATOM   1246  CD2 PHE A 169      33.710  35.050  85.410  1.00  0.00           C
ATOM   1247  CE2 PHE A 169      33.710  34.700  86.740  1.00  0.00           C
ATOM   1248  C   PHE A 169      32.500  37.540  81.670  1.00  0.00           C
ATOM   1249  O   PHE A 169      32.000  36.860  80.770  1.00  0.00           O
ATOM   1250  N   SER A 170      33.140  38.660  81.290  1.00  0.00           N
ATOM   1251  CA  SER A 170      33.260  39.090  79.930  1.00  0.00           C
ATOM   1252  CB  SER A 170      32.950  40.590  79.790  1.00  0.00           C
ATOM   1253  OG  SER A 170      32.640  40.860  78.440  1.00  0.00           O
ATOM   1254  C   SER A 170      34.620  38.770  79.390  1.00  0.00           C
ATOM   1255  O   SER A 170      35.630  38.910  80.070  1.00  0.00           O
ATOM   1256  N   ILE A 171      34.690  38.440  78.090  1.00  0.00           N
ATOM   1257  CA  ILE A 171      35.920  38.280  77.380  1.00  0.00           C
ATOM   1258  CB  ILE A 171      35.820  37.430  76.150  1.00  0.00           C
ATOM   1259  CG2 ILE A 171      37.240  37.280  75.590  1.00  0.00           C
ATOM   1260  CG1 ILE A 171      35.220  36.050  76.460  1.00  0.00           C
ATOM   1261  CD  ILE A 171      35.970  35.250  77.530  1.00  0.00           C
ATOM   1262  C   ILE A 171      36.460  39.610  76.970  1.00  0.00           C
ATOM   1263  O   ILE A 171      35.870  40.340  76.170  1.00  0.00           O
ATOM   1264  N   TYR A 172      37.630  39.960  77.520  1.00  0.00           N
ATOM   1265  CA  TYR A 172      38.200  41.260  77.300  1.00  0.00           C
ATOM   1266  CB  TYR A 172      38.940  41.660  78.590  1.00  0.00           C
ATOM   1267  CG  TYR A 172      39.390  43.070  78.460  1.00  0.00           C
ATOM   1268  CD1 TYR A 172      38.540  44.150  78.340  1.00  0.00           C
ATOM   1269  CE1 TYR A 172      39.020  45.430  78.260  1.00  0.00           C
ATOM   1270  CZ  TYR A 172      40.370  45.690  78.310  1.00  0.00           C
ATOM   1271  OH  TYR A 172      40.850  47.020  78.270  1.00  0.00           O
ATOM   1272  CD2 TYR A 172      40.740  43.340  78.550  1.00  0.00           C
ATOM   1273  CE2 TYR A 172      41.220  44.630  78.490  1.00  0.00           C
ATOM   1274  C   TYR A 172      39.090  41.150  76.110  1.00  0.00           C
ATOM   1275  O   TYR A 172      39.940  40.260  76.120  1.00  0.00           O
ATOM   1276  N   PRO A 173      39.010  42.040  75.170  1.00  0.00           N
ATOM   1277  CD  PRO A 173      37.830  42.820  74.830  1.00  0.00           C
ATOM   1278  CA  PRO A 173      39.990  42.040  74.110  1.00  0.00           C
ATOM   1279  CB  PRO A 173      39.510  43.150  73.180  1.00  0.00           C
ATOM   1280  CG  PRO A 173      37.980  43.170  73.340  1.00  0.00           C
ATOM   1281  C   PRO A 173      41.420  42.220  74.490  1.00  0.00           C
ATOM   1282  O   PRO A 173      41.730  42.870  75.490  1.00  0.00           O
ATOM   1283  N   ALA A 174      42.320  41.670  73.670  1.00  0.00           N
ATOM   1284  CA  ALA A 174      43.730  41.620  73.920  1.00  0.00           C
ATOM   1285  CB  ALA A 174      44.240  40.380  73.180  1.00  0.00           C
ATOM   1286  C   ALA A 174      44.470  42.810  73.410  1.00  0.00           C
ATOM   1287  O   ALA A 174      43.920  43.650  72.710  1.00  0.00           O
ATOM   1288  N   PRO A 175      45.750  42.940  73.640  1.00  0.00           N
ATOM   1289  CD  PRO A 175      46.460  42.290  74.740  1.00  0.00           C
ATOM   1290  CA  PRO A 175      46.470  44.020  73.040  1.00  0.00           C
ATOM   1291  CB  PRO A 175      47.790  44.150  73.810  1.00  0.00           C
ATOM   1292  CG  PRO A 175      47.570  43.300  75.070  1.00  0.00           C
ATOM   1293  C   PRO A 175      46.780  43.850  71.590  1.00  0.00           C
ATOM   1294  O   PRO A 175      46.610  44.820  70.850  1.00  0.00           O
ATOM   1295  N   GLN A 176      47.280  42.680  71.180  1.00  0.00           N
ATOM   1296  CA  GLN A 176      47.740  42.450  69.840  1.00  0.00           C
ATOM   1297  CB  GLN A 176      49.190  41.950  69.880  1.00  0.00           C
ATOM   1298  CG  GLN A 176      50.120  42.860  70.680  1.00  0.00           C
ATOM   1299  CD  GLN A 176      51.580  42.490  70.480  1.00  0.00           C
ATOM   1300  OE1 GLN A 176      51.930  41.340  70.230  1.00  0.00           O
ATOM   1301  NE2 GLN A 176      52.470  43.510  70.650  1.00  0.00           N
ATOM   1302  C   GLN A 176      46.890  41.490  69.080  1.00  0.00           C
ATOM   1303  O   GLN A 176      46.660  41.640  67.880  1.00  0.00           O
ATOM   1304  N   VAL A 177      46.390  40.440  69.740  1.00  0.00           N
ATOM   1305  CA  VAL A 177      45.520  39.440  69.210  1.00  0.00           C
ATOM   1306  CB  VAL A 177      45.580  38.200  70.040  1.00  0.00           C
ATOM   1307  CG1 VAL A 177      44.400  37.250  69.740  1.00  0.00           C
ATOM   1308  CG2 VAL A 177      46.930  37.490  69.830  1.00  0.00           C
ATOM   1309  C   VAL A 177      44.140  39.970  69.010  1.00  0.00           C
ATOM   1310  O   VAL A 177      43.630  40.670  69.890  1.00  0.00           O
ATOM   1311  N   SER A 178      43.480  39.650  67.890  1.00  0.00           N
ATOM   1312  CA  SER A 178      42.090  39.980  67.770  1.00  0.00           C
ATOM   1313  CB  SER A 178      41.790  41.420  67.320  1.00  0.00           C
ATOM   1314  OG  SER A 178      41.690  42.300  68.430  1.00  0.00           O
ATOM   1315  C   SER A 178      41.560  39.110  66.680  1.00  0.00           C
ATOM   1316  O   SER A 178      42.230  38.930  65.660  1.00  0.00           O
ATOM   1317  N   THR A 179      40.350  38.570  66.880  1.00  0.00           N
ATOM   1318  CA  THR A 179      39.750  37.770  65.860  1.00  0.00           C
ATOM   1319  CB  THR A 179      38.890  36.650  66.360  1.00  0.00           C
ATOM   1320  OG1 THR A 179      37.760  37.080  67.110  1.00  0.00           O
ATOM   1321  CG2 THR A 179      39.690  35.680  67.240  1.00  0.00           C
ATOM   1322  C   THR A 179      38.920  38.590  64.930  1.00  0.00           C
ATOM   1323  O   THR A 179      38.480  38.080  63.900  1.00  0.00           O
ATOM   1324  N   ALA A 180      38.670  39.870  65.280  1.00  0.00           N
ATOM   1325  CA  ALA A 180      37.890  40.780  64.500  1.00  0.00           C
ATOM   1326  CB  ALA A 180      36.420  40.780  64.960  1.00  0.00           C
ATOM   1327  C   ALA A 180      38.440  42.160  64.530  1.00  0.00           C
ATOM   1328  O   ALA A 180      39.370  42.510  65.260  1.00  0.00           O
ATOM   1329  N   VAL A 181      37.900  43.020  63.650  1.00  0.00           N
ATOM   1330  CA  VAL A 181      38.380  44.350  63.430  1.00  0.00           C
ATOM   1331  CB  VAL A 181      38.030  44.770  62.030  1.00  0.00           C
ATOM   1332  CG1 VAL A 181      38.430  46.220  61.720  1.00  0.00           C
ATOM   1333  CG2 VAL A 181      38.780  43.800  61.090  1.00  0.00           C
ATOM   1334  C   VAL A 181      37.810  45.300  64.420  1.00  0.00           C
ATOM   1335  O   VAL A 181      38.540  45.900  65.220  1.00  0.00           O
ATOM   1336  N   VAL A 182      36.480  45.460  64.380  1.00  0.00           N
ATOM   1337  CA  VAL A 182      35.730  46.420  65.120  1.00  0.00           C
ATOM   1338  CB  VAL A 182      34.360  46.470  64.490  1.00  0.00           C
ATOM   1339  CG1 VAL A 182      34.540  46.890  63.020  1.00  0.00           C
ATOM   1340  CG2 VAL A 182      33.570  45.160  64.580  1.00  0.00           C
ATOM   1341  C   VAL A 182      35.550  46.200  66.580  1.00  0.00           C
ATOM   1342  O   VAL A 182      34.700  46.810  67.220  1.00  0.00           O
ATOM   1343  N   GLU A 183      36.420  45.380  67.210  1.00  0.00           N
ATOM   1344  CA  GLU A 183      36.330  45.140  68.620  1.00  0.00           C
ATOM   1345  CB  GLU A 183      37.270  44.040  69.130  1.00  0.00           C
ATOM   1346  CG  GLU A 183      37.230  42.760  68.280  1.00  0.00           C
ATOM   1347  CD  GLU A 183      38.350  41.810  68.670  1.00  0.00           C
ATOM   1348  OE1 GLU A 183      39.250  42.150  69.490  1.00  0.00           O
ATOM   1349  OE2 GLU A 183      38.270  40.660  68.160  1.00  0.00           O
ATOM   1350  C   GLU A 183      36.520  46.370  69.450  1.00  0.00           C
ATOM   1351  O   GLU A 183      35.940  46.360  70.530  1.00  0.00           O
ATOM   1352  N   PRO A 184      37.240  47.410  69.150  1.00  0.00           N
ATOM   1353  CD  PRO A 184      38.490  47.390  68.400  1.00  0.00           C
ATOM   1354  CA  PRO A 184      37.120  48.640  69.870  1.00  0.00           C
ATOM   1355  CB  PRO A 184      38.210  49.570  69.350  1.00  0.00           C
ATOM   1356  CG  PRO A 184      39.300  48.630  68.800  1.00  0.00           C
ATOM   1357  C   PRO A 184      35.780  49.300  69.850  1.00  0.00           C
ATOM   1358  O   PRO A 184      35.260  49.650  70.920  1.00  0.00           O
ATOM   1359  N   TYR A 185      35.110  49.420  68.690  1.00  0.00           N
ATOM   1360  CA  TYR A 185      33.760  49.890  68.610  1.00  0.00           C
ATOM   1361  CB  TYR A 185      33.300  49.850  67.150  1.00  0.00           C
ATOM   1362  CG  TYR A 185      33.870  50.950  66.320  1.00  0.00           C
ATOM   1363  CD1 TYR A 185      33.600  52.270  66.630  1.00  0.00           C
ATOM   1364  CE1 TYR A 185      33.970  53.270  65.770  1.00  0.00           C
ATOM   1365  CZ  TYR A 185      34.610  52.990  64.580  1.00  0.00           C
ATOM   1366  OH  TYR A 185      35.120  54.010  63.740  1.00  0.00           O
ATOM   1367  CD2 TYR A 185      34.530  50.660  65.160  1.00  0.00           C
ATOM   1368  CE2 TYR A 185      34.910  51.680  64.320  1.00  0.00           C
ATOM   1369  C   TYR A 185      32.790  49.100  69.420  1.00  0.00           C
ATOM   1370  O   TYR A 185      32.050  49.660  70.220  1.00  0.00           O
ATOM   1371  N   ASN A 186      32.810  47.760  69.320  1.00  0.00           N
ATOM   1372  CA  ASN A 186      31.980  46.880  70.080  1.00  0.00           C
ATOM   1373  CB  ASN A 186      31.980  45.490  69.410  1.00  0.00           C
ATOM   1374  CG  ASN A 186      31.200  45.530  68.110  1.00  0.00           C
ATOM   1375  OD1 ASN A 186      30.570  46.480  67.650  1.00  0.00           O
ATOM   1376  ND2 ASN A 186      31.160  44.330  67.470  1.00  0.00           N
ATOM   1377  C   ASN A 186      32.340  46.760  71.520  1.00  0.00           C
ATOM   1378  O   ASN A 186      31.560  46.150  72.250  1.00  0.00           O
ATOM   1379  N   SER A 187      33.460  47.320  72.030  1.00  0.00           N
ATOM   1380  CA  SER A 187      33.760  47.310  73.420  1.00  0.00           C
ATOM   1381  CB  SER A 187      35.240  47.010  73.720  1.00  0.00           C
ATOM   1382  OG  SER A 187      35.570  45.700  73.310  1.00  0.00           O
ATOM   1383  C   SER A 187      33.400  48.600  74.080  1.00  0.00           C
ATOM   1384  O   SER A 187      32.980  48.660  75.230  1.00  0.00           O
ATOM   1385  N   ILE A 188      33.520  49.730  73.370  1.00  0.00           N
ATOM   1386  CA  ILE A 188      33.230  51.030  73.900  1.00  0.00           C
ATOM   1387  CB  ILE A 188      33.760  52.150  73.060  1.00  0.00           C
ATOM   1388  CG2 ILE A 188      33.350  53.520  73.630  1.00  0.00           C
ATOM   1389  CG1 ILE A 188      35.300  52.070  72.990  1.00  0.00           C
ATOM   1390  CD  ILE A 188      36.060  52.320  74.290  1.00  0.00           C
ATOM   1391  C   ILE A 188      31.800  51.260  74.240  1.00  0.00           C
ATOM   1392  O   ILE A 188      31.470  51.690  75.350  1.00  0.00           O
ATOM   1393  N   LEU A 189      30.850  50.980  73.330  1.00  0.00           N
ATOM   1394  CA  LEU A 189      29.470  51.300  73.500  1.00  0.00           C
ATOM   1395  CB  LEU A 189      28.790  51.160  72.130  1.00  0.00           C
ATOM   1396  CG  LEU A 189      29.510  51.940  71.020  1.00  0.00           C
ATOM   1397  CD1 LEU A 189      28.940  51.460  69.680  1.00  0.00           C
ATOM   1398  CD2 LEU A 189      29.260  53.450  71.180  1.00  0.00           C
ATOM   1399  C   LEU A 189      28.730  50.500  74.510  1.00  0.00           C
ATOM   1400  O   LEU A 189      27.900  51.050  75.240  1.00  0.00           O
ATOM   1401  N   THR A 190      28.990  49.190  74.630  1.00  0.00           N
ATOM   1402  CA  THR A 190      28.370  48.340  75.600  1.00  0.00           C
ATOM   1403  CB  THR A 190      28.600  46.880  75.320  1.00  0.00           C
ATOM   1404  OG1 THR A 190      27.900  46.000  76.190  1.00  0.00           O
ATOM   1405  CG2 THR A 190      30.090  46.490  75.320  1.00  0.00           C
ATOM   1406  C   THR A 190      28.850  48.730  76.950  1.00  0.00           C
ATOM   1407  O   THR A 190      28.030  48.980  77.820  1.00  0.00           O
ATOM   1408  N   THR A 191      30.170  48.880  77.170  1.00  0.00           N
ATOM   1409  CA  THR A 191      30.760  49.360  78.390  1.00  0.00           C
ATOM   1410  CB  THR A 191      32.260  49.380  78.330  1.00  0.00           C
ATOM   1411  OG1 THR A 191      32.780  48.180  77.790  1.00  0.00           O
ATOM   1412  CG2 THR A 191      32.890  49.560  79.730  1.00  0.00           C
ATOM   1413  C   THR A 191      30.240  50.670  78.850  1.00  0.00           C
ATOM   1414  O   THR A 191      29.960  50.850  80.040  1.00  0.00           O
ATOM   1415  N   HIS A 192      29.990  51.640  77.960  1.00  0.00           N
ATOM   1416  CA  HIS A 192      29.450  52.920  78.320  1.00  0.00           C
ATOM   1417  CB  HIS A 192      29.350  53.720  77.010  1.00  0.00           C
ATOM   1418  CD2 HIS A 192      28.890  56.150  77.780  1.00  0.00           C
ATOM   1419  CG  HIS A 192      28.600  55.010  77.100  1.00  0.00           C
ATOM   1420  NE2 HIS A 192      27.820  57.000  77.670  1.00  0.00           N
ATOM   1421  ND1 HIS A 192      27.340  55.180  76.590  1.00  0.00           N
ATOM   1422  CE1 HIS A 192      26.920  56.380  76.930  1.00  0.00           C
ATOM   1423  C   HIS A 192      28.090  52.900  78.930  1.00  0.00           C
ATOM   1424  O   HIS A 192      27.790  53.810  79.700  1.00  0.00           O
ATOM   1425  N   THR A 193      27.230  51.900  78.640  1.00  0.00           N
ATOM   1426  CA  THR A 193      25.910  51.830  79.170  1.00  0.00           C
ATOM   1427  CB  THR A 193      24.920  51.640  78.070  1.00  0.00           C
ATOM   1428  OG1 THR A 193      23.550  51.620  78.460  1.00  0.00           O
ATOM   1429  CG2 THR A 193      25.130  50.350  77.250  1.00  0.00           C
ATOM   1430  C   THR A 193      25.720  50.790  80.230  1.00  0.00           C
ATOM   1431  O   THR A 193      24.770  50.920  80.990  1.00  0.00           O
ATOM   1432  N   THR A 194      26.620  49.790  80.310  1.00  0.00           N
ATOM   1433  CA  THR A 194      26.520  48.820  81.350  1.00  0.00           C
ATOM   1434  CB  THR A 194      27.170  47.510  81.010  1.00  0.00           C
ATOM   1435  OG1 THR A 194      28.550  47.600  80.680  1.00  0.00           O
ATOM   1436  CG2 THR A 194      26.420  46.860  79.830  1.00  0.00           C
ATOM   1437  C   THR A 194      27.130  49.230  82.650  1.00  0.00           C
ATOM   1438  O   THR A 194      26.780  48.700  83.700  1.00  0.00           O
ATOM   1439  N   LEU A 195      28.050  50.200  82.620  1.00  0.00           N
ATOM   1440  CA  LEU A 195      28.750  50.770  83.730  1.00  0.00           C
ATOM   1441  CB  LEU A 195      29.350  52.100  83.250  1.00  0.00           C
ATOM   1442  CG  LEU A 195      30.600  52.560  84.020  1.00  0.00           C
ATOM   1443  CD1 LEU A 195      31.810  51.670  83.690  1.00  0.00           C
ATOM   1444  CD2 LEU A 195      30.890  54.020  83.620  1.00  0.00           C
ATOM   1445  C   LEU A 195      28.050  51.050  85.020  1.00  0.00           C
ATOM   1446  O   LEU A 195      28.570  50.880  86.120  1.00  0.00           O
ATOM   1447  N   GLU A 196      26.780  51.460  84.930  1.00  0.00           N
ATOM   1448  CA  GLU A 196      25.850  51.750  85.980  1.00  0.00           C
ATOM   1449  CB  GLU A 196      24.960  52.900  85.480  1.00  0.00           C
ATOM   1450  CG  GLU A 196      24.280  52.640  84.130  1.00  0.00           C
ATOM   1451  CD  GLU A 196      23.510  53.870  83.680  1.00  0.00           C
ATOM   1452  OE1 GLU A 196      24.160  54.940  83.540  1.00  0.00           O
ATOM   1453  OE2 GLU A 196      22.280  53.770  83.440  1.00  0.00           O
ATOM   1454  C   GLU A 196      24.970  50.620  86.390  1.00  0.00           C
ATOM   1455  O   GLU A 196      24.350  50.590  87.460  1.00  0.00           O
ATOM   1456  N   HIS A 197      24.920  49.560  85.570  1.00  0.00           N
ATOM   1457  CA  HIS A 197      24.100  48.430  85.870  1.00  0.00           C
ATOM   1458  CB  HIS A 197      23.530  47.850  84.560  1.00  0.00           C
ATOM   1459  ND1 HIS A 197      22.420  48.840  82.500  1.00  0.00           N
ATOM   1460  CG  HIS A 197      22.580  48.780  83.870  1.00  0.00           C
ATOM   1461  CE1 HIS A 197      21.460  49.740  82.330  1.00  0.00           C
ATOM   1462  NE2 HIS A 197      21.010  50.260  83.500  1.00  0.00           N
ATOM   1463  CD2 HIS A 197      21.730  49.640  84.500  1.00  0.00           C
ATOM   1464  C   HIS A 197      24.870  47.320  86.500  1.00  0.00           C
ATOM   1465  O   HIS A 197      24.450  46.740  87.500  1.00  0.00           O
ATOM   1466  N   SER A 198      26.040  46.990  85.930  1.00  0.00           N
ATOM   1467  CA  SER A 198      26.910  45.950  86.380  1.00  0.00           C
ATOM   1468  CB  SER A 198      28.140  45.790  85.460  1.00  0.00           C
ATOM   1469  OG  SER A 198      27.800  45.420  84.140  1.00  0.00           O
ATOM   1470  C   SER A 198      27.500  46.110  87.730  1.00  0.00           C
ATOM   1471  O   SER A 198      28.200  47.060  88.090  1.00  0.00           O
ATOM   1472  N   ASP A 199      27.320  45.100  88.600  1.00  0.00           N
ATOM   1473  CA  ASP A 199      27.890  45.050  89.910  1.00  0.00           C
ATOM   1474  CB  ASP A 199      27.080  44.060  90.760  1.00  0.00           C
ATOM   1475  CG  ASP A 199      25.640  44.520  90.910  1.00  0.00           C
ATOM   1476  OD1 ASP A 199      25.480  45.710  91.300  1.00  0.00           O
ATOM   1477  OD2 ASP A 199      24.680  43.730  90.720  1.00  0.00           O
ATOM   1478  C   ASP A 199      29.350  44.740  89.990  1.00  0.00           C
ATOM   1479  O   ASP A 199      30.090  45.390  90.730  1.00  0.00           O
ATOM   1480  N   CYS A 200      29.860  43.790  89.190  1.00  0.00           N
ATOM   1481  CA  CYS A 200      31.220  43.380  89.370  1.00  0.00           C
ATOM   1482  CB  CYS A 200      31.400  42.610  90.690  1.00  0.00           C
ATOM   1483  SG  CYS A 200      33.090  42.000  90.980  1.00  0.00           S
ATOM   1484  C   CYS A 200      31.550  42.520  88.210  1.00  0.00           C
ATOM   1485  O   CYS A 200      30.890  41.500  88.030  1.00  0.00           O
ATOM   1486  N   ALA A 201      32.530  42.920  87.370  1.00  0.00           N
ATOM   1487  CA  ALA A 201      32.780  42.240  86.140  1.00  0.00           C
ATOM   1488  CB  ALA A 201      32.520  43.240  85.010  1.00  0.00           C
ATOM   1489  C   ALA A 201      34.170  41.730  85.960  1.00  0.00           C
ATOM   1490  O   ALA A 201      35.160  42.440  85.810  1.00  0.00           O
ATOM   1491  N   PHE A 202      34.310  40.400  85.810  1.00  0.00           N
ATOM   1492  CA  PHE A 202      35.550  39.690  85.800  1.00  0.00           C
ATOM   1493  CB  PHE A 202      35.310  38.300  86.410  1.00  0.00           C
ATOM   1494  CG  PHE A 202      34.670  38.410  87.760  1.00  0.00           C
ATOM   1495  CD1 PHE A 202      35.320  38.930  88.850  1.00  0.00           C
ATOM   1496  CE1 PHE A 202      34.650  39.050  90.050  1.00  0.00           C
ATOM   1497  CZ  PHE A 202      33.360  38.600  90.210  1.00  0.00           C
ATOM   1498  CD2 PHE A 202      33.400  37.910  87.940  1.00  0.00           C
ATOM   1499  CE2 PHE A 202      32.730  38.000  89.140  1.00  0.00           C
ATOM   1500  C   PHE A 202      36.140  39.630  84.430  1.00  0.00           C
ATOM   1501  O   PHE A 202      35.470  39.310  83.450  1.00  0.00           O
ATOM   1502  N   MET A 203      37.430  39.990  84.260  1.00  0.00           N
ATOM   1503  CA  MET A 203      38.070  40.070  82.990  1.00  0.00           C
ATOM   1504  CB  MET A 203      38.950  41.330  82.880  1.00  0.00           C
ATOM   1505  CG  MET A 203      38.180  42.630  83.130  1.00  0.00           C
ATOM   1506  SD  MET A 203      37.290  43.210  81.650  1.00  0.00           S
ATOM   1507  CE  MET A 203      35.740  42.350  82.060  1.00  0.00           C
ATOM   1508  C   MET A 203      38.970  38.910  82.730  1.00  0.00           C
ATOM   1509  O   MET A 203      39.650  38.510  83.670  1.00  0.00           O
ATOM   1510  N   VAL A 204      39.070  38.440  81.470  1.00  0.00           N
ATOM   1511  CA  VAL A 204      40.100  37.570  81.000  1.00  0.00           C
ATOM   1512  CB  VAL A 204      39.890  36.090  81.110  1.00  0.00           C
ATOM   1513  CG1 VAL A 204      39.610  35.720  82.570  1.00  0.00           C
ATOM   1514  CG2 VAL A 204      38.760  35.600  80.190  1.00  0.00           C
ATOM   1515  C   VAL A 204      40.420  37.880  79.580  1.00  0.00           C
ATOM   1516  O   VAL A 204      39.590  38.430  78.860  1.00  0.00           O
ATOM   1517  N   ASP A 205      41.650  37.540  79.140  1.00  0.00           N
ATOM   1518  CA  ASP A 205      42.180  37.700  77.820  1.00  0.00           C
ATOM   1519  CB  ASP A 205      43.410  38.600  78.040  1.00  0.00           C
ATOM   1520  CG  ASP A 205      44.040  39.100  76.750  1.00  0.00           C
ATOM   1521  OD1 ASP A 205      43.690  38.620  75.640  1.00  0.00           O
ATOM   1522  OD2 ASP A 205      44.890  40.030  76.860  1.00  0.00           O
ATOM   1523  C   ASP A 205      42.570  36.380  77.240  1.00  0.00           C
ATOM   1524  O   ASP A 205      43.260  35.600  77.890  1.00  0.00           O
ATOM   1525  N   ASN A 206      42.190  36.080  75.990  1.00  0.00           N
ATOM   1526  CA  ASN A 206      42.680  34.950  75.260  1.00  0.00           C
ATOM   1527  CB  ASN A 206      41.900  34.790  73.940  1.00  0.00           C
ATOM   1528  CG  ASN A 206      40.500  34.280  74.220  1.00  0.00           C
ATOM   1529  OD1 ASN A 206      40.160  33.740  75.270  1.00  0.00           O
ATOM   1530  ND2 ASN A 206      39.540  34.450  73.260  1.00  0.00           N
ATOM   1531  C   ASN A 206      44.140  34.960  74.970  1.00  0.00           C
ATOM   1532  O   ASN A 206      44.740  33.880  74.960  1.00  0.00           O
ATOM   1533  N   GLU A 207      44.790  36.120  74.780  1.00  0.00           N
ATOM   1534  CA  GLU A 207      46.180  36.240  74.460  1.00  0.00           C
ATOM   1535  CB  GLU A 207      46.500  37.670  74.010  1.00  0.00           C
ATOM   1536  CG  GLU A 207      47.910  37.830  73.430  1.00  0.00           C
ATOM   1537  CD  GLU A 207      48.230  39.290  73.130  1.00  0.00           C
ATOM   1538  OE1 GLU A 207      49.190  39.790  73.760  1.00  0.00           O
ATOM   1539  OE2 GLU A 207      47.580  39.960  72.280  1.00  0.00           O
ATOM   1540  C   GLU A 207      47.040  35.850  75.610  1.00  0.00           C
ATOM   1541  O   GLU A 207      48.060  35.200  75.410  1.00  0.00           O
ATOM   1542  N   ALA A 208      46.610  36.130  76.850  1.00  0.00           N
ATOM   1543  CA  ALA A 208      47.300  35.680  78.020  1.00  0.00           C
ATOM   1544  CB  ALA A 208      46.740  36.490  79.200  1.00  0.00           C
ATOM   1545  C   ALA A 208      47.160  34.230  78.330  1.00  0.00           C
ATOM   1546  O   ALA A 208      48.070  33.580  78.850  1.00  0.00           O
ATOM   1547  N   ILE A 209      45.970  33.650  78.120  1.00  0.00           N
ATOM   1548  CA  ILE A 209      45.740  32.250  78.340  1.00  0.00           C
ATOM   1549  CB  ILE A 209      44.260  31.990  78.350  1.00  0.00           C
ATOM   1550  CG2 ILE A 209      43.980  30.510  78.650  1.00  0.00           C
ATOM   1551  CG1 ILE A 209      43.560  32.820  79.430  1.00  0.00           C
ATOM   1552  CD  ILE A 209      42.070  32.970  79.160  1.00  0.00           C
ATOM   1553  C   ILE A 209      46.500  31.370  77.410  1.00  0.00           C
ATOM   1554  O   ILE A 209      46.890  30.270  77.780  1.00  0.00           O
ATOM   1555  N   TYR A 210      46.780  31.810  76.170  1.00  0.00           N
ATOM   1556  CA  TYR A 210      47.630  31.070  75.290  1.00  0.00           C
ATOM   1557  CB  TYR A 210      47.700  31.780  73.930  1.00  0.00           C
ATOM   1558  CG  TYR A 210      46.400  31.770  73.190  1.00  0.00           C
ATOM   1559  CD1 TYR A 210      45.380  30.850  73.350  1.00  0.00           C
ATOM   1560  CE1 TYR A 210      44.280  30.850  72.530  1.00  0.00           C
ATOM   1561  CZ  TYR A 210      44.220  31.750  71.490  1.00  0.00           C
ATOM   1562  OH  TYR A 210      43.160  31.650  70.570  1.00  0.00           O
ATOM   1563  CD2 TYR A 210      46.330  32.640  72.130  1.00  0.00           C
ATOM   1564  CE2 TYR A 210      45.250  32.630  71.270  1.00  0.00           C
ATOM   1565  C   TYR A 210      49.030  30.890  75.770  1.00  0.00           C
ATOM   1566  O   TYR A 210      49.530  29.770  75.700  1.00  0.00           O
ATOM   1567  N   ASP A 211      49.660  31.950  76.310  1.00  0.00           N
ATOM   1568  CA  ASP A 211      51.010  31.920  76.760  1.00  0.00           C
ATOM   1569  CB  ASP A 211      51.440  33.340  77.150  1.00  0.00           C
ATOM   1570  CG  ASP A 211      51.750  34.220  75.950  1.00  0.00           C
ATOM   1571  OD1 ASP A 211      52.220  35.370  76.170  1.00  0.00           O
ATOM   1572  OD2 ASP A 211      51.550  33.830  74.760  1.00  0.00           O
ATOM   1573  C   ASP A 211      51.120  30.980  77.910  1.00  0.00           C
ATOM   1574  O   ASP A 211      52.020  30.150  77.960  1.00  0.00           O
ATOM   1575  N   ILE A 212      50.150  30.980  78.840  1.00  0.00           N
ATOM   1576  CA  ILE A 212      50.020  30.100  79.960  1.00  0.00           C
ATOM   1577  CB  ILE A 212      48.920  30.490  80.910  1.00  0.00           C
ATOM   1578  CG2 ILE A 212      48.720  29.360  81.930  1.00  0.00           C
ATOM   1579  CG1 ILE A 212      49.280  31.830  81.580  1.00  0.00           C
ATOM   1580  CD  ILE A 212      48.130  32.400  82.400  1.00  0.00           C
ATOM   1581  C   ILE A 212      49.940  28.680  79.520  1.00  0.00           C
ATOM   1582  O   ILE A 212      50.590  27.820  80.100  1.00  0.00           O
ATOM   1583  N   CYS A 213      49.200  28.360  78.440  1.00  0.00           N
ATOM   1584  CA  CYS A 213      49.070  27.000  78.010  1.00  0.00           C
ATOM   1585  CB  CYS A 213      48.070  26.890  76.850  1.00  0.00           C
ATOM   1586  SG  CYS A 213      46.340  27.180  77.320  1.00  0.00           S
ATOM   1587  C   CYS A 213      50.360  26.510  77.440  1.00  0.00           C
ATOM   1588  O   CYS A 213      50.790  25.400  77.760  1.00  0.00           O
ATOM   1589  N   ARG A 214      51.100  27.320  76.670  1.00  0.00           N
ATOM   1590  CA  ARG A 214      52.410  26.990  76.200  1.00  0.00           C
ATOM   1591  CB  ARG A 214      52.920  28.100  75.270  1.00  0.00           C
ATOM   1592  CG  ARG A 214      54.250  27.780  74.580  1.00  0.00           C
ATOM   1593  CD  ARG A 214      54.810  28.870  73.660  1.00  0.00           C
ATOM   1594  NE  ARG A 214      55.260  29.930  74.600  1.00  0.00           N
ATOM   1595  CZ  ARG A 214      55.120  31.270  74.370  1.00  0.00           C
ATOM   1596  NH1 ARG A 214      54.770  31.780  73.160  1.00  0.00           N
ATOM   1597  NH2 ARG A 214      55.470  32.130  75.370  1.00  0.00           N
ATOM   1598  C   ARG A 214      53.370  26.780  77.320  1.00  0.00           C
ATOM   1599  O   ARG A 214      54.120  25.800  77.340  1.00  0.00           O
ATOM   1600  N   ARG A 215      53.400  27.730  78.260  1.00  0.00           N
ATOM   1601  CA  ARG A 215      54.330  27.750  79.350  1.00  0.00           C
ATOM   1602  CB  ARG A 215      54.270  29.100  80.080  1.00  0.00           C
ATOM   1603  CG  ARG A 215      55.480  29.340  80.980  1.00  0.00           C
ATOM   1604  CD  ARG A 215      55.370  30.610  81.820  1.00  0.00           C
ATOM   1605  NE  ARG A 215      55.300  31.750  80.860  1.00  0.00           N
ATOM   1606  CZ  ARG A 215      54.220  32.540  80.570  1.00  0.00           C
ATOM   1607  NH1 ARG A 215      53.030  32.430  81.230  1.00  0.00           N
ATOM   1608  NH2 ARG A 215      54.330  33.490  79.600  1.00  0.00           N
ATOM   1609  C   ARG A 215      54.100  26.640  80.320  1.00  0.00           C
ATOM   1610  O   ARG A 215      55.000  25.850  80.590  1.00  0.00           O
ATOM   1611  N   ASN A 216      52.890  26.490  80.890  1.00  0.00           N
ATOM   1612  CA  ASN A 216      52.670  25.600  81.990  1.00  0.00           C
ATOM   1613  CB  ASN A 216      51.540  26.150  82.870  1.00  0.00           C
ATOM   1614  CG  ASN A 216      52.170  27.070  83.910  1.00  0.00           C
ATOM   1615  OD1 ASN A 216      52.870  28.020  83.580  1.00  0.00           O
ATOM   1616  ND2 ASN A 216      51.840  26.790  85.200  1.00  0.00           N
ATOM   1617  C   ASN A 216      52.260  24.220  81.620  1.00  0.00           C
ATOM   1618  O   ASN A 216      52.490  23.280  82.370  1.00  0.00           O
ATOM   1619  N   LEU A 217      51.590  24.010  80.470  1.00  0.00           N
ATOM   1620  CA  LEU A 217      51.080  22.730  80.070  1.00  0.00           C
ATOM   1621  CB  LEU A 217      49.600  22.840  79.680  1.00  0.00           C
ATOM   1622  CG  LEU A 217      48.720  23.470  80.770  1.00  0.00           C
ATOM   1623  CD1 LEU A 217      47.260  23.610  80.310  1.00  0.00           C
ATOM   1624  CD2 LEU A 217      48.780  22.620  82.060  1.00  0.00           C
ATOM   1625  C   LEU A 217      51.850  22.120  78.950  1.00  0.00           C
ATOM   1626  O   LEU A 217      51.610  20.970  78.600  1.00  0.00           O
ATOM   1627  N   ASP A 218      52.800  22.860  78.350  1.00  0.00           N
ATOM   1628  CA  ASP A 218      53.690  22.440  77.320  1.00  0.00           C
ATOM   1629  CB  ASP A 218      54.550  21.220  77.670  1.00  0.00           C
ATOM   1630  CG  ASP A 218      55.350  21.460  78.950  1.00  0.00           C
ATOM   1631  OD1 ASP A 218      56.040  22.500  79.070  1.00  0.00           O
ATOM   1632  OD2 ASP A 218      55.350  20.520  79.790  1.00  0.00           O
ATOM   1633  C   ASP A 218      52.970  22.150  76.040  1.00  0.00           C
ATOM   1634  O   ASP A 218      53.470  21.480  75.140  1.00  0.00           O
ATOM   1635  N   ILE A 219      51.760  22.700  75.850  1.00  0.00           N
ATOM   1636  CA  ILE A 219      50.920  22.470  74.710  1.00  0.00           C
ATOM   1637  CB  ILE A 219      49.550  22.060  75.140  1.00  0.00           C
ATOM   1638  CG2 ILE A 219      48.790  23.150  75.910  1.00  0.00           C
ATOM   1639  CG1 ILE A 219      48.710  21.520  73.970  1.00  0.00           C
ATOM   1640  CD  ILE A 219      49.270  20.250  73.330  1.00  0.00           C
ATOM   1641  C   ILE A 219      51.030  23.670  73.830  1.00  0.00           C
ATOM   1642  O   ILE A 219      50.660  24.780  74.210  1.00  0.00           O
ATOM   1643  N   GLU A 220      51.600  23.480  72.630  1.00  0.00           N
ATOM   1644  CA  GLU A 220      51.760  24.570  71.720  1.00  0.00           C
ATOM   1645  CB  GLU A 220      53.050  24.330  70.910  1.00  0.00           C
ATOM   1646  CG  GLU A 220      54.280  24.300  71.820  1.00  0.00           C
ATOM   1647  CD  GLU A 220      55.570  24.430  71.020  1.00  0.00           C
ATOM   1648  OE1 GLU A 220      56.230  25.500  71.040  1.00  0.00           O
ATOM   1649  OE2 GLU A 220      55.920  23.450  70.310  1.00  0.00           O
ATOM   1650  C   GLU A 220      50.600  24.560  70.780  1.00  0.00           C
ATOM   1651  O   GLU A 220      50.480  25.410  69.900  1.00  0.00           O
ATOM   1652  N   ARG A 221      49.740  23.540  70.900  1.00  0.00           N
ATOM   1653  CA  ARG A 221      48.550  23.410  70.110  1.00  0.00           C
ATOM   1654  CB  ARG A 221      48.660  22.110  69.300  1.00  0.00           C
ATOM   1655  CG  ARG A 221      49.920  22.050  68.430  1.00  0.00           C
ATOM   1656  CD  ARG A 221      50.060  20.730  67.660  1.00  0.00           C
ATOM   1657  NE  ARG A 221      51.420  20.760  67.050  1.00  0.00           N
ATOM   1658  CZ  ARG A 221      51.860  19.820  66.160  1.00  0.00           C
ATOM   1659  NH1 ARG A 221      51.020  18.830  65.740  1.00  0.00           N
ATOM   1660  NH2 ARG A 221      53.090  19.960  65.590  1.00  0.00           N
ATOM   1661  C   ARG A 221      47.270  23.420  70.880  1.00  0.00           C
ATOM   1662  O   ARG A 221      46.480  22.520  70.600  1.00  0.00           O
ATOM   1663  N   PRO A 222      46.920  24.220  71.850  1.00  0.00           N
ATOM   1664  CD  PRO A 222      47.680  25.380  72.290  1.00  0.00           C
ATOM   1665  CA  PRO A 222      45.580  24.260  72.360  1.00  0.00           C
ATOM   1666  CB  PRO A 222      45.750  25.090  73.620  1.00  0.00           C
ATOM   1667  CG  PRO A 222      46.800  26.160  73.280  1.00  0.00           C
ATOM   1668  C   PRO A 222      44.680  24.970  71.400  1.00  0.00           C
ATOM   1669  O   PRO A 222      45.030  25.600  70.410  1.00  0.00           O
ATOM   1670  N   THR A 223      43.390  24.760  71.680  1.00  0.00           N
ATOM   1671  CA  THR A 223      42.300  25.260  70.900  1.00  0.00           C
ATOM   1672  CB  THR A 223      41.770  24.260  69.910  1.00  0.00           C
ATOM   1673  OG1 THR A 223      41.170  24.950  68.820  1.00  0.00           O
ATOM   1674  CG2 THR A 223      40.770  23.200  70.380  1.00  0.00           C
ATOM   1675  C   THR A 223      41.240  25.600  71.900  1.00  0.00           C
ATOM   1676  O   THR A 223      41.420  25.250  73.060  1.00  0.00           O
ATOM   1677  N   TYR A 224      40.160  26.290  71.510  1.00  0.00           N
ATOM   1678  CA  TYR A 224      39.160  26.820  72.390  1.00  0.00           C
ATOM   1679  CB  TYR A 224      38.020  27.530  71.630  1.00  0.00           C
ATOM   1680  CG  TYR A 224      38.310  28.880  71.090  1.00  0.00           C
ATOM   1681  CD1 TYR A 224      39.340  29.700  71.490  1.00  0.00           C
ATOM   1682  CE1 TYR A 224      39.470  30.980  71.000  1.00  0.00           C
ATOM   1683  CZ  TYR A 224      38.470  31.530  70.220  1.00  0.00           C
ATOM   1684  OH  TYR A 224      38.550  32.840  69.710  1.00  0.00           O
ATOM   1685  CD2 TYR A 224      37.320  29.450  70.320  1.00  0.00           C
ATOM   1686  CE2 TYR A 224      37.400  30.740  69.860  1.00  0.00           C
ATOM   1687  C   TYR A 224      38.600  25.900  73.420  1.00  0.00           C
ATOM   1688  O   TYR A 224      38.360  26.330  74.550  1.00  0.00           O
ATOM   1689  N   THR A 225      38.370  24.610  73.140  1.00  0.00           N
ATOM   1690  CA  THR A 225      38.020  23.610  74.100  1.00  0.00           C
ATOM   1691  CB  THR A 225      38.040  22.270  73.430  1.00  0.00           C
ATOM   1692  OG1 THR A 225      37.490  22.290  72.120  1.00  0.00           O
ATOM   1693  CG2 THR A 225      37.140  21.320  74.240  1.00  0.00           C
ATOM   1694  C   THR A 225      38.840  23.570  75.350  1.00  0.00           C
ATOM   1695  O   THR A 225      38.360  23.590  76.480  1.00  0.00           O
ATOM   1696  N   ASN A 226      40.180  23.640  75.200  1.00  0.00           N
ATOM   1697  CA  ASN A 226      41.140  23.630  76.260  1.00  0.00           C
ATOM   1698  CB  ASN A 226      42.580  23.520  75.730  1.00  0.00           C
ATOM   1699  CG  ASN A 226      42.650  22.370  74.750  1.00  0.00           C
ATOM   1700  OD1 ASN A 226      42.690  22.600  73.540  1.00  0.00           O
ATOM   1701  ND2 ASN A 226      42.610  21.100  75.250  1.00  0.00           N
ATOM   1702  C   ASN A 226      41.090  24.840  77.120  1.00  0.00           C
ATOM   1703  O   ASN A 226      41.190  24.780  78.350  1.00  0.00           O
ATOM   1704  N   LEU A 227      40.760  25.980  76.500  1.00  0.00           N
ATOM   1705  CA  LEU A 227      40.510  27.210  77.190  1.00  0.00           C
ATOM   1706  CB  LEU A 227      40.510  28.420  76.250  1.00  0.00           C
ATOM   1707  CG  LEU A 227      41.900  28.950  75.870  1.00  0.00           C
ATOM   1708  CD1 LEU A 227      42.540  28.140  74.730  1.00  0.00           C
ATOM   1709  CD2 LEU A 227      41.830  30.430  75.460  1.00  0.00           C
ATOM   1710  C   LEU A 227      39.200  27.250  77.910  1.00  0.00           C
ATOM   1711  O   LEU A 227      39.060  27.820  78.990  1.00  0.00           O
ATOM   1712  N   ASN A 228      38.140  26.610  77.380  1.00  0.00           N
ATOM   1713  CA  ASN A 228      36.880  26.540  78.060  1.00  0.00           C
ATOM   1714  CB  ASN A 228      35.760  26.140  77.090  1.00  0.00           C
ATOM   1715  CG  ASN A 228      35.630  27.250  76.060  1.00  0.00           C
ATOM   1716  OD1 ASN A 228      35.930  28.430  76.270  1.00  0.00           O
ATOM   1717  ND2 ASN A 228      35.180  26.870  74.830  1.00  0.00           N
ATOM   1718  C   ASN A 228      36.940  25.640  79.240  1.00  0.00           C
ATOM   1719  O   ASN A 228      36.470  25.980  80.330  1.00  0.00           O
ATOM   1720  N   ARG A 229      37.570  24.460  79.070  1.00  0.00           N
ATOM   1721  CA  ARG A 229      37.780  23.550  80.160  1.00  0.00           C
ATOM   1722  CB  ARG A 229      38.290  22.170  79.710  1.00  0.00           C
ATOM   1723  CG  ARG A 229      37.370  21.470  78.710  1.00  0.00           C
ATOM   1724  CD  ARG A 229      37.540  19.950  78.600  1.00  0.00           C
ATOM   1725  NE  ARG A 229      38.950  19.710  78.190  1.00  0.00           N
ATOM   1726  CZ  ARG A 229      39.380  18.600  77.530  1.00  0.00           C
ATOM   1727  NH1 ARG A 229      38.610  17.520  77.240  1.00  0.00           N
ATOM   1728  NH2 ARG A 229      40.700  18.580  77.160  1.00  0.00           N
ATOM   1729  C   ARG A 229      38.740  23.990  81.210  1.00  0.00           C
ATOM   1730  O   ARG A 229      38.770  23.390  82.290  1.00  0.00           O
ATOM   1731  N   LEU A 230      39.510  25.060  80.940  1.00  0.00           N
ATOM   1732  CA  LEU A 230      40.250  25.750  81.950  1.00  0.00           C
ATOM   1733  CB  LEU A 230      41.470  26.410  81.290  1.00  0.00           C
ATOM   1734  CG  LEU A 230      42.400  27.270  82.170  1.00  0.00           C
ATOM   1735  CD1 LEU A 230      43.000  26.490  83.350  1.00  0.00           C
ATOM   1736  CD2 LEU A 230      43.600  27.820  81.380  1.00  0.00           C
ATOM   1737  C   LEU A 230      39.440  26.780  82.660  1.00  0.00           C
ATOM   1738  O   LEU A 230      39.350  26.830  83.880  1.00  0.00           O
ATOM   1739  N   ILE A 231      38.680  27.620  81.930  1.00  0.00           N
ATOM   1740  CA  ILE A 231      37.920  28.690  82.490  1.00  0.00           C
ATOM   1741  CB  ILE A 231      37.510  29.590  81.370  1.00  0.00           C
ATOM   1742  CG2 ILE A 231      36.350  30.520  81.770  1.00  0.00           C
ATOM   1743  CG1 ILE A 231      38.730  30.340  80.800  1.00  0.00           C
ATOM   1744  CD  ILE A 231      39.140  31.560  81.620  1.00  0.00           C
ATOM   1745  C   ILE A 231      36.800  28.150  83.320  1.00  0.00           C
ATOM   1746  O   ILE A 231      36.360  28.830  84.240  1.00  0.00           O
ATOM   1747  N   SER A 232      36.370  26.890  83.140  1.00  0.00           N
ATOM   1748  CA  SER A 232      35.370  26.300  83.970  1.00  0.00           C
ATOM   1749  CB  SER A 232      34.900  24.990  83.320  1.00  0.00           C
ATOM   1750  OG  SER A 232      36.000  24.120  83.070  1.00  0.00           O
ATOM   1751  C   SER A 232      35.830  25.980  85.350  1.00  0.00           C
ATOM   1752  O   SER A 232      35.040  25.940  86.290  1.00  0.00           O
ATOM   1753  N   GLN A 233      37.150  25.900  85.590  1.00  0.00           N
ATOM   1754  CA  GLN A 233      37.720  25.770  86.900  1.00  0.00           C
ATOM   1755  CB  GLN A 233      39.160  25.250  86.840  1.00  0.00           C
ATOM   1756  CG  GLN A 233      39.300  23.790  86.380  1.00  0.00           C
ATOM   1757  CD  GLN A 233      38.580  22.910  87.390  1.00  0.00           C
ATOM   1758  OE1 GLN A 233      38.360  23.240  88.560  1.00  0.00           O
ATOM   1759  NE2 GLN A 233      38.140  21.710  86.930  1.00  0.00           N
ATOM   1760  C   GLN A 233      37.690  27.020  87.700  1.00  0.00           C
ATOM   1761  O   GLN A 233      37.540  26.940  88.920  1.00  0.00           O
ATOM   1762  N   ILE A 234      37.690  28.190  87.040  1.00  0.00           N
ATOM   1763  CA  ILE A 234      37.560  29.460  87.670  1.00  0.00           C
ATOM   1764  CB  ILE A 234      37.760  30.560  86.660  1.00  0.00           C
ATOM   1765  CG2 ILE A 234      37.570  31.920  87.350  1.00  0.00           C
ATOM   1766  CG1 ILE A 234      39.090  30.490  85.880  1.00  0.00           C
ATOM   1767  CD  ILE A 234      40.240  31.210  86.590  1.00  0.00           C
ATOM   1768  C   ILE A 234      36.260  29.660  88.380  1.00  0.00           C
ATOM   1769  O   ILE A 234      36.220  29.950  89.570  1.00  0.00           O
ATOM   1770  N   VAL A 235      35.130  29.420  87.700  1.00  0.00           N
ATOM   1771  CA  VAL A 235      33.820  29.580  88.250  1.00  0.00           C
ATOM   1772  CB  VAL A 235      32.750  29.810  87.230  1.00  0.00           C
ATOM   1773  CG1 VAL A 235      33.090  31.100  86.460  1.00  0.00           C
ATOM   1774  CG2 VAL A 235      32.670  28.620  86.250  1.00  0.00           C
ATOM   1775  C   VAL A 235      33.380  28.480  89.170  1.00  0.00           C
ATOM   1776  O   VAL A 235      32.710  28.710  90.170  1.00  0.00           O
ATOM   1777  N   SER A 236      33.930  27.280  88.930  1.00  0.00           N
ATOM   1778  CA  SER A 236      33.760  26.230  89.880  1.00  0.00           C
ATOM   1779  CB  SER A 236      34.260  24.850  89.410  1.00  0.00           C
ATOM   1780  OG  SER A 236      33.790  23.850  90.300  1.00  0.00           O
ATOM   1781  C   SER A 236      34.360  26.540  91.210  1.00  0.00           C
ATOM   1782  O   SER A 236      33.750  26.220  92.220  1.00  0.00           O
ATOM   1783  N   SER A 237      35.500  27.260  91.250  1.00  0.00           N
ATOM   1784  CA  SER A 237      36.080  27.710  92.480  1.00  0.00           C
ATOM   1785  CB  SER A 237      37.540  28.110  92.250  1.00  0.00           C
ATOM   1786  OG  SER A 237      38.290  28.140  93.460  1.00  0.00           O
ATOM   1787  C   SER A 237      35.310  28.820  93.110  1.00  0.00           C
ATOM   1788  O   SER A 237      35.280  28.920  94.330  1.00  0.00           O
ATOM   1789  N   ILE A 238      34.550  29.650  92.370  1.00  0.00           N
ATOM   1790  CA  ILE A 238      33.720  30.670  92.930  1.00  0.00           C
ATOM   1791  CB  ILE A 238      33.410  31.730  91.920  1.00  0.00           C
ATOM   1792  CG2 ILE A 238      32.460  32.750  92.580  1.00  0.00           C
ATOM   1793  CG1 ILE A 238      34.700  32.410  91.440  1.00  0.00           C
ATOM   1794  CD  ILE A 238      34.460  33.310  90.230  1.00  0.00           C
ATOM   1795  C   ILE A 238      32.490  30.090  93.540  1.00  0.00           C
ATOM   1796  O   ILE A 238      32.150  30.350  94.700  1.00  0.00           O
ATOM   1797  N   THR A 239      31.740  29.260  92.790  1.00  0.00           N
ATOM   1798  CA  THR A 239      30.470  28.730  93.170  1.00  0.00           C
ATOM   1799  CB  THR A 239      29.610  28.380  91.990  1.00  0.00           C
ATOM   1800  OG1 THR A 239      30.150  27.300  91.240  1.00  0.00           O
ATOM   1801  CG2 THR A 239      29.560  29.610  91.070  1.00  0.00           C
ATOM   1802  C   THR A 239      30.560  27.590  94.130  1.00  0.00           C
ATOM   1803  O   THR A 239      29.520  27.130  94.610  1.00  0.00           O
ATOM   1804  N   ALA A 240      31.750  27.120  94.520  1.00  0.00           N
ATOM   1805  CA  ALA A 240      31.880  26.050  95.460  1.00  0.00           C
ATOM   1806  CB  ALA A 240      33.350  25.620  95.650  1.00  0.00           C
ATOM   1807  C   ALA A 240      31.290  26.230  96.820  1.00  0.00           C
ATOM   1808  O   ALA A 240      30.850  25.240  97.400  1.00  0.00           O
ATOM   1809  N   SER A 241      31.210  27.470  97.350  1.00  0.00           N
ATOM   1810  CA  SER A 241      30.660  27.760  98.640  1.00  0.00           C
ATOM   1811  CB  SER A 241      30.910  29.230  98.990  1.00  0.00           C
ATOM   1812  OG  SER A 241      30.770  30.060  97.840  1.00  0.00           O
ATOM   1813  C   SER A 241      29.190  27.500  98.690  1.00  0.00           C
ATOM   1814  O   SER A 241      28.650  27.190  99.750  1.00  0.00           O
ATOM   1815  N   LEU A 242      28.430  27.580  97.580  1.00  0.00           N
ATOM   1816  CA  LEU A 242      27.020  27.340  97.620  1.00  0.00           C
ATOM   1817  CB  LEU A 242      26.370  27.950  96.370  1.00  0.00           C
ATOM   1818  CG  LEU A 242      26.750  29.420  96.090  1.00  0.00           C
ATOM   1819  CD1 LEU A 242      25.910  29.890  94.900  1.00  0.00           C
ATOM   1820  CD2 LEU A 242      26.530  30.310  97.320  1.00  0.00           C
ATOM   1821  C   LEU A 242      26.720  25.880  97.580  1.00  0.00           C
ATOM   1822  O   LEU A 242      25.720  25.430  98.120  1.00  0.00           O
ATOM   1823  N   ARG A 243      27.650  25.090  97.010  1.00  0.00           N
ATOM   1824  CA  ARG A 243      27.390  23.730  96.650  1.00  0.00           C
ATOM   1825  CB  ARG A 243      27.980  23.570  95.240  1.00  0.00           C
ATOM   1826  CG  ARG A 243      27.300  24.470  94.200  1.00  0.00           C
ATOM   1827  CD  ARG A 243      27.770  24.340  92.750  1.00  0.00           C
ATOM   1828  NE  ARG A 243      29.220  24.660  92.710  1.00  0.00           N
ATOM   1829  CZ  ARG A 243      30.180  23.840  92.190  1.00  0.00           C
ATOM   1830  NH1 ARG A 243      29.930  22.520  91.960  1.00  0.00           N
ATOM   1831  NH2 ARG A 243      31.460  24.280  91.970  1.00  0.00           N
ATOM   1832  C   ARG A 243      28.020  22.760  97.590  1.00  0.00           C
ATOM   1833  O   ARG A 243      27.480  21.670  97.770  1.00  0.00           O
ATOM   1834  N   PHE A 244      29.140  23.150  98.220  1.00  0.00           N
ATOM   1835  CA  PHE A 244      29.830  22.300  99.140  1.00  0.00           C
ATOM   1836  CB  PHE A 244      31.130  21.720  98.540  1.00  0.00           C
ATOM   1837  CG  PHE A 244      30.830  21.040  97.250  1.00  0.00           C
ATOM   1838  CD1 PHE A 244      30.160  19.840  97.310  1.00  0.00           C
ATOM   1839  CE1 PHE A 244      29.980  19.090  96.180  1.00  0.00           C
ATOM   1840  CZ  PHE A 244      30.470  19.540  94.980  1.00  0.00           C
ATOM   1841  CD2 PHE A 244      31.340  21.490  96.060  1.00  0.00           C
ATOM   1842  CE2 PHE A 244      31.140  20.740  94.920  1.00  0.00           C
ATOM   1843  C   PHE A 244      30.120  23.190 100.290  1.00  0.00           C
ATOM   1844  O   PHE A 244      30.360  24.390 100.170  1.00  0.00           O
ATOM   1845  N   ASP A 245      30.170  22.630 101.510  1.00  0.00           N
ATOM   1846  CA  ASP A 245      30.480  23.350 102.710  1.00  0.00           C
ATOM   1847  CB  ASP A 245      29.780  22.750 103.940  1.00  0.00           C
ATOM   1848  CG  ASP A 245      30.280  21.350 104.250  1.00  0.00           C
ATOM   1849  OD1 ASP A 245      30.220  20.460 103.360  1.00  0.00           O
ATOM   1850  OD2 ASP A 245      30.640  21.120 105.440  1.00  0.00           O
ATOM   1851  C   ASP A 245      31.940  23.550 102.920  1.00  0.00           C
ATOM   1852  O   ASP A 245      32.780  22.810 102.410  1.00  0.00           O
ATOM   1853  N   GLY A 246      32.350  24.600 103.660  1.00  0.00           N
ATOM   1854  CA  GLY A 246      33.710  24.940 103.920  1.00  0.00           C
ATOM   1855  C   GLY A 246      33.750  25.650 105.220  1.00  0.00           C
ATOM   1856  O   GLY A 246      32.730  25.800 105.890  1.00  0.00           O
ATOM   1857  N   ALA A 247      34.960  26.100 105.590  1.00  0.00           N
ATOM   1858  CA  ALA A 247      35.150  26.920 106.740  1.00  0.00           C
ATOM   1859  CB  ALA A 247      36.650  26.810 107.060  1.00  0.00           C
ATOM   1860  C   ALA A 247      34.690  28.330 106.560  1.00  0.00           C
ATOM   1861  O   ALA A 247      34.070  28.900 107.450  1.00  0.00           O
ATOM   1862  N   LEU A 248      34.890  28.910 105.360  1.00  0.00           N
ATOM   1863  CA  LEU A 248      34.410  30.220 105.040  1.00  0.00           C
ATOM   1864  CB  LEU A 248      35.560  31.210 104.860  1.00  0.00           C
ATOM   1865  CG  LEU A 248      36.220  31.760 106.140  1.00  0.00           C
ATOM   1866  CD1 LEU A 248      37.260  30.790 106.710  1.00  0.00           C
ATOM   1867  CD2 LEU A 248      36.840  33.150 105.920  1.00  0.00           C
ATOM   1868  C   LEU A 248      33.620  30.130 103.780  1.00  0.00           C
ATOM   1869  O   LEU A 248      34.130  30.030 102.670  1.00  0.00           O
ATOM   1870  N   ASN A 249      32.280  30.170 103.910  1.00  0.00           N
ATOM   1871  CA  ASN A 249      31.350  30.020 102.840  1.00  0.00           C
ATOM   1872  CB  ASN A 249      30.080  29.270 103.270  1.00  0.00           C
ATOM   1873  CG  ASN A 249      30.510  27.880 103.710  1.00  0.00           C
ATOM   1874  OD1 ASN A 249      30.770  26.970 102.930  1.00  0.00           O
ATOM   1875  ND2 ASN A 249      30.520  27.680 105.060  1.00  0.00           N
ATOM   1876  C   ASN A 249      30.980  31.390 102.360  1.00  0.00           C
ATOM   1877  O   ASN A 249      30.200  32.080 103.010  1.00  0.00           O
ATOM   1878  N   VAL A 250      31.540  31.870 101.240  1.00  0.00           N
ATOM   1879  CA  VAL A 250      31.290  33.180 100.730  1.00  0.00           C
ATOM   1880  CB  VAL A 250      32.500  33.810 100.110  1.00  0.00           C
ATOM   1881  CG1 VAL A 250      33.590  33.930 101.190  1.00  0.00           C
ATOM   1882  CG2 VAL A 250      32.980  33.020  98.880  1.00  0.00           C
ATOM   1883  C   VAL A 250      30.140  33.200  99.780  1.00  0.00           C
ATOM   1884  O   VAL A 250      29.950  32.290  98.970  1.00  0.00           O
ATOM   1885  N   ASP A 251      29.340  34.280  99.870  1.00  0.00           N
ATOM   1886  CA  ASP A 251      28.240  34.580  99.010  1.00  0.00           C
ATOM   1887  CB  ASP A 251      27.290  35.430  99.870  1.00  0.00           C
ATOM   1888  CG  ASP A 251      25.940  35.620  99.180  1.00  0.00           C
ATOM   1889  OD1 ASP A 251      25.270  34.590  98.890  1.00  0.00           O
ATOM   1890  OD2 ASP A 251      25.520  36.780  98.930  1.00  0.00           O
ATOM   1891  C   ASP A 251      28.620  35.380  97.810  1.00  0.00           C
ATOM   1892  O   ASP A 251      29.720  35.920  97.710  1.00  0.00           O
ATOM   1893  N   LEU A 252      27.700  35.530  96.840  1.00  0.00           N
ATOM   1894  CA  LEU A 252      27.850  36.390  95.710  1.00  0.00           C
ATOM   1895  CB  LEU A 252      26.650  36.140  94.780  1.00  0.00           C
ATOM   1896  CG  LEU A 252      26.480  34.680  94.310  1.00  0.00           C
ATOM   1897  CD1 LEU A 252      25.400  34.700  93.220  1.00  0.00           C
ATOM   1898  CD2 LEU A 252      27.770  34.060  93.770  1.00  0.00           C
ATOM   1899  C   LEU A 252      27.880  37.830  96.060  1.00  0.00           C
ATOM   1900  O   LEU A 252      28.560  38.610  95.390  1.00  0.00           O
ATOM   1901  N   THR A 253      27.210  38.250  97.160  1.00  0.00           N
ATOM   1902  CA  THR A 253      27.130  39.630  97.550  1.00  0.00           C
ATOM   1903  CB  THR A 253      26.180  39.910  98.680  1.00  0.00           C
ATOM   1904  OG1 THR A 253      24.930  39.390  98.260  1.00  0.00           O
ATOM   1905  CG2 THR A 253      25.980  41.410  98.960  1.00  0.00           C
ATOM   1906  C   THR A 253      28.460  40.130  98.000  1.00  0.00           C
ATOM   1907  O   THR A 253      28.880  41.270  97.760  1.00  0.00           O
ATOM   1908  N   GLU A 254      29.250  39.220  98.600  1.00  0.00           N
ATOM   1909  CA  GLU A 254      30.560  39.380  99.150  1.00  0.00           C
ATOM   1910  CB  GLU A 254      30.950  38.150  99.990  1.00  0.00           C
ATOM   1911  CG  GLU A 254      29.970  37.920 101.150  1.00  0.00           C
ATOM   1912  CD  GLU A 254      30.300  36.680 101.970  1.00  0.00           C
ATOM   1913  OE1 GLU A 254      31.480  36.530 102.380  1.00  0.00           O
ATOM   1914  OE2 GLU A 254      29.380  35.880 102.280  1.00  0.00           O
ATOM   1915  C   GLU A 254      31.580  39.750  98.130  1.00  0.00           C
ATOM   1916  O   GLU A 254      32.690  40.160  98.470  1.00  0.00           O
ATOM   1917  N   PHE A 255      31.260  39.690  96.820  1.00  0.00           N
ATOM   1918  CA  PHE A 255      32.140  40.110  95.770  1.00  0.00           C
ATOM   1919  CB  PHE A 255      31.900  39.310  94.480  1.00  0.00           C
ATOM   1920  CG  PHE A 255      32.500  37.960  94.680  1.00  0.00           C
ATOM   1921  CD1 PHE A 255      33.850  37.770  94.500  1.00  0.00           C
ATOM   1922  CE1 PHE A 255      34.430  36.560  94.810  1.00  0.00           C
ATOM   1923  CZ  PHE A 255      33.630  35.530  95.250  1.00  0.00           C
ATOM   1924  CD2 PHE A 255      31.740  36.940  95.180  1.00  0.00           C
ATOM   1925  CE2 PHE A 255      32.280  35.710  95.450  1.00  0.00           C
ATOM   1926  C   PHE A 255      31.940  41.560  95.470  1.00  0.00           C
ATOM   1927  O   PHE A 255      32.850  42.210  94.960  1.00  0.00           O
ATOM   1928  N   GLN A 256      30.720  42.080  95.670  1.00  0.00           N
ATOM   1929  CA  GLN A 256      30.480  43.470  95.380  1.00  0.00           C
ATOM   1930  CB  GLN A 256      28.980  43.780  95.430  1.00  0.00           C
ATOM   1931  CG  GLN A 256      28.170  42.970  94.410  1.00  0.00           C
ATOM   1932  CD  GLN A 256      26.670  43.180  94.590  1.00  0.00           C
ATOM   1933  OE1 GLN A 256      25.910  42.280  94.940  1.00  0.00           O
ATOM   1934  NE2 GLN A 256      26.210  44.440  94.370  1.00  0.00           N
ATOM   1935  C   GLN A 256      31.050  44.360  96.430  1.00  0.00           C
ATOM   1936  O   GLN A 256      31.730  45.340  96.130  1.00  0.00           O
ATOM   1937  N   THR A 257      30.820  44.000  97.710  1.00  0.00           N
ATOM   1938  CA  THR A 257      31.220  44.750  98.850  1.00  0.00           C
ATOM   1939  CB  THR A 257      30.600  44.270 100.130  1.00  0.00           C
ATOM   1940  OG1 THR A 257      30.850  42.880 100.210  1.00  0.00           O
ATOM   1941  CG2 THR A 257      29.080  44.500 100.020  1.00  0.00           C
ATOM   1942  C   THR A 257      32.690  44.790  99.080  1.00  0.00           C
ATOM   1943  O   THR A 257      33.240  45.760  99.610  1.00  0.00           O
ATOM   1944  N   ASN A 258      33.410  43.710  98.710  1.00  0.00           N
ATOM   1945  CA  ASN A 258      34.840  43.660  98.790  1.00  0.00           C
ATOM   1946  CB  ASN A 258      35.350  42.230  99.040  1.00  0.00           C
ATOM   1947  CG  ASN A 258      35.120  41.790 100.480  1.00  0.00           C
ATOM   1948  OD1 ASN A 258      35.990  42.070 101.300  1.00  0.00           O
ATOM   1949  ND2 ASN A 258      33.930  41.220 100.790  1.00  0.00           N
ATOM   1950  C   ASN A 258      35.580  44.250  97.650  1.00  0.00           C
ATOM   1951  O   ASN A 258      36.600  44.900  97.900  1.00  0.00           O
ATOM   1952  N   LEU A 259      35.170  44.090  96.380  1.00  0.00           N
ATOM   1953  CA  LEU A 259      35.970  44.480  95.260  1.00  0.00           C
ATOM   1954  CB  LEU A 259      35.890  43.410  94.150  1.00  0.00           C
ATOM   1955  CG  LEU A 259      36.250  42.010  94.690  1.00  0.00           C
ATOM   1956  CD1 LEU A 259      36.290  40.960  93.560  1.00  0.00           C
ATOM   1957  CD2 LEU A 259      37.560  41.950  95.500  1.00  0.00           C
ATOM   1958  C   LEU A 259      35.740  45.830  94.680  1.00  0.00           C
ATOM   1959  O   LEU A 259      36.600  46.290  93.920  1.00  0.00           O
ATOM   1960  N   VAL A 260      34.600  46.500  94.950  1.00  0.00           N
ATOM   1961  CA  VAL A 260      34.290  47.730  94.290  1.00  0.00           C
ATOM   1962  CB  VAL A 260      32.840  47.640  93.930  1.00  0.00           C
ATOM   1963  CG1 VAL A 260      32.250  48.920  93.330  1.00  0.00           C
ATOM   1964  CG2 VAL A 260      32.810  46.550  92.840  1.00  0.00           C
ATOM   1965  C   VAL A 260      34.460  48.840  95.280  1.00  0.00           C
ATOM   1966  O   VAL A 260      33.690  48.920  96.230  1.00  0.00           O
ATOM   1967  N   PRO A 261      35.300  49.820  95.100  1.00  0.00           N
ATOM   1968  CD  PRO A 261      36.460  49.630  94.250  1.00  0.00           C
ATOM   1969  CA  PRO A 261      35.490  50.880  96.040  1.00  0.00           C
ATOM   1970  CB  PRO A 261      36.990  51.180  95.980  1.00  0.00           C
ATOM   1971  CG  PRO A 261      37.400  50.810  94.540  1.00  0.00           C
ATOM   1972  C   PRO A 261      34.680  52.070  95.650  1.00  0.00           C
ATOM   1973  O   PRO A 261      34.320  52.820  96.560  1.00  0.00           O
ATOM   1974  N   TYR A 262      34.380  52.290  94.360  1.00  0.00           N
ATOM   1975  CA  TYR A 262      33.650  53.400  93.840  1.00  0.00           C
ATOM   1976  CB  TYR A 262      34.620  54.410  93.190  1.00  0.00           C
ATOM   1977  CG  TYR A 262      35.580  54.930  94.200  1.00  0.00           C
ATOM   1978  CD1 TYR A 262      35.200  55.880  95.130  1.00  0.00           C
ATOM   1979  CE1 TYR A 262      36.120  56.350  96.030  1.00  0.00           C
ATOM   1980  CZ  TYR A 262      37.410  55.880  96.040  1.00  0.00           C
ATOM   1981  OH  TYR A 262      38.330  56.310  97.030  1.00  0.00           O
ATOM   1982  CD2 TYR A 262      36.900  54.570  94.110  1.00  0.00           C
ATOM   1983  CE2 TYR A 262      37.810  55.010  95.050  1.00  0.00           C
ATOM   1984  C   TYR A 262      32.710  52.870  92.810  1.00  0.00           C
ATOM   1985  O   TYR A 262      33.110  51.920  92.140  1.00  0.00           O
ATOM   1986  N   PRO A 263      31.520  53.360  92.620  1.00  0.00           N
ATOM   1987  CD  PRO A 263      30.990  54.370  93.530  1.00  0.00           C
ATOM   1988  CA  PRO A 263      30.530  52.880  91.700  1.00  0.00           C
ATOM   1989  CB  PRO A 263      29.550  54.060  91.640  1.00  0.00           C
ATOM   1990  CG  PRO A 263      29.530  54.540  93.100  1.00  0.00           C
ATOM   1991  C   PRO A 263      30.920  52.420  90.350  1.00  0.00           C
ATOM   1992  O   PRO A 263      30.450  51.360  89.940  1.00  0.00           O
ATOM   1993  N   ARG A 264      31.730  53.190  89.600  1.00  0.00           N
ATOM   1994  CA  ARG A 264      32.140  52.900  88.260  1.00  0.00           C
ATOM   1995  CB  ARG A 264      32.440  54.210  87.510  1.00  0.00           C
ATOM   1996  CG  ARG A 264      31.260  55.140  87.230  1.00  0.00           C
ATOM   1997  CD  ARG A 264      31.670  56.590  86.940  1.00  0.00           C
ATOM   1998  NE  ARG A 264      32.590  56.610  85.770  1.00  0.00           N
ATOM   1999  CZ  ARG A 264      32.330  57.090  84.520  1.00  0.00           C
ATOM   2000  NH1 ARG A 264      31.100  57.440  84.040  1.00  0.00           N
ATOM   2001  NH2 ARG A 264      33.380  57.200  83.660  1.00  0.00           N
ATOM   2002  C   ARG A 264      33.270  51.930  88.190  1.00  0.00           C
ATOM   2003  O   ARG A 264      33.440  51.280  87.160  1.00  0.00           O
ATOM   2004  N   ILE A 265      33.980  51.700  89.310  1.00  0.00           N
ATOM   2005  CA  ILE A 265      35.200  50.960  89.380  1.00  0.00           C
ATOM   2006  CB  ILE A 265      36.160  51.640  90.300  1.00  0.00           C
ATOM   2007  CG2 ILE A 265      37.490  50.850  90.310  1.00  0.00           C
ATOM   2008  CG1 ILE A 265      36.450  53.100  89.920  1.00  0.00           C
ATOM   2009  CD  ILE A 265      36.890  53.310  88.470  1.00  0.00           C
ATOM   2010  C   ILE A 265      34.930  49.540  89.760  1.00  0.00           C
ATOM   2011  O   ILE A 265      34.830  49.200  90.940  1.00  0.00           O
ATOM   2012  N   HIS A 266      34.820  48.600  88.820  1.00  0.00           N
ATOM   2013  CA  HIS A 266      34.360  47.270  89.100  1.00  0.00           C
ATOM   2014  CB  HIS A 266      32.820  47.290  89.200  1.00  0.00           C
ATOM   2015  CD2 HIS A 266      31.200  48.850  87.940  1.00  0.00           C
ATOM   2016  CG  HIS A 266      32.110  47.850  88.000  1.00  0.00           C
ATOM   2017  NE2 HIS A 266      30.720  48.840  86.660  1.00  0.00           N
ATOM   2018  ND1 HIS A 266      32.210  47.310  86.740  1.00  0.00           N
ATOM   2019  CE1 HIS A 266      31.390  47.950  85.940  1.00  0.00           C
ATOM   2020  C   HIS A 266      34.820  46.210  88.160  1.00  0.00           C
ATOM   2021  O   HIS A 266      33.990  45.390  87.760  1.00  0.00           O
ATOM   2022  N   PHE A 267      36.110  46.180  87.810  1.00  0.00           N
ATOM   2023  CA  PHE A 267      36.600  45.230  86.840  1.00  0.00           C
ATOM   2024  CB  PHE A 267      37.040  46.000  85.590  1.00  0.00           C
ATOM   2025  CG  PHE A 267      35.890  46.650  84.900  1.00  0.00           C
ATOM   2026  CD1 PHE A 267      35.140  45.890  84.020  1.00  0.00           C
ATOM   2027  CE1 PHE A 267      34.080  46.470  83.370  1.00  0.00           C
ATOM   2028  CZ  PHE A 267      33.800  47.810  83.530  1.00  0.00           C
ATOM   2029  CD2 PHE A 267      35.620  47.980  85.100  1.00  0.00           C
ATOM   2030  CE2 PHE A 267      34.590  48.540  84.380  1.00  0.00           C
ATOM   2031  C   PHE A 267      37.700  44.390  87.390  1.00  0.00           C
ATOM   2032  O   PHE A 267      38.850  44.790  87.210  1.00  0.00           O
ATOM   2033  N   PRO A 268      37.550  43.290  88.060  1.00  0.00           N
ATOM   2034  CD  PRO A 268      36.340  42.870  88.760  1.00  0.00           C
ATOM   2035  CA  PRO A 268      38.680  42.560  88.570  1.00  0.00           C
ATOM   2036  CB  PRO A 268      38.190  41.680  89.710  1.00  0.00           C
ATOM   2037  CG  PRO A 268      36.820  42.270  90.090  1.00  0.00           C
ATOM   2038  C   PRO A 268      39.270  41.640  87.560  1.00  0.00           C
ATOM   2039  O   PRO A 268      38.660  41.340  86.540  1.00  0.00           O
ATOM   2040  N   LEU A 269      40.490  41.120  87.800  1.00  0.00           N
ATOM   2041  CA  LEU A 269      41.170  40.170  86.980  1.00  0.00           C
ATOM   2042  CB  LEU A 269      42.640  40.530  86.710  1.00  0.00           C
ATOM   2043  CG  LEU A 269      43.010  42.010  86.590  1.00  0.00           C
ATOM   2044  CD1 LEU A 269      44.540  42.150  86.440  1.00  0.00           C
ATOM   2045  CD2 LEU A 269      42.220  42.720  85.480  1.00  0.00           C
ATOM   2046  C   LEU A 269      41.070  38.860  87.680  1.00  0.00           C
ATOM   2047  O   LEU A 269      40.700  38.830  88.850  1.00  0.00           O
ATOM   2048  N   ALA A 270      41.360  37.730  86.990  1.00  0.00           N
ATOM   2049  CA  ALA A 270      41.340  36.430  87.590  1.00  0.00           C
ATOM   2050  CB  ALA A 270      40.120  35.650  87.060  1.00  0.00           C
ATOM   2051  C   ALA A 270      42.620  35.720  87.320  1.00  0.00           C
ATOM   2052  O   ALA A 270      43.270  35.860  86.280  1.00  0.00           O
ATOM   2053  N   THR A 271      43.000  34.880  88.290  1.00  0.00           N
ATOM   2054  CA  THR A 271      44.130  34.000  88.270  1.00  0.00           C
ATOM   2055  CB  THR A 271      45.260  34.520  89.120  1.00  0.00           C
ATOM   2056  OG1 THR A 271      45.620  35.820  88.650  1.00  0.00           O
ATOM   2057  CG2 THR A 271      46.560  33.700  88.990  1.00  0.00           C
ATOM   2058  C   THR A 271      43.770  32.700  88.900  1.00  0.00           C
ATOM   2059  O   THR A 271      42.930  32.650  89.790  1.00  0.00           O
ATOM   2060  N   TYR A 272      44.290  31.560  88.410  1.00  0.00           N
ATOM   2061  CA  TYR A 272      44.120  30.230  88.900  1.00  0.00           C
ATOM   2062  CB  TYR A 272      43.370  29.410  87.840  1.00  0.00           C
ATOM   2063  CG  TYR A 272      42.820  28.150  88.390  1.00  0.00           C
ATOM   2064  CD1 TYR A 272      41.630  28.230  89.070  1.00  0.00           C
ATOM   2065  CE1 TYR A 272      41.130  27.070  89.630  1.00  0.00           C
ATOM   2066  CZ  TYR A 272      41.850  25.900  89.640  1.00  0.00           C
ATOM   2067  OH  TYR A 272      41.390  24.790  90.370  1.00  0.00           O
ATOM   2068  CD2 TYR A 272      43.550  26.990  88.420  1.00  0.00           C
ATOM   2069  CE2 TYR A 272      43.060  25.840  88.990  1.00  0.00           C
ATOM   2070  C   TYR A 272      45.470  29.640  89.140  1.00  0.00           C
ATOM   2071  O   TYR A 272      46.400  29.970  88.400  1.00  0.00           O
ATOM   2072  N   ALA A 273      45.610  28.800  90.190  1.00  0.00           N
ATOM   2073  CA  ALA A 273      46.830  28.140  90.550  1.00  0.00           C
ATOM   2074  CB  ALA A 273      47.810  29.090  91.270  1.00  0.00           C
ATOM   2075  C   ALA A 273      46.580  26.990  91.460  1.00  0.00           C
ATOM   2076  O   ALA A 273      45.640  26.990  92.250  1.00  0.00           O
ATOM   2077  N   PRO A 274      47.300  25.910  91.350  1.00  0.00           N
ATOM   2078  CD  PRO A 274      47.030  24.750  92.180  1.00  0.00           C
ATOM   2079  CA  PRO A 274      48.310  25.680  90.360  1.00  0.00           C
ATOM   2080  CB  PRO A 274      49.150  24.600  91.030  1.00  0.00           C
ATOM   2081  CG  PRO A 274      48.110  23.730  91.770  1.00  0.00           C
ATOM   2082  C   PRO A 274      47.660  25.230  89.090  1.00  0.00           C
ATOM   2083  O   PRO A 274      46.470  24.940  89.040  1.00  0.00           O
ATOM   2084  N   VAL A 275      48.440  25.150  88.000  1.00  0.00           N
ATOM   2085  CA  VAL A 275      47.950  24.720  86.730  1.00  0.00           C
ATOM   2086  CB  VAL A 275      47.270  25.870  86.050  1.00  0.00           C
ATOM   2087  CG1 VAL A 275      48.100  27.160  85.980  1.00  0.00           C
ATOM   2088  CG2 VAL A 275      46.830  25.480  84.630  1.00  0.00           C
ATOM   2089  C   VAL A 275      49.080  24.110  85.970  1.00  0.00           C
ATOM   2090  O   VAL A 275      49.930  24.770  85.370  1.00  0.00           O
ATOM   2091  N   ILE A 276      49.240  22.780  86.100  1.00  0.00           N
ATOM   2092  CA  ILE A 276      50.330  22.050  85.550  1.00  0.00           C
ATOM   2093  CB  ILE A 276      51.530  21.910  86.430  1.00  0.00           C
ATOM   2094  CG2 ILE A 276      52.140  23.270  86.820  1.00  0.00           C
ATOM   2095  CG1 ILE A 276      51.390  20.940  87.620  1.00  0.00           C
ATOM   2096  CD  ILE A 276      50.470  21.420  88.750  1.00  0.00           C
ATOM   2097  C   ILE A 276      49.830  20.710  85.150  1.00  0.00           C
ATOM   2098  O   ILE A 276      48.760  20.250  85.560  1.00  0.00           O
ATOM   2099  N   SER A 277      50.540  20.040  84.220  1.00  0.00           N
ATOM   2100  CA  SER A 277      50.310  18.690  83.800  1.00  0.00           C
ATOM   2101  CB  SER A 277      50.980  18.440  82.440  1.00  0.00           C
ATOM   2102  OG  SER A 277      52.360  18.760  82.550  1.00  0.00           O
ATOM   2103  C   SER A 277      50.840  17.680  84.760  1.00  0.00           C
ATOM   2104  O   SER A 277      51.650  18.000  85.630  1.00  0.00           O
ATOM   2105  N   ALA A 278      50.400  16.420  84.590  1.00  0.00           N
ATOM   2106  CA  ALA A 278      50.710  15.370  85.510  1.00  0.00           C
ATOM   2107  CB  ALA A 278      49.910  14.140  85.060  1.00  0.00           C
ATOM   2108  C   ALA A 278      52.150  15.010  85.580  1.00  0.00           C
ATOM   2109  O   ALA A 278      52.610  14.620  86.660  1.00  0.00           O
ATOM   2110  N   GLU A 279      52.960  15.210  84.520  1.00  0.00           N
ATOM   2111  CA  GLU A 279      54.350  14.870  84.500  1.00  0.00           C
ATOM   2112  CB  GLU A 279      54.840  14.760  83.050  1.00  0.00           C
ATOM   2113  CG  GLU A 279      54.630  16.030  82.220  1.00  0.00           C
ATOM   2114  CD  GLU A 279      55.040  15.880  80.760  1.00  0.00           C
ATOM   2115  OE1 GLU A 279      56.070  16.480  80.370  1.00  0.00           O
ATOM   2116  OE2 GLU A 279      54.310  15.200  80.000  1.00  0.00           O
ATOM   2117  C   GLU A 279      55.180  15.820  85.290  1.00  0.00           C
ATOM   2118  O   GLU A 279      56.180  15.430  85.880  1.00  0.00           O
ATOM   2119  N   LYS A 280      54.720  17.090  85.330  1.00  0.00           N
ATOM   2120  CA  LYS A 280      55.440  18.110  86.030  1.00  0.00           C
ATOM   2121  CB  LYS A 280      54.970  19.460  85.470  1.00  0.00           C
ATOM   2122  CG  LYS A 280      55.290  19.720  83.990  1.00  0.00           C
ATOM   2123  CD  LYS A 280      54.690  21.030  83.480  1.00  0.00           C
ATOM   2124  CE  LYS A 280      55.080  22.310  84.220  1.00  0.00           C
ATOM   2125  NZ  LYS A 280      56.510  22.620  84.000  1.00  0.00           N
ATOM   2126  C   LYS A 280      55.170  18.070  87.490  1.00  0.00           C
ATOM   2127  O   LYS A 280      56.020  18.430  88.300  1.00  0.00           O
ATOM   2128  N   ALA A 281      53.960  17.600  87.870  1.00  0.00           N
ATOM   2129  CA  ALA A 281      53.510  17.610  89.230  1.00  0.00           C
ATOM   2130  CB  ALA A 281      52.060  17.120  89.380  1.00  0.00           C
ATOM   2131  C   ALA A 281      54.270  16.800  90.220  1.00  0.00           C
ATOM   2132  O   ALA A 281      54.370  17.120  91.400  1.00  0.00           O
ATOM   2133  N   TYR A 282      54.870  15.670  89.810  1.00  0.00           N
ATOM   2134  CA  TYR A 282      55.660  14.890  90.720  1.00  0.00           C
ATOM   2135  CB  TYR A 282      56.020  13.540  90.070  1.00  0.00           C
ATOM   2136  CG  TYR A 282      54.740  12.840  89.770  1.00  0.00           C
ATOM   2137  CD1 TYR A 282      54.330  12.630  88.470  1.00  0.00           C
ATOM   2138  CE1 TYR A 282      53.200  11.900  88.190  1.00  0.00           C
ATOM   2139  CZ  TYR A 282      52.490  11.350  89.230  1.00  0.00           C
ATOM   2140  OH  TYR A 282      51.350  10.580  88.920  1.00  0.00           O
ATOM   2141  CD2 TYR A 282      54.030  12.260  90.790  1.00  0.00           C
ATOM   2142  CE2 TYR A 282      52.910  11.510  90.530  1.00  0.00           C
ATOM   2143  C   TYR A 282      56.980  15.510  91.050  1.00  0.00           C
ATOM   2144  O   TYR A 282      57.630  15.080  92.000  1.00  0.00           O
ATOM   2145  N   HIS A 283      57.390  16.560  90.310  1.00  0.00           N
ATOM   2146  CA  HIS A 283      58.590  17.320  90.440  1.00  0.00           C
ATOM   2147  CB  HIS A 283      59.280  17.560  89.090  1.00  0.00           C
ATOM   2148  ND1 HIS A 283      60.680  15.530  88.960  1.00  0.00           N
ATOM   2149  CG  HIS A 283      59.680  16.290  88.400  1.00  0.00           C
ATOM   2150  CE1 HIS A 283      60.680  14.380  88.320  1.00  0.00           C
ATOM   2151  NE2 HIS A 283      59.720  14.380  87.350  1.00  0.00           N
ATOM   2152  CD2 HIS A 283      59.080  15.600  87.390  1.00  0.00           C
ATOM   2153  C   HIS A 283      58.260  18.610  91.100  1.00  0.00           C
ATOM   2154  O   HIS A 283      59.010  19.580  91.000  1.00  0.00           O
ATOM   2155  N   GLU A 284      57.140  18.650  91.840  1.00  0.00           N
ATOM   2156  CA  GLU A 284      56.710  19.820  92.530  1.00  0.00           C
ATOM   2157  CB  GLU A 284      55.660  20.630  91.740  1.00  0.00           C
ATOM   2158  CG  GLU A 284      55.430  22.020  92.330  1.00  0.00           C
ATOM   2159  CD  GLU A 284      56.670  22.870  92.100  1.00  0.00           C
ATOM   2160  OE1 GLU A 284      57.490  22.980  93.050  1.00  0.00           O
ATOM   2161  OE2 GLU A 284      56.740  23.490  91.000  1.00  0.00           O
ATOM   2162  C   GLU A 284      56.110  19.320  93.800  1.00  0.00           C
ATOM   2163  O   GLU A 284      55.430  18.290  93.870  1.00  0.00           O
ATOM   2164  N   GLN A 285      56.300  20.040  94.920  1.00  0.00           N
ATOM   2165  CA  GLN A 285      55.650  19.750  96.160  1.00  0.00           C
ATOM   2166  CB  GLN A 285      56.720  19.630  97.260  1.00  0.00           C
ATOM   2167  CG  GLN A 285      56.290  19.000  98.580  1.00  0.00           C
ATOM   2168  CD  GLN A 285      55.090  19.730  99.180  1.00  0.00           C
ATOM   2169  OE1 GLN A 285      55.320  20.860  99.620  1.00  0.00           O
ATOM   2170  NE2 GLN A 285      53.870  19.140  99.230  1.00  0.00           N
ATOM   2171  C   GLN A 285      54.770  20.940  96.330  1.00  0.00           C
ATOM   2172  O   GLN A 285      55.260  22.030  96.640  1.00  0.00           O
ATOM   2173  N   LEU A 286      53.450  20.810  96.140  1.00  0.00           N
ATOM   2174  CA  LEU A 286      52.490  21.870  96.190  1.00  0.00           C
ATOM   2175  CB  LEU A 286      51.290  21.500  95.310  1.00  0.00           C
ATOM   2176  CG  LEU A 286      51.600  21.480  93.800  1.00  0.00           C
ATOM   2177  CD1 LEU A 286      50.500  20.730  93.050  1.00  0.00           C
ATOM   2178  CD2 LEU A 286      51.770  22.880  93.190  1.00  0.00           C
ATOM   2179  C   LEU A 286      52.040  22.220  97.570  1.00  0.00           C
ATOM   2180  O   LEU A 286      51.080  21.660  98.080  1.00  0.00           O
ATOM   2181  N   SER A 287      52.750  23.170  98.210  1.00  0.00           N
ATOM   2182  CA  SER A 287      52.390  23.810  99.440  1.00  0.00           C
ATOM   2183  CB  SER A 287      53.620  24.250 100.250  1.00  0.00           C
ATOM   2184  OG  SER A 287      54.270  25.330  99.610  1.00  0.00           O
ATOM   2185  C   SER A 287      51.430  24.920  99.210  1.00  0.00           C
ATOM   2186  O   SER A 287      51.120  25.310  98.080  1.00  0.00           O
ATOM   2187  N   VAL A 288      50.890  25.510 100.290  1.00  0.00           N
ATOM   2188  CA  VAL A 288      50.030  26.650 100.230  1.00  0.00           C
ATOM   2189  CB  VAL A 288      49.380  26.770 101.580  1.00  0.00           C
ATOM   2190  CG1 VAL A 288      48.540  28.060 101.680  1.00  0.00           C
ATOM   2191  CG2 VAL A 288      48.440  25.580 101.820  1.00  0.00           C
ATOM   2192  C   VAL A 288      50.750  27.900  99.850  1.00  0.00           C
ATOM   2193  O   VAL A 288      50.190  28.700  99.100  1.00  0.00           O
ATOM   2194  N   ALA A 289      51.980  28.120 100.340  1.00  0.00           N
ATOM   2195  CA  ALA A 289      52.780  29.230  99.930  1.00  0.00           C
ATOM   2196  CB  ALA A 289      54.050  29.260 100.810  1.00  0.00           C
ATOM   2197  C   ALA A 289      53.170  29.210  98.500  1.00  0.00           C
ATOM   2198  O   ALA A 289      53.160  30.230  97.810  1.00  0.00           O
ATOM   2199  N   GLU A 290      53.490  28.040  97.900  1.00  0.00           N
ATOM   2200  CA  GLU A 290      53.800  27.810  96.530  1.00  0.00           C
ATOM   2201  CB  GLU A 290      53.950  26.290  96.370  1.00  0.00           C
ATOM   2202  CG  GLU A 290      54.410  25.840  94.990  1.00  0.00           C
ATOM   2203  CD  GLU A 290      55.780  26.390  94.630  1.00  0.00           C
ATOM   2204  OE1 GLU A 290      55.920  27.100  93.600  1.00  0.00           O
ATOM   2205  OE2 GLU A 290      56.760  26.060  95.360  1.00  0.00           O
ATOM   2206  C   GLU A 290      52.760  28.340  95.610  1.00  0.00           C
ATOM   2207  O   GLU A 290      53.010  29.160  94.720  1.00  0.00           O
ATOM   2208  N   ILE A 291      51.490  27.960  95.810  1.00  0.00           N
ATOM   2209  CA  ILE A 291      50.320  28.390  95.100  1.00  0.00           C
ATOM   2210  CB  ILE A 291      49.180  27.440  95.280  1.00  0.00           C
ATOM   2211  CG2 ILE A 291      49.680  26.030  94.920  1.00  0.00           C
ATOM   2212  CG1 ILE A 291      48.510  27.380  96.660  1.00  0.00           C
ATOM   2213  CD  ILE A 291      47.330  26.420  96.790  1.00  0.00           C
ATOM   2214  C   ILE A 291      49.970  29.820  95.320  1.00  0.00           C
ATOM   2215  O   ILE A 291      49.630  30.530  94.370  1.00  0.00           O
ATOM   2216  N   THR A 292      50.040  30.310  96.570  1.00  0.00           N
ATOM   2217  CA  THR A 292      49.720  31.670  96.890  1.00  0.00           C
ATOM   2218  CB  THR A 292      49.580  31.810  98.380  1.00  0.00           C
ATOM   2219  OG1 THR A 292      48.640  30.900  98.930  1.00  0.00           O
ATOM   2220  CG2 THR A 292      49.210  33.250  98.750  1.00  0.00           C
ATOM   2221  C   THR A 292      50.680  32.650  96.290  1.00  0.00           C
ATOM   2222  O   THR A 292      50.250  33.630  95.680  1.00  0.00           O
ATOM   2223  N   ASN A 293      52.000  32.430  96.320  1.00  0.00           N
ATOM   2224  CA  ASN A 293      52.980  33.240  95.670  1.00  0.00           C
ATOM   2225  CB  ASN A 293      54.410  32.690  95.840  1.00  0.00           C
ATOM   2226  CG  ASN A 293      54.860  32.910  97.270  1.00  0.00           C
ATOM   2227  OD1 ASN A 293      54.370  33.790  97.970  1.00  0.00           O
ATOM   2228  ND2 ASN A 293      55.870  32.120  97.730  1.00  0.00           N
ATOM   2229  C   ASN A 293      52.780  33.210  94.190  1.00  0.00           C
ATOM   2230  O   ASN A 293      52.900  34.210  93.490  1.00  0.00           O
ATOM   2231  N   ALA A 294      52.490  32.030  93.610  1.00  0.00           N
ATOM   2232  CA  ALA A 294      52.270  31.850  92.210  1.00  0.00           C
ATOM   2233  CB  ALA A 294      51.920  30.400  91.860  1.00  0.00           C
ATOM   2234  C   ALA A 294      51.200  32.720  91.660  1.00  0.00           C
ATOM   2235  O   ALA A 294      51.190  33.030  90.470  1.00  0.00           O
ATOM   2236  N   CYS A 295      50.220  33.190  92.450  1.00  0.00           N
ATOM   2237  CA  CYS A 295      49.160  34.030  91.990  1.00  0.00           C
ATOM   2238  CB  CYS A 295      48.040  34.040  93.040  1.00  0.00           C
ATOM   2239  SG  CYS A 295      47.110  32.480  93.140  1.00  0.00           S
ATOM   2240  C   CYS A 295      49.580  35.440  91.750  1.00  0.00           C
ATOM   2241  O   CYS A 295      48.930  36.160  90.990  1.00  0.00           O
ATOM   2242  N   PHE A 296      50.670  35.930  92.380  1.00  0.00           N
ATOM   2243  CA  PHE A 296      51.150  37.260  92.180  1.00  0.00           C
ATOM   2244  CB  PHE A 296      51.750  37.860  93.460  1.00  0.00           C
ATOM   2245  CG  PHE A 296      50.580  38.190  94.330  1.00  0.00           C
ATOM   2246  CD1 PHE A 296      49.850  39.310  94.000  1.00  0.00           C
ATOM   2247  CE1 PHE A 296      48.720  39.590  94.730  1.00  0.00           C
ATOM   2248  CZ  PHE A 296      48.320  38.760  95.750  1.00  0.00           C
ATOM   2249  CD2 PHE A 296      50.140  37.330  95.310  1.00  0.00           C
ATOM   2250  CE2 PHE A 296      49.010  37.610  96.040  1.00  0.00           C
ATOM   2251  C   PHE A 296      52.160  37.350  91.090  1.00  0.00           C
ATOM   2252  O   PHE A 296      52.820  38.370  90.890  1.00  0.00           O
ATOM   2253  N   GLU A 297      52.340  36.280  90.300  1.00  0.00           N
ATOM   2254  CA  GLU A 297      53.210  36.270  89.170  1.00  0.00           C
ATOM   2255  CB  GLU A 297      53.500  34.800  88.800  1.00  0.00           C
ATOM   2256  CG  GLU A 297      54.390  34.070  89.810  1.00  0.00           C
ATOM   2257  CD  GLU A 297      55.770  34.700  89.760  1.00  0.00           C
ATOM   2258  OE1 GLU A 297      56.360  34.860  88.660  1.00  0.00           O
ATOM   2259  OE2 GLU A 297      56.310  35.040  90.850  1.00  0.00           O
ATOM   2260  C   GLU A 297      52.570  36.980  88.030  1.00  0.00           C
ATOM   2261  O   GLU A 297      51.400  36.700  87.750  1.00  0.00           O
ATOM   2262  N   PRO A 298      53.230  37.880  87.370  1.00  0.00           N
ATOM   2263  CD  PRO A 298      54.340  38.660  87.890  1.00  0.00           C
ATOM   2264  CA  PRO A 298      52.700  38.390  86.140  1.00  0.00           C
ATOM   2265  CB  PRO A 298      53.730  39.410  85.660  1.00  0.00           C
ATOM   2266  CG  PRO A 298      54.480  39.850  86.920  1.00  0.00           C
ATOM   2267  C   PRO A 298      52.410  37.370  85.090  1.00  0.00           C
ATOM   2268  O   PRO A 298      51.440  37.590  84.370  1.00  0.00           O
ATOM   2269  N   ALA A 299      53.260  36.330  84.980  1.00  0.00           N
ATOM   2270  CA  ALA A 299      53.090  35.250  84.060  1.00  0.00           C
ATOM   2271  CB  ALA A 299      54.240  34.270  84.350  1.00  0.00           C
ATOM   2272  C   ALA A 299      51.790  34.540  84.170  1.00  0.00           C
ATOM   2273  O   ALA A 299      51.120  34.250  83.180  1.00  0.00           O
ATOM   2274  N   ASN A 300      51.350  34.250  85.410  1.00  0.00           N
ATOM   2275  CA  ASN A 300      50.190  33.450  85.650  1.00  0.00           C
ATOM   2276  CB  ASN A 300      50.270  32.750  87.020  1.00  0.00           C
ATOM   2277  CG  ASN A 300      51.450  31.790  86.980  1.00  0.00           C
ATOM   2278  OD1 ASN A 300      51.860  31.300  85.920  1.00  0.00           O
ATOM   2279  ND2 ASN A 300      52.050  31.520  88.170  1.00  0.00           N
ATOM   2280  C   ASN A 300      48.870  34.130  85.580  1.00  0.00           C
ATOM   2281  O   ASN A 300      47.830  33.460  85.610  1.00  0.00           O
ATOM   2282  N   GLN A 301      48.900  35.470  85.570  1.00  0.00           N
ATOM   2283  CA  GLN A 301      47.770  36.350  85.480  1.00  0.00           C
ATOM   2284  CB  GLN A 301      48.250  37.800  85.640  1.00  0.00           C
ATOM   2285  CG  GLN A 301      47.130  38.800  85.920  1.00  0.00           C
ATOM   2286  CD  GLN A 301      47.750  40.190  86.000  1.00  0.00           C
ATOM   2287  OE1 GLN A 301      47.780  40.820  87.050  1.00  0.00           O
ATOM   2288  NE2 GLN A 301      48.130  40.760  84.820  1.00  0.00           N
ATOM   2289  C   GLN A 301      47.150  36.240  84.140  1.00  0.00           C
ATOM   2290  O   GLN A 301      47.810  36.480  83.130  1.00  0.00           O
ATOM   2291  N   MET A 302      45.850  35.900  84.060  1.00  0.00           N
ATOM   2292  CA  MET A 302      45.150  35.730  82.820  1.00  0.00           C
ATOM   2293  CB  MET A 302      43.850  34.930  83.020  1.00  0.00           C
ATOM   2294  CG  MET A 302      43.980  33.530  83.620  1.00  0.00           C
ATOM   2295  SD  MET A 302      42.450  32.550  83.430  1.00  0.00           S
ATOM   2296  CE  MET A 302      43.200  31.000  84.030  1.00  0.00           C
ATOM   2297  C   MET A 302      44.780  36.930  82.030  1.00  0.00           C
ATOM   2298  O   MET A 302      43.830  36.890  81.250  1.00  0.00           O
ATOM   2299  N   VAL A 303      45.520  38.050  82.150  1.00  0.00           N
ATOM   2300  CA  VAL A 303      45.260  39.240  81.400  1.00  0.00           C
ATOM   2301  CB  VAL A 303      44.380  40.260  82.070  1.00  0.00           C
ATOM   2302  CG1 VAL A 303      44.100  41.430  81.110  1.00  0.00           C
ATOM   2303  CG2 VAL A 303      43.030  39.620  82.440  1.00  0.00           C
ATOM   2304  C   VAL A 303      46.570  39.880  81.130  1.00  0.00           C
ATOM   2305  O   VAL A 303      47.430  40.010  82.000  1.00  0.00           O
ATOM   2306  N   LYS A 304      46.780  40.320  79.870  1.00  0.00           N
ATOM   2307  CA  LYS A 304      47.930  41.070  79.500  1.00  0.00           C
ATOM   2308  CB  LYS A 304      48.070  41.090  77.970  1.00  0.00           C
ATOM   2309  CG  LYS A 304      48.480  39.750  77.360  1.00  0.00           C
ATOM   2310  CD  LYS A 304      49.890  39.280  77.720  1.00  0.00           C
ATOM   2311  CE  LYS A 304      50.490  38.190  76.820  1.00  0.00           C
ATOM   2312  NZ  LYS A 304      50.860  38.730  75.490  1.00  0.00           N
ATOM   2313  C   LYS A 304      47.880  42.460  80.040  1.00  0.00           C
ATOM   2314  O   LYS A 304      47.470  43.420  79.390  1.00  0.00           O
ATOM   2315  N   CYS A 305      48.340  42.630  81.290  1.00  0.00           N
ATOM   2316  CA  CYS A 305      48.520  43.870  81.970  1.00  0.00           C
ATOM   2317  CB  CYS A 305      47.300  44.260  82.820  1.00  0.00           C
ATOM   2318  SG  CYS A 305      45.800  44.650  81.870  1.00  0.00           S
ATOM   2319  C   CYS A 305      49.690  43.650  82.870  1.00  0.00           C
ATOM   2320  O   CYS A 305      49.840  42.540  83.370  1.00  0.00           O
ATOM   2321  N   ASP A 306      50.560  44.670  83.040  1.00  0.00           N
ATOM   2322  CA  ASP A 306      51.700  44.610  83.900  1.00  0.00           C
ATOM   2323  CB  ASP A 306      52.810  45.560  83.440  1.00  0.00           C
ATOM   2324  CG  ASP A 306      54.070  45.390  84.270  1.00  0.00           C
ATOM   2325  OD1 ASP A 306      55.010  46.180  84.000  1.00  0.00           O
ATOM   2326  OD2 ASP A 306      54.190  44.490  85.150  1.00  0.00           O
ATOM   2327  C   ASP A 306      51.290  44.940  85.290  1.00  0.00           C
ATOM   2328  O   ASP A 306      50.920  46.080  85.530  1.00  0.00           O
ATOM   2329  N   PRO A 307      51.280  44.050  86.240  1.00  0.00           N
ATOM   2330  CD  PRO A 307      51.680  42.660  86.120  1.00  0.00           C
ATOM   2331  CA  PRO A 307      50.760  44.350  87.550  1.00  0.00           C
ATOM   2332  CB  PRO A 307      50.470  43.000  88.200  1.00  0.00           C
ATOM   2333  CG  PRO A 307      51.420  42.020  87.490  1.00  0.00           C
ATOM   2334  C   PRO A 307      51.690  45.190  88.350  1.00  0.00           C
ATOM   2335  O   PRO A 307      51.190  45.840  89.270  1.00  0.00           O
ATOM   2336  N   ARG A 308      52.980  45.300  88.000  1.00  0.00           N
ATOM   2337  CA  ARG A 308      53.930  46.220  88.540  1.00  0.00           C
ATOM   2338  CB  ARG A 308      55.350  45.900  88.040  1.00  0.00           C
ATOM   2339  CG  ARG A 308      55.710  44.410  88.000  1.00  0.00           C
ATOM   2340  CD  ARG A 308      55.740  43.750  89.380  1.00  0.00           C
ATOM   2341  NE  ARG A 308      56.340  42.400  89.140  1.00  0.00           N
ATOM   2342  CZ  ARG A 308      56.240  41.360  90.010  1.00  0.00           C
ATOM   2343  NH1 ARG A 308      55.490  41.470  91.150  1.00  0.00           N
ATOM   2344  NH2 ARG A 308      56.900  40.190  89.760  1.00  0.00           N
ATOM   2345  C   ARG A 308      53.670  47.640  88.190  1.00  0.00           C
ATOM   2346  O   ARG A 308      54.210  48.540  88.840  1.00  0.00           O
ATOM   2347  N   HIS A 309      52.820  47.870  87.180  1.00  0.00           N
ATOM   2348  CA  HIS A 309      52.400  49.190  86.800  1.00  0.00           C
ATOM   2349  CB  HIS A 309      52.080  49.210  85.300  1.00  0.00           C
ATOM   2350  CD2 HIS A 309      54.600  49.420  84.660  1.00  0.00           C
ATOM   2351  CG  HIS A 309      53.270  49.320  84.400  1.00  0.00           C
ATOM   2352  NE2 HIS A 309      55.220  49.670  83.470  1.00  0.00           N
ATOM   2353  ND1 HIS A 309      53.120  49.490  83.050  1.00  0.00           N
ATOM   2354  CE1 HIS A 309      54.310  49.670  82.500  1.00  0.00           C
ATOM   2355  C   HIS A 309      51.230  49.640  87.600  1.00  0.00           C
ATOM   2356  O   HIS A 309      50.860  50.810  87.640  1.00  0.00           O
ATOM   2357  N   GLY A 310      50.570  48.700  88.310  1.00  0.00           N
ATOM   2358  CA  GLY A 310      49.360  48.950  89.040  1.00  0.00           C
ATOM   2359  C   GLY A 310      49.570  48.940  90.510  1.00  0.00           C
ATOM   2360  O   GLY A 310      50.560  48.420  91.040  1.00  0.00           O
ATOM   2361  N   LYS A 311      48.570  49.460  91.240  1.00  0.00           N
ATOM   2362  CA  LYS A 311      48.490  49.320  92.660  1.00  0.00           C
ATOM   2363  CB  LYS A 311      48.340  50.700  93.330  1.00  0.00           C
ATOM   2364  CG  LYS A 311      49.580  51.590  93.150  1.00  0.00           C
ATOM   2365  CD  LYS A 311      49.450  52.940  93.850  1.00  0.00           C
ATOM   2366  CE  LYS A 311      50.650  53.880  93.800  1.00  0.00           C
ATOM   2367  NZ  LYS A 311      51.730  53.120  94.470  1.00  0.00           N
ATOM   2368  C   LYS A 311      47.280  48.520  92.980  1.00  0.00           C
ATOM   2369  O   LYS A 311      46.170  48.790  92.500  1.00  0.00           O
ATOM   2370  N   TYR A 312      47.460  47.530  93.870  1.00  0.00           N
ATOM   2371  CA  TYR A 312      46.390  46.660  94.250  1.00  0.00           C
ATOM   2372  CB  TYR A 312      46.880  45.350  94.900  1.00  0.00           C
ATOM   2373  CG  TYR A 312      47.490  44.440  93.890  1.00  0.00           C
ATOM   2374  CD1 TYR A 312      48.800  44.040  93.990  1.00  0.00           C
ATOM   2375  CE1 TYR A 312      49.320  43.120  93.100  1.00  0.00           C
ATOM   2376  CZ  TYR A 312      48.510  42.550  92.140  1.00  0.00           C
ATOM   2377  OH  TYR A 312      49.000  41.640  91.180  1.00  0.00           O
ATOM   2378  CD2 TYR A 312      46.680  43.890  92.940  1.00  0.00           C
ATOM   2379  CE2 TYR A 312      47.200  42.940  92.080  1.00  0.00           C
ATOM   2380  C   TYR A 312      45.450  47.320  95.190  1.00  0.00           C
ATOM   2381  O   TYR A 312      45.840  47.940  96.180  1.00  0.00           O
ATOM   2382  N   MET A 313      44.140  47.210  94.890  1.00  0.00           N
ATOM   2383  CA  MET A 313      43.110  47.850  95.640  1.00  0.00           C
ATOM   2384  CB  MET A 313      42.160  48.520  94.630  1.00  0.00           C
ATOM   2385  CG  MET A 313      42.760  49.720  93.910  1.00  0.00           C
ATOM   2386  SD  MET A 313      41.540  50.680  92.960  1.00  0.00           S
ATOM   2387  CE  MET A 313      41.650  49.550  91.550  1.00  0.00           C
ATOM   2388  C   MET A 313      42.450  46.820  96.490  1.00  0.00           C
ATOM   2389  O   MET A 313      41.920  47.090  97.560  1.00  0.00           O
ATOM   2390  N   ALA A 314      42.410  45.550  96.020  1.00  0.00           N
ATOM   2391  CA  ALA A 314      41.840  44.480  96.780  1.00  0.00           C
ATOM   2392  CB  ALA A 314      40.310  44.540  96.770  1.00  0.00           C
ATOM   2393  C   ALA A 314      42.230  43.210  96.100  1.00  0.00           C
ATOM   2394  O   ALA A 314      42.570  43.190  94.920  1.00  0.00           O
ATOM   2395  N   CYS A 315      42.150  42.120  96.890  1.00  0.00           N
ATOM   2396  CA  CYS A 315      42.310  40.770  96.480  1.00  0.00           C
ATOM   2397  CB  CYS A 315      43.720  40.220  96.760  1.00  0.00           C
ATOM   2398  SG  CYS A 315      45.020  41.110  95.850  1.00  0.00           S
ATOM   2399  C   CYS A 315      41.340  39.880  97.190  1.00  0.00           C
ATOM   2400  O   CYS A 315      41.100  40.040  98.380  1.00  0.00           O
ATOM   2401  N   CYS A 316      40.730  38.890  96.510  1.00  0.00           N
ATOM   2402  CA  CYS A 316      39.910  37.890  97.130  1.00  0.00           C
ATOM   2403  CB  CYS A 316      38.440  38.060  96.710  1.00  0.00           C
ATOM   2404  SG  CYS A 316      37.310  36.810  97.380  1.00  0.00           S
ATOM   2405  C   CYS A 316      40.390  36.560  96.670  1.00  0.00           C
ATOM   2406  O   CYS A 316      40.510  36.290  95.480  1.00  0.00           O
ATOM   2407  N   LEU A 317      40.750  35.680  97.630  1.00  0.00           N
ATOM   2408  CA  LEU A 317      41.340  34.400  97.400  1.00  0.00           C
ATOM   2409  CB  LEU A 317      42.670  34.230  98.150  1.00  0.00           C
ATOM   2410  CG  LEU A 317      43.860  35.070  97.640  1.00  0.00           C
ATOM   2411  CD1 LEU A 317      43.860  36.520  98.130  1.00  0.00           C
ATOM   2412  CD2 LEU A 317      45.200  34.410  98.020  1.00  0.00           C
ATOM   2413  C   LEU A 317      40.440  33.300  97.830  1.00  0.00           C
ATOM   2414  O   LEU A 317      39.900  33.250  98.930  1.00  0.00           O
ATOM   2415  N   LEU A 318      40.180  32.310  96.960  1.00  0.00           N
ATOM   2416  CA  LEU A 318      39.280  31.210  97.140  1.00  0.00           C
ATOM   2417  CB  LEU A 318      38.130  31.270  96.120  1.00  0.00           C
ATOM   2418  CG  LEU A 318      37.510  32.660  95.920  1.00  0.00           C
ATOM   2419  CD1 LEU A 318      36.480  32.590  94.780  1.00  0.00           C
ATOM   2420  CD2 LEU A 318      36.820  33.090  97.220  1.00  0.00           C
ATOM   2421  C   LEU A 318      39.930  29.870  97.100  1.00  0.00           C
ATOM   2422  O   LEU A 318      40.200  29.320  96.030  1.00  0.00           O
ATOM   2423  N   TYR A 319      40.200  29.250  98.260  1.00  0.00           N
ATOM   2424  CA  TYR A 319      40.940  28.040  98.440  1.00  0.00           C
ATOM   2425  CB  TYR A 319      41.770  28.110  99.730  1.00  0.00           C
ATOM   2426  CG  TYR A 319      42.890  29.090  99.720  1.00  0.00           C
ATOM   2427  CD1 TYR A 319      42.630  30.430  99.940  1.00  0.00           C
ATOM   2428  CE1 TYR A 319      43.690  31.300 100.010  1.00  0.00           C
ATOM   2429  CZ  TYR A 319      44.970  30.870  99.730  1.00  0.00           C
ATOM   2430  OH  TYR A 319      45.980  31.850  99.660  1.00  0.00           O
ATOM   2431  CD2 TYR A 319      44.160  28.670  99.400  1.00  0.00           C
ATOM   2432  CE2 TYR A 319      45.220  29.540  99.480  1.00  0.00           C
ATOM   2433  C   TYR A 319      40.130  26.790  98.460  1.00  0.00           C
ATOM   2434  O   TYR A 319      39.210  26.660  99.270  1.00  0.00           O
ATOM   2435  N   ARG A 320      40.500  25.790  97.640  1.00  0.00           N
ATOM   2436  CA  ARG A 320      39.800  24.550  97.540  1.00  0.00           C
ATOM   2437  CB  ARG A 320      39.470  24.160  96.090  1.00  0.00           C
ATOM   2438  CG  ARG A 320      38.640  25.210  95.360  1.00  0.00           C
ATOM   2439  CD  ARG A 320      38.070  24.700  94.030  1.00  0.00           C
ATOM   2440  NE  ARG A 320      36.890  23.840  94.290  1.00  0.00           N
ATOM   2441  CZ  ARG A 320      36.160  23.200  93.330  1.00  0.00           C
ATOM   2442  NH1 ARG A 320      36.340  23.450  92.000  1.00  0.00           N
ATOM   2443  NH2 ARG A 320      35.160  22.370  93.740  1.00  0.00           N
ATOM   2444  C   ARG A 320      40.660  23.450  98.050  1.00  0.00           C
ATOM   2445  O   ARG A 320      41.880  23.430  97.880  1.00  0.00           O
ATOM   2446  N   GLY A 321      40.070  22.440  98.710  1.00  0.00           N
ATOM   2447  CA  GLY A 321      40.680  21.180  99.020  1.00  0.00           C
ATOM   2448  C   GLY A 321      41.420  21.170 100.310  1.00  0.00           C
ATOM   2449  O   GLY A 321      40.860  21.590 101.320  1.00  0.00           O
ATOM   2450  N   ASP A 322      42.590  20.510 100.350  1.00  0.00           N
ATOM   2451  CA  ASP A 322      43.380  20.230 101.510  1.00  0.00           C
ATOM   2452  CB  ASP A 322      44.170  18.940 101.230  1.00  0.00           C
ATOM   2453  CG  ASP A 322      44.780  18.350 102.500  1.00  0.00           C
ATOM   2454  OD1 ASP A 322      44.330  17.280 103.000  1.00  0.00           O
ATOM   2455  OD2 ASP A 322      45.710  19.020 103.030  1.00  0.00           O
ATOM   2456  C   ASP A 322      44.240  21.380 101.910  1.00  0.00           C
ATOM   2457  O   ASP A 322      45.310  21.610 101.350  1.00  0.00           O
ATOM   2458  N   VAL A 323      43.870  22.110 102.980  1.00  0.00           N
ATOM   2459  CA  VAL A 323      44.480  23.350 103.360  1.00  0.00           C
ATOM   2460  CB  VAL A 323      44.330  24.440 102.350  1.00  0.00           C
ATOM   2461  CG1 VAL A 323      42.870  24.590 101.880  1.00  0.00           C
ATOM   2462  CG2 VAL A 323      44.830  25.830 102.800  1.00  0.00           C
ATOM   2463  C   VAL A 323      43.880  23.780 104.660  1.00  0.00           C
ATOM   2464  O   VAL A 323      42.680  23.620 104.880  1.00  0.00           O
ATOM   2465  N   VAL A 324      44.680  24.250 105.630  1.00  0.00           N
ATOM   2466  CA  VAL A 324      44.220  24.800 106.870  1.00  0.00           C
ATOM   2467  CB  VAL A 324      45.000  24.220 108.010  1.00  0.00           C
ATOM   2468  CG1 VAL A 324      44.970  22.690 108.040  1.00  0.00           C
ATOM   2469  CG2 VAL A 324      46.430  24.780 108.050  1.00  0.00           C
ATOM   2470  C   VAL A 324      44.270  26.290 106.890  1.00  0.00           C
ATOM   2471  O   VAL A 324      45.140  26.890 106.270  1.00  0.00           O
ATOM   2472  N   PRO A 325      43.470  27.010 107.620  1.00  0.00           N
ATOM   2473  CD  PRO A 325      42.180  26.490 108.030  1.00  0.00           C
ATOM   2474  CA  PRO A 325      43.510  28.440 107.610  1.00  0.00           C
ATOM   2475  CB  PRO A 325      42.300  28.880 108.440  1.00  0.00           C
ATOM   2476  CG  PRO A 325      41.310  27.710 108.410  1.00  0.00           C
ATOM   2477  C   PRO A 325      44.780  29.020 108.110  1.00  0.00           C
ATOM   2478  O   PRO A 325      45.190  30.060 107.590  1.00  0.00           O
ATOM   2479  N   LYS A 326      45.440  28.410 109.110  1.00  0.00           N
ATOM   2480  CA  LYS A 326      46.730  28.790 109.590  1.00  0.00           C
ATOM   2481  CB  LYS A 326      47.240  27.660 110.510  1.00  0.00           C
ATOM   2482  CG  LYS A 326      48.460  28.050 111.350  1.00  0.00           C
ATOM   2483  CD  LYS A 326      49.290  26.860 111.840  1.00  0.00           C
ATOM   2484  CE  LYS A 326      50.570  27.260 112.570  1.00  0.00           C
ATOM   2485  NZ  LYS A 326      51.350  28.210 111.750  1.00  0.00           N
ATOM   2486  C   LYS A 326      47.780  29.070 108.570  1.00  0.00           C
ATOM   2487  O   LYS A 326      48.460  30.090 108.660  1.00  0.00           O
ATOM   2488  N   ASP A 327      47.910  28.200 107.550  1.00  0.00           N
ATOM   2489  CA  ASP A 327      48.880  28.280 106.500  1.00  0.00           C
ATOM   2490  CB  ASP A 327      48.830  27.010 105.630  1.00  0.00           C
ATOM   2491  CG  ASP A 327      49.590  25.890 106.330  1.00  0.00           C
ATOM   2492  OD1 ASP A 327      49.920  24.920 105.580  1.00  0.00           O
ATOM   2493  OD2 ASP A 327      49.820  25.890 107.570  1.00  0.00           O
ATOM   2494  C   ASP A 327      48.600  29.460 105.630  1.00  0.00           C
ATOM   2495  O   ASP A 327      49.480  30.140 105.100  1.00  0.00           O
ATOM   2496  N   VAL A 328      47.310  29.760 105.380  1.00  0.00           N
ATOM   2497  CA  VAL A 328      46.850  30.860 104.580  1.00  0.00           C
ATOM   2498  CB  VAL A 328      45.380  30.780 104.300  1.00  0.00           C
ATOM   2499  CG1 VAL A 328      44.910  31.850 103.300  1.00  0.00           C
ATOM   2500  CG2 VAL A 328      45.110  29.370 103.750  1.00  0.00           C
ATOM   2501  C   VAL A 328      47.150  32.150 105.260  1.00  0.00           C
ATOM   2502  O   VAL A 328      47.730  33.090 104.730  1.00  0.00           O
ATOM   2503  N   ASN A 329      46.890  32.240 106.570  1.00  0.00           N
ATOM   2504  CA  ASN A 329      47.140  33.380 107.400  1.00  0.00           C
ATOM   2505  CB  ASN A 329      46.680  33.030 108.830  1.00  0.00           C
ATOM   2506  CG  ASN A 329      46.460  34.270 109.680  1.00  0.00           C
ATOM   2507  OD1 ASN A 329      47.280  34.530 110.560  1.00  0.00           O
ATOM   2508  ND2 ASN A 329      45.350  35.000 109.390  1.00  0.00           N
ATOM   2509  C   ASN A 329      48.580  33.740 107.320  1.00  0.00           C
ATOM   2510  O   ASN A 329      48.990  34.890 107.200  1.00  0.00           O
ATOM   2511  N   ALA A 330      49.450  32.710 107.350  1.00  0.00           N
ATOM   2512  CA  ALA A 330      50.860  32.900 107.200  1.00  0.00           C
ATOM   2513  CB  ALA A 330      51.510  31.540 107.490  1.00  0.00           C
ATOM   2514  C   ALA A 330      51.280  33.340 105.840  1.00  0.00           C
ATOM   2515  O   ALA A 330      52.150  34.200 105.700  1.00  0.00           O
ATOM   2516  N   ALA A 331      50.780  32.750 104.740  1.00  0.00           N
ATOM   2517  CA  ALA A 331      51.260  32.920 103.400  1.00  0.00           C
ATOM   2518  CB  ALA A 331      50.640  31.860 102.460  1.00  0.00           C
ATOM   2519  C   ALA A 331      50.940  34.280 102.890  1.00  0.00           C
ATOM   2520  O   ALA A 331      51.650  34.840 102.050  1.00  0.00           O
ATOM   2521  N   ILE A 332      49.840  34.900 103.360  1.00  0.00           N
ATOM   2522  CA  ILE A 332      49.470  36.220 102.970  1.00  0.00           C
ATOM   2523  CB  ILE A 332      48.050  36.560 103.310  1.00  0.00           C
ATOM   2524  CG2 ILE A 332      47.750  38.050 103.060  1.00  0.00           C
ATOM   2525  CG1 ILE A 332      47.070  35.670 102.530  1.00  0.00           C
ATOM   2526  CD  ILE A 332      45.670  35.560 103.130  1.00  0.00           C
ATOM   2527  C   ILE A 332      50.400  37.230 103.570  1.00  0.00           C
ATOM   2528  O   ILE A 332      50.730  38.240 102.960  1.00  0.00           O
ATOM   2529  N   ALA A 333      50.960  37.000 104.770  1.00  0.00           N
ATOM   2530  CA  ALA A 333      51.730  38.050 105.370  1.00  0.00           C
ATOM   2531  CB  ALA A 333      52.000  37.550 106.800  1.00  0.00           C
ATOM   2532  C   ALA A 333      53.020  38.400 104.710  1.00  0.00           C
ATOM   2533  O   ALA A 333      53.560  39.490 104.890  1.00  0.00           O
ATOM   2534  N   THR A 334      53.530  37.460 103.890  1.00  0.00           N
ATOM   2535  CA  THR A 334      54.770  37.590 103.190  1.00  0.00           C
ATOM   2536  CB  THR A 334      55.360  36.260 102.820  1.00  0.00           C
ATOM   2537  OG1 THR A 334      54.540  35.490 101.950  1.00  0.00           O
ATOM   2538  CG2 THR A 334      55.370  35.390 104.090  1.00  0.00           C
ATOM   2539  C   THR A 334      54.620  38.390 101.950  1.00  0.00           C
ATOM   2540  O   THR A 334      55.580  38.900 101.390  1.00  0.00           O
ATOM   2541  N   ILE A 335      53.350  38.520 101.500  1.00  0.00           N
ATOM   2542  CA  ILE A 335      53.020  39.290 100.340  1.00  0.00           C
ATOM   2543  CB  ILE A 335      51.650  38.920  99.860  1.00  0.00           C
ATOM   2544  CG2 ILE A 335      51.370  39.720  98.580  1.00  0.00           C
ATOM   2545  CG1 ILE A 335      51.500  37.400  99.640  1.00  0.00           C
ATOM   2546  CD  ILE A 335      52.480  36.830  98.620  1.00  0.00           C
ATOM   2547  C   ILE A 335      53.090  40.740 100.710  1.00  0.00           C
ATOM   2548  O   ILE A 335      53.630  41.590 100.000  1.00  0.00           O
ATOM   2549  N   LYS A 336      52.570  41.060 101.910  1.00  0.00           N
ATOM   2550  CA  LYS A 336      52.580  42.390 102.440  1.00  0.00           C
ATOM   2551  CB  LYS A 336      51.640  42.470 103.660  1.00  0.00           C
ATOM   2552  CG  LYS A 336      50.240  41.890 103.430  1.00  0.00           C
ATOM   2553  CD  LYS A 336      49.210  42.490 104.390  1.00  0.00           C
ATOM   2554  CE  LYS A 336      48.680  43.850 103.950  1.00  0.00           C
ATOM   2555  NZ  LYS A 336      47.620  44.320 104.870  1.00  0.00           N
ATOM   2556  C   LYS A 336      53.920  42.930 102.790  1.00  0.00           C
ATOM   2557  O   LYS A 336      54.070  44.110 103.110  1.00  0.00           O
ATOM   2558  N   THR A 337      55.010  42.150 102.640  1.00  0.00           N
ATOM   2559  CA  THR A 337      56.360  42.590 102.790  1.00  0.00           C
ATOM   2560  CB  THR A 337      57.120  41.730 103.760  1.00  0.00           C
ATOM   2561  OG1 THR A 337      57.070  40.350 103.420  1.00  0.00           O
ATOM   2562  CG2 THR A 337      56.460  41.860 105.140  1.00  0.00           C
ATOM   2563  C   THR A 337      57.140  42.640 101.520  1.00  0.00           C
ATOM   2564  O   THR A 337      58.270  43.110 101.560  1.00  0.00           O
ATOM   2565  N   LYS A 338      56.580  42.230 100.360  1.00  0.00           N
ATOM   2566  CA  LYS A 338      57.320  42.370  99.150  1.00  0.00           C
ATOM   2567  CB  LYS A 338      56.910  41.300  98.120  1.00  0.00           C
ATOM   2568  CG  LYS A 338      57.450  39.910  98.450  1.00  0.00           C
ATOM   2569  CD  LYS A 338      56.990  38.840  97.460  1.00  0.00           C
ATOM   2570  CE  LYS A 338      57.920  37.630  97.460  1.00  0.00           C
ATOM   2571  NZ  LYS A 338      57.960  37.070  98.830  1.00  0.00           N
ATOM   2572  C   LYS A 338      57.110  43.720  98.550  1.00  0.00           C
ATOM   2573  O   LYS A 338      56.030  44.300  98.590  1.00  0.00           O
ATOM   2574  N   ARG A 339      58.190  44.250  97.950  1.00  0.00           N
ATOM   2575  CA  ARG A 339      58.230  45.590  97.450  1.00  0.00           C
ATOM   2576  CB  ARG A 339      59.570  46.240  97.850  1.00  0.00           C
ATOM   2577  CG  ARG A 339      60.000  46.090  99.310  1.00  0.00           C
ATOM   2578  CD  ARG A 339      58.950  46.550 100.330  1.00  0.00           C
ATOM   2579  NE  ARG A 339      59.570  46.480 101.680  1.00  0.00           N
ATOM   2580  CZ  ARG A 339      58.870  46.250 102.830  1.00  0.00           C
ATOM   2581  NH1 ARG A 339      57.510  46.140 102.840  1.00  0.00           N
ATOM   2582  NH2 ARG A 339      59.530  46.140 104.020  1.00  0.00           N
ATOM   2583  C   ARG A 339      58.000  45.620  95.980  1.00  0.00           C
ATOM   2584  O   ARG A 339      57.710  46.650  95.380  1.00  0.00           O
ATOM   2585  N   SER A 340      57.970  44.430  95.360  1.00  0.00           N
ATOM   2586  CA  SER A 340      57.580  44.160  94.010  1.00  0.00           C
ATOM   2587  CB  SER A 340      58.030  42.750  93.600  1.00  0.00           C
ATOM   2588  OG  SER A 340      57.520  41.750  94.470  1.00  0.00           O
ATOM   2589  C   SER A 340      56.100  44.290  93.830  1.00  0.00           C
ATOM   2590  O   SER A 340      55.610  44.280  92.700  1.00  0.00           O
ATOM   2591  N   ILE A 341      55.350  44.420  94.930  1.00  0.00           N
ATOM   2592  CA  ILE A 341      53.920  44.420  95.040  1.00  0.00           C
ATOM   2593  CB  ILE A 341      53.390  43.200  95.740  1.00  0.00           C
ATOM   2594  CG2 ILE A 341      51.900  43.270  96.100  1.00  0.00           C
ATOM   2595  CG1 ILE A 341      53.670  41.980  94.850  1.00  0.00           C
ATOM   2596  CD  ILE A 341      54.340  40.800  95.550  1.00  0.00           C
ATOM   2597  C   ILE A 341      53.620  45.650  95.830  1.00  0.00           C
ATOM   2598  O   ILE A 341      54.340  45.980  96.780  1.00  0.00           O
ATOM   2599  N   GLN A 342      52.550  46.380  95.500  1.00  0.00           N
ATOM   2600  CA  GLN A 342      52.110  47.510  96.250  1.00  0.00           C
ATOM   2601  CB  GLN A 342      52.500  48.850  95.610  1.00  0.00           C
ATOM   2602  CG  GLN A 342      54.000  48.960  95.380  1.00  0.00           C
ATOM   2603  CD  GLN A 342      54.380  50.320  94.820  1.00  0.00           C
ATOM   2604  OE1 GLN A 342      53.910  51.370  95.260  1.00  0.00           O
ATOM   2605  NE2 GLN A 342      55.350  50.400  93.860  1.00  0.00           N
ATOM   2606  C   GLN A 342      50.630  47.480  96.420  1.00  0.00           C
ATOM   2607  O   GLN A 342      49.870  47.400  95.450  1.00  0.00           O
ATOM   2608  N   PHE A 343      50.110  47.620  97.650  1.00  0.00           N
ATOM   2609  CA  PHE A 343      48.740  47.960  97.890  1.00  0.00           C
ATOM   2610  CB  PHE A 343      48.200  47.320  99.180  1.00  0.00           C
ATOM   2611  CG  PHE A 343      47.870  45.910  98.830  1.00  0.00           C
ATOM   2612  CD1 PHE A 343      48.820  44.910  98.820  1.00  0.00           C
ATOM   2613  CE1 PHE A 343      48.500  43.620  98.490  1.00  0.00           C
ATOM   2614  CZ  PHE A 343      47.190  43.330  98.180  1.00  0.00           C
ATOM   2615  CD2 PHE A 343      46.560  45.590  98.550  1.00  0.00           C
ATOM   2616  CE2 PHE A 343      46.220  44.300  98.210  1.00  0.00           C
ATOM   2617  C   PHE A 343      48.660  49.440  98.030  1.00  0.00           C
ATOM   2618  O   PHE A 343      49.610  50.110  98.420  1.00  0.00           O
ATOM   2619  N   VAL A 344      47.470  50.000  97.730  1.00  0.00           N
ATOM   2620  CA  VAL A 344      47.180  51.390  97.860  1.00  0.00           C
ATOM   2621  CB  VAL A 344      46.170  51.840  96.840  1.00  0.00           C
ATOM   2622  CG1 VAL A 344      44.800  51.260  97.220  1.00  0.00           C
ATOM   2623  CG2 VAL A 344      46.170  53.370  96.670  1.00  0.00           C
ATOM   2624  C   VAL A 344      46.930  51.810  99.260  1.00  0.00           C
ATOM   2625  O   VAL A 344      46.440  51.060 100.110  1.00  0.00           O
ATOM   2626  N   ASP A 345      47.280  53.050  99.660  1.00  0.00           N
ATOM   2627  CA  ASP A 345      47.260  53.440 101.030  1.00  0.00           C
ATOM   2628  CB  ASP A 345      48.090  54.720 101.250  1.00  0.00           C
ATOM   2629  CG  ASP A 345      49.260  54.800 100.280  1.00  0.00           C
ATOM   2630  OD1 ASP A 345      49.250  55.760  99.470  1.00  0.00           O
ATOM   2631  OD2 ASP A 345      50.160  53.920 100.290  1.00  0.00           O
ATOM   2632  C   ASP A 345      45.930  53.590 101.700  1.00  0.00           C
ATOM   2633  O   ASP A 345      45.740  53.290 102.880  1.00  0.00           O
ATOM   2634  N   TRP A 346      44.900  53.950 100.920  1.00  0.00           N
ATOM   2635  CA  TRP A 346      43.570  54.010 101.440  1.00  0.00           C
ATOM   2636  CB  TRP A 346      42.600  54.890 100.630  1.00  0.00           C
ATOM   2637  CG  TRP A 346      42.570  54.600  99.150  1.00  0.00           C
ATOM   2638  CD1 TRP A 346      43.260  55.170  98.120  1.00  0.00           C
ATOM   2639  NE1 TRP A 346      43.010  54.510  96.950  1.00  0.00           N
ATOM   2640  CE2 TRP A 346      42.070  53.540  97.190  1.00  0.00           C
ATOM   2641  CD2 TRP A 346      41.790  53.540  98.560  1.00  0.00           C
ATOM   2642  CE3 TRP A 346      40.890  52.640  99.070  1.00  0.00           C
ATOM   2643  CZ3 TRP A 346      40.350  51.680  98.250  1.00  0.00           C
ATOM   2644  CZ2 TRP A 346      41.480  52.620  96.370  1.00  0.00           C
ATOM   2645  CH2 TRP A 346      40.660  51.660  96.910  1.00  0.00           C
ATOM   2646  C   TRP A 346      42.910  52.690 101.680  1.00  0.00           C
ATOM   2647  O   TRP A 346      41.800  52.630 102.200  1.00  0.00           O
ATOM   2648  N   CYS A 347      43.570  51.570 101.360  1.00  0.00           N
ATOM   2649  CA  CYS A 347      43.070  50.250 101.610  1.00  0.00           C
ATOM   2650  CB  CYS A 347      42.690  49.580 100.280  1.00  0.00           C
ATOM   2651  SG  CYS A 347      41.690  48.080 100.450  1.00  0.00           S
ATOM   2652  C   CYS A 347      44.110  49.450 102.310  1.00  0.00           C
ATOM   2653  O   CYS A 347      44.960  48.850 101.670  1.00  0.00           O
ATOM   2654  N   PRO A 348      44.160  49.410 103.610  1.00  0.00           N
ATOM   2655  CD  PRO A 348      43.360  50.270 104.480  1.00  0.00           C
ATOM   2656  CA  PRO A 348      45.250  48.780 104.290  1.00  0.00           C
ATOM   2657  CB  PRO A 348      45.260  49.400 105.690  1.00  0.00           C
ATOM   2658  CG  PRO A 348      43.840  49.960 105.900  1.00  0.00           C
ATOM   2659  C   PRO A 348      45.010  47.310 104.370  1.00  0.00           C
ATOM   2660  O   PRO A 348      45.960  46.530 104.400  1.00  0.00           O
ATOM   2661  N   THR A 349      43.750  46.850 104.400  1.00  0.00           N
ATOM   2662  CA  THR A 349      43.340  45.490 104.570  1.00  0.00           C
ATOM   2663  CB  THR A 349      41.890  45.360 104.940  1.00  0.00           C
ATOM   2664  OG1 THR A 349      41.090  46.280 104.210  1.00  0.00           O
ATOM   2665  CG2 THR A 349      41.780  45.780 106.410  1.00  0.00           C
ATOM   2666  C   THR A 349      43.600  44.680 103.350  1.00  0.00           C
ATOM   2667  O   THR A 349      44.480  43.820 103.340  1.00  0.00           O
ATOM   2668  N   GLY A 350      42.890  44.960 102.230  1.00  0.00           N
ATOM   2669  CA  GLY A 350      43.130  44.390 100.940  1.00  0.00           C
ATOM   2670  C   GLY A 350      42.650  43.000 100.710  1.00  0.00           C
ATOM   2671  O   GLY A 350      42.250  42.680  99.600  1.00  0.00           O
ATOM   2672  N   PHE A 351      42.700  42.090 101.700  1.00  0.00           N
ATOM   2673  CA  PHE A 351      42.470  40.690 101.520  1.00  0.00           C
ATOM   2674  CB  PHE A 351      43.520  39.840 102.260  1.00  0.00           C
ATOM   2675  CG  PHE A 351      44.790  40.060 101.510  1.00  0.00           C
ATOM   2676  CD1 PHE A 351      45.760  40.990 101.820  1.00  0.00           C
ATOM   2677  CE1 PHE A 351      46.910  41.140 101.080  1.00  0.00           C
ATOM   2678  CZ  PHE A 351      47.140  40.270 100.040  1.00  0.00           C
ATOM   2679  CD2 PHE A 351      45.070  39.230 100.450  1.00  0.00           C
ATOM   2680  CE2 PHE A 351      46.200  39.330  99.680  1.00  0.00           C
ATOM   2681  C   PHE A 351      41.130  40.260 102.010  1.00  0.00           C
ATOM   2682  O   PHE A 351      40.730  40.550 103.140  1.00  0.00           O
ATOM   2683  N   LYS A 352      40.430  39.460 101.180  1.00  0.00           N
ATOM   2684  CA  LYS A 352      39.240  38.760 101.560  1.00  0.00           C
ATOM   2685  CB  LYS A 352      38.120  39.260 100.650  1.00  0.00           C
ATOM   2686  CG  LYS A 352      36.810  38.470 100.530  1.00  0.00           C
ATOM   2687  CD  LYS A 352      36.000  38.370 101.820  1.00  0.00           C
ATOM   2688  CE  LYS A 352      34.630  37.750 101.540  1.00  0.00           C
ATOM   2689  NZ  LYS A 352      33.870  37.650 102.810  1.00  0.00           N
ATOM   2690  C   LYS A 352      39.480  37.310 101.280  1.00  0.00           C
ATOM   2691  O   LYS A 352      40.240  36.980 100.380  1.00  0.00           O
ATOM   2692  N   VAL A 353      38.920  36.400 102.100  1.00  0.00           N
ATOM   2693  CA  VAL A 353      39.270  35.010 102.050  1.00  0.00           C
ATOM   2694  CB  VAL A 353      40.270  34.730 103.130  1.00  0.00           C
ATOM   2695  CG1 VAL A 353      40.590  33.230 103.240  1.00  0.00           C
ATOM   2696  CG2 VAL A 353      41.600  35.470 102.890  1.00  0.00           C
ATOM   2697  C   VAL A 353      38.060  34.140 102.080  1.00  0.00           C
ATOM   2698  O   VAL A 353      37.150  34.410 102.860  1.00  0.00           O
ATOM   2699  N   GLY A 354      38.050  33.100 101.230  1.00  0.00           N
ATOM   2700  CA  GLY A 354      37.080  32.050 101.230  1.00  0.00           C
ATOM   2701  C   GLY A 354      37.780  30.740 101.160  1.00  0.00           C
ATOM   2702  O   GLY A 354      38.850  30.560 100.560  1.00  0.00           O
ATOM   2703  N   ILE A 355      37.200  29.700 101.790  1.00  0.00           N
ATOM   2704  CA  ILE A 355      37.810  28.420 101.940  1.00  0.00           C
ATOM   2705  CB  ILE A 355      38.520  28.230 103.250  1.00  0.00           C
ATOM   2706  CG2 ILE A 355      39.170  26.830 103.320  1.00  0.00           C
ATOM   2707  CG1 ILE A 355      39.620  29.290 103.410  1.00  0.00           C
ATOM   2708  CD  ILE A 355      40.580  29.080 104.580  1.00  0.00           C
ATOM   2709  C   ILE A 355      36.760  27.360 101.850  1.00  0.00           C
ATOM   2710  O   ILE A 355      35.800  27.330 102.620  1.00  0.00           O
ATOM   2711  N   ASN A 356      36.940  26.370 100.960  1.00  0.00           N
ATOM   2712  CA  ASN A 356      36.020  25.290 100.730  1.00  0.00           C
ATOM   2713  CB  ASN A 356      35.380  25.570  99.360  1.00  0.00           C
ATOM   2714  CG  ASN A 356      34.130  24.710  99.300  1.00  0.00           C
ATOM   2715  OD1 ASN A 356      34.130  23.570  98.840  1.00  0.00           O
ATOM   2716  ND2 ASN A 356      33.060  25.290  99.920  1.00  0.00           N
ATOM   2717  C   ASN A 356      36.730  23.990 100.830  1.00  0.00           C
ATOM   2718  O   ASN A 356      37.900  23.780 100.510  1.00  0.00           O
ATOM   2719  N   TYR A 357      36.050  22.960 101.360  1.00  0.00           N
ATOM   2720  CA  TYR A 357      36.710  21.720 101.640  1.00  0.00           C
ATOM   2721  CB  TYR A 357      35.960  20.830 102.640  1.00  0.00           C
ATOM   2722  CG  TYR A 357      35.890  21.430 104.000  1.00  0.00           C
ATOM   2723  CD1 TYR A 357      37.010  21.860 104.680  1.00  0.00           C
ATOM   2724  CE1 TYR A 357      36.930  22.430 105.930  1.00  0.00           C
ATOM   2725  CZ  TYR A 357      35.700  22.540 106.540  1.00  0.00           C
ATOM   2726  OH  TYR A 357      35.590  23.190 107.790  1.00  0.00           O
ATOM   2727  CD2 TYR A 357      34.690  21.480 104.670  1.00  0.00           C
ATOM   2728  CE2 TYR A 357      34.580  22.040 105.920  1.00  0.00           C
ATOM   2729  C   TYR A 357      36.910  20.850 100.440  1.00  0.00           C
ATOM   2730  O   TYR A 357      37.840  20.050 100.460  1.00  0.00           O
ATOM   2731  N   GLN A 358      36.040  20.890  99.410  1.00  0.00           N
ATOM   2732  CA  GLN A 358      36.180  20.040  98.270  1.00  0.00           C
ATOM   2733  CB  GLN A 358      34.890  19.990  97.430  1.00  0.00           C
ATOM   2734  CG  GLN A 358      33.790  19.120  98.040  1.00  0.00           C
ATOM   2735  CD  GLN A 358      34.200  17.660  98.050  1.00  0.00           C
ATOM   2736  OE1 GLN A 358      34.480  17.100  99.110  1.00  0.00           O
ATOM   2737  NE2 GLN A 358      34.180  17.010  96.860  1.00  0.00           N
ATOM   2738  C   GLN A 358      37.290  20.360  97.330  1.00  0.00           C
ATOM   2739  O   GLN A 358      37.550  21.540  97.070  1.00  0.00           O
ATOM   2740  N   PRO A 359      38.110  19.440  96.920  1.00  0.00           N
ATOM   2741  CD  PRO A 359      38.000  18.020  97.230  1.00  0.00           C
ATOM   2742  CA  PRO A 359      39.160  19.690  95.980  1.00  0.00           C
ATOM   2743  CB  PRO A 359      40.040  18.440  95.990  1.00  0.00           C
ATOM   2744  CG  PRO A 359      39.080  17.310  96.390  1.00  0.00           C
ATOM   2745  C   PRO A 359      38.610  19.970  94.620  1.00  0.00           C
ATOM   2746  O   PRO A 359      37.470  19.550  94.420  1.00  0.00           O
ATOM   2747  N   PRO A 360      39.200  20.610  93.660  1.00  0.00           N
ATOM   2748  CD  PRO A 360      40.610  20.970  93.690  1.00  0.00           C
ATOM   2749  CA  PRO A 360      38.700  20.670  92.310  1.00  0.00           C
ATOM   2750  CB  PRO A 360      39.570  21.720  91.620  1.00  0.00           C
ATOM   2751  CG  PRO A 360      40.930  21.480  92.280  1.00  0.00           C
ATOM   2752  C   PRO A 360      38.770  19.350  91.630  1.00  0.00           C
ATOM   2753  O   PRO A 360      39.560  18.480  92.020  1.00  0.00           O
ATOM   2754  N   THR A 361      37.960  19.170  90.570  1.00  0.00           N
ATOM   2755  CA  THR A 361      37.770  17.960  89.840  1.00  0.00           C
ATOM   2756  CB  THR A 361      36.320  17.740  89.550  1.00  0.00           C
ATOM   2757  OG1 THR A 361      35.720  18.920  89.030  1.00  0.00           O
ATOM   2758  CG2 THR A 361      35.660  17.360  90.890  1.00  0.00           C
ATOM   2759  C   THR A 361      38.560  17.910  88.580  1.00  0.00           C
ATOM   2760  O   THR A 361      38.880  18.990  88.070  1.00  0.00           O
ATOM   2761  N   VAL A 362      38.830  16.700  88.060  1.00  0.00           N
ATOM   2762  CA  VAL A 362      39.450  16.450  86.800  1.00  0.00           C
ATOM   2763  CB  VAL A 362      40.540  15.420  86.870  1.00  0.00           C
ATOM   2764  CG1 VAL A 362      41.740  15.910  87.700  1.00  0.00           C
ATOM   2765  CG2 VAL A 362      40.050  14.090  87.460  1.00  0.00           C
ATOM   2766  C   VAL A 362      38.410  16.010  85.820  1.00  0.00           C
ATOM   2767  O   VAL A 362      37.340  15.510  86.150  1.00  0.00           O
ATOM   2768  N   VAL A 363      38.660  16.300  84.530  1.00  0.00           N
ATOM   2769  CA  VAL A 363      37.790  15.940  83.460  1.00  0.00           C
ATOM   2770  CB  VAL A 363      37.780  17.080  82.490  1.00  0.00           C
ATOM   2771  CG1 VAL A 363      36.960  16.730  81.230  1.00  0.00           C
ATOM   2772  CG2 VAL A 363      37.230  18.370  83.110  1.00  0.00           C
ATOM   2773  C   VAL A 363      38.320  14.740  82.740  1.00  0.00           C
ATOM   2774  O   VAL A 363      39.520  14.660  82.530  1.00  0.00           O
ATOM   2775  N   PRO A 364      37.600  13.740  82.310  1.00  0.00           N
ATOM   2776  CD  PRO A 364      36.300  13.420  82.870  1.00  0.00           C
ATOM   2777  CA  PRO A 364      38.020  12.780  81.330  1.00  0.00           C
ATOM   2778  CB  PRO A 364      36.830  11.820  81.200  1.00  0.00           C
ATOM   2779  CG  PRO A 364      36.080  11.940  82.530  1.00  0.00           C
ATOM   2780  C   PRO A 364      38.430  13.350  80.020  1.00  0.00           C
ATOM   2781  O   PRO A 364      37.700  14.110  79.390  1.00  0.00           O
ATOM   2782  N   GLY A 365      39.690  13.100  79.610  1.00  0.00           N
ATOM   2783  CA  GLY A 365      40.340  13.670  78.470  1.00  0.00           C
ATOM   2784  C   GLY A 365      40.900  15.020  78.780  1.00  0.00           C
ATOM   2785  O   GLY A 365      41.420  15.710  77.910  1.00  0.00           O
ATOM   2786  N   GLY A 366      40.810  15.480  80.040  1.00  0.00           N
ATOM   2787  CA  GLY A 366      41.220  16.750  80.530  1.00  0.00           C
ATOM   2788  C   GLY A 366      42.660  17.080  80.330  1.00  0.00           C
ATOM   2789  O   GLY A 366      43.510  16.220  80.110  1.00  0.00           O
ATOM   2790  N   ASP A 367      42.980  18.390  80.420  1.00  0.00           N
ATOM   2791  CA  ASP A 367      44.290  18.890  80.170  1.00  0.00           C
ATOM   2792  CB  ASP A 367      44.170  20.210  79.390  1.00  0.00           C
ATOM   2793  CG  ASP A 367      43.320  20.030  78.150  1.00  0.00           C
ATOM   2794  OD1 ASP A 367      42.280  20.730  78.040  1.00  0.00           O
ATOM   2795  OD2 ASP A 367      43.690  19.210  77.270  1.00  0.00           O
ATOM   2796  C   ASP A 367      44.990  19.090  81.470  1.00  0.00           C
ATOM   2797  O   ASP A 367      46.210  19.240  81.520  1.00  0.00           O
ATOM   2798  N   LEU A 368      44.280  19.100  82.610  1.00  0.00           N
ATOM   2799  CA  LEU A 368      44.790  19.310  83.930  1.00  0.00           C
ATOM   2800  CB  LEU A 368      43.960  20.330  84.740  1.00  0.00           C
ATOM   2801  CG  LEU A 368      43.830  21.680  84.000  1.00  0.00           C
ATOM   2802  CD1 LEU A 368      43.210  22.710  84.950  1.00  0.00           C
ATOM   2803  CD2 LEU A 368      45.210  22.200  83.560  1.00  0.00           C
ATOM   2804  C   LEU A 368      44.820  18.070  84.750  1.00  0.00           C
ATOM   2805  O   LEU A 368      43.940  17.220  84.670  1.00  0.00           O
ATOM   2806  N   ALA A 369      45.850  17.980  85.620  1.00  0.00           N
ATOM   2807  CA  ALA A 369      46.060  16.920  86.560  1.00  0.00           C
ATOM   2808  CB  ALA A 369      47.560  16.760  86.850  1.00  0.00           C
ATOM   2809  C   ALA A 369      45.380  17.150  87.860  1.00  0.00           C
ATOM   2810  O   ALA A 369      45.070  18.280  88.250  1.00  0.00           O
ATOM   2811  N   LYS A 370      45.150  16.040  88.580  1.00  0.00           N
ATOM   2812  CA  LYS A 370      44.520  15.950  89.860  1.00  0.00           C
ATOM   2813  CB  LYS A 370      44.200  14.470  90.160  1.00  0.00           C
ATOM   2814  CG  LYS A 370      43.320  14.250  91.390  1.00  0.00           C
ATOM   2815  CD  LYS A 370      42.950  12.790  91.630  1.00  0.00           C
ATOM   2816  CE  LYS A 370      42.200  12.480  92.920  1.00  0.00           C
ATOM   2817  NZ  LYS A 370      40.980  13.320  92.970  1.00  0.00           N
ATOM   2818  C   LYS A 370      45.350  16.510  90.970  1.00  0.00           C
ATOM   2819  O   LYS A 370      46.490  16.090  91.170  1.00  0.00           O
ATOM   2820  N   VAL A 371      44.790  17.460  91.740  1.00  0.00           N
ATOM   2821  CA  VAL A 371      45.490  18.180  92.760  1.00  0.00           C
ATOM   2822  CB  VAL A 371      45.850  19.580  92.370  1.00  0.00           C
ATOM   2823  CG1 VAL A 371      46.820  19.560  91.180  1.00  0.00           C
ATOM   2824  CG2 VAL A 371      44.570  20.340  91.970  1.00  0.00           C
ATOM   2825  C   VAL A 371      44.730  18.250  94.040  1.00  0.00           C
ATOM   2826  O   VAL A 371      43.500  18.190  94.060  1.00  0.00           O
ATOM   2827  N   GLN A 372      45.450  18.230  95.180  1.00  0.00           N
ATOM   2828  CA  GLN A 372      44.880  18.170  96.490  1.00  0.00           C
ATOM   2829  CB  GLN A 372      45.940  17.550  97.430  1.00  0.00           C
ATOM   2830  CG  GLN A 372      46.170  16.050  97.190  1.00  0.00           C
ATOM   2831  CD  GLN A 372      47.390  15.610  97.990  1.00  0.00           C
ATOM   2832  OE1 GLN A 372      48.110  16.400  98.590  1.00  0.00           O
ATOM   2833  NE2 GLN A 372      47.610  14.270  98.010  1.00  0.00           N
ATOM   2834  C   GLN A 372      44.430  19.510  96.960  1.00  0.00           C
ATOM   2835  O   GLN A 372      43.430  19.640  97.660  1.00  0.00           O
ATOM   2836  N   ARG A 373      45.060  20.620  96.520  1.00  0.00           N
ATOM   2837  CA  ARG A 373      44.620  21.930  96.860  1.00  0.00           C
ATOM   2838  CB  ARG A 373      45.050  22.460  98.240  1.00  0.00           C
ATOM   2839  CG  ARG A 373      46.490  22.960  98.330  1.00  0.00           C
ATOM   2840  CD  ARG A 373      47.630  21.940  98.300  1.00  0.00           C
ATOM   2841  NE  ARG A 373      47.370  21.070  99.480  1.00  0.00           N
ATOM   2842  CZ  ARG A 373      48.130  19.970  99.780  1.00  0.00           C
ATOM   2843  NH1 ARG A 373      49.340  19.720  99.210  1.00  0.00           N
ATOM   2844  NH2 ARG A 373      47.690  19.100 100.740  1.00  0.00           N
ATOM   2845  C   ARG A 373      44.910  22.930  95.790  1.00  0.00           C
ATOM   2846  O   ARG A 373      45.770  22.780  94.930  1.00  0.00           O
ATOM   2847  N   ALA A 374      44.120  24.020  95.780  1.00  0.00           N
ATOM   2848  CA  ALA A 374      44.140  25.020  94.760  1.00  0.00           C
ATOM   2849  CB  ALA A 374      43.420  24.530  93.490  1.00  0.00           C
ATOM   2850  C   ALA A 374      43.470  26.290  95.180  1.00  0.00           C
ATOM   2851  O   ALA A 374      42.760  26.360  96.180  1.00  0.00           O
ATOM   2852  N   VAL A 375      43.710  27.380  94.420  1.00  0.00           N
ATOM   2853  CA  VAL A 375      43.210  28.690  94.680  1.00  0.00           C
ATOM   2854  CB  VAL A 375      44.210  29.490  95.450  1.00  0.00           C
ATOM   2855  CG1 VAL A 375      45.600  29.450  94.800  1.00  0.00           C
ATOM   2856  CG2 VAL A 375      43.860  30.980  95.560  1.00  0.00           C
ATOM   2857  C   VAL A 375      42.810  29.370  93.410  1.00  0.00           C
ATOM   2858  O   VAL A 375      43.460  29.160  92.390  1.00  0.00           O
ATOM   2859  N   CYS A 376      41.750  30.200  93.490  1.00  0.00           N
ATOM   2860  CA  CYS A 376      41.370  31.170  92.510  1.00  0.00           C
ATOM   2861  CB  CYS A 376      39.930  30.950  92.020  1.00  0.00           C
ATOM   2862  SG  CYS A 376      39.400  32.080  90.700  1.00  0.00           S
ATOM   2863  C   CYS A 376      41.420  32.500  93.170  1.00  0.00           C
ATOM   2864  O   CYS A 376      40.890  32.650  94.260  1.00  0.00           O
ATOM   2865  N   MET A 377      42.130  33.460  92.540  1.00  0.00           N
ATOM   2866  CA  MET A 377      42.290  34.800  93.010  1.00  0.00           C
ATOM   2867  CB  MET A 377      43.780  35.130  93.210  1.00  0.00           C
ATOM   2868  CG  MET A 377      44.100  36.480  93.860  1.00  0.00           C
ATOM   2869  SD  MET A 377      45.830  36.810  94.320  1.00  0.00           S
ATOM   2870  CE  MET A 377      46.340  37.450  92.700  1.00  0.00           C
ATOM   2871  C   MET A 377      41.650  35.840  92.150  1.00  0.00           C
ATOM   2872  O   MET A 377      41.930  35.940  90.960  1.00  0.00           O
ATOM   2873  N   LEU A 378      40.850  36.720  92.780  1.00  0.00           N
ATOM   2874  CA  LEU A 378      40.260  37.840  92.100  1.00  0.00           C
ATOM   2875  CB  LEU A 378      38.810  38.030  92.570  1.00  0.00           C
ATOM   2876  CG  LEU A 378      37.790  37.030  92.000  1.00  0.00           C
ATOM   2877  CD1 LEU A 378      37.740  37.120  90.470  1.00  0.00           C
ATOM   2878  CD2 LEU A 378      37.930  35.570  92.470  1.00  0.00           C
ATOM   2879  C   LEU A 378      41.050  39.010  92.580  1.00  0.00           C
ATOM   2880  O   LEU A 378      41.320  39.140  93.780  1.00  0.00           O
ATOM   2881  N   SER A 379      41.570  39.860  91.680  1.00  0.00           N
ATOM   2882  CA  SER A 379      42.440  40.940  92.030  1.00  0.00           C
ATOM   2883  CB  SER A 379      43.930  40.640  91.830  1.00  0.00           C
ATOM   2884  OG  SER A 379      44.240  40.320  90.480  1.00  0.00           O
ATOM   2885  C   SER A 379      42.040  42.170  91.270  1.00  0.00           C
ATOM   2886  O   SER A 379      41.560  42.150  90.140  1.00  0.00           O
ATOM   2887  N   ASN A 380      42.070  43.310  91.980  1.00  0.00           N
ATOM   2888  CA  ASN A 380      41.590  44.560  91.480  1.00  0.00           C
ATOM   2889  CB  ASN A 380      40.360  45.050  92.250  1.00  0.00           C
ATOM   2890  CG  ASN A 380      39.590  46.040  91.380  1.00  0.00           C
ATOM   2891  OD1 ASN A 380      39.310  45.710  90.230  1.00  0.00           O
ATOM   2892  ND2 ASN A 380      39.200  47.230  91.910  1.00  0.00           N
ATOM   2893  C   ASN A 380      42.700  45.550  91.600  1.00  0.00           C
ATOM   2894  O   ASN A 380      43.250  45.750  92.680  1.00  0.00           O
ATOM   2895  N   THR A 381      43.180  46.120  90.480  1.00  0.00           N
ATOM   2896  CA  THR A 381      44.360  46.930  90.400  1.00  0.00           C
ATOM   2897  CB  THR A 381      45.560  46.070  90.130  1.00  0.00           C
ATOM   2898  OG1 THR A 381      46.750  46.740  89.760  1.00  0.00           O
ATOM   2899  CG2 THR A 381      45.280  45.030  89.030  1.00  0.00           C
ATOM   2900  C   THR A 381      44.240  47.910  89.280  1.00  0.00           C
ATOM   2901  O   THR A 381      43.540  47.740  88.280  1.00  0.00           O
ATOM   2902  N   THR A 382      44.930  49.050  89.460  1.00  0.00           N
ATOM   2903  CA  THR A 382      45.040  50.140  88.540  1.00  0.00           C
ATOM   2904  CB  THR A 382      45.610  51.390  89.130  1.00  0.00           C
ATOM   2905  OG1 THR A 382      46.880  51.150  89.730  1.00  0.00           O
ATOM   2906  CG2 THR A 382      44.700  51.880  90.260  1.00  0.00           C
ATOM   2907  C   THR A 382      45.850  49.840  87.320  1.00  0.00           C
ATOM   2908  O   THR A 382      45.870  50.640  86.390  1.00  0.00           O
ATOM   2909  N   ALA A 383      46.480  48.660  87.180  1.00  0.00           N
ATOM   2910  CA  ALA A 383      47.190  48.250  86.010  1.00  0.00           C
ATOM   2911  CB  ALA A 383      47.810  46.860  86.240  1.00  0.00           C
ATOM   2912  C   ALA A 383      46.370  48.120  84.770  1.00  0.00           C
ATOM   2913  O   ALA A 383      46.890  48.220  83.660  1.00  0.00           O
ATOM   2914  N   ILE A 384      45.050  47.880  84.920  1.00  0.00           N
ATOM   2915  CA  ILE A 384      44.130  47.760  83.830  1.00  0.00           C
ATOM   2916  CB  ILE A 384      42.860  47.070  84.270  1.00  0.00           C
ATOM   2917  CG2 ILE A 384      41.940  48.030  85.050  1.00  0.00           C
ATOM   2918  CG1 ILE A 384      42.110  46.560  83.030  1.00  0.00           C
ATOM   2919  CD  ILE A 384      40.980  45.570  83.350  1.00  0.00           C
ATOM   2920  C   ILE A 384      43.910  49.030  83.100  1.00  0.00           C
ATOM   2921  O   ILE A 384      43.600  49.050  81.910  1.00  0.00           O
ATOM   2922  N   ALA A 385      44.100  50.210  83.730  1.00  0.00           N
ATOM   2923  CA  ALA A 385      43.850  51.420  83.010  1.00  0.00           C
ATOM   2924  CB  ALA A 385      44.050  52.570  84.020  1.00  0.00           C
ATOM   2925  C   ALA A 385      44.680  51.730  81.810  1.00  0.00           C
ATOM   2926  O   ALA A 385      44.250  52.500  80.950  1.00  0.00           O
ATOM   2927  N   GLU A 386      45.860  51.100  81.650  1.00  0.00           N
ATOM   2928  CA  GLU A 386      46.660  51.130  80.470  1.00  0.00           C
ATOM   2929  CB  GLU A 386      48.020  50.460  80.680  1.00  0.00           C
ATOM   2930  CG  GLU A 386      48.860  50.910  81.880  1.00  0.00           C
ATOM   2931  CD  GLU A 386      50.310  50.460  81.730  1.00  0.00           C
ATOM   2932  OE1 GLU A 386      51.160  51.330  81.430  1.00  0.00           O
ATOM   2933  OE2 GLU A 386      50.650  49.270  81.960  1.00  0.00           O
ATOM   2934  C   GLU A 386      46.010  50.420  79.330  1.00  0.00           C
ATOM   2935  O   GLU A 386      46.190  50.800  78.180  1.00  0.00           O
ATOM   2936  N   ALA A 387      45.200  49.370  79.580  1.00  0.00           N
ATOM   2937  CA  ALA A 387      44.510  48.670  78.540  1.00  0.00           C
ATOM   2938  CB  ALA A 387      44.060  47.350  79.180  1.00  0.00           C
ATOM   2939  C   ALA A 387      43.350  49.440  78.010  1.00  0.00           C
ATOM   2940  O   ALA A 387      43.150  49.600  76.810  1.00  0.00           O
ATOM   2941  N   TRP A 388      42.530  50.040  78.890  1.00  0.00           N
ATOM   2942  CA  TRP A 388      41.470  50.930  78.530  1.00  0.00           C
ATOM   2943  CB  TRP A 388      40.700  51.370  79.790  1.00  0.00           C
ATOM   2944  CG  TRP A 388      39.990  50.250  80.510  1.00  0.00           C
ATOM   2945  CD1 TRP A 388      40.260  49.610  81.680  1.00  0.00           C
ATOM   2946  NE1 TRP A 388      39.410  48.540  81.830  1.00  0.00           N
ATOM   2947  CE2 TRP A 388      38.480  48.570  80.820  1.00  0.00           C
ATOM   2948  CD2 TRP A 388      38.830  49.610  79.940  1.00  0.00           C
ATOM   2949  CE3 TRP A 388      38.080  49.860  78.830  1.00  0.00           C
ATOM   2950  CZ3 TRP A 388      36.980  49.070  78.580  1.00  0.00           C
ATOM   2951  CZ2 TRP A 388      37.370  47.810  80.570  1.00  0.00           C
ATOM   2952  CH2 TRP A 388      36.610  48.070  79.450  1.00  0.00           C
ATOM   2953  C   TRP A 388      41.970  52.100  77.750  1.00  0.00           C
ATOM   2954  O   TRP A 388      41.330  52.560  76.800  1.00  0.00           O
ATOM   2955  N   ALA A 389      43.190  52.580  78.070  1.00  0.00           N
ATOM   2956  CA  ALA A 389      43.880  53.630  77.400  1.00  0.00           C
ATOM   2957  CB  ALA A 389      45.130  54.030  78.190  1.00  0.00           C
ATOM   2958  C   ALA A 389      44.300  53.250  76.020  1.00  0.00           C
ATOM   2959  O   ALA A 389      44.160  54.040  75.090  1.00  0.00           O
ATOM   2960  N   ARG A 390      44.800  52.020  75.830  1.00  0.00           N
ATOM   2961  CA  ARG A 390      45.080  51.500  74.530  1.00  0.00           C
ATOM   2962  CB  ARG A 390      45.890  50.190  74.690  1.00  0.00           C
ATOM   2963  CG  ARG A 390      46.260  49.440  73.410  1.00  0.00           C
ATOM   2964  CD  ARG A 390      46.950  48.100  73.670  1.00  0.00           C
ATOM   2965  NE  ARG A 390      45.940  47.300  74.410  1.00  0.00           N
ATOM   2966  CZ  ARG A 390      46.150  46.740  75.640  1.00  0.00           C
ATOM   2967  NH1 ARG A 390      47.190  47.040  76.470  1.00  0.00           N
ATOM   2968  NH2 ARG A 390      45.170  45.900  76.080  1.00  0.00           N
ATOM   2969  C   ARG A 390      43.860  51.310  73.700  1.00  0.00           C
ATOM   2970  O   ARG A 390      43.790  51.610  72.510  1.00  0.00           O
ATOM   2971  N   LEU A 391      42.770  50.810  74.310  1.00  0.00           N
ATOM   2972  CA  LEU A 391      41.500  50.640  73.670  1.00  0.00           C
ATOM   2973  CB  LEU A 391      40.570  49.830  74.600  1.00  0.00           C
ATOM   2974  CG  LEU A 391      39.450  49.040  73.910  1.00  0.00           C
ATOM   2975  CD1 LEU A 391      40.010  47.810  73.170  1.00  0.00           C
ATOM   2976  CD2 LEU A 391      38.420  48.610  74.960  1.00  0.00           C
ATOM   2977  C   LEU A 391      40.880  51.910  73.220  1.00  0.00           C
ATOM   2978  O   LEU A 391      40.340  51.930  72.110  1.00  0.00           O
ATOM   2979  N   ASP A 392      41.030  52.990  74.010  1.00  0.00           N
ATOM   2980  CA  ASP A 392      40.720  54.330  73.600  1.00  0.00           C
ATOM   2981  CB  ASP A 392      40.740  55.230  74.840  1.00  0.00           C
ATOM   2982  CG  ASP A 392      39.340  55.250  75.450  1.00  0.00           C
ATOM   2983  OD1 ASP A 392      38.300  54.980  74.860  1.00  0.00           O
ATOM   2984  OD2 ASP A 392      39.340  55.670  76.780  1.00  0.00           O
ATOM   2985  C   ASP A 392      41.570  54.860  72.490  1.00  0.00           C
ATOM   2986  O   ASP A 392      41.060  55.550  71.620  1.00  0.00           O
ATOM   2987  N   HIS A 393      42.870  54.510  72.490  1.00  0.00           N
ATOM   2988  CA  HIS A 393      43.800  54.860  71.460  1.00  0.00           C
ATOM   2989  CB  HIS A 393      45.220  54.380  71.760  1.00  0.00           C
ATOM   2990  ND1 HIS A 393      46.800  56.260  71.060  1.00  0.00           N
ATOM   2991  CG  HIS A 393      46.220  55.020  70.850  1.00  0.00           C
ATOM   2992  CE1 HIS A 393      47.580  56.520  69.980  1.00  0.00           C
ATOM   2993  NE2 HIS A 393      47.530  55.540  69.100  1.00  0.00           N
ATOM   2994  CD2 HIS A 393      46.710  54.580  69.660  1.00  0.00           C
ATOM   2995  C   HIS A 393      43.410  54.270  70.150  1.00  0.00           C
ATOM   2996  O   HIS A 393      43.530  54.950  69.130  1.00  0.00           O
ATOM   2997  N   LYS A 394      42.940  53.010  70.140  1.00  0.00           N
ATOM   2998  CA  LYS A 394      42.500  52.330  68.960  1.00  0.00           C
ATOM   2999  CB  LYS A 394      42.340  50.820  69.220  1.00  0.00           C
ATOM   3000  CG  LYS A 394      43.660  50.080  69.410  1.00  0.00           C
ATOM   3001  CD  LYS A 394      43.450  48.580  69.610  1.00  0.00           C
ATOM   3002  CE  LYS A 394      44.750  47.770  69.530  1.00  0.00           C
ATOM   3003  NZ  LYS A 394      44.430  46.320  69.530  1.00  0.00           N
ATOM   3004  C   LYS A 394      41.210  52.890  68.450  1.00  0.00           C
ATOM   3005  O   LYS A 394      40.990  52.920  67.240  1.00  0.00           O
ATOM   3006  N   PHE A 395      40.310  53.360  69.320  1.00  0.00           N
ATOM   3007  CA  PHE A 395      39.050  53.890  68.900  1.00  0.00           C
ATOM   3008  CB  PHE A 395      38.230  54.060  70.200  1.00  0.00           C
ATOM   3009  CG  PHE A 395      36.830  54.450  69.870  1.00  0.00           C
ATOM   3010  CD1 PHE A 395      36.530  55.780  69.730  1.00  0.00           C
ATOM   3011  CE1 PHE A 395      35.240  56.170  69.500  1.00  0.00           C
ATOM   3012  CZ  PHE A 395      34.230  55.230  69.470  1.00  0.00           C
ATOM   3013  CD2 PHE A 395      35.840  53.500  69.770  1.00  0.00           C
ATOM   3014  CE2 PHE A 395      34.540  53.890  69.570  1.00  0.00           C
ATOM   3015  C   PHE A 395      39.180  55.160  68.150  1.00  0.00           C
ATOM   3016  O   PHE A 395      38.520  55.390  67.130  1.00  0.00           O
ATOM   3017  N   ASP A 396      40.110  56.010  68.620  1.00  0.00           N
ATOM   3018  CA  ASP A 396      40.440  57.290  68.070  1.00  0.00           C
ATOM   3019  CB  ASP A 396      41.510  57.950  68.960  1.00  0.00           C
ATOM   3020  CG  ASP A 396      40.880  58.500  70.230  1.00  0.00           C
ATOM   3021  OD1 ASP A 396      39.630  58.640  70.360  1.00  0.00           O
ATOM   3022  OD2 ASP A 396      41.660  58.860  71.150  1.00  0.00           O
ATOM   3023  C   ASP A 396      40.910  57.230  66.660  1.00  0.00           C
ATOM   3024  O   ASP A 396      40.620  58.090  65.820  1.00  0.00           O
ATOM   3025  N   LEU A 397      41.690  56.190  66.290  1.00  0.00           N
ATOM   3026  CA  LEU A 397      42.250  55.990  65.000  1.00  0.00           C
ATOM   3027  CB  LEU A 397      43.150  54.740  65.010  1.00  0.00           C
ATOM   3028  CG  LEU A 397      44.440  54.860  65.840  1.00  0.00           C
ATOM   3029  CD1 LEU A 397      45.210  53.520  65.790  1.00  0.00           C
ATOM   3030  CD2 LEU A 397      45.350  56.000  65.340  1.00  0.00           C
ATOM   3031  C   LEU A 397      41.190  55.820  63.970  1.00  0.00           C
ATOM   3032  O   LEU A 397      41.180  56.420  62.890  1.00  0.00           O
ATOM   3033  N   MET A 398      40.190  54.980  64.280  1.00  0.00           N
ATOM   3034  CA  MET A 398      39.170  54.650  63.330  1.00  0.00           C
ATOM   3035  CB  MET A 398      38.600  53.250  63.630  1.00  0.00           C
ATOM   3036  CG  MET A 398      39.570  52.120  63.260  1.00  0.00           C
ATOM   3037  SD  MET A 398      38.900  50.430  63.200  1.00  0.00           S
ATOM   3038  CE  MET A 398      38.490  50.360  64.970  1.00  0.00           C
ATOM   3039  C   MET A 398      38.060  55.640  63.330  1.00  0.00           C
ATOM   3040  O   MET A 398      37.550  56.000  62.270  1.00  0.00           O
ATOM   3041  N   TYR A 399      37.700  56.160  64.520  1.00  0.00           N
ATOM   3042  CA  TYR A 399      36.600  57.070  64.610  1.00  0.00           C
ATOM   3043  CB  TYR A 399      36.210  57.340  66.070  1.00  0.00           C
ATOM   3044  CG  TYR A 399      34.980  58.170  66.110  1.00  0.00           C
ATOM   3045  CD1 TYR A 399      33.800  57.730  65.560  1.00  0.00           C
ATOM   3046  CE1 TYR A 399      32.730  58.600  65.510  1.00  0.00           C
ATOM   3047  CZ  TYR A 399      32.830  59.900  65.930  1.00  0.00           C
ATOM   3048  OH  TYR A 399      31.710  60.750  65.770  1.00  0.00           O
ATOM   3049  CD2 TYR A 399      35.060  59.450  66.620  1.00  0.00           C
ATOM   3050  CE2 TYR A 399      34.000  60.320  66.510  1.00  0.00           C
ATOM   3051  C   TYR A 399      36.880  58.330  63.880  1.00  0.00           C
ATOM   3052  O   TYR A 399      35.980  58.910  63.260  1.00  0.00           O
ATOM   3053  N   ALA A 400      38.110  58.860  63.840  1.00  0.00           N
ATOM   3054  CA  ALA A 400      38.490  60.060  63.160  1.00  0.00           C
ATOM   3055  CB  ALA A 400      39.950  60.430  63.500  1.00  0.00           C
ATOM   3056  C   ALA A 400      38.290  59.990  61.690  1.00  0.00           C
ATOM   3057  O   ALA A 400      37.870  60.910  60.990  1.00  0.00           O
ATOM   3058  N   LYS A 401      38.550  58.800  61.110  1.00  0.00           N
ATOM   3059  CA  LYS A 401      38.310  58.530  59.730  1.00  0.00           C
ATOM   3060  CB  LYS A 401      39.140  57.310  59.300  1.00  0.00           C
ATOM   3061  CG  LYS A 401      40.650  57.550  59.170  1.00  0.00           C
ATOM   3062  CD  LYS A 401      41.040  58.420  57.980  1.00  0.00           C
ATOM   3063  CE  LYS A 401      42.540  58.530  57.730  1.00  0.00           C
ATOM   3064  NZ  LYS A 401      43.210  59.050  58.940  1.00  0.00           N
ATOM   3065  C   LYS A 401      36.860  58.290  59.470  1.00  0.00           C
ATOM   3066  O   LYS A 401      36.430  58.210  58.320  1.00  0.00           O
ATOM   3067  N   ARG A 402      35.990  58.110  60.480  1.00  0.00           N
ATOM   3068  CA  ARG A 402      34.630  57.700  60.340  1.00  0.00           C
ATOM   3069  CB  ARG A 402      33.790  58.770  59.640  1.00  0.00           C
ATOM   3070  CG  ARG A 402      33.750  60.130  60.340  1.00  0.00           C
ATOM   3071  CD  ARG A 402      32.940  60.150  61.640  1.00  0.00           C
ATOM   3072  NE  ARG A 402      32.970  61.550  62.130  1.00  0.00           N
ATOM   3073  CZ  ARG A 402      33.890  62.150  62.950  1.00  0.00           C
ATOM   3074  NH1 ARG A 402      34.980  61.440  63.380  1.00  0.00           N
ATOM   3075  NH2 ARG A 402      33.710  63.440  63.340  1.00  0.00           N
ATOM   3076  C   ARG A 402      34.500  56.360  59.700  1.00  0.00           C
ATOM   3077  O   ARG A 402      33.510  55.990  59.060  1.00  0.00           O
ATOM   3078  N   ALA A 403      35.490  55.480  59.940  1.00  0.00           N
ATOM   3079  CA  ALA A 403      35.510  54.160  59.410  1.00  0.00           C
ATOM   3080  CB  ALA A 403      36.910  53.540  59.570  1.00  0.00           C
ATOM   3081  C   ALA A 403      34.520  53.220  60.010  1.00  0.00           C
ATOM   3082  O   ALA A 403      34.400  53.220  61.240  1.00  0.00           O
ATOM   3083  N   PHE A 404      33.800  52.450  59.180  1.00  0.00           N
ATOM   3084  CA  PHE A 404      32.880  51.420  59.570  1.00  0.00           C
ATOM   3085  CB  PHE A 404      33.460  50.410  60.580  1.00  0.00           C
ATOM   3086  CG  PHE A 404      34.620  49.700  59.980  1.00  0.00           C
ATOM   3087  CD1 PHE A 404      34.430  48.700  59.060  1.00  0.00           C
ATOM   3088  CE1 PHE A 404      35.490  48.020  58.510  1.00  0.00           C
ATOM   3089  CZ  PHE A 404      36.770  48.330  58.930  1.00  0.00           C
ATOM   3090  CD2 PHE A 404      35.910  50.030  60.350  1.00  0.00           C
ATOM   3091  CE2 PHE A 404      36.970  49.320  59.860  1.00  0.00           C
ATOM   3092  C   PHE A 404      31.580  51.950  60.070  1.00  0.00           C
ATOM   3093  O   PHE A 404      30.650  51.190  60.310  1.00  0.00           O
ATOM   3094  N   VAL A 405      31.480  53.260  60.340  1.00  0.00           N
ATOM   3095  CA  VAL A 405      30.420  53.960  61.000  1.00  0.00           C
ATOM   3096  CB  VAL A 405      30.720  55.430  61.130  1.00  0.00           C
ATOM   3097  CG1 VAL A 405      29.580  56.230  61.770  1.00  0.00           C
ATOM   3098  CG2 VAL A 405      31.980  55.660  61.990  1.00  0.00           C
ATOM   3099  C   VAL A 405      29.090  53.720  60.370  1.00  0.00           C
ATOM   3100  O   VAL A 405      28.100  53.460  61.040  1.00  0.00           O
ATOM   3101  N   HIS A 406      29.000  53.730  59.030  1.00  0.00           N
ATOM   3102  CA  HIS A 406      27.840  53.490  58.230  1.00  0.00           C
ATOM   3103  CB  HIS A 406      28.240  53.460  56.740  1.00  0.00           C
ATOM   3104  ND1 HIS A 406      28.770  51.230  55.800  1.00  0.00           N
ATOM   3105  CG  HIS A 406      29.240  52.400  56.350  1.00  0.00           C
ATOM   3106  CE1 HIS A 406      29.840  50.560  55.420  1.00  0.00           C
ATOM   3107  NE2 HIS A 406      30.980  51.210  55.790  1.00  0.00           N
ATOM   3108  CD2 HIS A 406      30.600  52.410  56.350  1.00  0.00           C
ATOM   3109  C   HIS A 406      27.060  52.270  58.570  1.00  0.00           C
ATOM   3110  O   HIS A 406      25.830  52.300  58.560  1.00  0.00           O
ATOM   3111  N   TRP A 407      27.700  51.160  58.980  1.00  0.00           N
ATOM   3112  CA  TRP A 407      26.990  49.990  59.400  1.00  0.00           C
ATOM   3113  CB  TRP A 407      28.030  48.880  59.630  1.00  0.00           C
ATOM   3114  CG  TRP A 407      28.770  48.470  58.380  1.00  0.00           C
ATOM   3115  CD1 TRP A 407      30.110  48.490  58.110  1.00  0.00           C
ATOM   3116  NE1 TRP A 407      30.370  47.850  56.920  1.00  0.00           N
ATOM   3117  CE2 TRP A 407      29.160  47.500  56.360  1.00  0.00           C
ATOM   3118  CD2 TRP A 407      28.140  47.880  57.230  1.00  0.00           C
ATOM   3119  CE3 TRP A 407      26.830  47.620  56.930  1.00  0.00           C
ATOM   3120  CZ3 TRP A 407      26.560  46.960  55.750  1.00  0.00           C
ATOM   3121  CZ2 TRP A 407      28.880  46.900  55.160  1.00  0.00           C
ATOM   3122  CH2 TRP A 407      27.560  46.640  54.870  1.00  0.00           C
ATOM   3123  C   TRP A 407      26.230  50.130  60.670  1.00  0.00           C
ATOM   3124  O   TRP A 407      25.170  49.530  60.850  1.00  0.00           O
ATOM   3125  N   TYR A 408      26.710  50.970  61.610  1.00  0.00           N
ATOM   3126  CA  TYR A 408      26.070  51.200  62.870  1.00  0.00           C
ATOM   3127  CB  TYR A 408      26.970  51.860  63.930  1.00  0.00           C
ATOM   3128  CG  TYR A 408      28.000  50.860  64.330  1.00  0.00           C
ATOM   3129  CD1 TYR A 408      27.810  49.990  65.380  1.00  0.00           C
ATOM   3130  CE1 TYR A 408      28.770  49.090  65.760  1.00  0.00           C
ATOM   3131  CZ  TYR A 408      29.950  49.020  65.050  1.00  0.00           C
ATOM   3132  OH  TYR A 408      30.920  48.060  65.390  1.00  0.00           O
ATOM   3133  CD2 TYR A 408      29.200  50.820  63.660  1.00  0.00           C
ATOM   3134  CE2 TYR A 408      30.160  49.890  64.010  1.00  0.00           C
ATOM   3135  C   TYR A 408      24.910  52.120  62.690  1.00  0.00           C
ATOM   3136  O   TYR A 408      23.830  51.910  63.250  1.00  0.00           O
ATOM   3137  N   VAL A 409      25.120  53.150  61.860  1.00  0.00           N
ATOM   3138  CA  VAL A 409      24.140  54.120  61.470  1.00  0.00           C
ATOM   3139  CB  VAL A 409      24.840  55.160  60.650  1.00  0.00           C
ATOM   3140  CG1 VAL A 409      23.840  56.080  59.910  1.00  0.00           C
ATOM   3141  CG2 VAL A 409      25.750  56.010  61.550  1.00  0.00           C
ATOM   3142  C   VAL A 409      22.990  53.500  60.750  1.00  0.00           C
ATOM   3143  O   VAL A 409      21.840  53.900  60.910  1.00  0.00           O
ATOM   3144  N   GLY A 410      23.300  52.430  60.000  1.00  0.00           N
ATOM   3145  CA  GLY A 410      22.340  51.690  59.230  1.00  0.00           C
ATOM   3146  C   GLY A 410      21.260  51.060  60.040  1.00  0.00           C
ATOM   3147  O   GLY A 410      20.150  50.870  59.520  1.00  0.00           O
ATOM   3148  N   GLU A 411      21.560  50.730  61.300  1.00  0.00           N
ATOM   3149  CA  GLU A 411      20.690  50.180  62.290  1.00  0.00           C
ATOM   3150  CB  GLU A 411      21.460  49.150  63.130  1.00  0.00           C
ATOM   3151  CG  GLU A 411      22.160  48.090  62.280  1.00  0.00           C
ATOM   3152  CD  GLU A 411      21.190  47.410  61.320  1.00  0.00           C
ATOM   3153  OE1 GLU A 411      21.450  47.450  60.090  1.00  0.00           O
ATOM   3154  OE2 GLU A 411      20.170  46.810  61.750  1.00  0.00           O
ATOM   3155  C   GLU A 411      19.980  51.160  63.160  1.00  0.00           C
ATOM   3156  O   GLU A 411      19.390  50.830  64.200  1.00  0.00           O
ATOM   3157  N   GLY A 412      19.960  52.420  62.690  1.00  0.00           N
ATOM   3158  CA  GLY A 412      19.290  53.500  63.350  1.00  0.00           C
ATOM   3159  C   GLY A 412      20.000  54.100  64.520  1.00  0.00           C
ATOM   3160  O   GLY A 412      19.510  55.010  65.170  1.00  0.00           O
ATOM   3161  N   MET A 413      21.270  53.740  64.760  1.00  0.00           N
ATOM   3162  CA  MET A 413      21.940  54.300  65.900  1.00  0.00           C
ATOM   3163  CB  MET A 413      23.100  53.390  66.360  1.00  0.00           C
ATOM   3164  CG  MET A 413      23.730  53.770  67.700  1.00  0.00           C
ATOM   3165  SD  MET A 413      24.980  52.660  68.420  1.00  0.00           S
ATOM   3166  CE  MET A 413      26.260  53.440  67.390  1.00  0.00           C
ATOM   3167  C   MET A 413      22.500  55.650  65.640  1.00  0.00           C
ATOM   3168  O   MET A 413      23.190  55.870  64.650  1.00  0.00           O
ATOM   3169  N   GLU A 414      22.240  56.630  66.530  1.00  0.00           N
ATOM   3170  CA  GLU A 414      22.570  58.000  66.340  1.00  0.00           C
ATOM   3171  CB  GLU A 414      21.820  58.840  67.390  1.00  0.00           C
ATOM   3172  CG  GLU A 414      20.300  58.700  67.420  1.00  0.00           C
ATOM   3173  CD  GLU A 414      19.660  59.750  68.320  1.00  0.00           C
ATOM   3174  OE1 GLU A 414      20.070  59.830  69.510  1.00  0.00           O
ATOM   3175  OE2 GLU A 414      18.820  60.510  67.780  1.00  0.00           O
ATOM   3176  C   GLU A 414      24.040  58.280  66.300  1.00  0.00           C
ATOM   3177  O   GLU A 414      24.820  57.640  67.000  1.00  0.00           O
ATOM   3178  N   GLU A 415      24.470  59.200  65.420  1.00  0.00           N
ATOM   3179  CA  GLU A 415      25.850  59.410  65.090  1.00  0.00           C
ATOM   3180  CB  GLU A 415      25.960  60.320  63.860  1.00  0.00           C
ATOM   3181  CG  GLU A 415      25.610  59.550  62.580  1.00  0.00           C
ATOM   3182  CD  GLU A 415      25.750  60.460  61.360  1.00  0.00           C
ATOM   3183  OE1 GLU A 415      24.730  60.620  60.650  1.00  0.00           O
ATOM   3184  OE2 GLU A 415      26.840  61.030  61.110  1.00  0.00           O
ATOM   3185  C   GLU A 415      26.700  59.960  66.190  1.00  0.00           C
ATOM   3186  O   GLU A 415      27.890  59.670  66.210  1.00  0.00           O
ATOM   3187  N   GLY A 416      26.090  60.710  67.120  1.00  0.00           N
ATOM   3188  CA  GLY A 416      26.750  61.290  68.250  1.00  0.00           C
ATOM   3189  C   GLY A 416      27.080  60.330  69.340  1.00  0.00           C
ATOM   3190  O   GLY A 416      27.840  60.650  70.250  1.00  0.00           O
ATOM   3191  N   GLU A 417      26.540  59.090  69.310  1.00  0.00           N
ATOM   3192  CA  GLU A 417      26.700  58.050  70.280  1.00  0.00           C
ATOM   3193  CB  GLU A 417      25.900  56.790  69.900  1.00  0.00           C
ATOM   3194  CG  GLU A 417      24.370  56.940  69.970  1.00  0.00           C
ATOM   3195  CD  GLU A 417      23.920  57.140  71.410  1.00  0.00           C
ATOM   3196  OE1 GLU A 417      24.240  56.290  72.280  1.00  0.00           O
ATOM   3197  OE2 GLU A 417      23.200  58.140  71.660  1.00  0.00           O
ATOM   3198  C   GLU A 417      28.120  57.670  70.480  1.00  0.00           C
ATOM   3199  O   GLU A 417      28.520  57.440  71.620  1.00  0.00           O
ATOM   3200  N   PHE A 418      28.960  57.680  69.430  1.00  0.00           N
ATOM   3201  CA  PHE A 418      30.330  57.300  69.570  1.00  0.00           C
ATOM   3202  CB  PHE A 418      30.960  57.230  68.170  1.00  0.00           C
ATOM   3203  CG  PHE A 418      30.420  56.090  67.390  1.00  0.00           C
ATOM   3204  CD1 PHE A 418      29.550  56.290  66.340  1.00  0.00           C
ATOM   3205  CE1 PHE A 418      29.060  55.250  65.600  1.00  0.00           C
ATOM   3206  CZ  PHE A 418      29.430  53.950  65.860  1.00  0.00           C
ATOM   3207  CD2 PHE A 418      30.830  54.790  67.600  1.00  0.00           C
ATOM   3208  CE2 PHE A 418      30.350  53.740  66.850  1.00  0.00           C
ATOM   3209  C   PHE A 418      31.170  58.240  70.370  1.00  0.00           C
ATOM   3210  O   PHE A 418      31.940  57.880  71.260  1.00  0.00           O
ATOM   3211  N   SER A 419      31.000  59.540  70.080  1.00  0.00           N
ATOM   3212  CA  SER A 419      31.760  60.570  70.720  1.00  0.00           C
ATOM   3213  CB  SER A 419      31.710  61.900  69.940  1.00  0.00           C
ATOM   3214  OG  SER A 419      30.360  62.220  69.640  1.00  0.00           O
ATOM   3215  C   SER A 419      31.320  60.810  72.120  1.00  0.00           C
ATOM   3216  O   SER A 419      32.140  61.030  73.010  1.00  0.00           O
ATOM   3217  N   GLU A 420      30.010  60.690  72.410  1.00  0.00           N
ATOM   3218  CA  GLU A 420      29.430  60.810  73.710  1.00  0.00           C
ATOM   3219  CB  GLU A 420      27.910  60.830  73.450  1.00  0.00           C
ATOM   3220  CG  GLU A 420      27.100  61.380  74.630  1.00  0.00           C
ATOM   3221  CD  GLU A 420      25.660  61.620  74.220  1.00  0.00           C
ATOM   3222  OE1 GLU A 420      25.310  62.780  73.880  1.00  0.00           O
ATOM   3223  OE2 GLU A 420      24.860  60.640  74.230  1.00  0.00           O
ATOM   3224  C   GLU A 420      29.740  59.700  74.650  1.00  0.00           C
ATOM   3225  O   GLU A 420      29.860  59.850  75.870  1.00  0.00           O
ATOM   3226  N   ALA A 421      30.050  58.490  74.150  1.00  0.00           N
ATOM   3227  CA  ALA A 421      30.650  57.430  74.910  1.00  0.00           C
ATOM   3228  CB  ALA A 421      30.380  56.090  74.210  1.00  0.00           C
ATOM   3229  C   ALA A 421      32.120  57.530  75.090  1.00  0.00           C
ATOM   3230  O   ALA A 421      32.690  57.220  76.140  1.00  0.00           O
ATOM   3231  N   ARG A 422      32.840  58.040  74.070  1.00  0.00           N
ATOM   3232  CA  ARG A 422      34.270  58.160  74.080  1.00  0.00           C
ATOM   3233  CB  ARG A 422      34.770  58.670  72.720  1.00  0.00           C
ATOM   3234  CG  ARG A 422      36.290  58.830  72.650  1.00  0.00           C
ATOM   3235  CD  ARG A 422      37.130  57.580  72.900  1.00  0.00           C
ATOM   3236  NE  ARG A 422      38.540  58.050  72.800  1.00  0.00           N
ATOM   3237  CZ  ARG A 422      39.330  58.410  73.860  1.00  0.00           C
ATOM   3238  NH1 ARG A 422      38.820  58.500  75.120  1.00  0.00           N
ATOM   3239  NH2 ARG A 422      40.650  58.680  73.630  1.00  0.00           N
ATOM   3240  C   ARG A 422      34.730  59.060  75.170  1.00  0.00           C
ATOM   3241  O   ARG A 422      35.720  58.790  75.840  1.00  0.00           O
ATOM   3242  N   GLU A 423      34.000  60.160  75.400  1.00  0.00           N
ATOM   3243  CA  GLU A 423      34.270  61.010  76.520  1.00  0.00           C
ATOM   3244  CB  GLU A 423      33.600  62.380  76.340  1.00  0.00           C
ATOM   3245  CG  GLU A 423      32.080  62.340  76.230  1.00  0.00           C
ATOM   3246  CD  GLU A 423      31.540  63.740  75.980  1.00  0.00           C
ATOM   3247  OE1 GLU A 423      31.230  64.040  74.800  1.00  0.00           O
ATOM   3248  OE2 GLU A 423      31.400  64.580  76.910  1.00  0.00           O
ATOM   3249  C   GLU A 423      33.950  60.490  77.890  1.00  0.00           C
ATOM   3250  O   GLU A 423      34.640  60.800  78.860  1.00  0.00           O
ATOM   3251  N   ASP A 424      32.960  59.590  78.040  1.00  0.00           N
ATOM   3252  CA  ASP A 424      32.650  59.010  79.310  1.00  0.00           C
ATOM   3253  CB  ASP A 424      31.220  58.480  79.180  1.00  0.00           C
ATOM   3254  CG  ASP A 424      30.730  57.940  80.520  1.00  0.00           C
ATOM   3255  OD1 ASP A 424      30.220  56.780  80.520  1.00  0.00           O
ATOM   3256  OD2 ASP A 424      30.900  58.600  81.580  1.00  0.00           O
ATOM   3257  C   ASP A 424      33.650  57.940  79.620  1.00  0.00           C
ATOM   3258  O   ASP A 424      33.980  57.710  80.780  1.00  0.00           O
ATOM   3259  N   MET A 425      34.170  57.250  78.590  1.00  0.00           N
ATOM   3260  CA  MET A 425      35.260  56.330  78.670  1.00  0.00           C
ATOM   3261  CB  MET A 425      35.380  55.400  77.440  1.00  0.00           C
ATOM   3262  CG  MET A 425      36.210  54.150  77.730  1.00  0.00           C
ATOM   3263  SD  MET A 425      35.600  52.980  78.970  1.00  0.00           S
ATOM   3264  CE  MET A 425      33.930  52.760  78.300  1.00  0.00           C
ATOM   3265  C   MET A 425      36.550  57.000  78.990  1.00  0.00           C
ATOM   3266  O   MET A 425      37.350  56.550  79.810  1.00  0.00           O
ATOM   3267  N   ALA A 426      36.800  58.180  78.400  1.00  0.00           N
ATOM   3268  CA  ALA A 426      37.860  59.050  78.800  1.00  0.00           C
ATOM   3269  CB  ALA A 426      37.940  60.340  77.970  1.00  0.00           C
ATOM   3270  C   ALA A 426      37.890  59.460  80.230  1.00  0.00           C
ATOM   3271  O   ALA A 426      38.940  59.540  80.870  1.00  0.00           O
ATOM   3272  N   ALA A 427      36.680  59.770  80.740  1.00  0.00           N
ATOM   3273  CA  ALA A 427      36.460  60.170  82.100  1.00  0.00           C
ATOM   3274  CB  ALA A 427      35.040  60.760  82.210  1.00  0.00           C
ATOM   3275  C   ALA A 427      36.680  59.030  83.030  1.00  0.00           C
ATOM   3276  O   ALA A 427      36.970  59.200  84.210  1.00  0.00           O
ATOM   3277  N   LEU A 428      36.610  57.780  82.530  1.00  0.00           N
ATOM   3278  CA  LEU A 428      36.790  56.610  83.320  1.00  0.00           C
ATOM   3279  CB  LEU A 428      36.170  55.340  82.700  1.00  0.00           C
ATOM   3280  CG  LEU A 428      36.630  54.000  83.300  1.00  0.00           C
ATOM   3281  CD1 LEU A 428      35.440  53.040  83.480  1.00  0.00           C
ATOM   3282  CD2 LEU A 428      37.680  53.360  82.380  1.00  0.00           C
ATOM   3283  C   LEU A 428      38.250  56.460  83.580  1.00  0.00           C
ATOM   3284  O   LEU A 428      38.650  56.250  84.730  1.00  0.00           O
ATOM   3285  N   GLU A 429      39.100  56.720  82.580  1.00  0.00           N
ATOM   3286  CA  GLU A 429      40.520  56.640  82.780  1.00  0.00           C
ATOM   3287  CB  GLU A 429      41.250  56.880  81.450  1.00  0.00           C
ATOM   3288  CG  GLU A 429      41.080  55.820  80.370  1.00  0.00           C
ATOM   3289  CD  GLU A 429      42.040  56.090  79.220  1.00  0.00           C
ATOM   3290  OE1 GLU A 429      41.610  56.140  78.040  1.00  0.00           O
ATOM   3291  OE2 GLU A 429      43.240  56.340  79.490  1.00  0.00           O
ATOM   3292  C   GLU A 429      41.060  57.610  83.770  1.00  0.00           C
ATOM   3293  O   GLU A 429      41.990  57.240  84.490  1.00  0.00           O
ATOM   3294  N   LYS A 430      40.520  58.840  83.890  1.00  0.00           N
ATOM   3295  CA  LYS A 430      41.000  59.760  84.870  1.00  0.00           C
ATOM   3296  CB  LYS A 430      40.820  61.220  84.430  1.00  0.00           C
ATOM   3297  CG  LYS A 430      39.380  61.720  84.330  1.00  0.00           C
ATOM   3298  CD  LYS A 430      38.650  61.970  85.660  1.00  0.00           C
ATOM   3299  CE  LYS A 430      37.200  62.420  85.520  1.00  0.00           C
ATOM   3300  NZ  LYS A 430      36.520  62.210  86.820  1.00  0.00           N
ATOM   3301  C   LYS A 430      40.640  59.420  86.280  1.00  0.00           C
ATOM   3302  O   LYS A 430      41.290  59.790  87.250  1.00  0.00           O
ATOM   3303  N   ASP A 431      39.570  58.640  86.500  1.00  0.00           N
ATOM   3304  CA  ASP A 431      39.260  58.150  87.810  1.00  0.00           C
ATOM   3305  CB  ASP A 431      37.880  57.460  87.860  1.00  0.00           C
ATOM   3306  CG  ASP A 431      36.760  58.480  87.780  1.00  0.00           C
ATOM   3307  OD1 ASP A 431      36.990  59.720  87.790  1.00  0.00           O
ATOM   3308  OD2 ASP A 431      35.580  58.040  87.870  1.00  0.00           O
ATOM   3309  C   ASP A 431      40.290  57.190  88.300  1.00  0.00           C
ATOM   3310  O   ASP A 431      40.670  57.260  89.460  1.00  0.00           O
ATOM   3311  N   TYR A 432      40.790  56.280  87.450  1.00  0.00           N
ATOM   3312  CA  TYR A 432      41.840  55.380  87.850  1.00  0.00           C
ATOM   3313  CB  TYR A 432      42.280  54.500  86.670  1.00  0.00           C
ATOM   3314  CG  TYR A 432      41.350  53.340  86.570  1.00  0.00           C
ATOM   3315  CD1 TYR A 432      41.450  52.300  87.460  1.00  0.00           C
ATOM   3316  CE1 TYR A 432      40.560  51.250  87.420  1.00  0.00           C
ATOM   3317  CZ  TYR A 432      39.580  51.190  86.450  1.00  0.00           C
ATOM   3318  OH  TYR A 432      38.680  50.110  86.310  1.00  0.00           O
ATOM   3319  CD2 TYR A 432      40.360  53.300  85.620  1.00  0.00           C
ATOM   3320  CE2 TYR A 432      39.490  52.230  85.560  1.00  0.00           C
ATOM   3321  C   TYR A 432      43.070  56.090  88.310  1.00  0.00           C
ATOM   3322  O   TYR A 432      43.720  55.720  89.280  1.00  0.00           O
ATOM   3323  N   GLU A 433      43.420  57.180  87.610  1.00  0.00           N
ATOM   3324  CA  GLU A 433      44.560  58.000  87.890  1.00  0.00           C
ATOM   3325  CB  GLU A 433      44.610  59.120  86.840  1.00  0.00           C
ATOM   3326  CG  GLU A 433      45.840  60.020  86.930  1.00  0.00           C
ATOM   3327  CD  GLU A 433      45.830  61.040  85.790  1.00  0.00           C
ATOM   3328  OE1 GLU A 433      45.010  62.000  85.820  1.00  0.00           O
ATOM   3329  OE2 GLU A 433      46.670  60.900  84.860  1.00  0.00           O
ATOM   3330  C   GLU A 433      44.560  58.570  89.270  1.00  0.00           C
ATOM   3331  O   GLU A 433      45.470  58.360  90.060  1.00  0.00           O
ATOM   3332  N   GLU A 434      43.500  59.300  89.660  1.00  0.00           N
ATOM   3333  CA  GLU A 434      43.460  59.920  90.950  1.00  0.00           C
ATOM   3334  CB  GLU A 434      42.370  61.020  90.960  1.00  0.00           C
ATOM   3335  CG  GLU A 434      40.930  60.520  90.910  1.00  0.00           C
ATOM   3336  CD  GLU A 434      39.980  61.710  91.030  1.00  0.00           C
ATOM   3337  OE1 GLU A 434      39.820  62.310  92.130  1.00  0.00           O
ATOM   3338  OE2 GLU A 434      39.330  62.030  90.000  1.00  0.00           O
ATOM   3339  C   GLU A 434      43.240  59.020  92.110  1.00  0.00           C
ATOM   3340  O   GLU A 434      43.560  59.290  93.270  1.00  0.00           O
ATOM   3341  N   VAL A 435      42.720  57.810  91.850  1.00  0.00           N
ATOM   3342  CA  VAL A 435      42.590  56.720  92.770  1.00  0.00           C
ATOM   3343  CB  VAL A 435      41.580  55.740  92.270  1.00  0.00           C
ATOM   3344  CG1 VAL A 435      41.570  54.400  93.030  1.00  0.00           C
ATOM   3345  CG2 VAL A 435      40.170  56.350  92.330  1.00  0.00           C
ATOM   3346  C   VAL A 435      43.880  56.050  93.090  1.00  0.00           C
ATOM   3347  O   VAL A 435      44.110  55.510  94.170  1.00  0.00           O
ATOM   3348  N   GLY A 436      44.870  56.180  92.190  1.00  0.00           N
ATOM   3349  CA  GLY A 436      46.200  55.680  92.340  1.00  0.00           C
ATOM   3350  C   GLY A 436      47.060  56.470  93.270  1.00  0.00           C
ATOM   3351  O   GLY A 436      48.190  56.060  93.530  1.00  0.00           O
ATOM   3352  N   VAL A 437      46.570  57.610  93.800  1.00  0.00           N
ATOM   3353  CA  VAL A 437      47.330  58.460  94.660  1.00  0.00           C
ATOM   3354  CB  VAL A 437      46.720  59.840  94.720  1.00  0.00           C
ATOM   3355  CG1 VAL A 437      47.590  60.780  95.570  1.00  0.00           C
ATOM   3356  CG2 VAL A 437      46.590  60.380  93.280  1.00  0.00           C
ATOM   3357  C   VAL A 437      47.360  57.950  96.090  1.00  0.00           C
ATOM   3358  OT1 VAL A 437      46.280  57.850  96.720  1.00  0.00           O
ATOM   3359  OT2 VAL A 437      48.450  57.640  96.660  1.00  0.00           O
ATOM   3360  N   MET B   1      15.660  28.840  57.000  1.00  0.00           N
ATOM   3361  CA  MET B   1      16.520  29.260  58.130  1.00  0.00           C
ATOM   3362  CB  MET B   1      17.270  28.050  58.730  1.00  0.00           C
ATOM   3363  CG  MET B   1      18.080  28.410  59.970  1.00  0.00           C
ATOM   3364  SD  MET B   1      17.130  29.340  61.220  1.00  0.00           S
ATOM   3365  CE  MET B   1      16.170  27.900  61.790  1.00  0.00           C
ATOM   3366  C   MET B   1      17.380  30.430  57.790  1.00  0.00           C
ATOM   3367  O   MET B   1      17.350  31.430  58.510  1.00  0.00           O
ATOM   3368  N   ARG B   2      18.150  30.430  56.690  1.00  0.00           N
ATOM   3369  CA  ARG B   2      19.160  31.420  56.440  1.00  0.00           C
ATOM   3370  CB  ARG B   2      20.400  31.080  57.280  1.00  0.00           C
ATOM   3371  CG  ARG B   2      21.430  32.200  57.440  1.00  0.00           C
ATOM   3372  CD  ARG B   2      21.010  33.380  58.320  1.00  0.00           C
ATOM   3373  NE  ARG B   2      22.270  33.880  58.940  1.00  0.00           N
ATOM   3374  CZ  ARG B   2      22.930  33.180  59.910  1.00  0.00           C
ATOM   3375  NH1 ARG B   2      22.470  32.030  60.480  1.00  0.00           N
ATOM   3376  NH2 ARG B   2      24.080  33.680  60.460  1.00  0.00           N
ATOM   3377  C   ARG B   2      19.480  31.320  54.990  1.00  0.00           C
ATOM   3378  O   ARG B   2      20.570  30.960  54.540  1.00  0.00           O
ATOM   3379  N   GLU B   3      18.440  31.450  54.160  1.00  0.00           N
ATOM   3380  CA  GLU B   3      18.420  30.940  52.820  1.00  0.00           C
ATOM   3381  CB  GLU B   3      16.960  30.690  52.400  1.00  0.00           C
ATOM   3382  CG  GLU B   3      16.040  30.050  53.440  1.00  0.00           C
ATOM   3383  CD  GLU B   3      16.470  28.660  53.910  1.00  0.00           C
ATOM   3384  OE1 GLU B   3      15.840  27.660  53.480  1.00  0.00           O
ATOM   3385  OE2 GLU B   3      17.290  28.580  54.870  1.00  0.00           O
ATOM   3386  C   GLU B   3      19.150  31.790  51.840  1.00  0.00           C
ATOM   3387  O   GLU B   3      19.110  33.010  51.940  1.00  0.00           O
ATOM   3388  N   ILE B   4      19.790  31.210  50.810  1.00  0.00           N
ATOM   3389  CA  ILE B   4      20.570  31.870  49.810  1.00  0.00           C
ATOM   3390  CB  ILE B   4      22.020  31.540  49.990  1.00  0.00           C
ATOM   3391  CG2 ILE B   4      22.910  31.930  48.790  1.00  0.00           C
ATOM   3392  CG1 ILE B   4      22.500  32.280  51.250  1.00  0.00           C
ATOM   3393  CD  ILE B   4      23.950  31.980  51.630  1.00  0.00           C
ATOM   3394  C   ILE B   4      20.090  31.400  48.490  1.00  0.00           C
ATOM   3395  O   ILE B   4      19.570  30.290  48.350  1.00  0.00           O
ATOM   3396  N   VAL B   5      20.130  32.270  47.460  1.00  0.00           N
ATOM   3397  CA  VAL B   5      19.660  31.980  46.140  1.00  0.00           C
ATOM   3398  CB  VAL B   5      18.370  32.710  45.880  1.00  0.00           C
ATOM   3399  CG1 VAL B   5      18.530  34.220  46.100  1.00  0.00           C
ATOM   3400  CG2 VAL B   5      17.820  32.380  44.480  1.00  0.00           C
ATOM   3401  C   VAL B   5      20.770  32.390  45.240  1.00  0.00           C
ATOM   3402  O   VAL B   5      21.520  33.350  45.470  1.00  0.00           O
ATOM   3403  N   HIS B   6      20.930  31.620  44.150  1.00  0.00           N
ATOM   3404  CA  HIS B   6      22.020  31.680  43.220  1.00  0.00           C
ATOM   3405  CB  HIS B   6      22.730  30.320  43.240  1.00  0.00           C
ATOM   3406  ND1 HIS B   6      23.940  29.730  41.170  1.00  0.00           N
ATOM   3407  CG  HIS B   6      23.990  30.290  42.430  1.00  0.00           C
ATOM   3408  CE1 HIS B   6      25.200  29.690  40.770  1.00  0.00           C
ATOM   3409  NE2 HIS B   6      26.050  30.200  41.700  1.00  0.00           N
ATOM   3410  CD2 HIS B   6      25.280  30.550  42.780  1.00  0.00           C
ATOM   3411  C   HIS B   6      21.540  32.080  41.870  1.00  0.00           C
ATOM   3412  O   HIS B   6      20.490  31.630  41.400  1.00  0.00           O
ATOM   3413  N   ILE B   7      22.240  33.000  41.180  1.00  0.00           N
ATOM   3414  CA  ILE B   7      21.940  33.520  39.880  1.00  0.00           C
ATOM   3415  CB  ILE B   7      21.520  34.960  39.950  1.00  0.00           C
ATOM   3416  CG2 ILE B   7      20.880  35.410  38.620  1.00  0.00           C
ATOM   3417  CG1 ILE B   7      20.540  35.200  41.110  1.00  0.00           C
ATOM   3418  CD  ILE B   7      19.900  36.580  41.150  1.00  0.00           C
ATOM   3419  C   ILE B   7      23.110  33.370  38.970  1.00  0.00           C
ATOM   3420  O   ILE B   7      24.240  33.720  39.290  1.00  0.00           O
ATOM   3421  N   GLN B   8      22.870  32.880  37.740  1.00  0.00           N
ATOM   3422  CA  GLN B   8      23.840  32.620  36.720  1.00  0.00           C
ATOM   3423  CB  GLN B   8      23.980  31.110  36.450  1.00  0.00           C
ATOM   3424  CG  GLN B   8      24.450  30.320  37.670  1.00  0.00           C
ATOM   3425  CD  GLN B   8      24.150  28.850  37.460  1.00  0.00           C
ATOM   3426  OE1 GLN B   8      24.630  28.220  36.520  1.00  0.00           O
ATOM   3427  NE2 GLN B   8      23.430  28.210  38.420  1.00  0.00           N
ATOM   3428  C   GLN B   8      23.480  33.270  35.430  1.00  0.00           C
ATOM   3429  O   GLN B   8      22.400  33.080  34.870  1.00  0.00           O
ATOM   3430  N   ALA B   9      24.340  34.160  34.900  1.00  0.00           N
ATOM   3431  CA  ALA B   9      24.100  34.900  33.700  1.00  0.00           C
ATOM   3432  CB  ALA B   9      23.720  36.350  34.030  1.00  0.00           C
ATOM   3433  C   ALA B   9      25.210  34.830  32.710  1.00  0.00           C
ATOM   3434  O   ALA B   9      26.390  34.910  33.030  1.00  0.00           O
ATOM   3435  N   GLY B  10      24.840  34.640  31.430  1.00  0.00           N
ATOM   3436  CA  GLY B  10      25.750  34.670  30.330  1.00  0.00           C
ATOM   3437  C   GLY B  10      26.510  33.390  30.220  1.00  0.00           C
ATOM   3438  O   GLY B  10      26.400  32.490  31.060  1.00  0.00           O
ATOM   3439  N   GLN B  11      27.330  33.230  29.170  1.00  0.00           N
ATOM   3440  CA  GLN B  11      27.990  31.990  28.890  1.00  0.00           C
ATOM   3441  CB  GLN B  11      28.660  32.060  27.510  1.00  0.00           C
ATOM   3442  CG  GLN B  11      29.060  30.720  26.900  1.00  0.00           C
ATOM   3443  CD  GLN B  11      29.860  30.960  25.630  1.00  0.00           C
ATOM   3444  OE1 GLN B  11      31.060  30.720  25.590  1.00  0.00           O
ATOM   3445  NE2 GLN B  11      29.200  31.410  24.530  1.00  0.00           N
ATOM   3446  C   GLN B  11      29.020  31.610  29.900  1.00  0.00           C
ATOM   3447  O   GLN B  11      29.060  30.450  30.310  1.00  0.00           O
ATOM   3448  N   CYS B  12      29.800  32.580  30.400  1.00  0.00           N
ATOM   3449  CA  CYS B  12      30.580  32.400  31.590  1.00  0.00           C
ATOM   3450  CB  CYS B  12      31.320  33.720  31.830  1.00  0.00           C
ATOM   3451  SG  CYS B  12      32.540  33.640  33.180  1.00  0.00           S
ATOM   3452  C   CYS B  12      29.830  32.020  32.820  1.00  0.00           C
ATOM   3453  O   CYS B  12      30.120  30.990  33.420  1.00  0.00           O
ATOM   3454  N   GLY B  13      28.810  32.790  33.250  1.00  0.00           N
ATOM   3455  CA  GLY B  13      28.180  32.530  34.500  1.00  0.00           C
ATOM   3456  C   GLY B  13      27.450  31.240  34.590  1.00  0.00           C
ATOM   3457  O   GLY B  13      27.290  30.700  35.690  1.00  0.00           O
ATOM   3458  N   ASN B  14      26.950  30.740  33.450  1.00  0.00           N
ATOM   3459  CA  ASN B  14      26.260  29.490  33.430  1.00  0.00           C
ATOM   3460  CB  ASN B  14      25.430  29.420  32.140  1.00  0.00           C
ATOM   3461  CG  ASN B  14      24.170  30.240  32.390  1.00  0.00           C
ATOM   3462  OD1 ASN B  14      23.330  29.820  33.180  1.00  0.00           O
ATOM   3463  ND2 ASN B  14      24.020  31.400  31.690  1.00  0.00           N
ATOM   3464  C   ASN B  14      27.190  28.330  33.480  1.00  0.00           C
ATOM   3465  O   ASN B  14      26.800  27.220  33.820  1.00  0.00           O
ATOM   3466  N   GLN B  15      28.480  28.500  33.130  1.00  0.00           N
ATOM   3467  CA  GLN B  15      29.440  27.430  33.150  1.00  0.00           C
ATOM   3468  CB  GLN B  15      30.510  27.590  32.060  1.00  0.00           C
ATOM   3469  CG  GLN B  15      29.960  27.320  30.660  1.00  0.00           C
ATOM   3470  CD  GLN B  15      31.030  27.530  29.600  1.00  0.00           C
ATOM   3471  OE1 GLN B  15      31.450  26.590  28.920  1.00  0.00           O
ATOM   3472  NE2 GLN B  15      31.430  28.810  29.390  1.00  0.00           N
ATOM   3473  C   GLN B  15      30.150  27.360  34.460  1.00  0.00           C
ATOM   3474  O   GLN B  15      30.510  26.300  34.970  1.00  0.00           O
ATOM   3475  N   ILE B  16      30.310  28.530  35.110  1.00  0.00           N
ATOM   3476  CA  ILE B  16      30.870  28.640  36.420  1.00  0.00           C
ATOM   3477  CB  ILE B  16      31.180  30.070  36.720  1.00  0.00           C
ATOM   3478  CG2 ILE B  16      31.490  30.280  38.210  1.00  0.00           C
ATOM   3479  CG1 ILE B  16      32.320  30.630  35.860  1.00  0.00           C
ATOM   3480  CD  ILE B  16      32.680  32.090  36.140  1.00  0.00           C
ATOM   3481  C   ILE B  16      29.950  28.010  37.420  1.00  0.00           C
ATOM   3482  O   ILE B  16      30.360  27.260  38.300  1.00  0.00           O
ATOM   3483  N   GLY B  17      28.650  28.260  37.220  1.00  0.00           N
ATOM   3484  CA  GLY B  17      27.580  27.760  38.040  1.00  0.00           C
ATOM   3485  C   GLY B  17      27.370  26.290  38.020  1.00  0.00           C
ATOM   3486  O   GLY B  17      27.050  25.700  39.050  1.00  0.00           O
ATOM   3487  N   ALA B  18      27.620  25.640  36.860  1.00  0.00           N
ATOM   3488  CA  ALA B  18      27.630  24.220  36.730  1.00  0.00           C
ATOM   3489  CB  ALA B  18      27.900  23.840  35.260  1.00  0.00           C
ATOM   3490  C   ALA B  18      28.630  23.580  37.630  1.00  0.00           C
ATOM   3491  O   ALA B  18      28.330  22.680  38.420  1.00  0.00           O
ATOM   3492  N   LYS B  19      29.880  24.060  37.620  1.00  0.00           N
ATOM   3493  CA  LYS B  19      30.940  23.580  38.460  1.00  0.00           C
ATOM   3494  CB  LYS B  19      32.260  24.180  37.970  1.00  0.00           C
ATOM   3495  CG  LYS B  19      32.680  23.780  36.550  1.00  0.00           C
ATOM   3496  CD  LYS B  19      32.950  22.280  36.410  1.00  0.00           C
ATOM   3497  CE  LYS B  19      34.030  21.780  37.370  1.00  0.00           C
ATOM   3498  NZ  LYS B  19      34.260  20.330  37.140  1.00  0.00           N
ATOM   3499  C   LYS B  19      30.720  23.840  39.910  1.00  0.00           C
ATOM   3500  O   LYS B  19      31.040  23.030  40.780  1.00  0.00           O
ATOM   3501  N   PHE B  20      30.120  24.990  40.290  1.00  0.00           N
ATOM   3502  CA  PHE B  20      29.690  25.340  41.600  1.00  0.00           C
ATOM   3503  CB  PHE B  20      28.990  26.720  41.590  1.00  0.00           C
ATOM   3504  CG  PHE B  20      28.540  27.160  42.930  1.00  0.00           C
ATOM   3505  CD1 PHE B  20      29.450  27.390  43.940  1.00  0.00           C
ATOM   3506  CE1 PHE B  20      29.010  27.770  45.190  1.00  0.00           C
ATOM   3507  CZ  PHE B  20      27.690  28.030  45.430  1.00  0.00           C
ATOM   3508  CD2 PHE B  20      27.210  27.410  43.190  1.00  0.00           C
ATOM   3509  CE2 PHE B  20      26.770  27.840  44.420  1.00  0.00           C
ATOM   3510  C   PHE B  20      28.790  24.300  42.180  1.00  0.00           C
ATOM   3511  O   PHE B  20      29.070  23.620  43.160  1.00  0.00           O
ATOM   3512  N   TRP B  21      27.660  24.070  41.490  1.00  0.00           N
ATOM   3513  CA  TRP B  21      26.640  23.180  41.930  1.00  0.00           C
ATOM   3514  CB  TRP B  21      25.330  23.400  41.160  1.00  0.00           C
ATOM   3515  CG  TRP B  21      24.680  24.710  41.510  1.00  0.00           C
ATOM   3516  CD1 TRP B  21      24.540  25.870  40.800  1.00  0.00           C
ATOM   3517  NE1 TRP B  21      23.840  26.790  41.530  1.00  0.00           N
ATOM   3518  CE2 TRP B  21      23.420  26.200  42.700  1.00  0.00           C
ATOM   3519  CD2 TRP B  21      23.990  24.930  42.760  1.00  0.00           C
ATOM   3520  CE3 TRP B  21      23.870  24.160  43.890  1.00  0.00           C
ATOM   3521  CZ3 TRP B  21      23.130  24.660  44.940  1.00  0.00           C
ATOM   3522  CZ2 TRP B  21      22.710  26.700  43.750  1.00  0.00           C
ATOM   3523  CH2 TRP B  21      22.540  25.900  44.860  1.00  0.00           C
ATOM   3524  C   TRP B  21      27.090  21.760  41.960  1.00  0.00           C
ATOM   3525  O   TRP B  21      26.720  20.990  42.840  1.00  0.00           O
ATOM   3526  N   GLU B  22      28.040  21.370  41.090  1.00  0.00           N
ATOM   3527  CA  GLU B  22      28.670  20.080  41.100  1.00  0.00           C
ATOM   3528  CB  GLU B  22      29.460  19.980  39.780  1.00  0.00           C
ATOM   3529  CG  GLU B  22      30.180  18.650  39.560  1.00  0.00           C
ATOM   3530  CD  GLU B  22      30.910  18.610  38.230  1.00  0.00           C
ATOM   3531  OE1 GLU B  22      30.380  18.040  37.240  1.00  0.00           O
ATOM   3532  OE2 GLU B  22      32.020  19.200  38.150  1.00  0.00           O
ATOM   3533  C   GLU B  22      29.580  19.810  42.250  1.00  0.00           C
ATOM   3534  O   GLU B  22      29.570  18.720  42.810  1.00  0.00           O
ATOM   3535  N   VAL B  23      30.390  20.770  42.740  1.00  0.00           N
ATOM   3536  CA  VAL B  23      31.150  20.540  43.930  1.00  0.00           C
ATOM   3537  CB  VAL B  23      32.420  21.340  43.920  1.00  0.00           C
ATOM   3538  CG1 VAL B  23      32.240  22.820  44.330  1.00  0.00           C
ATOM   3539  CG2 VAL B  23      33.510  20.630  44.740  1.00  0.00           C
ATOM   3540  C   VAL B  23      30.420  20.740  45.210  1.00  0.00           C
ATOM   3541  O   VAL B  23      30.690  20.140  46.250  1.00  0.00           O
ATOM   3542  N   ILE B  24      29.360  21.580  45.220  1.00  0.00           N
ATOM   3543  CA  ILE B  24      28.480  21.750  46.330  1.00  0.00           C
ATOM   3544  CB  ILE B  24      27.510  22.860  46.050  1.00  0.00           C
ATOM   3545  CG2 ILE B  24      26.360  22.910  47.060  1.00  0.00           C
ATOM   3546  CG1 ILE B  24      28.250  24.210  46.050  1.00  0.00           C
ATOM   3547  CD  ILE B  24      28.600  24.740  47.440  1.00  0.00           C
ATOM   3548  C   ILE B  24      27.760  20.480  46.610  1.00  0.00           C
ATOM   3549  O   ILE B  24      27.530  20.070  47.750  1.00  0.00           O
ATOM   3550  N   SER B  25      27.320  19.760  45.560  1.00  0.00           N
ATOM   3551  CA  SER B  25      26.740  18.460  45.640  1.00  0.00           C
ATOM   3552  CB  SER B  25      26.330  17.910  44.260  1.00  0.00           C
ATOM   3553  OG  SER B  25      25.420  18.830  43.660  1.00  0.00           O
ATOM   3554  C   SER B  25      27.580  17.390  46.250  1.00  0.00           C
ATOM   3555  O   SER B  25      27.040  16.580  47.000  1.00  0.00           O
ATOM   3556  N   ASP B  26      28.900  17.390  45.980  1.00  0.00           N
ATOM   3557  CA  ASP B  26      29.790  16.460  46.620  1.00  0.00           C
ATOM   3558  CB  ASP B  26      31.150  16.630  45.930  1.00  0.00           C
ATOM   3559  CG  ASP B  26      32.040  15.460  46.320  1.00  0.00           C
ATOM   3560  OD1 ASP B  26      33.090  15.640  47.000  1.00  0.00           O
ATOM   3561  OD2 ASP B  26      31.740  14.310  45.910  1.00  0.00           O
ATOM   3562  C   ASP B  26      29.890  16.610  48.100  1.00  0.00           C
ATOM   3563  O   ASP B  26      29.840  15.650  48.870  1.00  0.00           O
ATOM   3564  N   GLU B  27      29.990  17.870  48.570  1.00  0.00           N
ATOM   3565  CA  GLU B  27      30.090  18.270  49.930  1.00  0.00           C
ATOM   3566  CB  GLU B  27      30.270  19.800  49.880  1.00  0.00           C
ATOM   3567  CG  GLU B  27      30.590  20.430  51.240  1.00  0.00           C
ATOM   3568  CD  GLU B  27      31.240  21.800  51.020  1.00  0.00           C
ATOM   3569  OE1 GLU B  27      30.530  22.840  51.020  1.00  0.00           O
ATOM   3570  OE2 GLU B  27      32.480  21.830  50.820  1.00  0.00           O
ATOM   3571  C   GLU B  27      28.880  17.920  50.730  1.00  0.00           C
ATOM   3572  O   GLU B  27      28.930  17.390  51.850  1.00  0.00           O
ATOM   3573  N   HIS B  28      27.690  18.090  50.130  1.00  0.00           N
ATOM   3574  CA  HIS B  28      26.460  17.680  50.740  1.00  0.00           C
ATOM   3575  CB  HIS B  28      25.310  18.620  50.350  1.00  0.00           C
ATOM   3576  ND1 HIS B  28      25.220  19.990  52.470  1.00  0.00           N
ATOM   3577  CG  HIS B  28      25.380  19.910  51.110  1.00  0.00           C
ATOM   3578  CE1 HIS B  28      25.540  21.260  52.840  1.00  0.00           C
ATOM   3579  NE2 HIS B  28      25.930  21.990  51.810  1.00  0.00           N
ATOM   3580  CD2 HIS B  28      25.830  21.140  50.730  1.00  0.00           C
ATOM   3581  C   HIS B  28      26.060  16.260  50.510  1.00  0.00           C
ATOM   3582  O   HIS B  28      25.090  15.820  51.130  1.00  0.00           O
ATOM   3583  N   GLY B  29      26.750  15.490  49.660  1.00  0.00           N
ATOM   3584  CA  GLY B  29      26.620  14.070  49.540  1.00  0.00           C
ATOM   3585  C   GLY B  29      25.560  13.650  48.580  1.00  0.00           C
ATOM   3586  O   GLY B  29      25.130  12.490  48.630  1.00  0.00           O
ATOM   3587  N   ILE B  30      25.050  14.510  47.680  1.00  0.00           N
ATOM   3588  CA  ILE B  30      23.940  14.250  46.820  1.00  0.00           C
ATOM   3589  CB  ILE B  30      22.880  15.300  46.700  1.00  0.00           C
ATOM   3590  CG2 ILE B  30      22.600  15.790  48.130  1.00  0.00           C
ATOM   3591  CG1 ILE B  30      23.330  16.450  45.780  1.00  0.00           C
ATOM   3592  CD  ILE B  30      22.450  17.690  45.920  1.00  0.00           C
ATOM   3593  C   ILE B  30      24.410  13.850  45.470  1.00  0.00           C
ATOM   3594  O   ILE B  30      25.490  14.220  45.010  1.00  0.00           O
ATOM   3595  N   ASP B  31      23.680  12.940  44.790  1.00  0.00           N
ATOM   3596  CA  ASP B  31      24.000  12.390  43.510  1.00  0.00           C
ATOM   3597  CB  ASP B  31      23.650  10.890  43.530  1.00  0.00           C
ATOM   3598  CG  ASP B  31      22.180  10.560  43.310  1.00  0.00           C
ATOM   3599  OD1 ASP B  31      21.340  11.490  43.230  1.00  0.00           O
ATOM   3600  OD2 ASP B  31      21.870   9.340  43.200  1.00  0.00           O
ATOM   3601  C   ASP B  31      23.450  13.170  42.370  1.00  0.00           C
ATOM   3602  O   ASP B  31      22.820  14.210  42.590  1.00  0.00           O
ATOM   3603  N   PRO B  32      23.650  12.770  41.150  1.00  0.00           N
ATOM   3604  CD  PRO B  32      24.860  12.080  40.720  1.00  0.00           C
ATOM   3605  CA  PRO B  32      23.030  13.460  40.060  1.00  0.00           C
ATOM   3606  CB  PRO B  32      23.680  12.870  38.800  1.00  0.00           C
ATOM   3607  CG  PRO B  32      25.090  12.450  39.250  1.00  0.00           C
ATOM   3608  C   PRO B  32      21.540  13.410  39.930  1.00  0.00           C
ATOM   3609  O   PRO B  32      21.030  14.010  39.000  1.00  0.00           O
ATOM   3610  N   THR B  33      20.790  12.730  40.820  1.00  0.00           N
ATOM   3611  CA  THR B  33      19.360  12.770  40.810  1.00  0.00           C
ATOM   3612  CB  THR B  33      18.730  11.430  41.060  1.00  0.00           C
ATOM   3613  OG1 THR B  33      18.860  10.950  42.390  1.00  0.00           O
ATOM   3614  CG2 THR B  33      19.280  10.310  40.170  1.00  0.00           C
ATOM   3615  C   THR B  33      18.900  13.770  41.810  1.00  0.00           C
ATOM   3616  O   THR B  33      17.770  14.240  41.750  1.00  0.00           O
ATOM   3617  N   GLY B  34      19.790  14.200  42.720  1.00  0.00           N
ATOM   3618  CA  GLY B  34      19.460  15.090  43.800  1.00  0.00           C
ATOM   3619  C   GLY B  34      19.050  14.340  45.010  1.00  0.00           C
ATOM   3620  O   GLY B  34      18.330  14.880  45.860  1.00  0.00           O
ATOM   3621  N   SER B  35      19.450  13.060  45.110  1.00  0.00           N
ATOM   3622  CA  SER B  35      19.210  12.190  46.230  1.00  0.00           C
ATOM   3623  CB  SER B  35      18.920  10.760  45.760  1.00  0.00           C
ATOM   3624  OG  SER B  35      17.770  10.700  44.940  1.00  0.00           O
ATOM   3625  C   SER B  35      20.420  12.130  47.100  1.00  0.00           C
ATOM   3626  O   SER B  35      21.550  12.030  46.630  1.00  0.00           O
ATOM   3627  N   TYR B  36      20.250  12.240  48.430  1.00  0.00           N
ATOM   3628  CA  TYR B  36      21.290  12.120  49.400  1.00  0.00           C
ATOM   3629  CB  TYR B  36      20.710  12.610  50.740  1.00  0.00           C
ATOM   3630  CG  TYR B  36      21.730  12.430  51.810  1.00  0.00           C
ATOM   3631  CD1 TYR B  36      22.730  13.370  51.920  1.00  0.00           C
ATOM   3632  CE1 TYR B  36      23.650  13.320  52.940  1.00  0.00           C
ATOM   3633  CZ  TYR B  36      23.570  12.300  53.850  1.00  0.00           C
ATOM   3634  OH  TYR B  36      24.520  12.200  54.890  1.00  0.00           O
ATOM   3635  CD2 TYR B  36      21.710  11.360  52.680  1.00  0.00           C
ATOM   3636  CE2 TYR B  36      22.630  11.300  53.700  1.00  0.00           C
ATOM   3637  C   TYR B  36      21.840  10.740  49.470  1.00  0.00           C
ATOM   3638  O   TYR B  36      21.070   9.790  49.590  1.00  0.00           O
ATOM   3639  N   HIS B  37      23.180  10.630  49.460  1.00  0.00           N
ATOM   3640  CA  HIS B  37      23.820   9.370  49.660  1.00  0.00           C
ATOM   3641  CB  HIS B  37      24.170   8.610  48.370  1.00  0.00           C
ATOM   3642  ND1 HIS B  37      22.310   6.900  48.160  1.00  0.00           N
ATOM   3643  CG  HIS B  37      22.950   8.040  47.710  1.00  0.00           C
ATOM   3644  CE1 HIS B  37      21.180   6.770  47.420  1.00  0.00           C
ATOM   3645  NE2 HIS B  37      21.030   7.770  46.570  1.00  0.00           N
ATOM   3646  CD2 HIS B  37      22.130   8.580  46.770  1.00  0.00           C
ATOM   3647  C   HIS B  37      25.090   9.640  50.400  1.00  0.00           C
ATOM   3648  O   HIS B  37      26.130   9.000  50.240  1.00  0.00           O
ATOM   3649  N   GLY B  38      25.000  10.630  51.310  1.00  0.00           N
ATOM   3650  CA  GLY B  38      26.110  11.030  52.120  1.00  0.00           C
ATOM   3651  C   GLY B  38      26.450  10.100  53.230  1.00  0.00           C
ATOM   3652  O   GLY B  38      25.900   9.010  53.390  1.00  0.00           O
ATOM   3653  N   ASP B  39      27.450  10.510  54.020  1.00  0.00           N
ATOM   3654  CA  ASP B  39      28.020   9.750  55.090  1.00  0.00           C
ATOM   3655  CB  ASP B  39      29.540   9.600  54.880  1.00  0.00           C
ATOM   3656  CG  ASP B  39      29.800   8.980  53.520  1.00  0.00           C
ATOM   3657  OD1 ASP B  39      29.290   7.850  53.280  1.00  0.00           O
ATOM   3658  OD2 ASP B  39      30.530   9.620  52.720  1.00  0.00           O
ATOM   3659  C   ASP B  39      27.790  10.300  56.460  1.00  0.00           C
ATOM   3660  O   ASP B  39      27.810   9.600  57.460  1.00  0.00           O
ATOM   3661  N   SER B  40      27.510  11.620  56.580  1.00  0.00           N
ATOM   3662  CA  SER B  40      27.310  12.250  57.850  1.00  0.00           C
ATOM   3663  CB  SER B  40      28.530  13.150  58.130  1.00  0.00           C
ATOM   3664  OG  SER B  40      28.440  13.770  59.400  1.00  0.00           O
ATOM   3665  C   SER B  40      26.120  13.130  57.780  1.00  0.00           C
ATOM   3666  O   SER B  40      25.880  13.840  56.800  1.00  0.00           O
ATOM   3667  N   ASP B  41      25.390  13.110  58.910  1.00  0.00           N
ATOM   3668  CA  ASP B  41      24.230  13.910  59.160  1.00  0.00           C
ATOM   3669  CB  ASP B  41      23.680  13.510  60.540  1.00  0.00           C
ATOM   3670  CG  ASP B  41      23.320  12.040  60.480  1.00  0.00           C
ATOM   3671  OD1 ASP B  41      24.080  11.210  61.050  1.00  0.00           O
ATOM   3672  OD2 ASP B  41      22.240  11.690  59.920  1.00  0.00           O
ATOM   3673  C   ASP B  41      24.420  15.380  59.150  1.00  0.00           C
ATOM   3674  O   ASP B  41      23.470  16.150  58.970  1.00  0.00           O
ATOM   3675  N   LEU B  42      25.680  15.830  59.310  1.00  0.00           N
ATOM   3676  CA  LEU B  42      26.140  17.180  59.140  1.00  0.00           C
ATOM   3677  CB  LEU B  42      27.670  17.220  59.290  1.00  0.00           C
ATOM   3678  CG  LEU B  42      28.100  17.410  60.760  1.00  0.00           C
ATOM   3679  CD1 LEU B  42      28.040  18.850  61.300  1.00  0.00           C
ATOM   3680  CD2 LEU B  42      27.430  16.460  61.770  1.00  0.00           C
ATOM   3681  C   LEU B  42      25.880  17.670  57.750  1.00  0.00           C
ATOM   3682  O   LEU B  42      25.690  18.870  57.550  1.00  0.00           O
ATOM   3683  N   GLN B  43      25.880  16.810  56.730  1.00  0.00           N
ATOM   3684  CA  GLN B  43      25.660  17.220  55.370  1.00  0.00           C
ATOM   3685  CB  GLN B  43      26.100  16.080  54.430  1.00  0.00           C
ATOM   3686  CG  GLN B  43      27.560  15.660  54.580  1.00  0.00           C
ATOM   3687  CD  GLN B  43      27.820  14.390  53.780  1.00  0.00           C
ATOM   3688  OE1 GLN B  43      27.530  13.280  54.240  1.00  0.00           O
ATOM   3689  NE2 GLN B  43      28.250  14.550  52.500  1.00  0.00           N
ATOM   3690  C   GLN B  43      24.240  17.600  55.110  1.00  0.00           C
ATOM   3691  O   GLN B  43      23.910  18.200  54.090  1.00  0.00           O
ATOM   3692  N   LEU B  44      23.330  17.300  56.050  1.00  0.00           N
ATOM   3693  CA  LEU B  44      21.940  17.610  55.990  1.00  0.00           C
ATOM   3694  CB  LEU B  44      21.140  16.350  56.340  1.00  0.00           C
ATOM   3695  CG  LEU B  44      21.320  15.200  55.330  1.00  0.00           C
ATOM   3696  CD1 LEU B  44      20.850  13.900  56.010  1.00  0.00           C
ATOM   3697  CD2 LEU B  44      20.520  15.440  54.030  1.00  0.00           C
ATOM   3698  C   LEU B  44      21.450  18.710  56.870  1.00  0.00           C
ATOM   3699  O   LEU B  44      20.430  19.320  56.540  1.00  0.00           O
ATOM   3700  N   GLU B  45      22.080  18.980  58.030  1.00  0.00           N
ATOM   3701  CA  GLU B  45      21.450  19.830  59.000  1.00  0.00           C
ATOM   3702  CB  GLU B  45      22.250  19.800  60.310  1.00  0.00           C
ATOM   3703  CG  GLU B  45      23.700  20.260  60.150  1.00  0.00           C
ATOM   3704  CD  GLU B  45      24.410  20.310  61.500  1.00  0.00           C
ATOM   3705  OE1 GLU B  45      24.610  19.240  62.140  1.00  0.00           O
ATOM   3706  OE2 GLU B  45      24.790  21.440  61.900  1.00  0.00           O
ATOM   3707  C   GLU B  45      21.210  21.260  58.670  1.00  0.00           C
ATOM   3708  O   GLU B  45      20.350  21.910  59.260  1.00  0.00           O
ATOM   3709  N   ARG B  46      21.920  21.800  57.660  1.00  0.00           N
ATOM   3710  CA  ARG B  46      21.760  23.140  57.190  1.00  0.00           C
ATOM   3711  CB  ARG B  46      22.990  24.020  57.510  1.00  0.00           C
ATOM   3712  CG  ARG B  46      23.290  24.100  59.010  1.00  0.00           C
ATOM   3713  CD  ARG B  46      22.840  25.450  59.580  1.00  0.00           C
ATOM   3714  NE  ARG B  46      21.460  25.240  60.090  1.00  0.00           N
ATOM   3715  CZ  ARG B  46      21.170  25.100  61.410  1.00  0.00           C
ATOM   3716  NH1 ARG B  46      22.110  24.890  62.380  1.00  0.00           N
ATOM   3717  NH2 ARG B  46      19.870  25.100  61.830  1.00  0.00           N
ATOM   3718  C   ARG B  46      21.570  23.070  55.710  1.00  0.00           C
ATOM   3719  O   ARG B  46      21.830  24.060  55.040  1.00  0.00           O
ATOM   3720  N   ILE B  47      21.110  21.970  55.080  1.00  0.00           N
ATOM   3721  CA  ILE B  47      21.140  21.850  53.650  1.00  0.00           C
ATOM   3722  CB  ILE B  47      20.860  20.430  53.250  1.00  0.00           C
ATOM   3723  CG2 ILE B  47      19.400  20.010  53.470  1.00  0.00           C
ATOM   3724  CG1 ILE B  47      21.310  20.050  51.830  1.00  0.00           C
ATOM   3725  CD  ILE B  47      21.430  18.550  51.590  1.00  0.00           C
ATOM   3726  C   ILE B  47      20.270  22.800  52.910  1.00  0.00           C
ATOM   3727  O   ILE B  47      20.500  23.070  51.730  1.00  0.00           O
ATOM   3728  N   ASN B  48      19.220  23.340  53.540  1.00  0.00           N
ATOM   3729  CA  ASN B  48      18.220  24.220  53.030  1.00  0.00           C
ATOM   3730  CB  ASN B  48      17.140  24.410  54.110  1.00  0.00           C
ATOM   3731  CG  ASN B  48      17.790  24.690  55.450  1.00  0.00           C
ATOM   3732  OD1 ASN B  48      18.110  23.820  56.260  1.00  0.00           O
ATOM   3733  ND2 ASN B  48      17.960  26.010  55.750  1.00  0.00           N
ATOM   3734  C   ASN B  48      18.720  25.520  52.490  1.00  0.00           C
ATOM   3735  O   ASN B  48      18.030  26.220  51.760  1.00  0.00           O
ATOM   3736  N   VAL B  49      19.950  25.920  52.850  1.00  0.00           N
ATOM   3737  CA  VAL B  49      20.540  27.180  52.510  1.00  0.00           C
ATOM   3738  CB  VAL B  49      21.880  27.270  53.170  1.00  0.00           C
ATOM   3739  CG1 VAL B  49      22.690  28.490  52.710  1.00  0.00           C
ATOM   3740  CG2 VAL B  49      21.660  27.390  54.690  1.00  0.00           C
ATOM   3741  C   VAL B  49      20.700  27.370  51.040  1.00  0.00           C
ATOM   3742  O   VAL B  49      20.520  28.480  50.550  1.00  0.00           O
ATOM   3743  N   TYR B  50      20.970  26.270  50.310  1.00  0.00           N
ATOM   3744  CA  TYR B  50      21.130  26.300  48.890  1.00  0.00           C
ATOM   3745  CB  TYR B  50      22.530  25.760  48.580  1.00  0.00           C
ATOM   3746  CG  TYR B  50      23.540  26.850  48.640  1.00  0.00           C
ATOM   3747  CD1 TYR B  50      23.400  28.050  47.980  1.00  0.00           C
ATOM   3748  CE1 TYR B  50      24.380  29.020  47.920  1.00  0.00           C
ATOM   3749  CZ  TYR B  50      25.540  28.780  48.620  1.00  0.00           C
ATOM   3750  OH  TYR B  50      26.560  29.750  48.590  1.00  0.00           O
ATOM   3751  CD2 TYR B  50      24.740  26.640  49.270  1.00  0.00           C
ATOM   3752  CE2 TYR B  50      25.740  27.580  49.270  1.00  0.00           C
ATOM   3753  C   TYR B  50      20.120  25.460  48.200  1.00  0.00           C
ATOM   3754  O   TYR B  50      19.870  25.660  47.010  1.00  0.00           O
ATOM   3755  N   TYR B  51      19.510  24.470  48.880  1.00  0.00           N
ATOM   3756  CA  TYR B  51      18.640  23.530  48.250  1.00  0.00           C
ATOM   3757  CB  TYR B  51      19.060  22.080  48.530  1.00  0.00           C
ATOM   3758  CG  TYR B  51      20.340  21.780  47.820  1.00  0.00           C
ATOM   3759  CD1 TYR B  51      20.320  21.200  46.580  1.00  0.00           C
ATOM   3760  CE1 TYR B  51      21.480  20.890  45.910  1.00  0.00           C
ATOM   3761  CZ  TYR B  51      22.680  21.120  46.530  1.00  0.00           C
ATOM   3762  OH  TYR B  51      23.900  20.860  45.880  1.00  0.00           O
ATOM   3763  CD2 TYR B  51      21.550  22.080  48.400  1.00  0.00           C
ATOM   3764  CE2 TYR B  51      22.720  21.740  47.760  1.00  0.00           C
ATOM   3765  C   TYR B  51      17.260  23.720  48.780  1.00  0.00           C
ATOM   3766  O   TYR B  51      17.040  23.980  49.970  1.00  0.00           O
ATOM   3767  N   ASN B  52      16.230  23.470  47.960  1.00  0.00           N
ATOM   3768  CA  ASN B  52      14.860  23.260  48.320  1.00  0.00           C
ATOM   3769  CB  ASN B  52      13.830  23.790  47.310  1.00  0.00           C
ATOM   3770  CG  ASN B  52      13.870  25.310  47.310  1.00  0.00           C
ATOM   3771  OD1 ASN B  52      14.860  25.940  46.940  1.00  0.00           O
ATOM   3772  ND2 ASN B  52      12.730  25.950  47.710  1.00  0.00           N
ATOM   3773  C   ASN B  52      14.640  21.790  48.410  1.00  0.00           C
ATOM   3774  O   ASN B  52      15.160  21.040  47.570  1.00  0.00           O
ATOM   3775  N   GLU B  53      13.860  21.310  49.390  1.00  0.00           N
ATOM   3776  CA  GLU B  53      13.410  19.950  49.480  1.00  0.00           C
ATOM   3777  CB  GLU B  53      13.120  19.580  50.950  1.00  0.00           C
ATOM   3778  CG  GLU B  53      12.720  18.120  51.140  1.00  0.00           C
ATOM   3779  CD  GLU B  53      12.300  17.870  52.590  1.00  0.00           C
ATOM   3780  OE1 GLU B  53      13.000  17.050  53.230  1.00  0.00           O
ATOM   3781  OE2 GLU B  53      11.290  18.430  53.080  1.00  0.00           O
ATOM   3782  C   GLU B  53      12.190  19.830  48.630  1.00  0.00           C
ATOM   3783  O   GLU B  53      11.180  20.500  48.840  1.00  0.00           O
ATOM   3784  N   ALA B  54      12.160  18.850  47.710  1.00  0.00           N
ATOM   3785  CA  ALA B  54      11.000  18.400  46.990  1.00  0.00           C
ATOM   3786  CB  ALA B  54      11.300  18.410  45.480  1.00  0.00           C
ATOM   3787  C   ALA B  54      10.670  17.020  47.430  1.00  0.00           C
ATOM   3788  O   ALA B  54      11.510  16.290  47.950  1.00  0.00           O
ATOM   3789  N   ALA B  55       9.420  16.550  47.230  1.00  0.00           N
ATOM   3790  CA  ALA B  55       8.910  15.270  47.610  1.00  0.00           C
ATOM   3791  CB  ALA B  55       7.440  15.170  47.170  1.00  0.00           C
ATOM   3792  C   ALA B  55       9.650  14.110  47.040  1.00  0.00           C
ATOM   3793  O   ALA B  55      10.240  14.180  45.970  1.00  0.00           O
ATOM   3794  N   GLY B  56       9.710  12.990  47.790  1.00  0.00           N
ATOM   3795  CA  GLY B  56      10.520  11.860  47.460  1.00  0.00           C
ATOM   3796  C   GLY B  56      11.950  11.980  47.870  1.00  0.00           C
ATOM   3797  O   GLY B  56      12.800  11.210  47.410  1.00  0.00           O
ATOM   3798  N   ASN B  57      12.220  12.900  48.810  1.00  0.00           N
ATOM   3799  CA  ASN B  57      13.540  13.140  49.310  1.00  0.00           C
ATOM   3800  CB  ASN B  57      14.070  12.040  50.240  1.00  0.00           C
ATOM   3801  CG  ASN B  57      13.020  11.430  51.160  1.00  0.00           C
ATOM   3802  OD1 ASN B  57      12.600  10.290  50.970  1.00  0.00           O
ATOM   3803  ND2 ASN B  57      12.560  12.200  52.180  1.00  0.00           N
ATOM   3804  C   ASN B  57      14.490  13.550  48.240  1.00  0.00           C
ATOM   3805  O   ASN B  57      15.510  12.890  48.020  1.00  0.00           O
ATOM   3806  N   LYS B  58      14.070  14.550  47.450  1.00  0.00           N
ATOM   3807  CA  LYS B  58      14.790  15.030  46.320  1.00  0.00           C
ATOM   3808  CB  LYS B  58      14.010  14.760  45.020  1.00  0.00           C
ATOM   3809  CG  LYS B  58      14.850  15.030  43.770  1.00  0.00           C
ATOM   3810  CD  LYS B  58      14.060  14.770  42.480  1.00  0.00           C
ATOM   3811  CE  LYS B  58      14.320  13.390  41.870  1.00  0.00           C
ATOM   3812  NZ  LYS B  58      14.040  12.290  42.820  1.00  0.00           N
ATOM   3813  C   LYS B  58      15.070  16.480  46.530  1.00  0.00           C
ATOM   3814  O   LYS B  58      14.160  17.270  46.790  1.00  0.00           O
ATOM   3815  N   TYR B  59      16.360  16.840  46.460  1.00  0.00           N
ATOM   3816  CA  TYR B  59      16.820  18.180  46.680  1.00  0.00           C
ATOM   3817  CB  TYR B  59      18.140  18.140  47.470  1.00  0.00           C
ATOM   3818  CG  TYR B  59      17.860  17.570  48.810  1.00  0.00           C
ATOM   3819  CD1 TYR B  59      17.160  18.390  49.670  1.00  0.00           C
ATOM   3820  CE1 TYR B  59      16.830  17.970  50.930  1.00  0.00           C
ATOM   3821  CZ  TYR B  59      17.090  16.670  51.310  1.00  0.00           C
ATOM   3822  OH  TYR B  59      16.740  16.200  52.590  1.00  0.00           O
ATOM   3823  CD2 TYR B  59      18.060  16.250  49.170  1.00  0.00           C
ATOM   3824  CE2 TYR B  59      17.740  15.830  50.440  1.00  0.00           C
ATOM   3825  C   TYR B  59      17.030  18.810  45.350  1.00  0.00           C
ATOM   3826  O   TYR B  59      17.430  18.110  44.410  1.00  0.00           O
ATOM   3827  N   VAL B  60      16.730  20.100  45.170  1.00  0.00           N
ATOM   3828  CA  VAL B  60      16.970  20.840  43.970  1.00  0.00           C
ATOM   3829  CB  VAL B  60      15.700  21.100  43.210  1.00  0.00           C
ATOM   3830  CG1 VAL B  60      14.910  19.800  43.010  1.00  0.00           C
ATOM   3831  CG2 VAL B  60      14.750  22.090  43.910  1.00  0.00           C
ATOM   3832  C   VAL B  60      17.620  22.160  44.240  1.00  0.00           C
ATOM   3833  O   VAL B  60      17.410  22.700  45.320  1.00  0.00           O
ATOM   3834  N   PRO B  61      18.430  22.750  43.420  1.00  0.00           N
ATOM   3835  CD  PRO B  61      18.920  22.110  42.210  1.00  0.00           C
ATOM   3836  CA  PRO B  61      19.160  23.930  43.780  1.00  0.00           C
ATOM   3837  CB  PRO B  61      20.370  23.910  42.840  1.00  0.00           C
ATOM   3838  CG  PRO B  61      19.860  23.160  41.600  1.00  0.00           C
ATOM   3839  C   PRO B  61      18.290  25.120  43.570  1.00  0.00           C
ATOM   3840  O   PRO B  61      17.670  25.240  42.520  1.00  0.00           O
ATOM   3841  N   ARG B  62      18.310  26.060  44.530  1.00  0.00           N
ATOM   3842  CA  ARG B  62      17.620  27.310  44.490  1.00  0.00           C
ATOM   3843  CB  ARG B  62      17.430  27.900  45.900  1.00  0.00           C
ATOM   3844  CG  ARG B  62      16.400  29.020  46.020  1.00  0.00           C
ATOM   3845  CD  ARG B  62      16.260  29.690  47.380  1.00  0.00           C
ATOM   3846  NE  ARG B  62      15.750  28.660  48.330  1.00  0.00           N
ATOM   3847  CZ  ARG B  62      16.450  27.970  49.270  1.00  0.00           C
ATOM   3848  NH1 ARG B  62      17.790  28.170  49.480  1.00  0.00           N
ATOM   3849  NH2 ARG B  62      15.770  27.050  50.020  1.00  0.00           N
ATOM   3850  C   ARG B  62      18.340  28.270  43.610  1.00  0.00           C
ATOM   3851  O   ARG B  62      19.100  29.110  44.090  1.00  0.00           O
ATOM   3852  N   ALA B  63      18.140  28.200  42.280  1.00  0.00           N
ATOM   3853  CA  ALA B  63      18.970  28.820  41.290  1.00  0.00           C
ATOM   3854  CB  ALA B  63      20.130  27.870  40.960  1.00  0.00           C
ATOM   3855  C   ALA B  63      18.240  29.160  40.040  1.00  0.00           C
ATOM   3856  O   ALA B  63      17.360  28.410  39.610  1.00  0.00           O
ATOM   3857  N   ILE B  64      18.670  30.260  39.390  1.00  0.00           N
ATOM   3858  CA  ILE B  64      18.040  30.780  38.220  1.00  0.00           C
ATOM   3859  CB  ILE B  64      17.300  32.060  38.490  1.00  0.00           C
ATOM   3860  CG2 ILE B  64      16.920  32.870  37.240  1.00  0.00           C
ATOM   3861  CG1 ILE B  64      16.020  31.730  39.260  1.00  0.00           C
ATOM   3862  CD  ILE B  64      16.100  31.980  40.770  1.00  0.00           C
ATOM   3863  C   ILE B  64      19.150  30.960  37.250  1.00  0.00           C
ATOM   3864  O   ILE B  64      20.230  31.450  37.570  1.00  0.00           O
ATOM   3865  N   LEU B  65      18.930  30.530  35.990  1.00  0.00           N
ATOM   3866  CA  LEU B  65      19.910  30.480  34.950  1.00  0.00           C
ATOM   3867  CB  LEU B  65      20.170  29.020  34.540  1.00  0.00           C
ATOM   3868  CG  LEU B  65      20.610  28.110  35.700  1.00  0.00           C
ATOM   3869  CD1 LEU B  65      19.440  27.270  36.240  1.00  0.00           C
ATOM   3870  CD2 LEU B  65      21.700  27.170  35.160  1.00  0.00           C
ATOM   3871  C   LEU B  65      19.390  31.250  33.780  1.00  0.00           C
ATOM   3872  O   LEU B  65      18.260  31.020  33.340  1.00  0.00           O
ATOM   3873  N   VAL B  66      20.170  32.220  33.270  1.00  0.00           N
ATOM   3874  CA  VAL B  66      19.730  33.160  32.290  1.00  0.00           C
ATOM   3875  CB  VAL B  66      19.560  34.530  32.900  1.00  0.00           C
ATOM   3876  CG1 VAL B  66      18.850  35.440  31.880  1.00  0.00           C
ATOM   3877  CG2 VAL B  66      18.720  34.440  34.180  1.00  0.00           C
ATOM   3878  C   VAL B  66      20.720  33.260  31.180  1.00  0.00           C
ATOM   3879  O   VAL B  66      21.880  33.580  31.440  1.00  0.00           O
ATOM   3880  N   ASP B  67      20.260  33.190  29.920  1.00  0.00           N
ATOM   3881  CA  ASP B  67      21.090  33.400  28.780  1.00  0.00           C
ATOM   3882  CB  ASP B  67      21.880  32.140  28.400  1.00  0.00           C
ATOM   3883  CG  ASP B  67      23.020  32.550  27.480  1.00  0.00           C
ATOM   3884  OD1 ASP B  67      23.920  33.320  27.910  1.00  0.00           O
ATOM   3885  OD2 ASP B  67      22.950  32.210  26.270  1.00  0.00           O
ATOM   3886  C   ASP B  67      20.150  33.870  27.720  1.00  0.00           C
ATOM   3887  O   ASP B  67      18.940  33.970  27.920  1.00  0.00           O
ATOM   3888  N   LEU B  68      20.700  34.250  26.550  1.00  0.00           N
ATOM   3889  CA  LEU B  68      19.930  34.780  25.470  1.00  0.00           C
ATOM   3890  CB  LEU B  68      20.330  36.250  25.250  1.00  0.00           C
ATOM   3891  CG  LEU B  68      20.100  37.150  26.470  1.00  0.00           C
ATOM   3892  CD1 LEU B  68      20.760  38.520  26.250  1.00  0.00           C
ATOM   3893  CD2 LEU B  68      18.600  37.350  26.780  1.00  0.00           C
ATOM   3894  C   LEU B  68      20.040  33.960  24.230  1.00  0.00           C
ATOM   3895  O   LEU B  68      19.690  34.440  23.150  1.00  0.00           O
ATOM   3896  N   GLU B  69      20.550  32.730  24.330  1.00  0.00           N
ATOM   3897  CA  GLU B  69      20.590  31.820  23.220  1.00  0.00           C
ATOM   3898  CB  GLU B  69      22.040  31.840  22.690  1.00  0.00           C
ATOM   3899  CG  GLU B  69      22.370  30.830  21.590  1.00  0.00           C
ATOM   3900  CD  GLU B  69      23.770  31.090  21.040  1.00  0.00           C
ATOM   3901  OE1 GLU B  69      24.000  32.260  20.650  1.00  0.00           O
ATOM   3902  OE2 GLU B  69      24.680  30.220  20.940  1.00  0.00           O
ATOM   3903  C   GLU B  69      20.260  30.470  23.750  1.00  0.00           C
ATOM   3904  O   GLU B  69      20.860  30.110  24.770  1.00  0.00           O
ATOM   3905  N   PRO B  70      19.330  29.710  23.270  1.00  0.00           N
ATOM   3906  CD  PRO B  70      18.480  30.080  22.140  1.00  0.00           C
ATOM   3907  CA  PRO B  70      18.780  28.620  24.030  1.00  0.00           C
ATOM   3908  CB  PRO B  70      17.540  28.190  23.250  1.00  0.00           C
ATOM   3909  CG  PRO B  70      17.710  28.790  21.840  1.00  0.00           C
ATOM   3910  C   PRO B  70      19.710  27.450  24.100  1.00  0.00           C
ATOM   3911  O   PRO B  70      19.570  26.650  25.020  1.00  0.00           O
ATOM   3912  N   GLY B  71      20.650  27.350  23.150  1.00  0.00           N
ATOM   3913  CA  GLY B  71      21.650  26.340  23.020  1.00  0.00           C
ATOM   3914  C   GLY B  71      22.810  26.470  23.950  1.00  0.00           C
ATOM   3915  O   GLY B  71      23.670  25.590  24.020  1.00  0.00           O
ATOM   3916  N   THR B  72      22.900  27.550  24.750  1.00  0.00           N
ATOM   3917  CA  THR B  72      23.810  27.680  25.850  1.00  0.00           C
ATOM   3918  CB  THR B  72      23.920  29.090  26.360  1.00  0.00           C
ATOM   3919  OG1 THR B  72      24.120  29.990  25.290  1.00  0.00           O
ATOM   3920  CG2 THR B  72      25.150  29.230  27.280  1.00  0.00           C
ATOM   3921  C   THR B  72      23.380  26.790  26.960  1.00  0.00           C
ATOM   3922  O   THR B  72      24.170  26.050  27.560  1.00  0.00           O
ATOM   3923  N   MET B  73      22.070  26.690  27.220  1.00  0.00           N
ATOM   3924  CA  MET B  73      21.510  25.860  28.240  1.00  0.00           C
ATOM   3925  CB  MET B  73      20.040  26.210  28.520  1.00  0.00           C
ATOM   3926  CG  MET B  73      19.790  27.640  28.990  1.00  0.00           C
ATOM   3927  SD  MET B  73      20.740  28.100  30.470  1.00  0.00           S
ATOM   3928  CE  MET B  73      20.130  29.810  30.430  1.00  0.00           C
ATOM   3929  C   MET B  73      21.610  24.400  28.000  1.00  0.00           C
ATOM   3930  O   MET B  73      21.630  23.610  28.950  1.00  0.00           O
ATOM   3931  N   ASP B  74      21.640  23.970  26.730  1.00  0.00           N
ATOM   3932  CA  ASP B  74      21.770  22.590  26.360  1.00  0.00           C
ATOM   3933  CB  ASP B  74      21.670  22.450  24.830  1.00  0.00           C
ATOM   3934  CG  ASP B  74      20.320  22.900  24.290  1.00  0.00           C
ATOM   3935  OD1 ASP B  74      19.350  22.960  25.080  1.00  0.00           O
ATOM   3936  OD2 ASP B  74      20.260  23.190  23.060  1.00  0.00           O
ATOM   3937  C   ASP B  74      23.040  21.950  26.800  1.00  0.00           C
ATOM   3938  O   ASP B  74      23.090  20.800  27.230  1.00  0.00           O
ATOM   3939  N   SER B  75      24.090  22.790  26.860  1.00  0.00           N
ATOM   3940  CA  SER B  75      25.400  22.400  27.280  1.00  0.00           C
ATOM   3941  CB  SER B  75      26.470  23.470  26.980  1.00  0.00           C
ATOM   3942  OG  SER B  75      26.420  23.860  25.620  1.00  0.00           O
ATOM   3943  C   SER B  75      25.430  22.130  28.750  1.00  0.00           C
ATOM   3944  O   SER B  75      26.140  21.240  29.210  1.00  0.00           O
ATOM   3945  N   VAL B  76      24.640  22.900  29.510  1.00  0.00           N
ATOM   3946  CA  VAL B  76      24.450  22.780  30.920  1.00  0.00           C
ATOM   3947  CB  VAL B  76      23.770  24.020  31.400  1.00  0.00           C
ATOM   3948  CG1 VAL B  76      23.640  24.000  32.940  1.00  0.00           C
ATOM   3949  CG2 VAL B  76      24.670  25.210  31.010  1.00  0.00           C
ATOM   3950  C   VAL B  76      23.610  21.610  31.310  1.00  0.00           C
ATOM   3951  O   VAL B  76      23.970  20.790  32.140  1.00  0.00           O
ATOM   3952  N   ARG B  77      22.410  21.490  30.700  1.00  0.00           N
ATOM   3953  CA  ARG B  77      21.400  20.520  30.970  1.00  0.00           C
ATOM   3954  CB  ARG B  77      20.120  20.850  30.180  1.00  0.00           C
ATOM   3955  CG  ARG B  77      18.870  20.110  30.660  1.00  0.00           C
ATOM   3956  CD  ARG B  77      17.680  20.130  29.690  1.00  0.00           C
ATOM   3957  NE  ARG B  77      17.220  21.540  29.550  1.00  0.00           N
ATOM   3958  CZ  ARG B  77      17.510  22.270  28.430  1.00  0.00           C
ATOM   3959  NH1 ARG B  77      18.320  21.890  27.410  1.00  0.00           N
ATOM   3960  NH2 ARG B  77      17.000  23.540  28.340  1.00  0.00           N
ATOM   3961  C   ARG B  77      21.790  19.110  30.680  1.00  0.00           C
ATOM   3962  O   ARG B  77      21.470  18.150  31.380  1.00  0.00           O
ATOM   3963  N   SER B  78      22.470  18.850  29.550  1.00  0.00           N
ATOM   3964  CA  SER B  78      22.980  17.560  29.200  1.00  0.00           C
ATOM   3965  CB  SER B  78      23.480  17.450  27.750  1.00  0.00           C
ATOM   3966  OG  SER B  78      22.380  17.650  26.870  1.00  0.00           O
ATOM   3967  C   SER B  78      24.130  17.070  30.010  1.00  0.00           C
ATOM   3968  O   SER B  78      24.330  15.860  30.150  1.00  0.00           O
ATOM   3969  N   GLY B  79      25.000  17.970  30.490  1.00  0.00           N
ATOM   3970  CA  GLY B  79      26.180  17.700  31.250  1.00  0.00           C
ATOM   3971  C   GLY B  79      25.950  17.070  32.580  1.00  0.00           C
ATOM   3972  O   GLY B  79      24.800  16.950  33.010  1.00  0.00           O
ATOM   3973  N   PRO B  80      26.990  16.700  33.270  1.00  0.00           N
ATOM   3974  CD  PRO B  80      28.340  17.030  32.840  1.00  0.00           C
ATOM   3975  CA  PRO B  80      26.940  16.320  34.650  1.00  0.00           C
ATOM   3976  CB  PRO B  80      28.370  16.020  35.090  1.00  0.00           C
ATOM   3977  CG  PRO B  80      29.240  16.320  33.860  1.00  0.00           C
ATOM   3978  C   PRO B  80      26.260  17.310  35.540  1.00  0.00           C
ATOM   3979  O   PRO B  80      26.520  18.510  35.470  1.00  0.00           O
ATOM   3980  N   PHE B  81      25.280  16.870  36.350  1.00  0.00           N
ATOM   3981  CA  PHE B  81      24.460  17.670  37.200  1.00  0.00           C
ATOM   3982  CB  PHE B  81      25.270  18.410  38.280  1.00  0.00           C
ATOM   3983  CG  PHE B  81      25.830  17.400  39.230  1.00  0.00           C
ATOM   3984  CD1 PHE B  81      27.030  16.760  39.060  1.00  0.00           C
ATOM   3985  CE1 PHE B  81      27.440  15.810  39.970  1.00  0.00           C
ATOM   3986  CZ  PHE B  81      26.700  15.500  41.080  1.00  0.00           C
ATOM   3987  CD2 PHE B  81      25.060  17.060  40.320  1.00  0.00           C
ATOM   3988  CE2 PHE B  81      25.490  16.140  41.250  1.00  0.00           C
ATOM   3989  C   PHE B  81      23.460  18.560  36.560  1.00  0.00           C
ATOM   3990  O   PHE B  81      22.770  19.310  37.260  1.00  0.00           O
ATOM   3991  N   GLY B  82      23.280  18.460  35.230  1.00  0.00           N
ATOM   3992  CA  GLY B  82      22.270  19.200  34.550  1.00  0.00           C
ATOM   3993  C   GLY B  82      20.880  18.780  34.900  1.00  0.00           C
ATOM   3994  O   GLY B  82      19.910  19.490  34.650  1.00  0.00           O
ATOM   3995  N   GLN B  83      20.710  17.550  35.410  1.00  0.00           N
ATOM   3996  CA  GLN B  83      19.440  16.960  35.690  1.00  0.00           C
ATOM   3997  CB  GLN B  83      19.680  15.450  35.910  1.00  0.00           C
ATOM   3998  CG  GLN B  83      18.400  14.610  35.850  1.00  0.00           C
ATOM   3999  CD  GLN B  83      17.750  14.820  34.490  1.00  0.00           C
ATOM   4000  OE1 GLN B  83      16.680  15.410  34.360  1.00  0.00           O
ATOM   4001  NE2 GLN B  83      18.410  14.290  33.430  1.00  0.00           N
ATOM   4002  C   GLN B  83      18.740  17.490  36.890  1.00  0.00           C
ATOM   4003  O   GLN B  83      17.510  17.530  36.940  1.00  0.00           O
ATOM   4004  N   ILE B  84      19.510  17.890  37.930  1.00  0.00           N
ATOM   4005  CA  ILE B  84      18.920  18.320  39.160  1.00  0.00           C
ATOM   4006  CB  ILE B  84      19.870  18.260  40.320  1.00  0.00           C
ATOM   4007  CG2 ILE B  84      20.460  16.840  40.430  1.00  0.00           C
ATOM   4008  CG1 ILE B  84      21.000  19.300  40.340  1.00  0.00           C
ATOM   4009  CD  ILE B  84      21.730  19.450  41.670  1.00  0.00           C
ATOM   4010  C   ILE B  84      18.280  19.670  39.120  1.00  0.00           C
ATOM   4011  O   ILE B  84      17.460  20.000  39.970  1.00  0.00           O
ATOM   4012  N   PHE B  85      18.560  20.480  38.080  1.00  0.00           N
ATOM   4013  CA  PHE B  85      17.970  21.770  37.910  1.00  0.00           C
ATOM   4014  CB  PHE B  85      18.680  22.580  36.810  1.00  0.00           C
ATOM   4015  CG  PHE B  85      20.010  22.970  37.350  1.00  0.00           C
ATOM   4016  CD1 PHE B  85      21.130  22.230  37.060  1.00  0.00           C
ATOM   4017  CE1 PHE B  85      22.360  22.610  37.540  1.00  0.00           C
ATOM   4018  CZ  PHE B  85      22.510  23.720  38.330  1.00  0.00           C
ATOM   4019  CD2 PHE B  85      20.170  24.100  38.120  1.00  0.00           C
ATOM   4020  CE2 PHE B  85      21.400  24.480  38.600  1.00  0.00           C
ATOM   4021  C   PHE B  85      16.540  21.640  37.530  1.00  0.00           C
ATOM   4022  O   PHE B  85      16.170  20.790  36.720  1.00  0.00           O
ATOM   4023  N   ARG B  86      15.670  22.470  38.130  1.00  0.00           N
ATOM   4024  CA  ARG B  86      14.260  22.390  37.940  1.00  0.00           C
ATOM   4025  CB  ARG B  86      13.550  23.060  39.130  1.00  0.00           C
ATOM   4026  CG  ARG B  86      12.050  22.740  39.230  1.00  0.00           C
ATOM   4027  CD  ARG B  86      11.330  23.390  40.410  1.00  0.00           C
ATOM   4028  NE  ARG B  86      11.430  24.870  40.260  1.00  0.00           N
ATOM   4029  CZ  ARG B  86      11.670  25.690  41.320  1.00  0.00           C
ATOM   4030  NH1 ARG B  86      11.670  25.290  42.630  1.00  0.00           N
ATOM   4031  NH2 ARG B  86      12.030  26.980  41.040  1.00  0.00           N
ATOM   4032  C   ARG B  86      13.870  23.060  36.660  1.00  0.00           C
ATOM   4033  O   ARG B  86      14.260  24.210  36.550  1.00  0.00           O
ATOM   4034  N   PRO B  87      13.170  22.470  35.730  1.00  0.00           N
ATOM   4035  CD  PRO B  87      12.630  21.120  35.810  1.00  0.00           C
ATOM   4036  CA  PRO B  87      13.130  22.930  34.370  1.00  0.00           C
ATOM   4037  CB  PRO B  87      12.100  22.050  33.660  1.00  0.00           C
ATOM   4038  CG  PRO B  87      12.270  20.700  34.370  1.00  0.00           C
ATOM   4039  C   PRO B  87      12.830  24.360  34.120  1.00  0.00           C
ATOM   4040  O   PRO B  87      13.470  25.030  33.310  1.00  0.00           O
ATOM   4041  N   ASP B  88      11.830  24.920  34.830  1.00  0.00           N
ATOM   4042  CA  ASP B  88      11.300  26.250  34.720  1.00  0.00           C
ATOM   4043  CB  ASP B  88      10.030  26.370  35.570  1.00  0.00           C
ATOM   4044  CG  ASP B  88      10.020  25.510  36.830  1.00  0.00           C
ATOM   4045  OD1 ASP B  88       9.220  24.540  36.890  1.00  0.00           O
ATOM   4046  OD2 ASP B  88      10.790  25.770  37.790  1.00  0.00           O
ATOM   4047  C   ASP B  88      12.260  27.330  35.090  1.00  0.00           C
ATOM   4048  O   ASP B  88      12.060  28.480  34.700  1.00  0.00           O
ATOM   4049  N   ASN B  89      13.390  27.000  35.740  1.00  0.00           N
ATOM   4050  CA  ASN B  89      14.420  27.910  36.100  1.00  0.00           C
ATOM   4051  CB  ASN B  89      15.280  27.420  37.280  1.00  0.00           C
ATOM   4052  CG  ASN B  89      14.400  27.270  38.510  1.00  0.00           C
ATOM   4053  OD1 ASN B  89      13.330  27.870  38.630  1.00  0.00           O
ATOM   4054  ND2 ASN B  89      14.880  26.470  39.500  1.00  0.00           N
ATOM   4055  C   ASN B  89      15.380  28.100  34.970  1.00  0.00           C
ATOM   4056  O   ASN B  89      16.220  28.990  35.050  1.00  0.00           O
ATOM   4057  N   PHE B  90      15.270  27.370  33.850  1.00  0.00           N
ATOM   4058  CA  PHE B  90      16.040  27.600  32.660  1.00  0.00           C
ATOM   4059  CB  PHE B  90      16.180  26.340  31.790  1.00  0.00           C
ATOM   4060  CG  PHE B  90      17.100  25.360  32.440  1.00  0.00           C
ATOM   4061  CD1 PHE B  90      16.670  24.110  32.810  1.00  0.00           C
ATOM   4062  CE1 PHE B  90      17.560  23.160  33.270  1.00  0.00           C
ATOM   4063  CZ  PHE B  90      18.910  23.420  33.310  1.00  0.00           C
ATOM   4064  CD2 PHE B  90      18.450  25.590  32.440  1.00  0.00           C
ATOM   4065  CE2 PHE B  90      19.350  24.650  32.880  1.00  0.00           C
ATOM   4066  C   PHE B  90      15.360  28.660  31.870  1.00  0.00           C
ATOM   4067  O   PHE B  90      14.430  28.390  31.110  1.00  0.00           O
ATOM   4068  N   VAL B  91      15.800  29.930  31.900  1.00  0.00           N
ATOM   4069  CA  VAL B  91      15.200  31.010  31.180  1.00  0.00           C
ATOM   4070  CB  VAL B  91      14.750  32.090  32.120  1.00  0.00           C
ATOM   4071  CG1 VAL B  91      13.800  33.020  31.340  1.00  0.00           C
ATOM   4072  CG2 VAL B  91      14.090  31.490  33.370  1.00  0.00           C
ATOM   4073  C   VAL B  91      16.090  31.590  30.140  1.00  0.00           C
ATOM   4074  O   VAL B  91      17.280  31.830  30.370  1.00  0.00           O
ATOM   4075  N   PHE B  92      15.600  31.710  28.890  1.00  0.00           N
ATOM   4076  CA  PHE B  92      16.350  32.210  27.790  1.00  0.00           C
ATOM   4077  CB  PHE B  92      17.010  31.050  27.030  1.00  0.00           C
ATOM   4078  CG  PHE B  92      16.120  29.880  26.820  1.00  0.00           C
ATOM   4079  CD1 PHE B  92      15.230  29.830  25.770  1.00  0.00           C
ATOM   4080  CE1 PHE B  92      14.460  28.700  25.600  1.00  0.00           C
ATOM   4081  CZ  PHE B  92      14.520  27.670  26.510  1.00  0.00           C
ATOM   4082  CD2 PHE B  92      16.250  28.820  27.690  1.00  0.00           C
ATOM   4083  CE2 PHE B  92      15.410  27.740  27.550  1.00  0.00           C
ATOM   4084  C   PHE B  92      15.550  33.020  26.830  1.00  0.00           C
ATOM   4085  O   PHE B  92      14.360  32.810  26.590  1.00  0.00           O
ATOM   4086  N   GLY B  93      16.210  34.020  26.210  1.00  0.00           N
ATOM   4087  CA  GLY B  93      15.760  34.750  25.070  1.00  0.00           C
ATOM   4088  C   GLY B  93      16.050  34.000  23.820  1.00  0.00           C
ATOM   4089  O   GLY B  93      16.320  32.800  23.830  1.00  0.00           O
ATOM   4090  N   GLN B  94      16.070  34.690  22.670  1.00  0.00           N
ATOM   4091  CA  GLN B  94      16.380  34.140  21.380  1.00  0.00           C
ATOM   4092  CB  GLN B  94      15.090  34.030  20.550  1.00  0.00           C
ATOM   4093  CG  GLN B  94      13.980  33.130  21.100  1.00  0.00           C
ATOM   4094  CD  GLN B  94      14.530  31.710  21.070  1.00  0.00           C
ATOM   4095  OE1 GLN B  94      15.170  31.300  20.110  1.00  0.00           O
ATOM   4096  NE2 GLN B  94      14.220  30.930  22.140  1.00  0.00           N
ATOM   4097  C   GLN B  94      17.390  34.920  20.620  1.00  0.00           C
ATOM   4098  O   GLN B  94      17.990  34.310  19.730  1.00  0.00           O
ATOM   4099  N   SER B  95      17.580  36.230  20.860  1.00  0.00           N
ATOM   4100  CA  SER B  95      18.330  37.040  19.950  1.00  0.00           C
ATOM   4101  CB  SER B  95      18.070  38.540  20.160  1.00  0.00           C
ATOM   4102  OG  SER B  95      16.690  38.770  19.980  1.00  0.00           O
ATOM   4103  C   SER B  95      19.820  36.930  20.030  1.00  0.00           C
ATOM   4104  O   SER B  95      20.460  37.330  19.060  1.00  0.00           O
ATOM   4105  N   GLY B  96      20.410  36.510  21.160  1.00  0.00           N
ATOM   4106  CA  GLY B  96      21.740  36.870  21.560  1.00  0.00           C
ATOM   4107  C   GLY B  96      21.970  38.320  21.780  1.00  0.00           C
ATOM   4108  O   GLY B  96      21.050  39.130  21.670  1.00  0.00           O
ATOM   4109  N   ALA B  97      23.210  38.710  22.140  1.00  0.00           N
ATOM   4110  CA  ALA B  97      23.570  40.060  22.450  1.00  0.00           C
ATOM   4111  CB  ALA B  97      23.910  40.120  23.950  1.00  0.00           C
ATOM   4112  C   ALA B  97      24.770  40.560  21.720  1.00  0.00           C
ATOM   4113  O   ALA B  97      24.930  41.750  21.480  1.00  0.00           O
ATOM   4114  N   GLY B  98      25.680  39.660  21.320  1.00  0.00           N
ATOM   4115  CA  GLY B  98      26.870  39.960  20.590  1.00  0.00           C
ATOM   4116  C   GLY B  98      27.790  41.010  21.140  1.00  0.00           C
ATOM   4117  O   GLY B  98      28.210  41.930  20.450  1.00  0.00           O
ATOM   4118  N   ASN B  99      28.070  40.900  22.450  1.00  0.00           N
ATOM   4119  CA  ASN B  99      28.970  41.760  23.160  1.00  0.00           C
ATOM   4120  CB  ASN B  99      30.440  41.660  22.720  1.00  0.00           C
ATOM   4121  CG  ASN B  99      30.840  40.200  22.620  1.00  0.00           C
ATOM   4122  OD1 ASN B  99      30.650  39.440  23.570  1.00  0.00           O
ATOM   4123  ND2 ASN B  99      31.410  39.780  21.460  1.00  0.00           N
ATOM   4124  C   ASN B  99      28.560  43.190  23.270  1.00  0.00           C
ATOM   4125  O   ASN B  99      29.440  44.020  23.510  1.00  0.00           O
ATOM   4126  N   ASN B 100      27.270  43.540  23.160  1.00  0.00           N
ATOM   4127  CA  ASN B 100      26.710  44.850  23.330  1.00  0.00           C
ATOM   4128  CB  ASN B 100      25.910  45.190  22.060  1.00  0.00           C
ATOM   4129  CG  ASN B 100      25.500  46.650  22.000  1.00  0.00           C
ATOM   4130  OD1 ASN B 100      25.530  47.400  22.980  1.00  0.00           O
ATOM   4131  ND2 ASN B 100      25.130  47.080  20.760  1.00  0.00           N
ATOM   4132  C   ASN B 100      25.990  44.980  24.630  1.00  0.00           C
ATOM   4133  O   ASN B 100      24.920  44.410  24.820  1.00  0.00           O
ATOM   4134  N   TRP B 101      26.530  45.760  25.580  1.00  0.00           N
ATOM   4135  CA  TRP B 101      25.900  46.090  26.830  1.00  0.00           C
ATOM   4136  CB  TRP B 101      26.840  46.970  27.660  1.00  0.00           C
ATOM   4137  CG  TRP B 101      26.540  47.190  29.120  1.00  0.00           C
ATOM   4138  CD1 TRP B 101      27.140  46.600  30.190  1.00  0.00           C
ATOM   4139  NE1 TRP B 101      26.610  47.080  31.360  1.00  0.00           N
ATOM   4140  CE2 TRP B 101      25.650  48.030  31.070  1.00  0.00           C
ATOM   4141  CD2 TRP B 101      25.610  48.150  29.670  1.00  0.00           C
ATOM   4142  CE3 TRP B 101      24.810  49.080  29.070  1.00  0.00           C
ATOM   4143  CZ3 TRP B 101      24.050  49.900  29.870  1.00  0.00           C
ATOM   4144  CZ2 TRP B 101      24.900  48.850  31.860  1.00  0.00           C
ATOM   4145  CH2 TRP B 101      24.080  49.760  31.240  1.00  0.00           C
ATOM   4146  C   TRP B 101      24.590  46.780  26.700  1.00  0.00           C
ATOM   4147  O   TRP B 101      23.660  46.480  27.440  1.00  0.00           O
ATOM   4148  N   ALA B 102      24.420  47.700  25.730  1.00  0.00           N
ATOM   4149  CA  ALA B 102      23.150  48.350  25.590  1.00  0.00           C
ATOM   4150  CB  ALA B 102      23.250  49.540  24.620  1.00  0.00           C
ATOM   4151  C   ALA B 102      22.040  47.460  25.130  1.00  0.00           C
ATOM   4152  O   ALA B 102      20.900  47.560  25.580  1.00  0.00           O
ATOM   4153  N   LYS B 103      22.400  46.460  24.310  1.00  0.00           N
ATOM   4154  CA  LYS B 103      21.510  45.440  23.850  1.00  0.00           C
ATOM   4155  CB  LYS B 103      22.210  44.670  22.710  1.00  0.00           C
ATOM   4156  CG  LYS B 103      21.300  43.710  21.940  1.00  0.00           C
ATOM   4157  CD  LYS B 103      21.840  43.480  20.520  1.00  0.00           C
ATOM   4158  CE  LYS B 103      21.190  42.320  19.770  1.00  0.00           C
ATOM   4159  NZ  LYS B 103      21.800  42.210  18.420  1.00  0.00           N
ATOM   4160  C   LYS B 103      21.120  44.510  24.950  1.00  0.00           C
ATOM   4161  O   LYS B 103      19.950  44.140  25.040  1.00  0.00           O
ATOM   4162  N   GLY B 104      22.050  44.140  25.840  1.00  0.00           N
ATOM   4163  CA  GLY B 104      21.710  43.330  26.970  1.00  0.00           C
ATOM   4164  C   GLY B 104      20.970  44.020  28.060  1.00  0.00           C
ATOM   4165  O   GLY B 104      20.150  43.430  28.760  1.00  0.00           O
ATOM   4166  N   HIS B 105      21.240  45.320  28.320  1.00  0.00           N
ATOM   4167  CA  HIS B 105      20.630  46.100  29.350  1.00  0.00           C
ATOM   4168  CB  HIS B 105      21.560  47.230  29.830  1.00  0.00           C
ATOM   4169  ND1 HIS B 105      20.200  49.040  30.950  1.00  0.00           N
ATOM   4170  CG  HIS B 105      21.110  48.010  31.030  1.00  0.00           C
ATOM   4171  CE1 HIS B 105      20.010  49.470  32.230  1.00  0.00           C
ATOM   4172  NE2 HIS B 105      20.770  48.830  33.090  1.00  0.00           N
ATOM   4173  CD2 HIS B 105      21.450  47.890  32.340  1.00  0.00           C
ATOM   4174  C   HIS B 105      19.310  46.690  28.960  1.00  0.00           C
ATOM   4175  O   HIS B 105      18.280  46.450  29.590  1.00  0.00           O
ATOM   4176  N   TYR B 106      19.280  47.420  27.830  1.00  0.00           N
ATOM   4177  CA  TYR B 106      18.130  48.210  27.490  1.00  0.00           C
ATOM   4178  CB  TYR B 106      18.560  49.540  26.830  1.00  0.00           C
ATOM   4179  CG  TYR B 106      18.980  50.480  27.910  1.00  0.00           C
ATOM   4180  CD1 TYR B 106      18.070  50.840  28.870  1.00  0.00           C
ATOM   4181  CE1 TYR B 106      18.440  51.670  29.900  1.00  0.00           C
ATOM   4182  CZ  TYR B 106      19.710  52.190  29.970  1.00  0.00           C
ATOM   4183  OH  TYR B 106      20.040  52.980  31.090  1.00  0.00           O
ATOM   4184  CD2 TYR B 106      20.260  50.960  28.010  1.00  0.00           C
ATOM   4185  CE2 TYR B 106      20.640  51.820  29.030  1.00  0.00           C
ATOM   4186  C   TYR B 106      17.260  47.510  26.500  1.00  0.00           C
ATOM   4187  O   TYR B 106      16.040  47.660  26.550  1.00  0.00           O
ATOM   4188  N   THR B 107      17.810  46.760  25.530  1.00  0.00           N
ATOM   4189  CA  THR B 107      17.010  46.120  24.530  1.00  0.00           C
ATOM   4190  CB  THR B 107      17.710  46.010  23.210  1.00  0.00           C
ATOM   4191  OG1 THR B 107      18.250  47.260  22.820  1.00  0.00           O
ATOM   4192  CG2 THR B 107      16.770  45.550  22.090  1.00  0.00           C
ATOM   4193  C   THR B 107      16.510  44.780  24.960  1.00  0.00           C
ATOM   4194  O   THR B 107      15.440  44.660  25.540  1.00  0.00           O
ATOM   4195  N   GLU B 108      17.260  43.700  24.680  1.00  0.00           N
ATOM   4196  CA  GLU B 108      16.830  42.340  24.770  1.00  0.00           C
ATOM   4197  CB  GLU B 108      17.770  41.400  24.010  1.00  0.00           C
ATOM   4198  CG  GLU B 108      17.880  41.650  22.500  1.00  0.00           C
ATOM   4199  CD  GLU B 108      16.520  41.460  21.840  1.00  0.00           C
ATOM   4200  OE1 GLU B 108      15.940  40.350  22.010  1.00  0.00           O
ATOM   4201  OE2 GLU B 108      16.060  42.340  21.070  1.00  0.00           O
ATOM   4202  C   GLU B 108      16.620  41.750  26.120  1.00  0.00           C
ATOM   4203  O   GLU B 108      15.670  41.010  26.350  1.00  0.00           O
ATOM   4204  N   GLY B 109      17.450  42.150  27.100  1.00  0.00           N
ATOM   4205  CA  GLY B 109      17.300  41.760  28.470  1.00  0.00           C
ATOM   4206  C   GLY B 109      16.090  42.360  29.100  1.00  0.00           C
ATOM   4207  O   GLY B 109      15.450  41.730  29.950  1.00  0.00           O
ATOM   4208  N   ALA B 110      15.670  43.550  28.640  1.00  0.00           N
ATOM   4209  CA  ALA B 110      14.510  44.210  29.140  1.00  0.00           C
ATOM   4210  CB  ALA B 110      14.420  45.610  28.520  1.00  0.00           C
ATOM   4211  C   ALA B 110      13.210  43.520  28.870  1.00  0.00           C
ATOM   4212  O   ALA B 110      12.290  43.640  29.670  1.00  0.00           O
ATOM   4213  N   GLU B 111      13.160  42.660  27.840  1.00  0.00           N
ATOM   4214  CA  GLU B 111      12.070  41.820  27.460  1.00  0.00           C
ATOM   4215  CB  GLU B 111      12.210  41.500  25.960  1.00  0.00           C
ATOM   4216  CG  GLU B 111      12.320  42.730  25.060  1.00  0.00           C
ATOM   4217  CD  GLU B 111      11.060  43.580  25.170  1.00  0.00           C
ATOM   4218  OE1 GLU B 111      11.140  44.740  25.660  1.00  0.00           O
ATOM   4219  OE2 GLU B 111      10.010  43.070  24.720  1.00  0.00           O
ATOM   4220  C   GLU B 111      12.000  40.510  28.160  1.00  0.00           C
ATOM   4221  O   GLU B 111      10.960  39.860  28.080  1.00  0.00           O
ATOM   4222  N   LEU B 112      13.070  40.090  28.850  1.00  0.00           N
ATOM   4223  CA  LEU B 112      13.150  38.860  29.590  1.00  0.00           C
ATOM   4224  CB  LEU B 112      14.440  38.100  29.230  1.00  0.00           C
ATOM   4225  CG  LEU B 112      14.440  36.590  29.520  1.00  0.00           C
ATOM   4226  CD1 LEU B 112      13.510  35.850  28.540  1.00  0.00           C
ATOM   4227  CD2 LEU B 112      15.850  35.990  29.390  1.00  0.00           C
ATOM   4228  C   LEU B 112      13.090  39.050  31.070  1.00  0.00           C
ATOM   4229  O   LEU B 112      12.790  38.130  31.820  1.00  0.00           O
ATOM   4230  N   VAL B 113      13.340  40.280  31.540  1.00  0.00           N
ATOM   4231  CA  VAL B 113      13.470  40.610  32.920  1.00  0.00           C
ATOM   4232  CB  VAL B 113      14.060  41.980  33.100  1.00  0.00           C
ATOM   4233  CG1 VAL B 113      13.050  43.120  32.880  1.00  0.00           C
ATOM   4234  CG2 VAL B 113      14.580  42.100  34.540  1.00  0.00           C
ATOM   4235  C   VAL B 113      12.250  40.460  33.770  1.00  0.00           C
ATOM   4236  O   VAL B 113      12.320  40.020  34.910  1.00  0.00           O
ATOM   4237  N   ASP B 114      11.040  40.770  33.280  1.00  0.00           N
ATOM   4238  CA  ASP B 114       9.890  40.660  34.110  1.00  0.00           C
ATOM   4239  CB  ASP B 114       8.820  41.400  33.280  1.00  0.00           C
ATOM   4240  CG  ASP B 114       7.490  41.440  34.010  1.00  0.00           C
ATOM   4241  OD1 ASP B 114       7.510  41.820  35.210  1.00  0.00           O
ATOM   4242  OD2 ASP B 114       6.420  41.160  33.400  1.00  0.00           O
ATOM   4243  C   ASP B 114       9.560  39.220  34.300  1.00  0.00           C
ATOM   4244  O   ASP B 114       9.170  38.780  35.380  1.00  0.00           O
ATOM   4245  N   SER B 115       9.800  38.350  33.300  1.00  0.00           N
ATOM   4246  CA  SER B 115       9.600  36.940  33.400  1.00  0.00           C
ATOM   4247  CB  SER B 115       9.920  36.210  32.090  1.00  0.00           C
ATOM   4248  OG  SER B 115       9.650  34.820  32.110  1.00  0.00           O
ATOM   4249  C   SER B 115      10.350  36.230  34.480  1.00  0.00           C
ATOM   4250  O   SER B 115       9.810  35.300  35.070  1.00  0.00           O
ATOM   4251  N   VAL B 116      11.580  36.680  34.780  1.00  0.00           N
ATOM   4252  CA  VAL B 116      12.370  36.100  35.820  1.00  0.00           C
ATOM   4253  CB  VAL B 116      13.850  36.140  35.560  1.00  0.00           C
ATOM   4254  CG1 VAL B 116      14.100  35.240  34.340  1.00  0.00           C
ATOM   4255  CG2 VAL B 116      14.360  37.570  35.340  1.00  0.00           C
ATOM   4256  C   VAL B 116      12.100  36.680  37.160  1.00  0.00           C
ATOM   4257  O   VAL B 116      12.360  36.020  38.170  1.00  0.00           O
ATOM   4258  N   LEU B 117      11.580  37.920  37.270  1.00  0.00           N
ATOM   4259  CA  LEU B 117      11.260  38.460  38.550  1.00  0.00           C
ATOM   4260  CB  LEU B 117      11.020  39.970  38.410  1.00  0.00           C
ATOM   4261  CG  LEU B 117      12.170  40.790  39.020  1.00  0.00           C
ATOM   4262  CD1 LEU B 117      13.490  40.610  38.260  1.00  0.00           C
ATOM   4263  CD2 LEU B 117      11.860  42.290  39.170  1.00  0.00           C
ATOM   4264  C   LEU B 117      10.130  37.780  39.240  1.00  0.00           C
ATOM   4265  O   LEU B 117      10.090  37.640  40.460  1.00  0.00           O
ATOM   4266  N   ASP B 118       9.180  37.220  38.470  1.00  0.00           N
ATOM   4267  CA  ASP B 118       8.170  36.380  39.040  1.00  0.00           C
ATOM   4268  CB  ASP B 118       7.050  36.280  37.990  1.00  0.00           C
ATOM   4269  CG  ASP B 118       6.330  37.610  37.810  1.00  0.00           C
ATOM   4270  OD1 ASP B 118       6.320  38.090  36.640  1.00  0.00           O
ATOM   4271  OD2 ASP B 118       5.750  38.150  38.780  1.00  0.00           O
ATOM   4272  C   ASP B 118       8.640  35.030  39.440  1.00  0.00           C
ATOM   4273  O   ASP B 118       8.040  34.380  40.290  1.00  0.00           O
ATOM   4274  N   VAL B 119       9.790  34.570  38.910  1.00  0.00           N
ATOM   4275  CA  VAL B 119      10.470  33.400  39.390  1.00  0.00           C
ATOM   4276  CB  VAL B 119      11.360  32.900  38.290  1.00  0.00           C
ATOM   4277  CG1 VAL B 119      12.180  31.660  38.670  1.00  0.00           C
ATOM   4278  CG2 VAL B 119      10.550  32.660  37.010  1.00  0.00           C
ATOM   4279  C   VAL B 119      11.270  33.650  40.620  1.00  0.00           C
ATOM   4280  O   VAL B 119      11.210  32.860  41.570  1.00  0.00           O
ATOM   4281  N   VAL B 120      11.990  34.780  40.690  1.00  0.00           N
ATOM   4282  CA  VAL B 120      12.720  35.230  41.840  1.00  0.00           C
ATOM   4283  CB  VAL B 120      13.400  36.510  41.470  1.00  0.00           C
ATOM   4284  CG1 VAL B 120      13.790  37.420  42.650  1.00  0.00           C
ATOM   4285  CG2 VAL B 120      14.680  36.200  40.670  1.00  0.00           C
ATOM   4286  C   VAL B 120      11.820  35.450  43.000  1.00  0.00           C
ATOM   4287  O   VAL B 120      12.050  34.920  44.090  1.00  0.00           O
ATOM   4288  N   ARG B 121      10.720  36.190  42.780  1.00  0.00           N
ATOM   4289  CA  ARG B 121       9.720  36.430  43.780  1.00  0.00           C
ATOM   4290  CB  ARG B 121       8.740  37.490  43.240  1.00  0.00           C
ATOM   4291  CG  ARG B 121       8.080  38.290  44.360  1.00  0.00           C
ATOM   4292  CD  ARG B 121       7.180  39.430  43.880  1.00  0.00           C
ATOM   4293  NE  ARG B 121       8.120  40.330  43.150  1.00  0.00           N
ATOM   4294  CZ  ARG B 121       8.100  40.680  41.830  1.00  0.00           C
ATOM   4295  NH1 ARG B 121       7.360  40.020  40.890  1.00  0.00           N
ATOM   4296  NH2 ARG B 121       8.910  41.690  41.390  1.00  0.00           N
ATOM   4297  C   ARG B 121       9.050  35.210  44.300  1.00  0.00           C
ATOM   4298  O   ARG B 121       8.740  35.130  45.490  1.00  0.00           O
ATOM   4299  N   LYS B 122       8.900  34.150  43.490  1.00  0.00           N
ATOM   4300  CA  LYS B 122       8.480  32.860  43.930  1.00  0.00           C
ATOM   4301  CB  LYS B 122       8.050  32.030  42.700  1.00  0.00           C
ATOM   4302  CG  LYS B 122       7.600  30.610  43.060  1.00  0.00           C
ATOM   4303  CD  LYS B 122       6.690  30.000  41.980  1.00  0.00           C
ATOM   4304  CE  LYS B 122       7.380  29.760  40.640  1.00  0.00           C
ATOM   4305  NZ  LYS B 122       8.480  28.780  40.760  1.00  0.00           N
ATOM   4306  C   LYS B 122       9.510  32.150  44.730  1.00  0.00           C
ATOM   4307  O   LYS B 122       9.170  31.520  45.730  1.00  0.00           O
ATOM   4308  N   GLU B 123      10.830  32.320  44.500  1.00  0.00           N
ATOM   4309  CA  GLU B 123      11.820  31.780  45.370  1.00  0.00           C
ATOM   4310  CB  GLU B 123      13.240  31.710  44.770  1.00  0.00           C
ATOM   4311  CG  GLU B 123      13.420  30.800  43.550  1.00  0.00           C
ATOM   4312  CD  GLU B 123      12.890  29.410  43.860  1.00  0.00           C
ATOM   4313  OE1 GLU B 123      13.080  28.880  44.990  1.00  0.00           O
ATOM   4314  OE2 GLU B 123      12.230  28.810  42.970  1.00  0.00           O
ATOM   4315  C   GLU B 123      11.880  32.490  46.670  1.00  0.00           C
ATOM   4316  O   GLU B 123      12.080  31.880  47.720  1.00  0.00           O
ATOM   4317  N   SER B 124      11.690  33.820  46.680  1.00  0.00           N
ATOM   4318  CA  SER B 124      11.670  34.580  47.890  1.00  0.00           C
ATOM   4319  CB  SER B 124      11.440  36.090  47.680  1.00  0.00           C
ATOM   4320  OG  SER B 124      12.350  36.620  46.720  1.00  0.00           O
ATOM   4321  C   SER B 124      10.580  34.210  48.840  1.00  0.00           C
ATOM   4322  O   SER B 124      10.820  34.090  50.040  1.00  0.00           O
ATOM   4323  N   GLU B 125       9.350  34.050  48.310  1.00  0.00           N
ATOM   4324  CA  GLU B 125       8.240  33.630  49.110  1.00  0.00           C
ATOM   4325  CB  GLU B 125       7.020  34.070  48.290  1.00  0.00           C
ATOM   4326  CG  GLU B 125       6.880  35.580  48.090  1.00  0.00           C
ATOM   4327  CD  GLU B 125       6.740  36.320  49.420  1.00  0.00           C
ATOM   4328  OE1 GLU B 125       5.730  36.060  50.120  1.00  0.00           O
ATOM   4329  OE2 GLU B 125       7.610  37.140  49.820  1.00  0.00           O
ATOM   4330  C   GLU B 125       8.190  32.180  49.450  1.00  0.00           C
ATOM   4331  O   GLU B 125       7.380  31.780  50.290  1.00  0.00           O
ATOM   4332  N   SER B 126       9.030  31.310  48.870  1.00  0.00           N
ATOM   4333  CA  SER B 126       9.060  29.900  49.100  1.00  0.00           C
ATOM   4334  CB  SER B 126       9.350  29.050  47.860  1.00  0.00           C
ATOM   4335  OG  SER B 126       8.390  29.300  46.840  1.00  0.00           O
ATOM   4336  C   SER B 126      10.090  29.590  50.120  1.00  0.00           C
ATOM   4337  O   SER B 126      10.500  28.430  50.260  1.00  0.00           O
ATOM   4338  N   CYS B 127      10.570  30.610  50.850  1.00  0.00           N
ATOM   4339  CA  CYS B 127      11.620  30.480  51.810  1.00  0.00           C
ATOM   4340  CB  CYS B 127      12.980  30.720  51.140  1.00  0.00           C
ATOM   4341  SG  CYS B 127      13.420  32.360  50.500  1.00  0.00           S
ATOM   4342  C   CYS B 127      11.260  31.430  52.900  1.00  0.00           C
ATOM   4343  O   CYS B 127      10.650  32.470  52.640  1.00  0.00           O
ATOM   4344  N   ASP B 128      11.590  31.090  54.160  1.00  0.00           N
ATOM   4345  CA  ASP B 128      11.300  31.860  55.330  1.00  0.00           C
ATOM   4346  CB  ASP B 128      11.310  31.000  56.600  1.00  0.00           C
ATOM   4347  CG  ASP B 128      12.510  30.060  56.620  1.00  0.00           C
ATOM   4348  OD1 ASP B 128      13.520  30.470  57.250  1.00  0.00           O
ATOM   4349  OD2 ASP B 128      12.530  28.990  55.960  1.00  0.00           O
ATOM   4350  C   ASP B 128      12.170  33.070  55.450  1.00  0.00           C
ATOM   4351  O   ASP B 128      11.840  34.110  54.890  1.00  0.00           O
ATOM   4352  N   CYS B 129      13.300  32.990  56.170  1.00  0.00           N
ATOM   4353  CA  CYS B 129      14.290  34.020  56.320  1.00  0.00           C
ATOM   4354  CB  CYS B 129      14.980  33.900  57.680  1.00  0.00           C
ATOM   4355  SG  CYS B 129      16.220  35.180  58.030  1.00  0.00           S
ATOM   4356  C   CYS B 129      15.310  33.980  55.230  1.00  0.00           C
ATOM   4357  O   CYS B 129      15.950  32.960  55.000  1.00  0.00           O
ATOM   4358  N   LEU B 130      15.470  35.110  54.500  1.00  0.00           N
ATOM   4359  CA  LEU B 130      16.330  35.190  53.360  1.00  0.00           C
ATOM   4360  CB  LEU B 130      15.540  35.950  52.280  1.00  0.00           C
ATOM   4361  CG  LEU B 130      16.320  36.120  50.960  1.00  0.00           C
ATOM   4362  CD1 LEU B 130      16.540  34.790  50.220  1.00  0.00           C
ATOM   4363  CD2 LEU B 130      15.530  37.040  50.020  1.00  0.00           C
ATOM   4364  C   LEU B 130      17.600  35.880  53.700  1.00  0.00           C
ATOM   4365  O   LEU B 130      17.690  37.030  54.130  1.00  0.00           O
ATOM   4366  N   GLN B 131      18.750  35.210  53.490  1.00  0.00           N
ATOM   4367  CA  GLN B 131      20.030  35.810  53.700  1.00  0.00           C
ATOM   4368  CB  GLN B 131      21.090  34.710  53.860  1.00  0.00           C
ATOM   4369  CG  GLN B 131      22.530  35.150  54.130  1.00  0.00           C
ATOM   4370  CD  GLN B 131      22.620  35.920  55.440  1.00  0.00           C
ATOM   4371  OE1 GLN B 131      22.810  35.330  56.500  1.00  0.00           O
ATOM   4372  NE2 GLN B 131      22.500  37.270  55.400  1.00  0.00           N
ATOM   4373  C   GLN B 131      20.460  36.770  52.640  1.00  0.00           C
ATOM   4374  O   GLN B 131      20.810  37.910  52.920  1.00  0.00           O
ATOM   4375  N   GLY B 132      20.400  36.350  51.360  1.00  0.00           N
ATOM   4376  CA  GLY B 132      20.740  37.220  50.280  1.00  0.00           C
ATOM   4377  C   GLY B 132      20.910  36.550  48.950  1.00  0.00           C
ATOM   4378  O   GLY B 132      20.710  35.350  48.780  1.00  0.00           O
ATOM   4379  N   PHE B 133      21.370  37.310  47.940  1.00  0.00           N
ATOM   4380  CA  PHE B 133      21.470  36.970  46.550  1.00  0.00           C
ATOM   4381  CB  PHE B 133      20.810  38.020  45.640  1.00  0.00           C
ATOM   4382  CG  PHE B 133      19.360  38.140  45.950  1.00  0.00           C
ATOM   4383  CD1 PHE B 133      18.910  39.030  46.900  1.00  0.00           C
ATOM   4384  CE1 PHE B 133      17.560  39.130  47.170  1.00  0.00           C
ATOM   4385  CZ  PHE B 133      16.660  38.350  46.490  1.00  0.00           C
ATOM   4386  CD2 PHE B 133      18.430  37.410  45.240  1.00  0.00           C
ATOM   4387  CE2 PHE B 133      17.090  37.490  45.500  1.00  0.00           C
ATOM   4388  C   PHE B 133      22.900  36.920  46.160  1.00  0.00           C
ATOM   4389  O   PHE B 133      23.660  37.800  46.560  1.00  0.00           O
ATOM   4390  N   GLN B 134      23.320  35.900  45.390  1.00  0.00           N
ATOM   4391  CA  GLN B 134      24.620  35.870  44.800  1.00  0.00           C
ATOM   4392  CB  GLN B 134      25.570  34.880  45.490  1.00  0.00           C
ATOM   4393  CG  GLN B 134      25.210  33.400  45.350  1.00  0.00           C
ATOM   4394  CD  GLN B 134      26.290  32.510  45.950  1.00  0.00           C
ATOM   4395  OE1 GLN B 134      26.040  31.870  46.970  1.00  0.00           O
ATOM   4396  NE2 GLN B 134      27.510  32.550  45.360  1.00  0.00           N
ATOM   4397  C   GLN B 134      24.600  35.650  43.320  1.00  0.00           C
ATOM   4398  O   GLN B 134      23.850  34.820  42.810  1.00  0.00           O
ATOM   4399  N   LEU B 135      25.380  36.470  42.590  1.00  0.00           N
ATOM   4400  CA  LEU B 135      25.440  36.520  41.170  1.00  0.00           C
ATOM   4401  CB  LEU B 135      25.230  37.970  40.710  1.00  0.00           C
ATOM   4402  CG  LEU B 135      25.330  38.220  39.190  1.00  0.00           C
ATOM   4403  CD1 LEU B 135      24.320  37.460  38.320  1.00  0.00           C
ATOM   4404  CD2 LEU B 135      25.260  39.740  38.930  1.00  0.00           C
ATOM   4405  C   LEU B 135      26.730  36.010  40.630  1.00  0.00           C
ATOM   4406  O   LEU B 135      27.810  36.240  41.170  1.00  0.00           O
ATOM   4407  N   THR B 136      26.680  35.220  39.540  1.00  0.00           N
ATOM   4408  CA  THR B 136      27.770  34.610  38.840  1.00  0.00           C
ATOM   4409  CB  THR B 136      27.560  33.120  38.830  1.00  0.00           C
ATOM   4410  OG1 THR B 136      27.250  32.610  40.120  1.00  0.00           O
ATOM   4411  CG2 THR B 136      28.860  32.420  38.400  1.00  0.00           C
ATOM   4412  C   THR B 136      27.720  35.080  37.430  1.00  0.00           C
ATOM   4413  O   THR B 136      26.770  34.820  36.700  1.00  0.00           O
ATOM   4414  N   HIS B 137      28.760  35.780  36.940  1.00  0.00           N
ATOM   4415  CA  HIS B 137      28.690  36.370  35.640  1.00  0.00           C
ATOM   4416  CB  HIS B 137      27.700  37.540  35.550  1.00  0.00           C
ATOM   4417  ND1 HIS B 137      28.070  40.040  35.560  1.00  0.00           N
ATOM   4418  CG  HIS B 137      28.220  38.800  36.160  1.00  0.00           C
ATOM   4419  CE1 HIS B 137      28.730  40.930  36.350  1.00  0.00           C
ATOM   4420  NE2 HIS B 137      29.290  40.340  37.390  1.00  0.00           N
ATOM   4421  CD2 HIS B 137      28.950  39.010  37.280  1.00  0.00           C
ATOM   4422  C   HIS B 137      30.030  36.830  35.190  1.00  0.00           C
ATOM   4423  O   HIS B 137      31.000  36.650  35.940  1.00  0.00           O
ATOM   4424  N   SER B 138      30.130  37.370  33.960  1.00  0.00           N
ATOM   4425  CA  SER B 138      31.350  37.990  33.560  1.00  0.00           C
ATOM   4426  CB  SER B 138      31.970  37.270  32.350  1.00  0.00           C
ATOM   4427  OG  SER B 138      33.330  37.590  32.110  1.00  0.00           O
ATOM   4428  C   SER B 138      31.070  39.420  33.220  1.00  0.00           C
ATOM   4429  O   SER B 138      29.980  39.780  32.790  1.00  0.00           O
ATOM   4430  N   LEU B 139      32.060  40.310  33.390  1.00  0.00           N
ATOM   4431  CA  LEU B 139      31.950  41.730  33.290  1.00  0.00           C
ATOM   4432  CB  LEU B 139      32.900  42.380  34.310  1.00  0.00           C
ATOM   4433  CG  LEU B 139      32.580  43.830  34.710  1.00  0.00           C
ATOM   4434  CD1 LEU B 139      31.250  43.860  35.500  1.00  0.00           C
ATOM   4435  CD2 LEU B 139      33.700  44.400  35.600  1.00  0.00           C
ATOM   4436  C   LEU B 139      32.230  42.340  31.960  1.00  0.00           C
ATOM   4437  O   LEU B 139      31.690  43.390  31.600  1.00  0.00           O
ATOM   4438  N   GLY B 140      33.030  41.730  31.070  1.00  0.00           N
ATOM   4439  CA  GLY B 140      33.230  42.170  29.720  1.00  0.00           C
ATOM   4440  C   GLY B 140      32.310  41.550  28.730  1.00  0.00           C
ATOM   4441  O   GLY B 140      32.310  41.910  27.550  1.00  0.00           O
ATOM   4442  N   GLY B 141      31.500  40.590  29.210  1.00  0.00           N
ATOM   4443  CA  GLY B 141      30.490  39.910  28.450  1.00  0.00           C
ATOM   4444  C   GLY B 141      29.460  40.790  27.820  1.00  0.00           C
ATOM   4445  O   GLY B 141      29.330  41.990  28.060  1.00  0.00           O
ATOM   4446  N   GLY B 142      28.590  40.210  26.970  1.00  0.00           N
ATOM   4447  CA  GLY B 142      27.510  40.920  26.350  1.00  0.00           C
ATOM   4448  C   GLY B 142      26.240  40.660  27.080  1.00  0.00           C
ATOM   4449  O   GLY B 142      25.400  41.530  27.290  1.00  0.00           O
ATOM   4450  N   THR B 143      26.070  39.400  27.510  1.00  0.00           N
ATOM   4451  CA  THR B 143      24.880  38.970  28.180  1.00  0.00           C
ATOM   4452  CB  THR B 143      24.570  37.520  27.940  1.00  0.00           C
ATOM   4453  OG1 THR B 143      24.110  37.400  26.600  1.00  0.00           O
ATOM   4454  CG2 THR B 143      23.400  37.030  28.810  1.00  0.00           C
ATOM   4455  C   THR B 143      25.060  39.210  29.640  1.00  0.00           C
ATOM   4456  O   THR B 143      24.270  39.930  30.250  1.00  0.00           O
ATOM   4457  N   GLY B 144      26.170  38.680  30.190  1.00  0.00           N
ATOM   4458  CA  GLY B 144      26.360  38.610  31.600  1.00  0.00           C
ATOM   4459  C   GLY B 144      26.510  39.930  32.270  1.00  0.00           C
ATOM   4460  O   GLY B 144      26.210  40.060  33.460  1.00  0.00           O
ATOM   4461  N   SER B 145      27.020  40.950  31.550  1.00  0.00           N
ATOM   4462  CA  SER B 145      27.270  42.230  32.140  1.00  0.00           C
ATOM   4463  CB  SER B 145      28.580  42.780  31.550  1.00  0.00           C
ATOM   4464  OG  SER B 145      29.040  43.900  32.300  1.00  0.00           O
ATOM   4465  C   SER B 145      26.070  43.110  32.040  1.00  0.00           C
ATOM   4466  O   SER B 145      25.430  43.270  33.070  1.00  0.00           O
ATOM   4467  N   GLY B 146      25.670  43.610  30.850  1.00  0.00           N
ATOM   4468  CA  GLY B 146      24.500  44.410  30.640  1.00  0.00           C
ATOM   4469  C   GLY B 146      23.220  43.910  31.210  1.00  0.00           C
ATOM   4470  O   GLY B 146      22.530  44.690  31.870  1.00  0.00           O
ATOM   4471  N   MET B 147      22.820  42.640  31.010  1.00  0.00           N
ATOM   4472  CA  MET B 147      21.620  42.130  31.590  1.00  0.00           C
ATOM   4473  CB  MET B 147      21.140  40.850  30.890  1.00  0.00           C
ATOM   4474  CG  MET B 147      19.670  40.500  31.150  1.00  0.00           C
ATOM   4475  SD  MET B 147      19.020  38.980  30.380  1.00  0.00           S
ATOM   4476  CE  MET B 147      17.640  39.010  31.560  1.00  0.00           C
ATOM   4477  C   MET B 147      21.730  41.870  33.050  1.00  0.00           C
ATOM   4478  O   MET B 147      20.770  41.990  33.810  1.00  0.00           O
ATOM   4479  N   GLY B 148      22.930  41.490  33.530  1.00  0.00           N
ATOM   4480  CA  GLY B 148      23.090  41.080  34.890  1.00  0.00           C
ATOM   4481  C   GLY B 148      23.070  42.280  35.760  1.00  0.00           C
ATOM   4482  O   GLY B 148      22.490  42.260  36.850  1.00  0.00           O
ATOM   4483  N   THR B 149      23.700  43.390  35.320  1.00  0.00           N
ATOM   4484  CA  THR B 149      23.700  44.630  36.020  1.00  0.00           C
ATOM   4485  CB  THR B 149      24.630  45.610  35.360  1.00  0.00           C
ATOM   4486  OG1 THR B 149      25.940  45.100  35.530  1.00  0.00           O
ATOM   4487  CG2 THR B 149      24.550  47.020  35.960  1.00  0.00           C
ATOM   4488  C   THR B 149      22.340  45.240  36.050  1.00  0.00           C
ATOM   4489  O   THR B 149      21.920  45.770  37.080  1.00  0.00           O
ATOM   4490  N   LEU B 150      21.530  45.130  34.990  1.00  0.00           N
ATOM   4491  CA  LEU B 150      20.160  45.540  35.000  1.00  0.00           C
ATOM   4492  CB  LEU B 150      19.480  45.140  33.670  1.00  0.00           C
ATOM   4493  CG  LEU B 150      17.970  45.420  33.590  1.00  0.00           C
ATOM   4494  CD1 LEU B 150      17.760  46.940  33.510  1.00  0.00           C
ATOM   4495  CD2 LEU B 150      17.300  44.690  32.420  1.00  0.00           C
ATOM   4496  C   LEU B 150      19.360  44.910  36.090  1.00  0.00           C
ATOM   4497  O   LEU B 150      18.620  45.570  36.820  1.00  0.00           O
ATOM   4498  N   LEU B 151      19.390  43.570  36.150  1.00  0.00           N
ATOM   4499  CA  LEU B 151      18.630  42.790  37.070  1.00  0.00           C
ATOM   4500  CB  LEU B 151      18.900  41.320  36.700  1.00  0.00           C
ATOM   4501  CG  LEU B 151      17.870  40.340  37.290  1.00  0.00           C
ATOM   4502  CD1 LEU B 151      17.600  39.150  36.350  1.00  0.00           C
ATOM   4503  CD2 LEU B 151      18.250  39.780  38.670  1.00  0.00           C
ATOM   4504  C   LEU B 151      18.870  43.080  38.510  1.00  0.00           C
ATOM   4505  O   LEU B 151      17.890  43.210  39.260  1.00  0.00           O
ATOM   4506  N   ILE B 152      20.120  43.390  38.880  1.00  0.00           N
ATOM   4507  CA  ILE B 152      20.460  43.990  40.130  1.00  0.00           C
ATOM   4508  CB  ILE B 152      21.950  44.190  40.180  1.00  0.00           C
ATOM   4509  CG2 ILE B 152      22.300  45.250  41.240  1.00  0.00           C
ATOM   4510  CG1 ILE B 152      22.660  42.840  40.330  1.00  0.00           C
ATOM   4511  CD  ILE B 152      24.180  42.970  40.350  1.00  0.00           C
ATOM   4512  C   ILE B 152      19.700  45.210  40.520  1.00  0.00           C
ATOM   4513  O   ILE B 152      19.250  45.370  41.650  1.00  0.00           O
ATOM   4514  N   SER B 153      19.430  46.160  39.610  1.00  0.00           N
ATOM   4515  CA  SER B 153      18.780  47.360  40.030  1.00  0.00           C
ATOM   4516  CB  SER B 153      18.960  48.510  39.030  1.00  0.00           C
ATOM   4517  OG  SER B 153      18.560  49.740  39.610  1.00  0.00           O
ATOM   4518  C   SER B 153      17.340  47.150  40.360  1.00  0.00           C
ATOM   4519  O   SER B 153      16.800  47.830  41.230  1.00  0.00           O
ATOM   4520  N   LYS B 154      16.680  46.140  39.760  1.00  0.00           N
ATOM   4521  CA  LYS B 154      15.320  45.800  40.050  1.00  0.00           C
ATOM   4522  CB  LYS B 154      14.680  44.950  38.940  1.00  0.00           C
ATOM   4523  CG  LYS B 154      14.850  45.500  37.520  1.00  0.00           C
ATOM   4524  CD  LYS B 154      14.050  46.790  37.320  1.00  0.00           C
ATOM   4525  CE  LYS B 154      14.300  47.500  35.990  1.00  0.00           C
ATOM   4526  NZ  LYS B 154      13.350  48.630  35.880  1.00  0.00           N
ATOM   4527  C   LYS B 154      15.120  45.090  41.340  1.00  0.00           C
ATOM   4528  O   LYS B 154      14.070  45.140  41.970  1.00  0.00           O
ATOM   4529  N   ILE B 155      16.190  44.410  41.780  1.00  0.00           N
ATOM   4530  CA  ILE B 155      16.290  43.760  43.050  1.00  0.00           C
ATOM   4531  CB  ILE B 155      17.390  42.740  43.010  1.00  0.00           C
ATOM   4532  CG2 ILE B 155      17.840  42.230  44.390  1.00  0.00           C
ATOM   4533  CG1 ILE B 155      17.080  41.560  42.060  1.00  0.00           C
ATOM   4534  CD  ILE B 155      15.880  40.680  42.430  1.00  0.00           C
ATOM   4535  C   ILE B 155      16.550  44.680  44.190  1.00  0.00           C
ATOM   4536  O   ILE B 155      15.910  44.610  45.240  1.00  0.00           O
ATOM   4537  N   ARG B 156      17.420  45.680  44.010  1.00  0.00           N
ATOM   4538  CA  ARG B 156      17.830  46.570  45.050  1.00  0.00           C
ATOM   4539  CB  ARG B 156      19.010  47.450  44.580  1.00  0.00           C
ATOM   4540  CG  ARG B 156      19.860  48.070  45.680  1.00  0.00           C
ATOM   4541  CD  ARG B 156      20.400  47.070  46.710  1.00  0.00           C
ATOM   4542  NE  ARG B 156      21.400  47.760  47.570  1.00  0.00           N
ATOM   4543  CZ  ARG B 156      22.330  47.080  48.290  1.00  0.00           C
ATOM   4544  NH1 ARG B 156      22.260  45.720  48.420  1.00  0.00           N
ATOM   4545  NH2 ARG B 156      23.340  47.680  48.990  1.00  0.00           N
ATOM   4546  C   ARG B 156      16.730  47.410  45.590  1.00  0.00           C
ATOM   4547  O   ARG B 156      16.680  47.710  46.780  1.00  0.00           O
ATOM   4548  N   GLU B 157      15.760  47.760  44.730  1.00  0.00           N
ATOM   4549  CA  GLU B 157      14.590  48.480  45.130  1.00  0.00           C
ATOM   4550  CB  GLU B 157      13.940  49.190  43.930  1.00  0.00           C
ATOM   4551  CG  GLU B 157      13.390  48.250  42.850  1.00  0.00           C
ATOM   4552  CD  GLU B 157      12.620  49.000  41.770  1.00  0.00           C
ATOM   4553  OE1 GLU B 157      13.210  49.240  40.680  1.00  0.00           O
ATOM   4554  OE2 GLU B 157      11.460  49.410  42.020  1.00  0.00           O
ATOM   4555  C   GLU B 157      13.600  47.630  45.850  1.00  0.00           C
ATOM   4556  O   GLU B 157      12.780  48.090  46.640  1.00  0.00           O
ATOM   4557  N   GLU B 158      13.630  46.300  45.620  1.00  0.00           N
ATOM   4558  CA  GLU B 158      12.640  45.400  46.120  1.00  0.00           C
ATOM   4559  CB  GLU B 158      12.270  44.300  45.110  1.00  0.00           C
ATOM   4560  CG  GLU B 158      11.020  43.520  45.490  1.00  0.00           C
ATOM   4561  CD  GLU B 158      10.550  42.530  44.430  1.00  0.00           C
ATOM   4562  OE1 GLU B 158      10.250  41.350  44.740  1.00  0.00           O
ATOM   4563  OE2 GLU B 158      10.420  42.970  43.250  1.00  0.00           O
ATOM   4564  C   GLU B 158      13.040  44.780  47.420  1.00  0.00           C
ATOM   4565  O   GLU B 158      12.230  44.570  48.330  1.00  0.00           O
ATOM   4566  N   TYR B 159      14.330  44.470  47.610  1.00  0.00           N
ATOM   4567  CA  TYR B 159      14.900  43.830  48.760  1.00  0.00           C
ATOM   4568  CB  TYR B 159      15.450  42.450  48.380  1.00  0.00           C
ATOM   4569  CG  TYR B 159      14.390  41.620  47.750  1.00  0.00           C
ATOM   4570  CD1 TYR B 159      13.530  40.890  48.550  1.00  0.00           C
ATOM   4571  CE1 TYR B 159      12.580  40.090  47.980  1.00  0.00           C
ATOM   4572  CZ  TYR B 159      12.500  40.000  46.610  1.00  0.00           C
ATOM   4573  OH  TYR B 159      11.460  39.260  46.010  1.00  0.00           O
ATOM   4574  CD2 TYR B 159      14.300  41.540  46.380  1.00  0.00           C
ATOM   4575  CE2 TYR B 159      13.350  40.720  45.810  1.00  0.00           C
ATOM   4576  C   TYR B 159      16.030  44.650  49.270  1.00  0.00           C
ATOM   4577  O   TYR B 159      17.180  44.270  49.040  1.00  0.00           O
ATOM   4578  N   PRO B 160      15.860  45.730  49.970  1.00  0.00           N
ATOM   4579  CD  PRO B 160      14.560  46.230  50.390  1.00  0.00           C
ATOM   4580  CA  PRO B 160      16.880  46.730  50.130  1.00  0.00           C
ATOM   4581  CB  PRO B 160      16.140  48.010  50.510  1.00  0.00           C
ATOM   4582  CG  PRO B 160      14.830  47.540  51.150  1.00  0.00           C
ATOM   4583  C   PRO B 160      17.930  46.320  51.110  1.00  0.00           C
ATOM   4584  O   PRO B 160      19.070  46.780  51.040  1.00  0.00           O
ATOM   4585  N   ASP B 161      17.550  45.550  52.140  1.00  0.00           N
ATOM   4586  CA  ASP B 161      18.350  45.100  53.240  1.00  0.00           C
ATOM   4587  CB  ASP B 161      17.420  45.030  54.460  1.00  0.00           C
ATOM   4588  CG  ASP B 161      16.170  44.190  54.250  1.00  0.00           C
ATOM   4589  OD1 ASP B 161      15.880  43.650  53.150  1.00  0.00           O
ATOM   4590  OD2 ASP B 161      15.450  44.040  55.280  1.00  0.00           O
ATOM   4591  C   ASP B 161      19.090  43.850  52.930  1.00  0.00           C
ATOM   4592  O   ASP B 161      20.080  43.540  53.590  1.00  0.00           O
ATOM   4593  N   ARG B 162      18.660  43.000  51.980  1.00  0.00           N
ATOM   4594  CA  ARG B 162      19.270  41.730  51.740  1.00  0.00           C
ATOM   4595  CB  ARG B 162      18.380  40.800  50.910  1.00  0.00           C
ATOM   4596  CG  ARG B 162      17.020  40.500  51.540  1.00  0.00           C
ATOM   4597  CD  ARG B 162      16.990  39.810  52.910  1.00  0.00           C
ATOM   4598  NE  ARG B 162      16.610  40.800  53.960  1.00  0.00           N
ATOM   4599  CZ  ARG B 162      16.520  40.530  55.290  1.00  0.00           C
ATOM   4600  NH1 ARG B 162      16.770  39.280  55.780  1.00  0.00           N
ATOM   4601  NH2 ARG B 162      16.150  41.520  56.160  1.00  0.00           N
ATOM   4602  C   ARG B 162      20.560  41.880  51.010  1.00  0.00           C
ATOM   4603  O   ARG B 162      20.710  42.730  50.130  1.00  0.00           O
ATOM   4604  N   ILE B 163      21.620  41.130  51.380  1.00  0.00           N
ATOM   4605  CA  ILE B 163      22.900  41.420  50.820  1.00  0.00           C
ATOM   4606  CB  ILE B 163      24.050  41.040  51.710  1.00  0.00           C
ATOM   4607  CG2 ILE B 163      24.210  42.120  52.790  1.00  0.00           C
ATOM   4608  CG1 ILE B 163      23.780  39.640  52.300  1.00  0.00           C
ATOM   4609  CD  ILE B 163      25.020  38.980  52.900  1.00  0.00           C
ATOM   4610  C   ILE B 163      23.160  40.840  49.480  1.00  0.00           C
ATOM   4611  O   ILE B 163      22.670  39.770  49.110  1.00  0.00           O
ATOM   4612  N   MET B 164      23.970  41.560  48.670  1.00  0.00           N
ATOM   4613  CA  MET B 164      24.400  41.210  47.350  1.00  0.00           C
ATOM   4614  CB  MET B 164      24.160  42.440  46.450  1.00  0.00           C
ATOM   4615  CG  MET B 164      22.720  42.960  46.490  1.00  0.00           C
ATOM   4616  SD  MET B 164      21.390  41.870  45.900  1.00  0.00           S
ATOM   4617  CE  MET B 164      22.110  41.500  44.280  1.00  0.00           C
ATOM   4618  C   MET B 164      25.840  40.850  47.250  1.00  0.00           C
ATOM   4619  O   MET B 164      26.710  41.700  47.360  1.00  0.00           O
ATOM   4620  N   ASN B 165      26.120  39.570  46.940  1.00  0.00           N
ATOM   4621  CA  ASN B 165      27.420  39.020  46.700  1.00  0.00           C
ATOM   4622  CB  ASN B 165      27.650  37.690  47.440  1.00  0.00           C
ATOM   4623  CG  ASN B 165      28.310  38.030  48.760  1.00  0.00           C
ATOM   4624  OD1 ASN B 165      29.530  38.080  48.920  1.00  0.00           O
ATOM   4625  ND2 ASN B 165      27.480  38.180  49.830  1.00  0.00           N
ATOM   4626  C   ASN B 165      27.570  38.790  45.230  1.00  0.00           C
ATOM   4627  O   ASN B 165      26.750  38.130  44.590  1.00  0.00           O
ATOM   4628  N   THR B 166      28.590  39.360  44.570  1.00  0.00           N
ATOM   4629  CA  THR B 166      28.920  39.100  43.210  1.00  0.00           C
ATOM   4630  CB  THR B 166      28.930  40.350  42.380  1.00  0.00           C
ATOM   4631  OG1 THR B 166      29.750  41.380  42.900  1.00  0.00           O
ATOM   4632  CG2 THR B 166      27.510  40.950  42.450  1.00  0.00           C
ATOM   4633  C   THR B 166      30.250  38.460  42.980  1.00  0.00           C
ATOM   4634  O   THR B 166      31.280  38.750  43.570  1.00  0.00           O
ATOM   4635  N   PHE B 167      30.310  37.540  42.000  1.00  0.00           N
ATOM   4636  CA  PHE B 167      31.540  36.930  41.580  1.00  0.00           C
ATOM   4637  CB  PHE B 167      31.440  35.400  41.710  1.00  0.00           C
ATOM   4638  CG  PHE B 167      31.520  35.090  43.170  1.00  0.00           C
ATOM   4639  CD1 PHE B 167      30.430  35.140  44.010  1.00  0.00           C
ATOM   4640  CE1 PHE B 167      30.510  34.710  45.310  1.00  0.00           C
ATOM   4641  CZ  PHE B 167      31.730  34.290  45.790  1.00  0.00           C
ATOM   4642  CD2 PHE B 167      32.710  34.610  43.670  1.00  0.00           C
ATOM   4643  CE2 PHE B 167      32.840  34.220  44.980  1.00  0.00           C
ATOM   4644  C   PHE B 167      31.660  37.390  40.170  1.00  0.00           C
ATOM   4645  O   PHE B 167      30.980  36.880  39.280  1.00  0.00           O
ATOM   4646  N   SER B 168      32.590  38.330  39.930  1.00  0.00           N
ATOM   4647  CA  SER B 168      32.750  38.940  38.650  1.00  0.00           C
ATOM   4648  CB  SER B 168      32.740  40.480  38.710  1.00  0.00           C
ATOM   4649  OG  SER B 168      31.460  40.910  39.160  1.00  0.00           O
ATOM   4650  C   SER B 168      34.020  38.560  37.970  1.00  0.00           C
ATOM   4651  O   SER B 168      35.100  38.950  38.400  1.00  0.00           O
ATOM   4652  N   VAL B 169      33.930  37.930  36.790  1.00  0.00           N
ATOM   4653  CA  VAL B 169      35.110  37.780  35.990  1.00  0.00           C
ATOM   4654  CB  VAL B 169      34.970  36.660  35.000  1.00  0.00           C
ATOM   4655  CG1 VAL B 169      36.240  36.510  34.150  1.00  0.00           C
ATOM   4656  CG2 VAL B 169      34.750  35.340  35.760  1.00  0.00           C
ATOM   4657  C   VAL B 169      35.430  39.050  35.280  1.00  0.00           C
ATOM   4658  O   VAL B 169      34.560  39.590  34.600  1.00  0.00           O
ATOM   4659  N   VAL B 170      36.640  39.610  35.500  1.00  0.00           N
ATOM   4660  CA  VAL B 170      37.010  40.870  34.940  1.00  0.00           C
ATOM   4661  CB  VAL B 170      37.640  41.780  35.960  1.00  0.00           C
ATOM   4662  CG1 VAL B 170      36.620  42.130  37.050  1.00  0.00           C
ATOM   4663  CG2 VAL B 170      38.870  41.150  36.640  1.00  0.00           C
ATOM   4664  C   VAL B 170      37.910  40.770  33.760  1.00  0.00           C
ATOM   4665  O   VAL B 170      38.610  39.770  33.570  1.00  0.00           O
ATOM   4666  N   PRO B 171      37.990  41.700  32.850  1.00  0.00           N
ATOM   4667  CD  PRO B 171      36.980  42.740  32.710  1.00  0.00           C
ATOM   4668  CA  PRO B 171      39.010  41.750  31.850  1.00  0.00           C
ATOM   4669  CB  PRO B 171      38.790  43.080  31.150  1.00  0.00           C
ATOM   4670  CG  PRO B 171      37.300  43.400  31.350  1.00  0.00           C
ATOM   4671  C   PRO B 171      40.440  41.610  32.270  1.00  0.00           C
ATOM   4672  O   PRO B 171      40.850  42.110  33.310  1.00  0.00           O
ATOM   4673  N   SER B 172      41.230  40.970  31.390  1.00  0.00           N
ATOM   4674  CA  SER B 172      42.620  40.720  31.590  1.00  0.00           C
ATOM   4675  CB  SER B 172      43.110  39.760  30.500  1.00  0.00           C
ATOM   4676  OG  SER B 172      44.520  39.620  30.460  1.00  0.00           O
ATOM   4677  C   SER B 172      43.430  41.970  31.570  1.00  0.00           C
ATOM   4678  O   SER B 172      43.120  42.880  30.810  1.00  0.00           O
ATOM   4679  N   PRO B 173      44.480  42.120  32.320  1.00  0.00           N
ATOM   4680  CD  PRO B 173      45.000  41.140  33.260  1.00  0.00           C
ATOM   4681  CA  PRO B 173      45.410  43.190  32.130  1.00  0.00           C
ATOM   4682  CB  PRO B 173      46.400  43.100  33.290  1.00  0.00           C
ATOM   4683  CG  PRO B 173      46.430  41.590  33.610  1.00  0.00           C
ATOM   4684  C   PRO B 173      46.150  43.130  30.830  1.00  0.00           C
ATOM   4685  O   PRO B 173      46.570  44.150  30.280  1.00  0.00           O
ATOM   4686  N   LYS B 174      46.350  41.910  30.300  1.00  0.00           N
ATOM   4687  CA  LYS B 174      47.220  41.700  29.180  1.00  0.00           C
ATOM   4688  CB  LYS B 174      47.910  40.330  29.340  1.00  0.00           C
ATOM   4689  CG  LYS B 174      48.930  40.280  30.480  1.00  0.00           C
ATOM   4690  CD  LYS B 174      49.740  38.980  30.500  1.00  0.00           C
ATOM   4691  CE  LYS B 174      51.030  38.960  31.310  1.00  0.00           C
ATOM   4692  NZ  LYS B 174      50.750  39.060  32.760  1.00  0.00           N
ATOM   4693  C   LYS B 174      46.440  41.690  27.910  1.00  0.00           C
ATOM   4694  O   LYS B 174      46.690  42.460  26.990  1.00  0.00           O
ATOM   4695  N   VAL B 175      45.470  40.770  27.820  1.00  0.00           N
ATOM   4696  CA  VAL B 175      44.830  40.360  26.610  1.00  0.00           C
ATOM   4697  CB  VAL B 175      44.610  38.870  26.600  1.00  0.00           C
ATOM   4698  CG1 VAL B 175      43.750  38.510  25.380  1.00  0.00           C
ATOM   4699  CG2 VAL B 175      45.980  38.190  26.490  1.00  0.00           C
ATOM   4700  C   VAL B 175      43.530  41.070  26.400  1.00  0.00           C
ATOM   4701  O   VAL B 175      42.590  41.010  27.190  1.00  0.00           O
ATOM   4702  N   SER B 176      43.420  41.770  25.250  1.00  0.00           N
ATOM   4703  CA  SER B 176      42.210  42.340  24.760  1.00  0.00           C
ATOM   4704  CB  SER B 176      42.510  43.410  23.690  1.00  0.00           C
ATOM   4705  OG  SER B 176      41.300  44.030  23.280  1.00  0.00           O
ATOM   4706  C   SER B 176      41.390  41.240  24.190  1.00  0.00           C
ATOM   4707  O   SER B 176      41.520  40.910  23.010  1.00  0.00           O
ATOM   4708  N   ASP B 177      40.460  40.650  24.970  1.00  0.00           N
ATOM   4709  CA  ASP B 177      39.750  39.480  24.540  1.00  0.00           C
ATOM   4710  CB  ASP B 177      39.310  38.770  25.830  1.00  0.00           C
ATOM   4711  CG  ASP B 177      38.690  37.400  25.580  1.00  0.00           C
ATOM   4712  OD1 ASP B 177      39.260  36.530  24.870  1.00  0.00           O
ATOM   4713  OD2 ASP B 177      37.590  37.130  26.130  1.00  0.00           O
ATOM   4714  C   ASP B 177      38.630  39.780  23.610  1.00  0.00           C
ATOM   4715  O   ASP B 177      38.340  39.020  22.690  1.00  0.00           O
ATOM   4716  N   THR B 178      38.040  40.980  23.790  1.00  0.00           N
ATOM   4717  CA  THR B 178      37.200  41.590  22.810  1.00  0.00           C
ATOM   4718  CB  THR B 178      35.780  41.110  22.830  1.00  0.00           C
ATOM   4719  OG1 THR B 178      35.000  41.630  21.760  1.00  0.00           O
ATOM   4720  CG2 THR B 178      35.030  41.460  24.130  1.00  0.00           C
ATOM   4721  C   THR B 178      37.360  43.070  22.940  1.00  0.00           C
ATOM   4722  O   THR B 178      37.610  43.640  24.000  1.00  0.00           O
ATOM   4723  N   VAL B 179      37.350  43.760  21.790  1.00  0.00           N
ATOM   4724  CA  VAL B 179      37.720  45.130  21.660  1.00  0.00           C
ATOM   4725  CB  VAL B 179      37.980  45.460  20.220  1.00  0.00           C
ATOM   4726  CG1 VAL B 179      39.160  44.630  19.690  1.00  0.00           C
ATOM   4727  CG2 VAL B 179      36.760  45.190  19.320  1.00  0.00           C
ATOM   4728  C   VAL B 179      36.870  46.190  22.280  1.00  0.00           C
ATOM   4729  O   VAL B 179      37.220  47.360  22.230  1.00  0.00           O
ATOM   4730  N   VAL B 180      35.750  45.770  22.890  1.00  0.00           N
ATOM   4731  CA  VAL B 180      34.830  46.580  23.630  1.00  0.00           C
ATOM   4732  CB  VAL B 180      33.460  46.370  23.060  1.00  0.00           C
ATOM   4733  CG1 VAL B 180      33.370  46.930  21.630  1.00  0.00           C
ATOM   4734  CG2 VAL B 180      33.010  44.900  23.100  1.00  0.00           C
ATOM   4735  C   VAL B 180      34.760  46.280  25.090  1.00  0.00           C
ATOM   4736  O   VAL B 180      33.840  46.730  25.780  1.00  0.00           O
ATOM   4737  N   GLU B 181      35.700  45.500  25.650  1.00  0.00           N
ATOM   4738  CA  GLU B 181      35.780  45.240  27.050  1.00  0.00           C
ATOM   4739  CB  GLU B 181      36.920  44.270  27.390  1.00  0.00           C
ATOM   4740  CG  GLU B 181      36.630  42.820  27.020  1.00  0.00           C
ATOM   4741  CD  GLU B 181      37.800  41.910  27.370  1.00  0.00           C
ATOM   4742  OE1 GLU B 181      37.610  40.990  28.200  1.00  0.00           O
ATOM   4743  OE2 GLU B 181      38.930  42.100  26.830  1.00  0.00           O
ATOM   4744  C   GLU B 181      35.810  46.450  27.920  1.00  0.00           C
ATOM   4745  O   GLU B 181      35.120  46.400  28.940  1.00  0.00           O
ATOM   4746  N   PRO B 182      36.420  47.580  27.680  1.00  0.00           N
ATOM   4747  CD  PRO B 182      37.620  47.650  26.850  1.00  0.00           C
ATOM   4748  CA  PRO B 182      36.200  48.800  28.400  1.00  0.00           C
ATOM   4749  CB  PRO B 182      37.110  49.830  27.740  1.00  0.00           C
ATOM   4750  CG  PRO B 182      38.290  48.980  27.250  1.00  0.00           C
ATOM   4751  C   PRO B 182      34.820  49.340  28.450  1.00  0.00           C
ATOM   4752  O   PRO B 182      34.450  50.050  29.380  1.00  0.00           O
ATOM   4753  N   TYR B 183      33.960  49.070  27.450  1.00  0.00           N
ATOM   4754  CA  TYR B 183      32.620  49.580  27.460  1.00  0.00           C
ATOM   4755  CB  TYR B 183      32.030  49.580  26.040  1.00  0.00           C
ATOM   4756  CG  TYR B 183      32.550  50.700  25.200  1.00  0.00           C
ATOM   4757  CD1 TYR B 183      33.060  50.440  23.950  1.00  0.00           C
ATOM   4758  CE1 TYR B 183      33.500  51.480  23.170  1.00  0.00           C
ATOM   4759  CZ  TYR B 183      33.350  52.780  23.590  1.00  0.00           C
ATOM   4760  OH  TYR B 183      33.680  53.900  22.790  1.00  0.00           O
ATOM   4761  CD2 TYR B 183      32.390  51.990  25.650  1.00  0.00           C
ATOM   4762  CE2 TYR B 183      32.830  53.020  24.840  1.00  0.00           C
ATOM   4763  C   TYR B 183      31.710  48.740  28.280  1.00  0.00           C
ATOM   4764  O   TYR B 183      30.990  49.220  29.150  1.00  0.00           O
ATOM   4765  N   ASN B 184      31.760  47.410  28.070  1.00  0.00           N
ATOM   4766  CA  ASN B 184      30.900  46.540  28.810  1.00  0.00           C
ATOM   4767  CB  ASN B 184      30.950  45.120  28.220  1.00  0.00           C
ATOM   4768  CG  ASN B 184      30.420  45.190  26.800  1.00  0.00           C
ATOM   4769  OD1 ASN B 184      29.810  46.140  26.330  1.00  0.00           O
ATOM   4770  ND2 ASN B 184      30.700  44.090  26.050  1.00  0.00           N
ATOM   4771  C   ASN B 184      31.190  46.530  30.270  1.00  0.00           C
ATOM   4772  O   ASN B 184      30.310  46.420  31.120  1.00  0.00           O
ATOM   4773  N   ALA B 185      32.470  46.690  30.670  1.00  0.00           N
ATOM   4774  CA  ALA B 185      32.820  46.760  32.060  1.00  0.00           C
ATOM   4775  CB  ALA B 185      34.320  46.510  32.230  1.00  0.00           C
ATOM   4776  C   ALA B 185      32.470  48.040  32.720  1.00  0.00           C
ATOM   4777  O   ALA B 185      31.770  48.060  33.730  1.00  0.00           O
ATOM   4778  N   THR B 186      32.880  49.190  32.150  1.00  0.00           N
ATOM   4779  CA  THR B 186      32.730  50.480  32.730  1.00  0.00           C
ATOM   4780  CB  THR B 186      33.360  51.590  31.930  1.00  0.00           C
ATOM   4781  OG1 THR B 186      34.730  51.310  31.690  1.00  0.00           O
ATOM   4782  CG2 THR B 186      33.370  52.910  32.720  1.00  0.00           C
ATOM   4783  C   THR B 186      31.310  50.860  32.990  1.00  0.00           C
ATOM   4784  O   THR B 186      30.970  51.410  34.030  1.00  0.00           O
ATOM   4785  N   LEU B 187      30.410  50.520  32.050  1.00  0.00           N
ATOM   4786  CA  LEU B 187      29.000  50.760  32.160  1.00  0.00           C
ATOM   4787  CB  LEU B 187      28.310  50.470  30.820  1.00  0.00           C
ATOM   4788  CG  LEU B 187      28.700  51.500  29.740  1.00  0.00           C
ATOM   4789  CD1 LEU B 187      28.070  51.020  28.420  1.00  0.00           C
ATOM   4790  CD2 LEU B 187      28.240  52.940  30.050  1.00  0.00           C
ATOM   4791  C   LEU B 187      28.300  50.030  33.260  1.00  0.00           C
ATOM   4792  O   LEU B 187      27.430  50.610  33.910  1.00  0.00           O
ATOM   4793  N   SER B 188      28.680  48.760  33.500  1.00  0.00           N
ATOM   4794  CA  SER B 188      28.210  47.970  34.590  1.00  0.00           C
ATOM   4795  CB  SER B 188      28.660  46.500  34.430  1.00  0.00           C
ATOM   4796  OG  SER B 188      27.740  45.870  33.550  1.00  0.00           O
ATOM   4797  C   SER B 188      28.670  48.480  35.910  1.00  0.00           C
ATOM   4798  O   SER B 188      27.870  48.760  36.810  1.00  0.00           O
ATOM   4799  N   VAL B 189      29.990  48.740  36.020  1.00  0.00           N
ATOM   4800  CA  VAL B 189      30.720  49.270  37.120  1.00  0.00           C
ATOM   4801  CB  VAL B 189      32.170  49.370  36.750  1.00  0.00           C
ATOM   4802  CG1 VAL B 189      33.030  50.300  37.620  1.00  0.00           C
ATOM   4803  CG2 VAL B 189      32.750  47.950  36.840  1.00  0.00           C
ATOM   4804  C   VAL B 189      30.230  50.600  37.580  1.00  0.00           C
ATOM   4805  O   VAL B 189      30.340  50.950  38.760  1.00  0.00           O
ATOM   4806  N   HIS B 190      29.520  51.340  36.720  1.00  0.00           N
ATOM   4807  CA  HIS B 190      28.810  52.520  37.100  1.00  0.00           C
ATOM   4808  CB  HIS B 190      28.170  53.210  35.870  1.00  0.00           C
ATOM   4809  ND1 HIS B 190      26.670  55.220  35.370  1.00  0.00           N
ATOM   4810  CG  HIS B 190      27.560  54.540  36.190  1.00  0.00           C
ATOM   4811  CE1 HIS B 190      26.390  56.410  35.960  1.00  0.00           C
ATOM   4812  NE2 HIS B 190      27.060  56.560  37.090  1.00  0.00           N
ATOM   4813  CD2 HIS B 190      27.790  55.400  37.220  1.00  0.00           C
ATOM   4814  C   HIS B 190      27.700  52.270  38.060  1.00  0.00           C
ATOM   4815  O   HIS B 190      27.560  52.980  39.050  1.00  0.00           O
ATOM   4816  N   GLN B 191      26.880  51.230  37.850  1.00  0.00           N
ATOM   4817  CA  GLN B 191      25.730  50.990  38.670  1.00  0.00           C
ATOM   4818  CB  GLN B 191      24.700  50.250  37.810  1.00  0.00           C
ATOM   4819  CG  GLN B 191      24.110  51.090  36.680  1.00  0.00           C
ATOM   4820  CD  GLN B 191      23.060  50.230  35.980  1.00  0.00           C
ATOM   4821  OE1 GLN B 191      22.420  49.420  36.640  1.00  0.00           O
ATOM   4822  NE2 GLN B 191      22.910  50.440  34.640  1.00  0.00           N
ATOM   4823  C   GLN B 191      26.060  50.150  39.860  1.00  0.00           C
ATOM   4824  O   GLN B 191      25.500  50.360  40.940  1.00  0.00           O
ATOM   4825  N   LEU B 192      27.020  49.230  39.730  1.00  0.00           N
ATOM   4826  CA  LEU B 192      27.400  48.320  40.770  1.00  0.00           C
ATOM   4827  CB  LEU B 192      28.660  47.560  40.340  1.00  0.00           C
ATOM   4828  CG  LEU B 192      28.420  46.510  39.250  1.00  0.00           C
ATOM   4829  CD1 LEU B 192      29.760  45.870  38.830  1.00  0.00           C
ATOM   4830  CD2 LEU B 192      27.490  45.380  39.740  1.00  0.00           C
ATOM   4831  C   LEU B 192      27.670  48.910  42.120  1.00  0.00           C
ATOM   4832  O   LEU B 192      27.140  48.430  43.120  1.00  0.00           O
ATOM   4833  N   VAL B 193      28.490  49.970  42.190  1.00  0.00           N
ATOM   4834  CA  VAL B 193      28.920  50.540  43.430  1.00  0.00           C
ATOM   4835  CB  VAL B 193      29.950  51.620  43.230  1.00  0.00           C
ATOM   4836  CG1 VAL B 193      31.160  50.960  42.550  1.00  0.00           C
ATOM   4837  CG2 VAL B 193      29.430  52.780  42.360  1.00  0.00           C
ATOM   4838  C   VAL B 193      27.820  51.060  44.290  1.00  0.00           C
ATOM   4839  O   VAL B 193      27.990  51.200  45.500  1.00  0.00           O
ATOM   4840  N   GLU B 194      26.640  51.340  43.700  1.00  0.00           N
ATOM   4841  CA  GLU B 194      25.480  51.790  44.390  1.00  0.00           C
ATOM   4842  CB  GLU B 194      24.790  52.830  43.490  1.00  0.00           C
ATOM   4843  CG  GLU B 194      25.730  53.970  43.110  1.00  0.00           C
ATOM   4844  CD  GLU B 194      25.030  55.140  42.430  1.00  0.00           C
ATOM   4845  OE1 GLU B 194      24.350  55.910  43.170  1.00  0.00           O
ATOM   4846  OE2 GLU B 194      25.190  55.330  41.200  1.00  0.00           O
ATOM   4847  C   GLU B 194      24.510  50.700  44.690  1.00  0.00           C
ATOM   4848  O   GLU B 194      23.590  50.870  45.490  1.00  0.00           O
ATOM   4849  N   ASN B 195      24.700  49.490  44.120  1.00  0.00           N
ATOM   4850  CA  ASN B 195      23.730  48.440  44.200  1.00  0.00           C
ATOM   4851  CB  ASN B 195      23.110  48.200  42.820  1.00  0.00           C
ATOM   4852  CG  ASN B 195      22.270  49.370  42.330  1.00  0.00           C
ATOM   4853  OD1 ASN B 195      21.570  50.000  43.120  1.00  0.00           O
ATOM   4854  ND2 ASN B 195      22.250  49.630  40.990  1.00  0.00           N
ATOM   4855  C   ASN B 195      24.220  47.130  44.710  1.00  0.00           C
ATOM   4856  O   ASN B 195      23.400  46.270  45.010  1.00  0.00           O
ATOM   4857  N   THR B 196      25.540  46.910  44.870  1.00  0.00           N
ATOM   4858  CA  THR B 196      26.120  45.720  45.420  1.00  0.00           C
ATOM   4859  CB  THR B 196      27.270  45.160  44.640  1.00  0.00           C
ATOM   4860  OG1 THR B 196      28.290  46.090  44.330  1.00  0.00           O
ATOM   4861  CG2 THR B 196      26.690  44.590  43.340  1.00  0.00           C
ATOM   4862  C   THR B 196      26.620  45.990  46.800  1.00  0.00           C
ATOM   4863  O   THR B 196      26.900  47.110  47.210  1.00  0.00           O
ATOM   4864  N   ASP B 197      26.810  44.900  47.570  1.00  0.00           N
ATOM   4865  CA  ASP B 197      27.400  44.950  48.870  1.00  0.00           C
ATOM   4866  CB  ASP B 197      26.590  44.120  49.880  1.00  0.00           C
ATOM   4867  CG  ASP B 197      25.250  44.810  50.070  1.00  0.00           C
ATOM   4868  OD1 ASP B 197      25.280  46.010  50.450  1.00  0.00           O
ATOM   4869  OD2 ASP B 197      24.160  44.220  49.860  1.00  0.00           O
ATOM   4870  C   ASP B 197      28.790  44.400  48.870  1.00  0.00           C
ATOM   4871  O   ASP B 197      29.740  45.090  49.240  1.00  0.00           O
ATOM   4872  N   GLU B 198      28.970  43.160  48.400  1.00  0.00           N
ATOM   4873  CA  GLU B 198      30.240  42.500  48.330  1.00  0.00           C
ATOM   4874  CB  GLU B 198      30.260  41.290  49.280  1.00  0.00           C
ATOM   4875  CG  GLU B 198      29.870  41.620  50.720  1.00  0.00           C
ATOM   4876  CD  GLU B 198      30.210  40.450  51.640  1.00  0.00           C
ATOM   4877  OE1 GLU B 198      31.340  40.210  52.020  1.00  0.00           O
ATOM   4878  OE2 GLU B 198      29.130  39.710  52.130  1.00  0.00           O
ATOM   4879  C   GLU B 198      30.520  42.040  46.940  1.00  0.00           C
ATOM   4880  O   GLU B 198      29.650  41.750  46.130  1.00  0.00           O
ATOM   4881  N   THR B 199      31.810  42.050  46.550  1.00  0.00           N
ATOM   4882  CA  THR B 199      32.180  41.770  45.200  1.00  0.00           C
ATOM   4883  CB  THR B 199      32.240  43.000  44.340  1.00  0.00           C
ATOM   4884  OG1 THR B 199      30.930  43.550  44.260  1.00  0.00           O
ATOM   4885  CG2 THR B 199      32.700  42.680  42.900  1.00  0.00           C
ATOM   4886  C   THR B 199      33.570  41.220  45.130  1.00  0.00           C
ATOM   4887  O   THR B 199      34.500  41.800  45.690  1.00  0.00           O
ATOM   4888  N   TYR B 200      33.720  40.070  44.450  1.00  0.00           N
ATOM   4889  CA  TYR B 200      34.990  39.470  44.200  1.00  0.00           C
ATOM   4890  CB  TYR B 200      34.980  37.950  44.420  1.00  0.00           C
ATOM   4891  CG  TYR B 200      34.480  37.700  45.800  1.00  0.00           C
ATOM   4892  CD1 TYR B 200      33.200  37.270  46.050  1.00  0.00           C
ATOM   4893  CE1 TYR B 200      32.710  37.120  47.330  1.00  0.00           C
ATOM   4894  CZ  TYR B 200      33.550  37.340  48.390  1.00  0.00           C
ATOM   4895  OH  TYR B 200      33.030  37.160  49.690  1.00  0.00           O
ATOM   4896  CD2 TYR B 200      35.260  38.010  46.880  1.00  0.00           C
ATOM   4897  CE2 TYR B 200      34.820  37.840  48.170  1.00  0.00           C
ATOM   4898  C   TYR B 200      35.340  39.720  42.770  1.00  0.00           C
ATOM   4899  O   TYR B 200      34.510  39.530  41.890  1.00  0.00           O
ATOM   4900  N   CYS B 201      36.580  40.170  42.490  1.00  0.00           N
ATOM   4901  CA  CYS B 201      37.100  40.360  41.180  1.00  0.00           C
ATOM   4902  CB  CYS B 201      37.950  41.640  41.070  1.00  0.00           C
ATOM   4903  SG  CYS B 201      36.940  43.140  41.250  1.00  0.00           S
ATOM   4904  C   CYS B 201      38.030  39.230  40.880  1.00  0.00           C
ATOM   4905  O   CYS B 201      39.050  39.070  41.550  1.00  0.00           O
ATOM   4906  N   ILE B 202      37.760  38.420  39.840  1.00  0.00           N
ATOM   4907  CA  ILE B 202      38.550  37.280  39.480  1.00  0.00           C
ATOM   4908  CB  ILE B 202      37.780  36.000  39.540  1.00  0.00           C
ATOM   4909  CG2 ILE B 202      38.660  34.810  39.110  1.00  0.00           C
ATOM   4910  CG1 ILE B 202      37.200  35.670  40.920  1.00  0.00           C
ATOM   4911  CD  ILE B 202      36.150  34.560  40.950  1.00  0.00           C
ATOM   4912  C   ILE B 202      39.090  37.490  38.110  1.00  0.00           C
ATOM   4913  O   ILE B 202      38.330  37.800  37.190  1.00  0.00           O
ATOM   4914  N   ASP B 203      40.410  37.360  37.920  1.00  0.00           N
ATOM   4915  CA  ASP B 203      41.090  37.530  36.680  1.00  0.00           C
ATOM   4916  CB  ASP B 203      42.430  38.230  36.950  1.00  0.00           C
ATOM   4917  CG  ASP B 203      43.200  38.580  35.680  1.00  0.00           C
ATOM   4918  OD1 ASP B 203      42.540  38.930  34.670  1.00  0.00           O
ATOM   4919  OD2 ASP B 203      44.460  38.600  35.770  1.00  0.00           O
ATOM   4920  C   ASP B 203      41.400  36.180  36.110  1.00  0.00           C
ATOM   4921  O   ASP B 203      42.100  35.370  36.710  1.00  0.00           O
ATOM   4922  N   ASN B 204      41.010  35.930  34.850  1.00  0.00           N
ATOM   4923  CA  ASN B 204      41.400  34.760  34.140  1.00  0.00           C
ATOM   4924  CB  ASN B 204      40.620  34.660  32.820  1.00  0.00           C
ATOM   4925  CG  ASN B 204      39.190  34.230  33.110  1.00  0.00           C
ATOM   4926  OD1 ASN B 204      38.750  33.900  34.210  1.00  0.00           O
ATOM   4927  ND2 ASN B 204      38.390  34.170  32.020  1.00  0.00           N
ATOM   4928  C   ASN B 204      42.840  34.680  33.800  1.00  0.00           C
ATOM   4929  O   ASN B 204      43.380  33.580  33.750  1.00  0.00           O
ATOM   4930  N   GLU B 205      43.530  35.830  33.660  1.00  0.00           N
ATOM   4931  CA  GLU B 205      44.920  35.870  33.330  1.00  0.00           C
ATOM   4932  CB  GLU B 205      45.290  37.300  32.900  1.00  0.00           C
ATOM   4933  CG  GLU B 205      46.520  37.420  32.000  1.00  0.00           C
ATOM   4934  CD  GLU B 205      46.240  36.790  30.640  1.00  0.00           C
ATOM   4935  OE1 GLU B 205      45.360  37.300  29.910  1.00  0.00           O
ATOM   4936  OE2 GLU B 205      46.960  35.800  30.330  1.00  0.00           O
ATOM   4937  C   GLU B 205      45.780  35.350  34.440  1.00  0.00           C
ATOM   4938  O   GLU B 205      46.720  34.570  34.270  1.00  0.00           O
ATOM   4939  N   ALA B 206      45.390  35.690  35.680  1.00  0.00           N
ATOM   4940  CA  ALA B 206      46.020  35.260  36.890  1.00  0.00           C
ATOM   4941  CB  ALA B 206      45.390  35.930  38.130  1.00  0.00           C
ATOM   4942  C   ALA B 206      45.940  33.790  37.090  1.00  0.00           C
ATOM   4943  O   ALA B 206      46.930  33.250  37.580  1.00  0.00           O
ATOM   4944  N   LEU B 207      44.840  33.120  36.710  1.00  0.00           N
ATOM   4945  CA  LEU B 207      44.570  31.730  36.880  1.00  0.00           C
ATOM   4946  CB  LEU B 207      43.100  31.360  36.630  1.00  0.00           C
ATOM   4947  CG  LEU B 207      42.010  31.990  37.520  1.00  0.00           C
ATOM   4948  CD1 LEU B 207      40.730  31.170  37.300  1.00  0.00           C
ATOM   4949  CD2 LEU B 207      42.410  32.020  39.010  1.00  0.00           C
ATOM   4950  C   LEU B 207      45.440  30.890  36.000  1.00  0.00           C
ATOM   4951  O   LEU B 207      45.890  29.810  36.360  1.00  0.00           O
ATOM   4952  N   TYR B 208      45.780  31.440  34.820  1.00  0.00           N
ATOM   4953  CA  TYR B 208      46.710  30.770  33.960  1.00  0.00           C
ATOM   4954  CB  TYR B 208      46.770  31.360  32.540  1.00  0.00           C
ATOM   4955  CG  TYR B 208      45.470  31.070  31.880  1.00  0.00           C
ATOM   4956  CD1 TYR B 208      45.210  29.790  31.450  1.00  0.00           C
ATOM   4957  CE1 TYR B 208      44.080  29.550  30.690  1.00  0.00           C
ATOM   4958  CZ  TYR B 208      43.220  30.580  30.390  1.00  0.00           C
ATOM   4959  OH  TYR B 208      42.050  30.340  29.640  1.00  0.00           O
ATOM   4960  CD2 TYR B 208      44.650  32.100  31.490  1.00  0.00           C
ATOM   4961  CE2 TYR B 208      43.520  31.870  30.750  1.00  0.00           C
ATOM   4962  C   TYR B 208      48.100  30.710  34.500  1.00  0.00           C
ATOM   4963  O   TYR B 208      48.710  29.640  34.390  1.00  0.00           O
ATOM   4964  N   ASP B 209      48.600  31.740  35.190  1.00  0.00           N
ATOM   4965  CA  ASP B 209      49.860  31.680  35.860  1.00  0.00           C
ATOM   4966  CB  ASP B 209      50.340  33.070  36.330  1.00  0.00           C
ATOM   4967  CG  ASP B 209      50.710  33.960  35.150  1.00  0.00           C
ATOM   4968  OD1 ASP B 209      51.470  33.440  34.280  1.00  0.00           O
ATOM   4969  OD2 ASP B 209      50.340  35.160  35.100  1.00  0.00           O
ATOM   4970  C   ASP B 209      49.850  30.740  37.020  1.00  0.00           C
ATOM   4971  O   ASP B 209      50.820  30.010  37.240  1.00  0.00           O
ATOM   4972  N   ILE B 210      48.730  30.600  37.750  1.00  0.00           N
ATOM   4973  CA  ILE B 210      48.550  29.630  38.790  1.00  0.00           C
ATOM   4974  CB  ILE B 210      47.310  29.850  39.600  1.00  0.00           C
ATOM   4975  CG2 ILE B 210      47.070  28.680  40.570  1.00  0.00           C
ATOM   4976  CG1 ILE B 210      47.430  31.170  40.390  1.00  0.00           C
ATOM   4977  CD  ILE B 210      46.160  31.590  41.130  1.00  0.00           C
ATOM   4978  C   ILE B 210      48.630  28.230  38.290  1.00  0.00           C
ATOM   4979  O   ILE B 210      49.320  27.380  38.850  1.00  0.00           O
ATOM   4980  N   CYS B 211      47.930  27.900  37.200  1.00  0.00           N
ATOM   4981  CA  CYS B 211      47.870  26.630  36.550  1.00  0.00           C
ATOM   4982  CB  CYS B 211      46.860  26.660  35.400  1.00  0.00           C
ATOM   4983  SG  CYS B 211      45.140  26.770  35.990  1.00  0.00           S
ATOM   4984  C   CYS B 211      49.190  26.220  35.980  1.00  0.00           C
ATOM   4985  O   CYS B 211      49.600  25.070  36.090  1.00  0.00           O
ATOM   4986  N   PHE B 212      49.960  27.200  35.460  1.00  0.00           N
ATOM   4987  CA  PHE B 212      51.270  26.960  34.960  1.00  0.00           C
ATOM   4988  CB  PHE B 212      51.600  28.170  34.070  1.00  0.00           C
ATOM   4989  CG  PHE B 212      52.790  27.900  33.220  1.00  0.00           C
ATOM   4990  CD1 PHE B 212      52.640  27.370  31.960  1.00  0.00           C
ATOM   4991  CE1 PHE B 212      53.730  27.130  31.160  1.00  0.00           C
ATOM   4992  CZ  PHE B 212      55.010  27.400  31.580  1.00  0.00           C
ATOM   4993  CD2 PHE B 212      54.080  28.180  33.620  1.00  0.00           C
ATOM   4994  CE2 PHE B 212      55.180  27.930  32.840  1.00  0.00           C
ATOM   4995  C   PHE B 212      52.260  26.770  36.050  1.00  0.00           C
ATOM   4996  O   PHE B 212      52.950  25.750  36.120  1.00  0.00           O
ATOM   4997  N   ARG B 213      52.390  27.750  36.960  1.00  0.00           N
ATOM   4998  CA  ARG B 213      53.500  27.740  37.870  1.00  0.00           C
ATOM   4999  CB  ARG B 213      53.850  29.140  38.380  1.00  0.00           C
ATOM   5000  CG  ARG B 213      54.220  30.140  37.280  1.00  0.00           C
ATOM   5001  CD  ARG B 213      54.680  31.520  37.760  1.00  0.00           C
ATOM   5002  NE  ARG B 213      53.510  32.170  38.410  1.00  0.00           N
ATOM   5003  CZ  ARG B 213      53.550  33.490  38.760  1.00  0.00           C
ATOM   5004  NH1 ARG B 213      54.670  34.280  38.680  1.00  0.00           N
ATOM   5005  NH2 ARG B 213      52.450  34.060  39.320  1.00  0.00           N
ATOM   5006  C   ARG B 213      53.250  26.930  39.090  1.00  0.00           C
ATOM   5007  O   ARG B 213      54.060  26.070  39.440  1.00  0.00           O
ATOM   5008  N   THR B 214      52.140  27.050  39.840  1.00  0.00           N
ATOM   5009  CA  THR B 214      51.910  26.390  41.090  1.00  0.00           C
ATOM   5010  CB  THR B 214      50.860  27.050  41.930  1.00  0.00           C
ATOM   5011  OG1 THR B 214      51.110  28.450  41.980  1.00  0.00           O
ATOM   5012  CG2 THR B 214      50.950  26.570  43.380  1.00  0.00           C
ATOM   5013  C   THR B 214      51.530  24.960  40.920  1.00  0.00           C
ATOM   5014  O   THR B 214      52.030  24.080  41.620  1.00  0.00           O
ATOM   5015  N   LEU B 215      50.660  24.630  39.940  1.00  0.00           N
ATOM   5016  CA  LEU B 215      50.140  23.310  39.740  1.00  0.00           C
ATOM   5017  CB  LEU B 215      48.650  23.450  39.380  1.00  0.00           C
ATOM   5018  CG  LEU B 215      47.780  24.080  40.480  1.00  0.00           C
ATOM   5019  CD1 LEU B 215      46.330  24.250  39.990  1.00  0.00           C
ATOM   5020  CD2 LEU B 215      47.740  23.210  41.750  1.00  0.00           C
ATOM   5021  C   LEU B 215      50.820  22.510  38.690  1.00  0.00           C
ATOM   5022  O   LEU B 215      50.560  21.310  38.560  1.00  0.00           O
ATOM   5023  N   LYS B 216      51.690  23.130  37.880  1.00  0.00           N
ATOM   5024  CA  LYS B 216      52.550  22.450  36.960  1.00  0.00           C
ATOM   5025  CB  LYS B 216      53.550  21.540  37.690  1.00  0.00           C
ATOM   5026  CG  LYS B 216      54.480  22.260  38.660  1.00  0.00           C
ATOM   5027  CD  LYS B 216      55.430  23.220  37.930  1.00  0.00           C
ATOM   5028  CE  LYS B 216      56.600  23.630  38.820  1.00  0.00           C
ATOM   5029  NZ  LYS B 216      56.120  24.420  39.970  1.00  0.00           N
ATOM   5030  C   LYS B 216      51.800  21.760  35.870  1.00  0.00           C
ATOM   5031  O   LYS B 216      52.130  20.670  35.410  1.00  0.00           O
ATOM   5032  N   LEU B 217      50.710  22.400  35.400  1.00  0.00           N
ATOM   5033  CA  LEU B 217      49.780  21.900  34.440  1.00  0.00           C
ATOM   5034  CB  LEU B 217      48.350  22.410  34.670  1.00  0.00           C
ATOM   5035  CG  LEU B 217      47.710  21.870  35.970  1.00  0.00           C
ATOM   5036  CD1 LEU B 217      46.430  22.670  36.220  1.00  0.00           C
ATOM   5037  CD2 LEU B 217      47.420  20.370  35.830  1.00  0.00           C
ATOM   5038  C   LEU B 217      50.180  22.260  33.040  1.00  0.00           C
ATOM   5039  O   LEU B 217      50.590  23.370  32.740  1.00  0.00           O
ATOM   5040  N   THR B 218      49.980  21.310  32.110  1.00  0.00           N
ATOM   5041  CA  THR B 218      50.260  21.470  30.710  1.00  0.00           C
ATOM   5042  CB  THR B 218      50.890  20.250  30.100  1.00  0.00           C
ATOM   5043  OG1 THR B 218      50.260  19.030  30.480  1.00  0.00           O
ATOM   5044  CG2 THR B 218      52.320  20.220  30.650  1.00  0.00           C
ATOM   5045  C   THR B 218      49.030  21.830  29.960  1.00  0.00           C
ATOM   5046  O   THR B 218      49.060  22.640  29.030  1.00  0.00           O
ATOM   5047  N   THR B 219      47.880  21.250  30.340  1.00  0.00           N
ATOM   5048  CA  THR B 219      46.580  21.500  29.790  1.00  0.00           C
ATOM   5049  CB  THR B 219      45.950  20.300  29.160  1.00  0.00           C
ATOM   5050  OG1 THR B 219      46.010  19.150  30.000  1.00  0.00           O
ATOM   5051  CG2 THR B 219      46.740  19.960  27.880  1.00  0.00           C
ATOM   5052  C   THR B 219      45.670  22.130  30.790  1.00  0.00           C
ATOM   5053  O   THR B 219      44.940  21.380  31.450  1.00  0.00           O
ATOM   5054  N   PRO B 220      45.630  23.400  31.030  1.00  0.00           N
ATOM   5055  CD  PRO B 220      46.610  24.340  30.510  1.00  0.00           C
ATOM   5056  CA  PRO B 220      44.520  24.060  31.660  1.00  0.00           C
ATOM   5057  CB  PRO B 220      45.040  25.470  31.950  1.00  0.00           C
ATOM   5058  CG  PRO B 220      46.050  25.730  30.830  1.00  0.00           C
ATOM   5059  C   PRO B 220      43.330  24.100  30.760  1.00  0.00           C
ATOM   5060  O   PRO B 220      43.430  24.060  29.540  1.00  0.00           O
ATOM   5061  N   THR B 221      42.110  24.190  31.310  1.00  0.00           N
ATOM   5062  CA  THR B 221      40.870  24.200  30.600  1.00  0.00           C
[truncated: 673,875 more chars]
