# Supplementary material for: Microtubule instability driven by longitudinal and lateral strain propagation
Source: PLoS Comput Biol. 2020 Sep 2;16(9):e1008132. doi: 10.1371/journal.pcbi.1008132 (PMC7467311; doi:10.1371/journal.pcbi.1008132)
Supplement: S1 Data Set — S1: Refined single-PF structure in the GTP state. S2: Refined single-PF structure in the GDP state. S3: Refined homotypic double-PF structure in the GTP state. S4: Refined homotypic double-PF structure in the GDP state. S5: Refined three-PF structure in the GTP state. S6: Refined three-PF structure in the GDP state. (ZIP) [file pcbi.1008132.s003.zip › refined_models/three_PF_GDP.pdb]

CRYST1  190.000  190.000  220.000  90.00  90.00  90.00 P 1           1
ATOM      1  N   MET A   1     123.350  37.960 116.710  1.00  0.00           N
ATOM      2  CA  MET A   1     123.490  38.860 117.870  1.00  0.00           C
ATOM      3  CB  MET A   1     123.570  38.060 119.190  1.00  0.00           C
ATOM      4  CG  MET A   1     123.380  38.860 120.480  1.00  0.00           C
ATOM      5  SD  MET A   1     121.690  39.470 120.770  1.00  0.00           S
ATOM      6  CE  MET A   1     120.920  37.870 121.160  1.00  0.00           C
ATOM      7  C   MET A   1     124.650  39.780 117.710  1.00  0.00           C
ATOM      8  O   MET A   1     124.510  40.980 117.920  1.00  0.00           O
ATOM      9  N   ARG A   2     125.800  39.270 117.220  1.00  0.00           N
ATOM     10  CA  ARG A   2     126.920  40.010 116.730  1.00  0.00           C
ATOM     11  CB  ARG A   2     128.250  39.670 117.410  1.00  0.00           C
ATOM     12  CG  ARG A   2     128.390  38.270 118.020  1.00  0.00           C
ATOM     13  CD  ARG A   2     129.730  38.130 118.740  1.00  0.00           C
ATOM     14  NE  ARG A   2     129.690  36.870 119.530  1.00  0.00           N
ATOM     15  CZ  ARG A   2     130.650  36.550 120.450  1.00  0.00           C
ATOM     16  NH1 ARG A   2     131.690  37.380 120.730  1.00  0.00           N
ATOM     17  NH2 ARG A   2     130.560  35.370 121.140  1.00  0.00           N
ATOM     18  C   ARG A   2     127.020  39.720 115.270  1.00  0.00           C
ATOM     19  O   ARG A   2     127.430  38.650 114.820  1.00  0.00           O
ATOM     20  N   GLU A   3     126.640  40.750 114.500  1.00  0.00           N
ATOM     21  CA  GLU A   3     126.510  40.630 113.080  1.00  0.00           C
ATOM     22  CB  GLU A   3     125.350  41.490 112.550  1.00  0.00           C
ATOM     23  CG  GLU A   3     124.010  40.750 112.520  1.00  0.00           C
ATOM     24  CD  GLU A   3     123.470  40.450 113.910  1.00  0.00           C
ATOM     25  OE1 GLU A   3     123.300  41.400 114.720  1.00  0.00           O
ATOM     26  OE2 GLU A   3     123.230  39.270 114.270  1.00  0.00           O
ATOM     27  C   GLU A   3     127.760  41.010 112.380  1.00  0.00           C
ATOM     28  O   GLU A   3     128.460  41.990 112.640  1.00  0.00           O
ATOM     29  N   CYS A   4     128.050  40.270 111.290  1.00  0.00           N
ATOM     30  CA  CYS A   4     129.140  40.480 110.380  1.00  0.00           C
ATOM     31  CB  CYS A   4     130.190  39.360 110.490  1.00  0.00           C
ATOM     32  SG  CYS A   4     131.750  39.830 109.680  1.00  0.00           S
ATOM     33  C   CYS A   4     128.590  40.400 108.990  1.00  0.00           C
ATOM     34  O   CYS A   4     127.770  39.520 108.710  1.00  0.00           O
ATOM     35  N   ILE A   5     129.020  41.290 108.090  1.00  0.00           N
ATOM     36  CA  ILE A   5     128.560  41.430 106.740  1.00  0.00           C
ATOM     37  CB  ILE A   5     127.990  42.800 106.510  1.00  0.00           C
ATOM     38  CG2 ILE A   5     127.690  43.080 105.030  1.00  0.00           C
ATOM     39  CG1 ILE A   5     126.690  42.920 107.330  1.00  0.00           C
ATOM     40  CD  ILE A   5     125.980  44.270 107.240  1.00  0.00           C
ATOM     41  C   ILE A   5     129.680  41.160 105.800  1.00  0.00           C
ATOM     42  O   ILE A   5     130.740  41.760 105.930  1.00  0.00           O
ATOM     43  N   SER A   6     129.500  40.280 104.790  1.00  0.00           N
ATOM     44  CA  SER A   6     130.500  39.840 103.870  1.00  0.00           C
ATOM     45  CB  SER A   6     130.790  38.330 103.810  1.00  0.00           C
ATOM     46  OG  SER A   6     132.090  38.100 103.290  1.00  0.00           O
ATOM     47  C   SER A   6     130.200  40.450 102.540  1.00  0.00           C
ATOM     48  O   SER A   6     129.160  40.240 101.920  1.00  0.00           O
ATOM     49  N   ILE A   7     131.190  41.200 102.010  1.00  0.00           N
ATOM     50  CA  ILE A   7     131.050  41.870 100.760  1.00  0.00           C
ATOM     51  CB  ILE A   7     131.170  43.360 100.890  1.00  0.00           C
ATOM     52  CG2 ILE A   7     130.920  44.020  99.530  1.00  0.00           C
ATOM     53  CG1 ILE A   7     130.200  43.880 101.970  1.00  0.00           C
ATOM     54  CD  ILE A   7     130.190  45.410 102.100  1.00  0.00           C
ATOM     55  C   ILE A   7     132.110  41.380  99.840  1.00  0.00           C
ATOM     56  O   ILE A   7     133.320  41.550  99.990  1.00  0.00           O
ATOM     57  N   HIS A   8     131.680  40.700  98.760  1.00  0.00           N
ATOM     58  CA  HIS A   8     132.550  40.160  97.760  1.00  0.00           C
ATOM     59  CB  HIS A   8     132.110  38.740  97.370  1.00  0.00           C
ATOM     60  ND1 HIS A   8     130.590  37.600  99.030  1.00  0.00           N
ATOM     61  CG  HIS A   8     131.870  37.910  98.600  1.00  0.00           C
ATOM     62  CE1 HIS A   8     130.670  37.060 100.280  1.00  0.00           C
ATOM     63  NE2 HIS A   8     131.920  37.000 100.680  1.00  0.00           N
ATOM     64  CD2 HIS A   8     132.650  37.570  99.660  1.00  0.00           C
ATOM     65  C   HIS A   8     132.450  41.010  96.540  1.00  0.00           C
ATOM     66  O   HIS A   8     131.330  41.220  96.080  1.00  0.00           O
ATOM     67  N   VAL A   9     133.530  41.510  95.920  1.00  0.00           N
ATOM     68  CA  VAL A   9     133.470  42.330  94.750  1.00  0.00           C
ATOM     69  CB  VAL A   9     133.470  43.780  95.130  1.00  0.00           C
ATOM     70  CG1 VAL A   9     134.720  44.180  95.940  1.00  0.00           C
ATOM     71  CG2 VAL A   9     133.310  44.770  93.960  1.00  0.00           C
ATOM     72  C   VAL A   9     134.590  41.950  93.850  1.00  0.00           C
ATOM     73  O   VAL A   9     135.690  41.610  94.290  1.00  0.00           O
ATOM     74  N   GLY A  10     134.340  42.010  92.530  1.00  0.00           N
ATOM     75  CA  GLY A  10     135.240  41.650  91.480  1.00  0.00           C
ATOM     76  C   GLY A  10     135.230  40.170  91.280  1.00  0.00           C
ATOM     77  O   GLY A  10     134.640  39.440  92.080  1.00  0.00           O
ATOM     78  N   GLN A  11     135.860  39.640  90.220  1.00  0.00           N
ATOM     79  CA  GLN A  11     135.950  38.220  90.020  1.00  0.00           C
ATOM     80  CB  GLN A  11     136.530  37.820  88.650  1.00  0.00           C
ATOM     81  CG  GLN A  11     136.570  36.320  88.370  1.00  0.00           C
ATOM     82  CD  GLN A  11     136.680  36.020  86.880  1.00  0.00           C
ATOM     83  OE1 GLN A  11     136.640  36.900  86.030  1.00  0.00           O
ATOM     84  NE2 GLN A  11     136.740  34.710  86.530  1.00  0.00           N
ATOM     85  C   GLN A  11     136.690  37.560  91.130  1.00  0.00           C
ATOM     86  O   GLN A  11     136.190  36.570  91.670  1.00  0.00           O
ATOM     87  N   ALA A  12     137.850  38.120  91.520  1.00  0.00           N
ATOM     88  CA  ALA A  12     138.650  37.650  92.600  1.00  0.00           C
ATOM     89  CB  ALA A  12     139.940  38.480  92.780  1.00  0.00           C
ATOM     90  C   ALA A  12     137.990  37.560  93.930  1.00  0.00           C
ATOM     91  O   ALA A  12     138.090  36.550  94.620  1.00  0.00           O
ATOM     92  N   GLY A  13     137.170  38.560  94.300  1.00  0.00           N
ATOM     93  CA  GLY A  13     136.460  38.630  95.540  1.00  0.00           C
ATOM     94  C   GLY A  13     135.360  37.640  95.580  1.00  0.00           C
ATOM     95  O   GLY A  13     135.130  37.030  96.630  1.00  0.00           O
ATOM     96  N   VAL A  14     134.650  37.420  94.460  1.00  0.00           N
ATOM     97  CA  VAL A  14     133.590  36.460  94.350  1.00  0.00           C
ATOM     98  CB  VAL A  14     132.660  36.770  93.220  1.00  0.00           C
ATOM     99  CG1 VAL A  14     131.730  35.600  92.880  1.00  0.00           C
ATOM    100  CG2 VAL A  14     131.850  37.990  93.680  1.00  0.00           C
ATOM    101  C   VAL A  14     134.080  35.050  94.340  1.00  0.00           C
ATOM    102  O   VAL A  14     133.510  34.180  95.000  1.00  0.00           O
ATOM    103  N   GLN A  15     135.190  34.760  93.650  1.00  0.00           N
ATOM    104  CA  GLN A  15     135.760  33.440  93.630  1.00  0.00           C
ATOM    105  CB  GLN A  15     136.710  33.350  92.420  1.00  0.00           C
ATOM    106  CG  GLN A  15     135.960  33.120  91.100  1.00  0.00           C
ATOM    107  CD  GLN A  15     136.860  33.120  89.870  1.00  0.00           C
ATOM    108  OE1 GLN A  15     136.300  32.870  88.810  1.00  0.00           O
ATOM    109  NE2 GLN A  15     138.180  33.410  89.920  1.00  0.00           N
ATOM    110  C   GLN A  15     136.380  32.990  94.910  1.00  0.00           C
ATOM    111  O   GLN A  15     136.390  31.790  95.160  1.00  0.00           O
ATOM    112  N   ILE A  16     136.890  33.920  95.740  1.00  0.00           N
ATOM    113  CA  ILE A  16     137.110  33.750  97.140  1.00  0.00           C
ATOM    114  CB  ILE A  16     137.910  34.920  97.620  1.00  0.00           C
ATOM    115  CG2 ILE A  16     137.930  34.930  99.160  1.00  0.00           C
ATOM    116  CG1 ILE A  16     139.340  34.800  97.060  1.00  0.00           C
ATOM    117  CD  ILE A  16     140.130  36.100  97.210  1.00  0.00           C
ATOM    118  C   ILE A  16     135.850  33.570  97.910  1.00  0.00           C
ATOM    119  O   ILE A  16     135.700  32.640  98.710  1.00  0.00           O
ATOM    120  N   GLY A  17     134.840  34.450  97.770  1.00  0.00           N
ATOM    121  CA  GLY A  17     133.570  34.450  98.430  1.00  0.00           C
ATOM    122  C   GLY A  17     132.860  33.140  98.330  1.00  0.00           C
ATOM    123  O   GLY A  17     132.430  32.600  99.350  1.00  0.00           O
ATOM    124  N   ASN A  18     132.740  32.570  97.120  1.00  0.00           N
ATOM    125  CA  ASN A  18     132.210  31.270  96.880  1.00  0.00           C
ATOM    126  CB  ASN A  18     132.380  30.870  95.410  1.00  0.00           C
ATOM    127  CG  ASN A  18     131.570  31.800  94.510  1.00  0.00           C
ATOM    128  OD1 ASN A  18     130.540  32.370  94.860  1.00  0.00           O
ATOM    129  ND2 ASN A  18     132.100  31.890  93.260  1.00  0.00           N
ATOM    130  C   ASN A  18     132.830  30.160  97.660  1.00  0.00           C
ATOM    131  O   ASN A  18     132.230  29.130  97.980  1.00  0.00           O
ATOM    132  N   ALA A  19     134.130  30.230  98.020  1.00  0.00           N
ATOM    133  CA  ALA A  19     134.770  29.270  98.860  1.00  0.00           C
ATOM    134  CB  ALA A  19     136.280  29.280  98.530  1.00  0.00           C
ATOM    135  C   ALA A  19     134.560  29.550 100.300  1.00  0.00           C
ATOM    136  O   ALA A  19     134.560  28.600 101.090  1.00  0.00           O
ATOM    137  N   CYS A  20     134.430  30.830 100.700  1.00  0.00           N
ATOM    138  CA  CYS A  20     134.240  31.200 102.060  1.00  0.00           C
ATOM    139  CB  CYS A  20     134.410  32.710 102.300  1.00  0.00           C
ATOM    140  SG  CYS A  20     136.120  33.290 102.090  1.00  0.00           S
ATOM    141  C   CYS A  20     132.940  30.730 102.630  1.00  0.00           C
ATOM    142  O   CYS A  20     132.830  30.100 103.680  1.00  0.00           O
ATOM    143  N   TRP A  21     131.840  30.960 101.900  1.00  0.00           N
ATOM    144  CA  TRP A  21     130.540  30.520 102.330  1.00  0.00           C
ATOM    145  CB  TRP A  21     129.440  31.380 101.680  1.00  0.00           C
ATOM    146  CG  TRP A  21     129.500  32.800 102.190  1.00  0.00           C
ATOM    147  CD1 TRP A  21     130.210  33.890 101.750  1.00  0.00           C
ATOM    148  NE1 TRP A  21     130.080  34.960 102.600  1.00  0.00           N
ATOM    149  CE2 TRP A  21     129.240  34.560 103.610  1.00  0.00           C
ATOM    150  CD2 TRP A  21     128.880  33.220 103.420  1.00  0.00           C
ATOM    151  CE3 TRP A  21     128.050  32.590 104.300  1.00  0.00           C
ATOM    152  CZ3 TRP A  21     127.560  33.270 105.380  1.00  0.00           C
ATOM    153  CZ2 TRP A  21     128.750  35.240 104.690  1.00  0.00           C
ATOM    154  CH2 TRP A  21     127.900  34.590 105.560  1.00  0.00           C
ATOM    155  C   TRP A  21     130.310  29.060 102.190  1.00  0.00           C
ATOM    156  O   TRP A  21     129.540  28.460 102.940  1.00  0.00           O
ATOM    157  N   GLU A  22     131.080  28.360 101.330  1.00  0.00           N
ATOM    158  CA  GLU A  22     131.070  26.930 101.300  1.00  0.00           C
ATOM    159  CB  GLU A  22     131.840  26.380 100.090  1.00  0.00           C
ATOM    160  CG  GLU A  22     131.970  24.860 100.120  1.00  0.00           C
ATOM    161  CD  GLU A  22     132.280  24.340  98.720  1.00  0.00           C
ATOM    162  OE1 GLU A  22     131.460  23.540  98.200  1.00  0.00           O
ATOM    163  OE2 GLU A  22     133.290  24.790  98.120  1.00  0.00           O
ATOM    164  C   GLU A  22     131.630  26.310 102.530  1.00  0.00           C
ATOM    165  O   GLU A  22     131.070  25.370 103.100  1.00  0.00           O
ATOM    166  N   LEU A  23     132.750  26.870 103.020  1.00  0.00           N
ATOM    167  CA  LEU A  23     133.370  26.470 104.240  1.00  0.00           C
ATOM    168  CB  LEU A  23     134.770  27.110 104.300  1.00  0.00           C
ATOM    169  CG  LEU A  23     135.680  26.820 105.510  1.00  0.00           C
ATOM    170  CD1 LEU A  23     135.890  25.310 105.730  1.00  0.00           C
ATOM    171  CD2 LEU A  23     137.010  27.570 105.380  1.00  0.00           C
ATOM    172  C   LEU A  23     132.630  26.880 105.470  1.00  0.00           C
ATOM    173  O   LEU A  23     132.550  26.120 106.440  1.00  0.00           O
ATOM    174  N   TYR A  24     131.950  28.030 105.570  1.00  0.00           N
ATOM    175  CA  TYR A  24     131.090  28.390 106.650  1.00  0.00           C
ATOM    176  CB  TYR A  24     130.570  29.830 106.500  1.00  0.00           C
ATOM    177  CG  TYR A  24     131.600  30.900 106.680  1.00  0.00           C
ATOM    178  CD1 TYR A  24     132.790  30.750 107.340  1.00  0.00           C
ATOM    179  CE1 TYR A  24     133.650  31.810 107.470  1.00  0.00           C
ATOM    180  CZ  TYR A  24     133.320  33.050 106.970  1.00  0.00           C
ATOM    181  OH  TYR A  24     134.160  34.160 107.220  1.00  0.00           O
ATOM    182  CD2 TYR A  24     131.260  32.150 106.220  1.00  0.00           C
ATOM    183  CE2 TYR A  24     132.110  33.230 106.340  1.00  0.00           C
ATOM    184  C   TYR A  24     129.890  27.510 106.740  1.00  0.00           C
ATOM    185  O   TYR A  24     129.500  27.140 107.850  1.00  0.00           O
ATOM    186  N   CYS A  25     129.260  27.140 105.610  1.00  0.00           N
ATOM    187  CA  CYS A  25     128.140  26.250 105.640  1.00  0.00           C
ATOM    188  CB  CYS A  25     127.430  26.110 104.280  1.00  0.00           C
ATOM    189  SG  CYS A  25     126.620  27.670 103.810  1.00  0.00           S
ATOM    190  C   CYS A  25     128.580  24.900 106.100  1.00  0.00           C
ATOM    191  O   CYS A  25     127.880  24.200 106.830  1.00  0.00           O
ATOM    192  N   LEU A  26     129.780  24.440 105.710  1.00  0.00           N
ATOM    193  CA  LEU A  26     130.340  23.210 106.170  1.00  0.00           C
ATOM    194  CB  LEU A  26     131.620  22.900 105.360  1.00  0.00           C
ATOM    195  CG  LEU A  26     132.260  21.540 105.700  1.00  0.00           C
ATOM    196  CD1 LEU A  26     131.250  20.400 105.480  1.00  0.00           C
ATOM    197  CD2 LEU A  26     133.530  21.260 104.890  1.00  0.00           C
ATOM    198  C   LEU A  26     130.660  23.220 107.630  1.00  0.00           C
ATOM    199  O   LEU A  26     130.430  22.250 108.350  1.00  0.00           O
ATOM    200  N   GLU A  27     131.250  24.300 108.170  1.00  0.00           N
ATOM    201  CA  GLU A  27     131.540  24.430 109.560  1.00  0.00           C
ATOM    202  CB  GLU A  27     132.380  25.670 109.900  1.00  0.00           C
ATOM    203  CG  GLU A  27     133.880  25.380 109.820  1.00  0.00           C
ATOM    204  CD  GLU A  27     134.570  26.680 110.200  1.00  0.00           C
ATOM    205  OE1 GLU A  27     134.430  27.730 109.510  1.00  0.00           O
ATOM    206  OE2 GLU A  27     135.240  26.690 111.260  1.00  0.00           O
ATOM    207  C   GLU A  27     130.320  24.380 110.420  1.00  0.00           C
ATOM    208  O   GLU A  27     130.350  23.700 111.440  1.00  0.00           O
ATOM    209  N   HIS A  28     129.180  24.960 109.990  1.00  0.00           N
ATOM    210  CA  HIS A  28     127.980  24.890 110.770  1.00  0.00           C
ATOM    211  CB  HIS A  28     127.320  26.280 110.700  1.00  0.00           C
ATOM    212  ND1 HIS A  28     128.490  27.470 112.600  1.00  0.00           N
ATOM    213  CG  HIS A  28     128.170  27.370 111.260  1.00  0.00           C
ATOM    214  CE1 HIS A  28     129.350  28.520 112.740  1.00  0.00           C
ATOM    215  NE2 HIS A  28     129.650  29.070 111.580  1.00  0.00           N
ATOM    216  CD2 HIS A  28     128.920  28.340 110.660  1.00  0.00           C
ATOM    217  C   HIS A  28     126.990  23.830 110.440  1.00  0.00           C
ATOM    218  O   HIS A  28     125.990  23.680 111.140  1.00  0.00           O
ATOM    219  N   GLY A  29     127.330  22.940 109.490  1.00  0.00           N
ATOM    220  CA  GLY A  29     126.600  21.760 109.180  1.00  0.00           C
ATOM    221  C   GLY A  29     125.350  22.040 108.410  1.00  0.00           C
ATOM    222  O   GLY A  29     124.310  21.390 108.530  1.00  0.00           O
ATOM    223  N   ILE A  30     125.390  23.070 107.550  1.00  0.00           N
ATOM    224  CA  ILE A  30     124.290  23.550 106.770  1.00  0.00           C
ATOM    225  CB  ILE A  30     124.230  25.050 106.700  1.00  0.00           C
ATOM    226  CG2 ILE A  30     122.980  25.520 105.940  1.00  0.00           C
ATOM    227  CG1 ILE A  30     124.220  25.700 108.090  1.00  0.00           C
ATOM    228  CD  ILE A  30     124.740  27.140 108.120  1.00  0.00           C
ATOM    229  C   ILE A  30     124.440  23.000 105.400  1.00  0.00           C
ATOM    230  O   ILE A  30     125.500  23.070 104.790  1.00  0.00           O
ATOM    231  N   GLN A  31     123.360  22.440 104.820  1.00  0.00           N
ATOM    232  CA  GLN A  31     123.350  21.840 103.520  1.00  0.00           C
ATOM    233  CB  GLN A  31     122.170  20.860 103.370  1.00  0.00           C
ATOM    234  CG  GLN A  31     122.140  19.770 104.440  1.00  0.00           C
ATOM    235  CD  GLN A  31     120.850  18.950 104.410  1.00  0.00           C
ATOM    236  OE1 GLN A  31     119.840  19.480 104.860  1.00  0.00           O
ATOM    237  NE2 GLN A  31     120.840  17.770 103.750  1.00  0.00           N
ATOM    238  C   GLN A  31     123.230  22.800 102.390  1.00  0.00           C
ATOM    239  O   GLN A  31     122.840  23.930 102.660  1.00  0.00           O
ATOM    240  N   PRO A  32     123.550  22.550 101.160  1.00  0.00           N
ATOM    241  CD  PRO A  32     124.320  21.390 100.730  1.00  0.00           C
ATOM    242  CA  PRO A  32     123.480  23.530 100.110  1.00  0.00           C
ATOM    243  CB  PRO A  32     123.850  22.750  98.850  1.00  0.00           C
ATOM    244  CG  PRO A  32     124.930  21.790  99.380  1.00  0.00           C
ATOM    245  C   PRO A  32     122.150  24.190  99.960  1.00  0.00           C
ATOM    246  O   PRO A  32     122.200  25.320  99.480  1.00  0.00           O
ATOM    247  N   ASP A  33     121.010  23.580 100.340  1.00  0.00           N
ATOM    248  CA  ASP A  33     119.710  24.170 100.300  1.00  0.00           C
ATOM    249  CB  ASP A  33     118.640  23.110 100.600  1.00  0.00           C
ATOM    250  CG  ASP A  33     118.910  21.840  99.800  1.00  0.00           C
ATOM    251  OD1 ASP A  33     119.600  20.930 100.320  1.00  0.00           O
ATOM    252  OD2 ASP A  33     118.370  21.710  98.670  1.00  0.00           O
ATOM    253  C   ASP A  33     119.530  25.290 101.270  1.00  0.00           C
ATOM    254  O   ASP A  33     118.510  25.970 101.210  1.00  0.00           O
ATOM    255  N   GLY A  34     120.440  25.500 102.240  1.00  0.00           N
ATOM    256  CA  GLY A  34     120.310  26.470 103.280  1.00  0.00           C
ATOM    257  C   GLY A  34     119.570  25.960 104.470  1.00  0.00           C
ATOM    258  O   GLY A  34     119.200  26.740 105.350  1.00  0.00           O
ATOM    259  N   GLN A  35     119.400  24.620 104.480  1.00  0.00           N
ATOM    260  CA  GLN A  35     118.720  23.950 105.540  1.00  0.00           C
ATOM    261  CB  GLN A  35     117.600  23.100 104.900  1.00  0.00           C
ATOM    262  CG  GLN A  35     116.480  23.920 104.250  1.00  0.00           C
ATOM    263  CD  GLN A  35     115.360  22.980 103.810  1.00  0.00           C
ATOM    264  OE1 GLN A  35     114.810  22.180 104.560  1.00  0.00           O
ATOM    265  NE2 GLN A  35     115.030  23.050 102.490  1.00  0.00           N
ATOM    266  C   GLN A  35     119.640  22.980 106.200  1.00  0.00           C
ATOM    267  O   GLN A  35     120.780  22.820 105.780  1.00  0.00           O
ATOM    268  N   MET A  36     119.220  22.270 107.270  1.00  0.00           N
ATOM    269  CA  MET A  36     120.090  21.330 107.900  1.00  0.00           C
ATOM    270  CB  MET A  36     120.800  21.960 109.110  1.00  0.00           C
ATOM    271  CG  MET A  36     119.900  22.520 110.210  1.00  0.00           C
ATOM    272  SD  MET A  36     120.750  23.260 111.640  1.00  0.00           S
ATOM    273  CE  MET A  36     121.460  24.620 110.650  1.00  0.00           C
ATOM    274  C   MET A  36     119.210  20.200 108.320  1.00  0.00           C
ATOM    275  O   MET A  36     118.010  20.380 108.500  1.00  0.00           O
ATOM    276  N   PRO A  37     119.720  19.010 108.450  1.00  0.00           N
ATOM    277  CD  PRO A  37     121.100  18.650 108.150  1.00  0.00           C
ATOM    278  CA  PRO A  37     118.940  17.880 108.870  1.00  0.00           C
ATOM    279  CB  PRO A  37     119.940  16.760 109.120  1.00  0.00           C
ATOM    280  CG  PRO A  37     121.180  17.120 108.280  1.00  0.00           C
ATOM    281  C   PRO A  37     118.000  18.000 110.020  1.00  0.00           C
ATOM    282  O   PRO A  37     118.330  18.700 110.980  1.00  0.00           O
ATOM    283  N   ASP A  47     123.210  28.320 118.530  1.00  0.00           N
ATOM    284  CA  ASP A  47     122.840  29.640 118.140  1.00  0.00           C
ATOM    285  CB  ASP A  47     122.630  30.500 119.390  1.00  0.00           C
ATOM    286  CG  ASP A  47     121.580  29.870 120.290  1.00  0.00           C
ATOM    287  OD1 ASP A  47     120.450  29.610 119.780  1.00  0.00           O
ATOM    288  OD2 ASP A  47     121.800  29.730 121.520  1.00  0.00           O
ATOM    289  C   ASP A  47     123.930  30.260 117.330  1.00  0.00           C
ATOM    290  O   ASP A  47     123.830  31.420 116.930  1.00  0.00           O
ATOM    291  N   SER A  48     124.990  29.490 117.030  1.00  0.00           N
ATOM    292  CA  SER A  48     126.160  29.840 116.280  1.00  0.00           C
ATOM    293  CB  SER A  48     127.180  28.690 116.200  1.00  0.00           C
ATOM    294  OG  SER A  48     127.200  28.020 117.450  1.00  0.00           O
ATOM    295  C   SER A  48     125.960  30.290 114.870  1.00  0.00           C
ATOM    296  O   SER A  48     126.850  30.850 114.240  1.00  0.00           O
ATOM    297  N   PHE A  49     124.790  30.010 114.270  1.00  0.00           N
ATOM    298  CA  PHE A  49     124.430  30.380 112.940  1.00  0.00           C
ATOM    299  CB  PHE A  49     123.160  29.650 112.470  1.00  0.00           C
ATOM    300  CG  PHE A  49     123.090  28.240 112.920  1.00  0.00           C
ATOM    301  CD1 PHE A  49     124.070  27.320 112.620  1.00  0.00           C
ATOM    302  CE1 PHE A  49     124.030  26.030 113.090  1.00  0.00           C
ATOM    303  CZ  PHE A  49     122.950  25.640 113.850  1.00  0.00           C
ATOM    304  CD2 PHE A  49     122.000  27.810 113.660  1.00  0.00           C
ATOM    305  CE2 PHE A  49     121.930  26.520 114.110  1.00  0.00           C
ATOM    306  C   PHE A  49     124.130  31.840 112.880  1.00  0.00           C
ATOM    307  O   PHE A  49     124.430  32.500 111.880  1.00  0.00           O
ATOM    308  N   ASN A  50     123.580  32.430 113.960  1.00  0.00           N
ATOM    309  CA  ASN A  50     123.010  33.740 114.010  1.00  0.00           C
ATOM    310  CB  ASN A  50     122.010  33.830 115.170  1.00  0.00           C
ATOM    311  CG  ASN A  50     121.000  32.690 115.110  1.00  0.00           C
ATOM    312  OD1 ASN A  50     120.620  32.220 114.050  1.00  0.00           O
ATOM    313  ND2 ASN A  50     120.600  32.190 116.310  1.00  0.00           N
ATOM    314  C   ASN A  50     123.950  34.900 114.040  1.00  0.00           C
ATOM    315  O   ASN A  50     123.510  36.030 114.220  1.00  0.00           O
ATOM    316  N   THR A  51     125.260  34.710 113.820  1.00  0.00           N
ATOM    317  CA  THR A  51     126.180  35.760 113.520  1.00  0.00           C
ATOM    318  CB  THR A  51     127.470  35.580 114.260  1.00  0.00           C
ATOM    319  OG1 THR A  51     128.520  36.420 113.800  1.00  0.00           O
ATOM    320  CG2 THR A  51     127.950  34.120 114.220  1.00  0.00           C
ATOM    321  C   THR A  51     126.350  36.000 112.060  1.00  0.00           C
ATOM    322  O   THR A  51     126.220  37.150 111.640  1.00  0.00           O
ATOM    323  N   PHE A  52     126.560  34.970 111.230  1.00  0.00           N
ATOM    324  CA  PHE A  52     126.800  35.080 109.820  1.00  0.00           C
ATOM    325  CB  PHE A  52     127.950  34.180 109.350  1.00  0.00           C
ATOM    326  CG  PHE A  52     129.240  34.880 109.560  1.00  0.00           C
ATOM    327  CD1 PHE A  52     129.770  35.050 110.820  1.00  0.00           C
ATOM    328  CE1 PHE A  52     130.970  35.700 111.020  1.00  0.00           C
ATOM    329  CZ  PHE A  52     131.640  36.230 109.950  1.00  0.00           C
ATOM    330  CD2 PHE A  52     129.970  35.380 108.510  1.00  0.00           C
ATOM    331  CE2 PHE A  52     131.170  36.020 108.670  1.00  0.00           C
ATOM    332  C   PHE A  52     125.570  34.790 109.030  1.00  0.00           C
ATOM    333  O   PHE A  52     125.450  35.240 107.890  1.00  0.00           O
ATOM    334  N   PHE A  53     124.570  34.050 109.540  1.00  0.00           N
ATOM    335  CA  PHE A  53     123.430  33.580 108.820  1.00  0.00           C
ATOM    336  CB  PHE A  53     123.370  32.050 108.820  1.00  0.00           C
ATOM    337  CG  PHE A  53     124.490  31.480 108.020  1.00  0.00           C
ATOM    338  CD1 PHE A  53     125.680  31.210 108.660  1.00  0.00           C
ATOM    339  CE1 PHE A  53     126.720  30.560 108.040  1.00  0.00           C
ATOM    340  CZ  PHE A  53     126.520  30.120 106.750  1.00  0.00           C
ATOM    341  CD2 PHE A  53     124.320  31.050 106.730  1.00  0.00           C
ATOM    342  CE2 PHE A  53     125.340  30.360 106.100  1.00  0.00           C
ATOM    343  C   PHE A  53     122.160  34.120 109.370  1.00  0.00           C
ATOM    344  O   PHE A  53     121.970  34.170 110.590  1.00  0.00           O
ATOM    345  N   SER A  54     121.190  34.540 108.540  1.00  0.00           N
ATOM    346  CA  SER A  54     119.890  34.990 108.960  1.00  0.00           C
ATOM    347  CB  SER A  54     119.360  36.230 108.210  1.00  0.00           C
ATOM    348  OG  SER A  54     120.090  37.410 108.510  1.00  0.00           O
ATOM    349  C   SER A  54     118.930  33.860 108.810  1.00  0.00           C
ATOM    350  O   SER A  54     118.740  33.380 107.690  1.00  0.00           O
ATOM    351  N   GLU A  55     118.300  33.390 109.900  1.00  0.00           N
ATOM    352  CA  GLU A  55     117.250  32.420 109.870  1.00  0.00           C
ATOM    353  CB  GLU A  55     117.120  31.760 111.250  1.00  0.00           C
ATOM    354  CG  GLU A  55     116.340  30.440 111.270  1.00  0.00           C
ATOM    355  CD  GLU A  55     116.290  29.900 112.690  1.00  0.00           C
ATOM    356  OE1 GLU A  55     116.560  28.700 112.950  1.00  0.00           O
ATOM    357  OE2 GLU A  55     115.950  30.720 113.590  1.00  0.00           O
ATOM    358  C   GLU A  55     115.900  32.910 109.470  1.00  0.00           C
ATOM    359  O   GLU A  55     115.510  33.990 109.920  1.00  0.00           O
ATOM    360  N   THR A  56     115.190  32.230 108.550  1.00  0.00           N
ATOM    361  CA  THR A  56     113.840  32.540 108.200  1.00  0.00           C
ATOM    362  CB  THR A  56     113.700  33.450 107.020  1.00  0.00           C
ATOM    363  OG1 THR A  56     112.360  33.870 106.810  1.00  0.00           O
ATOM    364  CG2 THR A  56     114.130  32.830 105.680  1.00  0.00           C
ATOM    365  C   THR A  56     113.100  31.260 107.970  1.00  0.00           C
ATOM    366  O   THR A  56     113.750  30.240 107.750  1.00  0.00           O
ATOM    367  N   GLY A  57     111.760  31.290 108.080  1.00  0.00           N
ATOM    368  CA  GLY A  57     110.850  30.200 107.910  1.00  0.00           C
ATOM    369  C   GLY A  57     111.150  28.930 108.630  1.00  0.00           C
ATOM    370  O   GLY A  57     111.520  28.920 109.800  1.00  0.00           O
ATOM    371  N   ALA A  58     111.070  27.790 107.920  1.00  0.00           N
ATOM    372  CA  ALA A  58     111.310  26.470 108.410  1.00  0.00           C
ATOM    373  CB  ALA A  58     110.480  25.480 107.580  1.00  0.00           C
ATOM    374  C   ALA A  58     112.770  26.180 108.350  1.00  0.00           C
ATOM    375  O   ALA A  58     113.200  25.100 107.950  1.00  0.00           O
ATOM    376  N   GLY A  59     113.570  27.110 108.900  1.00  0.00           N
ATOM    377  CA  GLY A  59     114.970  26.900 109.100  1.00  0.00           C
ATOM    378  C   GLY A  59     115.800  27.090 107.870  1.00  0.00           C
ATOM    379  O   GLY A  59     116.720  26.320 107.610  1.00  0.00           O
ATOM    380  N   LYS A  60     115.450  28.150 107.120  1.00  0.00           N
ATOM    381  CA  LYS A  60     116.100  28.580 105.920  1.00  0.00           C
ATOM    382  CB  LYS A  60     115.090  29.040 104.850  1.00  0.00           C
ATOM    383  CG  LYS A  60     115.090  28.120 103.630  1.00  0.00           C
ATOM    384  CD  LYS A  60     116.150  28.480 102.590  1.00  0.00           C
ATOM    385  CE  LYS A  60     115.990  29.880 101.990  1.00  0.00           C
ATOM    386  NZ  LYS A  60     116.970  29.970 100.880  1.00  0.00           N
ATOM    387  C   LYS A  60     117.110  29.610 106.290  1.00  0.00           C
ATOM    388  O   LYS A  60     116.810  30.780 106.540  1.00  0.00           O
ATOM    389  N   HIS A  61     118.380  29.180 106.340  1.00  0.00           N
ATOM    390  CA  HIS A  61     119.450  30.010 106.810  1.00  0.00           C
ATOM    391  CB  HIS A  61     120.460  29.150 107.580  1.00  0.00           C
ATOM    392  ND1 HIS A  61     119.900  29.330 110.080  1.00  0.00           N
ATOM    393  CG  HIS A  61     119.940  28.640 108.890  1.00  0.00           C
ATOM    394  CE1 HIS A  61     119.310  28.490 110.980  1.00  0.00           C
ATOM    395  NE2 HIS A  61     118.910  27.360 110.440  1.00  0.00           N
ATOM    396  CD2 HIS A  61     119.280  27.470 109.110  1.00  0.00           C
ATOM    397  C   HIS A  61     120.110  30.680 105.650  1.00  0.00           C
ATOM    398  O   HIS A  61     120.630  30.000 104.770  1.00  0.00           O
ATOM    399  N   VAL A  62     119.970  32.010 105.560  1.00  0.00           N
ATOM    400  CA  VAL A  62     120.460  32.850 104.510  1.00  0.00           C
ATOM    401  CB  VAL A  62     119.440  33.880 104.110  1.00  0.00           C
ATOM    402  CG1 VAL A  62     119.810  34.430 102.720  1.00  0.00           C
ATOM    403  CG2 VAL A  62     118.060  33.210 103.990  1.00  0.00           C
ATOM    404  C   VAL A  62     121.750  33.530 104.830  1.00  0.00           C
ATOM    405  O   VAL A  62     121.750  34.200 105.860  1.00  0.00           O
ATOM    406  N   PRO A  63     122.860  33.400 104.170  1.00  0.00           N
ATOM    407  CD  PRO A  63     122.980  32.470 103.060  1.00  0.00           C
ATOM    408  CA  PRO A  63     124.030  34.220 104.330  1.00  0.00           C
ATOM    409  CB  PRO A  63     124.890  33.900 103.110  1.00  0.00           C
ATOM    410  CG  PRO A  63     124.490  32.450 102.780  1.00  0.00           C
ATOM    411  C   PRO A  63     123.800  35.690 104.370  1.00  0.00           C
ATOM    412  O   PRO A  63     123.090  36.220 103.520  1.00  0.00           O
ATOM    413  N   ARG A  64     124.460  36.390 105.310  1.00  0.00           N
ATOM    414  CA  ARG A  64     124.560  37.820 105.400  1.00  0.00           C
ATOM    415  CB  ARG A  64     124.810  38.280 106.850  1.00  0.00           C
ATOM    416  CG  ARG A  64     123.570  38.110 107.730  1.00  0.00           C
ATOM    417  CD  ARG A  64     123.790  38.360 109.220  1.00  0.00           C
ATOM    418  NE  ARG A  64     122.500  37.910 109.810  1.00  0.00           N
ATOM    419  CZ  ARG A  64     122.280  37.580 111.120  1.00  0.00           C
ATOM    420  NH1 ARG A  64     121.030  37.310 111.600  1.00  0.00           N
ATOM    421  NH2 ARG A  64     123.330  37.520 111.990  1.00  0.00           N
ATOM    422  C   ARG A  64     125.680  38.280 104.540  1.00  0.00           C
ATOM    423  O   ARG A  64     126.800  38.470 105.030  1.00  0.00           O
ATOM    424  N   ALA A  65     125.440  38.400 103.230  1.00  0.00           N
ATOM    425  CA  ALA A  65     126.490  38.710 102.300  1.00  0.00           C
ATOM    426  CB  ALA A  65     127.320  37.470 101.950  1.00  0.00           C
ATOM    427  C   ALA A  65     125.920  39.330 101.070  1.00  0.00           C
ATOM    428  O   ALA A  65     124.740  39.200 100.740  1.00  0.00           O
ATOM    429  N   VAL A  66     126.760  40.080 100.340  1.00  0.00           N
ATOM    430  CA  VAL A  66     126.460  40.590  99.040  1.00  0.00           C
ATOM    431  CB  VAL A  66     126.140  42.060  98.980  1.00  0.00           C
ATOM    432  CG1 VAL A  66     124.910  42.430  99.810  1.00  0.00           C
ATOM    433  CG2 VAL A  66     127.330  42.880  99.520  1.00  0.00           C
ATOM    434  C   VAL A  66     127.590  40.250  98.130  1.00  0.00           C
ATOM    435  O   VAL A  66     128.750  40.140  98.530  1.00  0.00           O
ATOM    436  N   PHE A  67     127.250  39.970  96.860  1.00  0.00           N
ATOM    437  CA  PHE A  67     128.130  39.560  95.810  1.00  0.00           C
ATOM    438  CB  PHE A  67     127.720  38.170  95.280  1.00  0.00           C
ATOM    439  CG  PHE A  67     128.080  37.140  96.290  1.00  0.00           C
ATOM    440  CD1 PHE A  67     127.300  36.940  97.410  1.00  0.00           C
ATOM    441  CE1 PHE A  67     127.600  35.950  98.310  1.00  0.00           C
ATOM    442  CZ  PHE A  67     128.650  35.100  98.080  1.00  0.00           C
ATOM    443  CD2 PHE A  67     129.170  36.320  96.070  1.00  0.00           C
ATOM    444  CE2 PHE A  67     129.420  35.300  96.960  1.00  0.00           C
ATOM    445  C   PHE A  67     127.960  40.470  94.640  1.00  0.00           C
ATOM    446  O   PHE A  67     126.880  40.510  94.050  1.00  0.00           O
ATOM    447  N   VAL A  68     128.980  41.260  94.260  1.00  0.00           N
ATOM    448  CA  VAL A  68     128.890  42.270  93.260  1.00  0.00           C
ATOM    449  CB  VAL A  68     129.120  43.630  93.850  1.00  0.00           C
ATOM    450  CG1 VAL A  68     128.830  44.760  92.850  1.00  0.00           C
ATOM    451  CG2 VAL A  68     128.250  43.790  95.110  1.00  0.00           C
ATOM    452  C   VAL A  68     129.890  42.150  92.160  1.00  0.00           C
ATOM    453  O   VAL A  68     131.100  42.230  92.360  1.00  0.00           O
ATOM    454  N   ASP A  69     129.380  41.980  90.930  1.00  0.00           N
ATOM    455  CA  ASP A  69     130.140  42.010  89.720  1.00  0.00           C
ATOM    456  CB  ASP A  69     130.300  40.610  89.100  1.00  0.00           C
ATOM    457  CG  ASP A  69     131.160  39.770  90.020  1.00  0.00           C
ATOM    458  OD1 ASP A  69     130.920  38.710  90.590  1.00  0.00           O
ATOM    459  OD2 ASP A  69     132.440  40.320  90.170  1.00  0.00           O
ATOM    460  C   ASP A  69     129.460  42.890  88.720  1.00  0.00           C
ATOM    461  O   ASP A  69     128.240  43.050  88.690  1.00  0.00           O
ATOM    462  N   LEU A  70     130.240  43.460  87.790  1.00  0.00           N
ATOM    463  CA  LEU A  70     129.790  44.230  86.670  1.00  0.00           C
ATOM    464  CB  LEU A  70     130.810  45.340  86.390  1.00  0.00           C
ATOM    465  CG  LEU A  70     131.010  46.320  87.560  1.00  0.00           C
ATOM    466  CD1 LEU A  70     132.090  47.360  87.220  1.00  0.00           C
ATOM    467  CD2 LEU A  70     129.750  47.090  87.970  1.00  0.00           C
ATOM    468  C   LEU A  70     129.580  43.330  85.500  1.00  0.00           C
ATOM    469  O   LEU A  70     128.640  43.460  84.720  1.00  0.00           O
ATOM    470  N   GLU A  71     130.440  42.320  85.300  1.00  0.00           N
ATOM    471  CA  GLU A  71     130.200  41.240  84.400  1.00  0.00           C
ATOM    472  CB  GLU A  71     131.480  40.420  84.180  1.00  0.00           C
ATOM    473  CG  GLU A  71     131.250  39.080  83.460  1.00  0.00           C
ATOM    474  CD  GLU A  71     132.560  38.520  82.930  1.00  0.00           C
ATOM    475  OE1 GLU A  71     133.070  38.960  81.860  1.00  0.00           O
ATOM    476  OE2 GLU A  71     133.090  37.570  83.560  1.00  0.00           O
ATOM    477  C   GLU A  71     129.220  40.280  84.990  1.00  0.00           C
ATOM    478  O   GLU A  71     129.510  39.860  86.100  1.00  0.00           O
ATOM    479  N   PRO A  72     128.110  39.920  84.410  1.00  0.00           N
ATOM    480  CD  PRO A  72     127.540  40.670  83.300  1.00  0.00           C
ATOM    481  CA  PRO A  72     127.140  39.090  85.050  1.00  0.00           C
ATOM    482  CB  PRO A  72     125.790  39.360  84.390  1.00  0.00           C
ATOM    483  CG  PRO A  72     126.190  39.980  83.040  1.00  0.00           C
ATOM    484  C   PRO A  72     127.450  37.650  84.870  1.00  0.00           C
ATOM    485  O   PRO A  72     126.920  36.800  85.590  1.00  0.00           O
ATOM    486  N   THR A  73     128.340  37.250  83.940  1.00  0.00           N
ATOM    487  CA  THR A  73     128.660  35.890  83.670  1.00  0.00           C
ATOM    488  CB  THR A  73     129.830  35.850  82.720  1.00  0.00           C
ATOM    489  OG1 THR A  73     129.450  36.450  81.490  1.00  0.00           O
ATOM    490  CG2 THR A  73     130.280  34.430  82.370  1.00  0.00           C
ATOM    491  C   THR A  73     129.110  35.070  84.840  1.00  0.00           C
ATOM    492  O   THR A  73     128.730  33.910  84.960  1.00  0.00           O
ATOM    493  N   VAL A  74     129.940  35.650  85.730  1.00  0.00           N
ATOM    494  CA  VAL A  74     130.400  35.060  86.940  1.00  0.00           C
ATOM    495  CB  VAL A  74     131.640  35.840  87.280  1.00  0.00           C
ATOM    496  CG1 VAL A  74     131.350  37.310  87.620  1.00  0.00           C
ATOM    497  CG2 VAL A  74     132.460  35.130  88.370  1.00  0.00           C
ATOM    498  C   VAL A  74     129.390  34.960  88.030  1.00  0.00           C
ATOM    499  O   VAL A  74     129.510  34.120  88.920  1.00  0.00           O
ATOM    500  N   ILE A  75     128.310  35.760  87.990  1.00  0.00           N
ATOM    501  CA  ILE A  75     127.140  35.740  88.820  1.00  0.00           C
ATOM    502  CB  ILE A  75     126.390  37.030  88.920  1.00  0.00           C
ATOM    503  CG2 ILE A  75     125.170  36.920  89.860  1.00  0.00           C
ATOM    504  CG1 ILE A  75     127.340  38.120  89.440  1.00  0.00           C
ATOM    505  CD  ILE A  75     127.780  37.960  90.890  1.00  0.00           C
ATOM    506  C   ILE A  75     126.240  34.640  88.370  1.00  0.00           C
ATOM    507  O   ILE A  75     125.620  33.910  89.140  1.00  0.00           O
ATOM    508  N   ASP A  76     126.110  34.420  87.050  1.00  0.00           N
ATOM    509  CA  ASP A  76     125.430  33.300  86.480  1.00  0.00           C
ATOM    510  CB  ASP A  76     125.270  33.480  84.960  1.00  0.00           C
ATOM    511  CG  ASP A  76     124.130  34.420  84.610  1.00  0.00           C
ATOM    512  OD1 ASP A  76     123.360  34.820  85.530  1.00  0.00           O
ATOM    513  OD2 ASP A  76     123.990  34.740  83.400  1.00  0.00           O
ATOM    514  C   ASP A  76     126.120  32.010  86.740  1.00  0.00           C
ATOM    515  O   ASP A  76     125.470  30.970  86.810  1.00  0.00           O
ATOM    516  N   GLU A  77     127.450  32.010  86.970  1.00  0.00           N
ATOM    517  CA  GLU A  77     128.140  30.830  87.390  1.00  0.00           C
ATOM    518  CB  GLU A  77     129.660  31.070  87.250  1.00  0.00           C
ATOM    519  CG  GLU A  77     130.550  29.880  87.610  1.00  0.00           C
ATOM    520  CD  GLU A  77     132.020  30.250  87.410  1.00  0.00           C
ATOM    521  OE1 GLU A  77     132.670  29.700  86.480  1.00  0.00           O
ATOM    522  OE2 GLU A  77     132.530  31.090  88.190  1.00  0.00           O
ATOM    523  C   GLU A  77     127.720  30.490  88.770  1.00  0.00           C
ATOM    524  O   GLU A  77     127.520  29.320  89.080  1.00  0.00           O
ATOM    525  N   VAL A  78     127.490  31.460  89.680  1.00  0.00           N
ATOM    526  CA  VAL A  78     126.910  31.260  90.970  1.00  0.00           C
ATOM    527  CB  VAL A  78     126.880  32.480  91.840  1.00  0.00           C
ATOM    528  CG1 VAL A  78     126.300  32.140  93.220  1.00  0.00           C
ATOM    529  CG2 VAL A  78     128.300  33.010  92.100  1.00  0.00           C
ATOM    530  C   VAL A  78     125.510  30.740  90.870  1.00  0.00           C
ATOM    531  O   VAL A  78     125.160  29.730  91.470  1.00  0.00           O
ATOM    532  N   ARG A  79     124.660  31.440  90.110  1.00  0.00           N
ATOM    533  CA  ARG A  79     123.280  31.080  89.990  1.00  0.00           C
ATOM    534  CB  ARG A  79     122.520  32.270  89.380  1.00  0.00           C
ATOM    535  CG  ARG A  79     122.500  33.520  90.270  1.00  0.00           C
ATOM    536  CD  ARG A  79     121.560  34.660  89.870  1.00  0.00           C
ATOM    537  NE  ARG A  79     122.020  35.210  88.570  1.00  0.00           N
ATOM    538  CZ  ARG A  79     121.910  36.510  88.170  1.00  0.00           C
ATOM    539  NH1 ARG A  79     122.450  36.910  86.980  1.00  0.00           N
ATOM    540  NH2 ARG A  79     121.290  37.490  88.880  1.00  0.00           N
ATOM    541  C   ARG A  79     122.940  29.780  89.350  1.00  0.00           C
ATOM    542  O   ARG A  79     121.840  29.260  89.550  1.00  0.00           O
ATOM    543  N   THR A  80     123.860  29.180  88.580  1.00  0.00           N
ATOM    544  CA  THR A  80     123.730  27.860  88.030  1.00  0.00           C
ATOM    545  CB  THR A  80     124.220  27.730  86.620  1.00  0.00           C
ATOM    546  OG1 THR A  80     125.540  28.220  86.470  1.00  0.00           O
ATOM    547  CG2 THR A  80     123.360  28.560  85.650  1.00  0.00           C
ATOM    548  C   THR A  80     124.440  26.840  88.850  1.00  0.00           C
ATOM    549  O   THR A  80     124.300  25.650  88.610  1.00  0.00           O
ATOM    550  N   GLY A  81     125.250  27.260  89.850  1.00  0.00           N
ATOM    551  CA  GLY A  81     126.050  26.350  90.600  1.00  0.00           C
ATOM    552  C   GLY A  81     125.330  25.540  91.620  1.00  0.00           C
ATOM    553  O   GLY A  81     124.100  25.470  91.630  1.00  0.00           O
ATOM    554  N   THR A  82     126.020  24.890  92.570  1.00  0.00           N
ATOM    555  CA  THR A  82     125.430  24.150  93.640  1.00  0.00           C
ATOM    556  CB  THR A  82     126.450  23.380  94.410  1.00  0.00           C
ATOM    557  OG1 THR A  82     127.400  22.810  93.520  1.00  0.00           O
ATOM    558  CG2 THR A  82     125.810  22.170  95.110  1.00  0.00           C
ATOM    559  C   THR A  82     124.620  24.960  94.600  1.00  0.00           C
ATOM    560  O   THR A  82     123.590  24.490  95.080  1.00  0.00           O
ATOM    561  N   TYR A  83     125.100  26.180  94.930  1.00  0.00           N
ATOM    562  CA  TYR A  83     124.540  26.990  95.960  1.00  0.00           C
ATOM    563  CB  TYR A  83     125.620  27.750  96.760  1.00  0.00           C
ATOM    564  CG  TYR A  83     126.520  26.760  97.420  1.00  0.00           C
ATOM    565  CD1 TYR A  83     126.070  26.050  98.510  1.00  0.00           C
ATOM    566  CE1 TYR A  83     126.890  25.120  99.100  1.00  0.00           C
ATOM    567  CZ  TYR A  83     128.150  24.890  98.610  1.00  0.00           C
ATOM    568  OH  TYR A  83     128.980  23.940  99.250  1.00  0.00           O
ATOM    569  CD2 TYR A  83     127.760  26.490  96.910  1.00  0.00           C
ATOM    570  CE2 TYR A  83     128.610  25.580  97.510  1.00  0.00           C
ATOM    571  C   TYR A  83     123.550  27.990  95.490  1.00  0.00           C
ATOM    572  O   TYR A  83     123.300  29.030  96.090  1.00  0.00           O
ATOM    573  N   ARG A  84     122.840  27.660  94.390  1.00  0.00           N
ATOM    574  CA  ARG A  84     121.900  28.520  93.740  1.00  0.00           C
ATOM    575  CB  ARG A  84     121.610  27.990  92.320  1.00  0.00           C
ATOM    576  CG  ARG A  84     120.970  26.600  92.300  1.00  0.00           C
ATOM    577  CD  ARG A  84     120.600  26.150  90.890  1.00  0.00           C
ATOM    578  NE  ARG A  84     120.070  24.760  91.040  1.00  0.00           N
ATOM    579  CZ  ARG A  84     119.630  23.920  90.060  1.00  0.00           C
ATOM    580  NH1 ARG A  84     119.580  24.310  88.750  1.00  0.00           N
ATOM    581  NH2 ARG A  84     119.370  22.620  90.380  1.00  0.00           N
ATOM    582  C   ARG A  84     120.670  28.850  94.510  1.00  0.00           C
ATOM    583  O   ARG A  84     120.020  29.850  94.210  1.00  0.00           O
ATOM    584  N   GLN A  85     120.300  28.090  95.550  1.00  0.00           N
ATOM    585  CA  GLN A  85     119.180  28.370  96.400  1.00  0.00           C
ATOM    586  CB  GLN A  85     118.310  27.110  96.560  1.00  0.00           C
ATOM    587  CG  GLN A  85     117.860  26.490  95.240  1.00  0.00           C
ATOM    588  CD  GLN A  85     116.930  25.310  95.480  1.00  0.00           C
ATOM    589  OE1 GLN A  85     117.340  24.300  96.040  1.00  0.00           O
ATOM    590  NE2 GLN A  85     115.650  25.380  95.020  1.00  0.00           N
ATOM    591  C   GLN A  85     119.630  28.810  97.750  1.00  0.00           C
ATOM    592  O   GLN A  85     118.810  29.170  98.590  1.00  0.00           O
ATOM    593  N   LEU A  86     120.940  28.890  98.040  1.00  0.00           N
ATOM    594  CA  LEU A  86     121.460  29.350  99.290  1.00  0.00           C
ATOM    595  CB  LEU A  86     122.930  28.930  99.430  1.00  0.00           C
ATOM    596  CG  LEU A  86     123.630  29.310 100.750  1.00  0.00           C
ATOM    597  CD1 LEU A  86     123.060  28.450 101.880  1.00  0.00           C
ATOM    598  CD2 LEU A  86     125.160  29.220 100.600  1.00  0.00           C
ATOM    599  C   LEU A  86     121.360  30.830  99.460  1.00  0.00           C
ATOM    600  O   LEU A  86     120.910  31.300 100.510  1.00  0.00           O
ATOM    601  N   PHE A  87     121.870  31.620  98.500  1.00  0.00           N
ATOM    602  CA  PHE A  87     121.890  33.050  98.540  1.00  0.00           C
ATOM    603  CB  PHE A  87     122.940  33.580  97.550  1.00  0.00           C
ATOM    604  CG  PHE A  87     124.270  33.000  97.900  1.00  0.00           C
ATOM    605  CD1 PHE A  87     124.980  33.450  98.990  1.00  0.00           C
ATOM    606  CE1 PHE A  87     126.200  32.920  99.320  1.00  0.00           C
ATOM    607  CZ  PHE A  87     126.770  31.960  98.520  1.00  0.00           C
ATOM    608  CD2 PHE A  87     124.860  32.020  97.140  1.00  0.00           C
ATOM    609  CE2 PHE A  87     126.090  31.480  97.420  1.00  0.00           C
ATOM    610  C   PHE A  87     120.590  33.640  98.120  1.00  0.00           C
ATOM    611  O   PHE A  87     119.870  33.140  97.250  1.00  0.00           O
ATOM    612  N   HIS A  88     120.310  34.820  98.700  1.00  0.00           N
ATOM    613  CA  HIS A  88     119.140  35.610  98.450  1.00  0.00           C
ATOM    614  CB  HIS A  88     118.990  36.660  99.570  1.00  0.00           C
ATOM    615  ND1 HIS A  88     117.330  38.250  98.570  1.00  0.00           N
ATOM    616  CG  HIS A  88     117.710  37.440  99.620  1.00  0.00           C
ATOM    617  CE1 HIS A  88     116.210  38.830  98.950  1.00  0.00           C
ATOM    618  NE2 HIS A  88     115.870  38.450 100.220  1.00  0.00           N
ATOM    619  CD2 HIS A  88     116.830  37.560 100.660  1.00  0.00           C
ATOM    620  C   HIS A  88     119.290  36.270  97.130  1.00  0.00           C
ATOM    621  O   HIS A  88     120.330  36.920  96.940  1.00  0.00           O
ATOM    622  N   PRO A  89     118.390  36.200  96.190  1.00  0.00           N
ATOM    623  CD  PRO A  89     117.070  35.600  96.290  1.00  0.00           C
ATOM    624  CA  PRO A  89     118.690  36.560  94.830  1.00  0.00           C
ATOM    625  CB  PRO A  89     117.520  36.010  94.010  1.00  0.00           C
ATOM    626  CG  PRO A  89     116.350  35.990  95.000  1.00  0.00           C
ATOM    627  C   PRO A  89     118.890  38.020  94.630  1.00  0.00           C
ATOM    628  O   PRO A  89     119.460  38.440  93.630  1.00  0.00           O
ATOM    629  N   GLU A  90     118.440  38.880  95.570  1.00  0.00           N
ATOM    630  CA  GLU A  90     118.520  40.300  95.490  1.00  0.00           C
ATOM    631  CB  GLU A  90     117.360  40.790  96.370  1.00  0.00           C
ATOM    632  CG  GLU A  90     116.980  42.250  96.170  1.00  0.00           C
ATOM    633  CD  GLU A  90     116.560  42.590  94.740  1.00  0.00           C
ATOM    634  OE1 GLU A  90     115.780  41.790  94.170  1.00  0.00           O
ATOM    635  OE2 GLU A  90     117.010  43.610  94.160  1.00  0.00           O
ATOM    636  C   GLU A  90     119.830  40.810  96.000  1.00  0.00           C
ATOM    637  O   GLU A  90     120.240  41.960  95.810  1.00  0.00           O
ATOM    638  N   GLN A  91     120.650  39.910  96.550  1.00  0.00           N
ATOM    639  CA  GLN A  91     121.960  40.190  97.040  1.00  0.00           C
ATOM    640  CB  GLN A  91     122.180  39.460  98.380  1.00  0.00           C
ATOM    641  CG  GLN A  91     121.360  40.070  99.520  1.00  0.00           C
ATOM    642  CD  GLN A  91     121.480  39.260 100.800  1.00  0.00           C
ATOM    643  OE1 GLN A  91     121.770  38.070 100.770  1.00  0.00           O
ATOM    644  NE2 GLN A  91     121.270  39.940 101.960  1.00  0.00           N
ATOM    645  C   GLN A  91     123.010  39.830  96.050  1.00  0.00           C
ATOM    646  O   GLN A  91     124.190  40.160  96.190  1.00  0.00           O
ATOM    647  N   LEU A  92     122.620  39.160  94.950  1.00  0.00           N
ATOM    648  CA  LEU A  92     123.470  38.780  93.870  1.00  0.00           C
ATOM    649  CB  LEU A  92     123.000  37.420  93.330  1.00  0.00           C
ATOM    650  CG  LEU A  92     123.090  36.270  94.330  1.00  0.00           C
ATOM    651  CD1 LEU A  92     122.750  34.930  93.650  1.00  0.00           C
ATOM    652  CD2 LEU A  92     124.490  36.210  94.970  1.00  0.00           C
ATOM    653  C   LEU A  92     123.420  39.830  92.800  1.00  0.00           C
ATOM    654  O   LEU A  92     122.630  39.780  91.870  1.00  0.00           O
ATOM    655  N   ILE A  93     124.330  40.820  92.890  1.00  0.00           N
ATOM    656  CA  ILE A  93     124.320  42.010  92.100  1.00  0.00           C
ATOM    657  CB  ILE A  93     124.840  43.190  92.870  1.00  0.00           C
ATOM    658  CG2 ILE A  93     124.620  44.480  92.060  1.00  0.00           C
ATOM    659  CG1 ILE A  93     124.230  43.290  94.280  1.00  0.00           C
ATOM    660  CD  ILE A  93     122.720  43.490  94.320  1.00  0.00           C
ATOM    661  C   ILE A  93     125.040  41.890  90.800  1.00  0.00           C
ATOM    662  O   ILE A  93     126.220  41.590  90.680  1.00  0.00           O
ATOM    663  N   THR A  94     124.300  42.280  89.740  1.00  0.00           N
ATOM    664  CA  THR A  94     124.840  42.360  88.410  1.00  0.00           C
ATOM    665  CB  THR A  94     124.060  41.570  87.410  1.00  0.00           C
ATOM    666  OG1 THR A  94     122.680  41.910  87.340  1.00  0.00           O
ATOM    667  CG2 THR A  94     124.200  40.060  87.710  1.00  0.00           C
ATOM    668  C   THR A  94     124.910  43.760  87.890  1.00  0.00           C
ATOM    669  O   THR A  94     124.000  44.580  87.980  1.00  0.00           O
ATOM    670  N   GLY A  95     125.980  44.070  87.140  1.00  0.00           N
ATOM    671  CA  GLY A  95     126.010  45.090  86.140  1.00  0.00           C
ATOM    672  C   GLY A  95     125.630  44.530  84.810  1.00  0.00           C
ATOM    673  O   GLY A  95     124.870  43.570  84.710  1.00  0.00           O
ATOM    674  N   LYS A  96     126.170  45.100  83.720  1.00  0.00           N
ATOM    675  CA  LYS A  96     126.000  44.580  82.400  1.00  0.00           C
ATOM    676  CB  LYS A  96     125.250  45.570  81.490  1.00  0.00           C
ATOM    677  CG  LYS A  96     123.890  45.980  82.060  1.00  0.00           C
ATOM    678  CD  LYS A  96     122.940  46.670  81.080  1.00  0.00           C
ATOM    679  CE  LYS A  96     121.590  47.140  81.630  1.00  0.00           C
ATOM    680  NZ  LYS A  96     121.760  48.180  82.660  1.00  0.00           N
ATOM    681  C   LYS A  96     127.300  44.200  81.760  1.00  0.00           C
ATOM    682  O   LYS A  96     127.330  43.290  80.930  1.00  0.00           O
ATOM    683  N   GLU A  97     128.420  44.830  82.140  1.00  0.00           N
ATOM    684  CA  GLU A  97     129.670  44.630  81.470  1.00  0.00           C
ATOM    685  CB  GLU A  97     129.650  45.460  80.180  1.00  0.00           C
ATOM    686  CG  GLU A  97     130.820  45.150  79.240  1.00  0.00           C
ATOM    687  CD  GLU A  97     130.630  45.800  77.880  1.00  0.00           C
ATOM    688  OE1 GLU A  97     131.530  46.620  77.530  1.00  0.00           O
ATOM    689  OE2 GLU A  97     129.610  45.590  77.170  1.00  0.00           O
ATOM    690  C   GLU A  97     130.830  45.040  82.310  1.00  0.00           C
ATOM    691  O   GLU A  97     130.880  46.070  82.970  1.00  0.00           O
ATOM    692  N   ASP A  98     131.900  44.220  82.350  1.00  0.00           N
ATOM    693  CA  ASP A  98     133.080  44.370  83.140  1.00  0.00           C
ATOM    694  CB  ASP A  98     134.040  43.190  83.000  1.00  0.00           C
ATOM    695  CG  ASP A  98     134.350  42.510  84.330  1.00  0.00           C
ATOM    696  OD1 ASP A  98     133.510  42.600  85.260  1.00  0.00           O
ATOM    697  OD2 ASP A  98     135.440  41.900  84.470  1.00  0.00           O
ATOM    698  C   ASP A  98     133.830  45.660  83.070  1.00  0.00           C
ATOM    699  O   ASP A  98     133.700  46.440  82.130  1.00  0.00           O
ATOM    700  N   ALA A  99     134.650  45.950  84.100  1.00  0.00           N
ATOM    701  CA  ALA A  99     135.290  47.220  84.240  1.00  0.00           C
ATOM    702  CB  ALA A  99     135.630  47.480  85.720  1.00  0.00           C
ATOM    703  C   ALA A  99     136.550  47.390  83.470  1.00  0.00           C
ATOM    704  O   ALA A  99     137.200  48.430  83.590  1.00  0.00           O
ATOM    705  N   ALA A 100     136.850  46.450  82.560  1.00  0.00           N
ATOM    706  CA  ALA A 100     138.030  46.450  81.750  1.00  0.00           C
ATOM    707  CB  ALA A 100     137.800  47.410  80.570  1.00  0.00           C
ATOM    708  C   ALA A 100     139.390  46.550  82.360  1.00  0.00           C
ATOM    709  O   ALA A 100     140.350  46.850  81.660  1.00  0.00           O
ATOM    710  N   ASN A 101     139.530  46.320  83.680  1.00  0.00           N
ATOM    711  CA  ASN A 101     140.700  46.610  84.430  1.00  0.00           C
ATOM    712  CB  ASN A 101     141.940  45.730  84.180  1.00  0.00           C
ATOM    713  CG  ASN A 101     141.550  44.290  84.480  1.00  0.00           C
ATOM    714  OD1 ASN A 101     141.620  43.440  83.590  1.00  0.00           O
ATOM    715  ND2 ASN A 101     141.240  43.960  85.760  1.00  0.00           N
ATOM    716  C   ASN A 101     141.120  48.040  84.330  1.00  0.00           C
ATOM    717  O   ASN A 101     142.290  48.400  84.370  1.00  0.00           O
ATOM    718  N   ASN A 102     140.120  48.940  84.290  1.00  0.00           N
ATOM    719  CA  ASN A 102     140.300  50.360  84.320  1.00  0.00           C
ATOM    720  CB  ASN A 102     139.810  50.890  82.960  1.00  0.00           C
ATOM    721  CG  ASN A 102     139.920  52.400  82.830  1.00  0.00           C
ATOM    722  OD1 ASN A 102     140.350  53.110  83.730  1.00  0.00           O
ATOM    723  ND2 ASN A 102     139.540  52.900  81.620  1.00  0.00           N
ATOM    724  C   ASN A 102     139.610  50.880  85.530  1.00  0.00           C
ATOM    725  O   ASN A 102     138.410  50.720  85.730  1.00  0.00           O
ATOM    726  N   TYR A 103     140.410  51.500  86.410  1.00  0.00           N
ATOM    727  CA  TYR A 103     140.020  52.160  87.610  1.00  0.00           C
ATOM    728  CB  TYR A 103     141.300  52.770  88.210  1.00  0.00           C
ATOM    729  CG  TYR A 103     140.950  53.500  89.460  1.00  0.00           C
ATOM    730  CD1 TYR A 103     140.730  52.750  90.600  1.00  0.00           C
ATOM    731  CE1 TYR A 103     140.340  53.360  91.760  1.00  0.00           C
ATOM    732  CZ  TYR A 103     140.160  54.720  91.820  1.00  0.00           C
ATOM    733  OH  TYR A 103     139.650  55.350  92.980  1.00  0.00           O
ATOM    734  CD2 TYR A 103     140.760  54.860  89.510  1.00  0.00           C
ATOM    735  CE2 TYR A 103     140.330  55.460  90.670  1.00  0.00           C
ATOM    736  C   TYR A 103     138.970  53.190  87.350  1.00  0.00           C
ATOM    737  O   TYR A 103     137.960  53.350  88.020  1.00  0.00           O
ATOM    738  N   ALA A 104     139.130  53.980  86.270  1.00  0.00           N
ATOM    739  CA  ALA A 104     138.250  55.080  85.980  1.00  0.00           C
ATOM    740  CB  ALA A 104     139.000  56.000  85.000  1.00  0.00           C
ATOM    741  C   ALA A 104     136.910  54.680  85.480  1.00  0.00           C
ATOM    742  O   ALA A 104     135.930  55.380  85.720  1.00  0.00           O
ATOM    743  N   ARG A 105     136.820  53.510  84.820  1.00  0.00           N
ATOM    744  CA  ARG A 105     135.590  52.910  84.400  1.00  0.00           C
ATOM    745  CB  ARG A 105     135.870  51.890  83.300  1.00  0.00           C
ATOM    746  CG  ARG A 105     134.680  51.110  82.740  1.00  0.00           C
ATOM    747  CD  ARG A 105     135.110  50.330  81.490  1.00  0.00           C
ATOM    748  NE  ARG A 105     134.170  49.180  81.310  1.00  0.00           N
ATOM    749  CZ  ARG A 105     133.040  49.270  80.550  1.00  0.00           C
ATOM    750  NH1 ARG A 105     132.550  50.410  79.980  1.00  0.00           N
ATOM    751  NH2 ARG A 105     132.320  48.140  80.310  1.00  0.00           N
ATOM    752  C   ARG A 105     134.820  52.360  85.560  1.00  0.00           C
ATOM    753  O   ARG A 105     133.640  52.660  85.730  1.00  0.00           O
ATOM    754  N   GLY A 106     135.520  51.640  86.450  1.00  0.00           N
ATOM    755  CA  GLY A 106     134.960  51.080  87.640  1.00  0.00           C
ATOM    756  C   GLY A 106     134.540  52.050  88.690  1.00  0.00           C
ATOM    757  O   GLY A 106     133.580  51.810  89.420  1.00  0.00           O
ATOM    758  N   HIS A 107     135.340  53.120  88.830  1.00  0.00           N
ATOM    759  CA  HIS A 107     134.990  54.160  89.750  1.00  0.00           C
ATOM    760  CB  HIS A 107     136.220  54.930  90.250  1.00  0.00           C
ATOM    761  ND1 HIS A 107     135.790  55.350  92.700  1.00  0.00           N
ATOM    762  CG  HIS A 107     135.940  55.830  91.420  1.00  0.00           C
ATOM    763  CE1 HIS A 107     135.470  56.400  93.510  1.00  0.00           C
ATOM    764  NE2 HIS A 107     135.350  57.490  92.770  1.00  0.00           N
ATOM    765  CD2 HIS A 107     135.660  57.160  91.470  1.00  0.00           C
ATOM    766  C   HIS A 107     134.000  55.180  89.280  1.00  0.00           C
ATOM    767  O   HIS A 107     133.090  55.490  90.040  1.00  0.00           O
ATOM    768  N   TYR A 108     134.130  55.690  88.040  1.00  0.00           N
ATOM    769  CA  TYR A 108     133.280  56.760  87.620  1.00  0.00           C
ATOM    770  CB  TYR A 108     133.970  57.840  86.770  1.00  0.00           C
ATOM    771  CG  TYR A 108     135.020  58.530  87.570  1.00  0.00           C
ATOM    772  CD1 TYR A 108     134.650  59.470  88.500  1.00  0.00           C
ATOM    773  CE1 TYR A 108     135.620  60.120  89.230  1.00  0.00           C
ATOM    774  CZ  TYR A 108     136.960  59.850  89.070  1.00  0.00           C
ATOM    775  OH  TYR A 108     137.930  60.560  89.800  1.00  0.00           O
ATOM    776  CD2 TYR A 108     136.350  58.240  87.420  1.00  0.00           C
ATOM    777  CE2 TYR A 108     137.320  58.870  88.170  1.00  0.00           C
ATOM    778  C   TYR A 108     132.160  56.250  86.780  1.00  0.00           C
ATOM    779  O   TYR A 108     131.040  56.040  87.240  1.00  0.00           O
ATOM    780  N   THR A 109     132.430  55.950  85.490  1.00  0.00           N
ATOM    781  CA  THR A 109     131.410  55.820  84.500  1.00  0.00           C
ATOM    782  CB  THR A 109     132.060  55.780  83.150  1.00  0.00           C
ATOM    783  OG1 THR A 109     132.990  54.710  83.010  1.00  0.00           O
ATOM    784  CG2 THR A 109     132.820  57.090  82.930  1.00  0.00           C
ATOM    785  C   THR A 109     130.480  54.660  84.650  1.00  0.00           C
ATOM    786  O   THR A 109     129.280  54.800  84.430  1.00  0.00           O
ATOM    787  N   ILE A 110     130.960  53.500  85.120  1.00  0.00           N
ATOM    788  CA  ILE A 110     130.130  52.410  85.530  1.00  0.00           C
ATOM    789  CB  ILE A 110     130.790  51.080  85.290  1.00  0.00           C
ATOM    790  CG2 ILE A 110     129.890  49.920  85.730  1.00  0.00           C
ATOM    791  CG1 ILE A 110     131.120  50.860  83.800  1.00  0.00           C
ATOM    792  CD  ILE A 110     129.920  50.790  82.860  1.00  0.00           C
ATOM    793  C   ILE A 110     129.790  52.580  86.970  1.00  0.00           C
ATOM    794  O   ILE A 110     128.620  52.480  87.330  1.00  0.00           O
ATOM    795  N   GLY A 111     130.730  52.890  87.880  1.00  0.00           N
ATOM    796  CA  GLY A 111     130.570  52.930  89.300  1.00  0.00           C
ATOM    797  C   GLY A 111     129.370  53.670  89.810  1.00  0.00           C
ATOM    798  O   GLY A 111     128.510  53.210  90.550  1.00  0.00           O
ATOM    799  N   LYS A 112     129.260  54.960  89.440  1.00  0.00           N
ATOM    800  CA  LYS A 112     128.190  55.780  89.920  1.00  0.00           C
ATOM    801  CB  LYS A 112     128.500  57.210  89.450  1.00  0.00           C
ATOM    802  CG  LYS A 112     129.810  57.800  89.970  1.00  0.00           C
ATOM    803  CD  LYS A 112     130.170  59.130  89.320  1.00  0.00           C
ATOM    804  CE  LYS A 112     129.220  60.290  89.630  1.00  0.00           C
ATOM    805  NZ  LYS A 112     129.250  60.600  91.080  1.00  0.00           N
ATOM    806  C   LYS A 112     126.840  55.460  89.390  1.00  0.00           C
ATOM    807  O   LYS A 112     125.850  55.950  89.940  1.00  0.00           O
ATOM    808  N   GLU A 113     126.640  54.550  88.420  1.00  0.00           N
ATOM    809  CA  GLU A 113     125.360  54.090  88.000  1.00  0.00           C
ATOM    810  CB  GLU A 113     125.420  53.520  86.580  1.00  0.00           C
ATOM    811  CG  GLU A 113     124.030  53.200  86.010  1.00  0.00           C
ATOM    812  CD  GLU A 113     124.140  52.770  84.550  1.00  0.00           C
ATOM    813  OE1 GLU A 113     124.130  51.550  84.240  1.00  0.00           O
ATOM    814  OE2 GLU A 113     124.230  53.670  83.680  1.00  0.00           O
ATOM    815  C   GLU A 113     124.760  53.090  88.930  1.00  0.00           C
ATOM    816  O   GLU A 113     123.540  53.010  89.060  1.00  0.00           O
ATOM    817  N   ILE A 114     125.570  52.270  89.620  1.00  0.00           N
ATOM    818  CA  ILE A 114     125.110  51.170  90.420  1.00  0.00           C
ATOM    819  CB  ILE A 114     125.850  50.000  89.850  1.00  0.00           C
ATOM    820  CG2 ILE A 114     127.380  50.140  90.000  1.00  0.00           C
ATOM    821  CG1 ILE A 114     125.350  48.650  90.390  1.00  0.00           C
ATOM    822  CD  ILE A 114     125.520  47.560  89.330  1.00  0.00           C
ATOM    823  C   ILE A 114     125.270  51.380  91.880  1.00  0.00           C
ATOM    824  O   ILE A 114     124.720  50.670  92.720  1.00  0.00           O
ATOM    825  N   ILE A 115     126.030  52.390  92.330  1.00  0.00           N
ATOM    826  CA  ILE A 115     126.350  52.620  93.710  1.00  0.00           C
ATOM    827  CB  ILE A 115     127.360  53.720  93.870  1.00  0.00           C
ATOM    828  CG2 ILE A 115     126.820  55.080  93.390  1.00  0.00           C
ATOM    829  CG1 ILE A 115     127.850  53.850  95.320  1.00  0.00           C
ATOM    830  CD  ILE A 115     128.560  52.610  95.860  1.00  0.00           C
ATOM    831  C   ILE A 115     125.200  52.850  94.640  1.00  0.00           C
ATOM    832  O   ILE A 115     125.240  52.320  95.750  1.00  0.00           O
ATOM    833  N   ASP A 116     124.100  53.470  94.180  1.00  0.00           N
ATOM    834  CA  ASP A 116     122.950  53.720  94.980  1.00  0.00           C
ATOM    835  CB  ASP A 116     122.000  54.740  94.330  1.00  0.00           C
ATOM    836  CG  ASP A 116     122.720  56.080  94.260  1.00  0.00           C
ATOM    837  OD1 ASP A 116     122.960  56.560  93.120  1.00  0.00           O
ATOM    838  OD2 ASP A 116     122.940  56.770  95.290  1.00  0.00           O
ATOM    839  C   ASP A 116     122.190  52.470  95.290  1.00  0.00           C
ATOM    840  O   ASP A 116     121.750  52.240  96.420  1.00  0.00           O
ATOM    841  N   LEU A 117     122.020  51.590  94.290  1.00  0.00           N
ATOM    842  CA  LEU A 117     121.360  50.330  94.340  1.00  0.00           C
ATOM    843  CB  LEU A 117     121.250  49.780  92.910  1.00  0.00           C
ATOM    844  CG  LEU A 117     120.690  48.360  92.740  1.00  0.00           C
ATOM    845  CD1 LEU A 117     119.820  48.270  91.470  1.00  0.00           C
ATOM    846  CD2 LEU A 117     121.790  47.280  92.740  1.00  0.00           C
ATOM    847  C   LEU A 117     122.010  49.330  95.230  1.00  0.00           C
ATOM    848  O   LEU A 117     121.330  48.580  95.930  1.00  0.00           O
ATOM    849  N   VAL A 118     123.350  49.250  95.310  1.00  0.00           N
ATOM    850  CA  VAL A 118     124.030  48.410  96.250  1.00  0.00           C
ATOM    851  CB  VAL A 118     125.470  48.110  95.960  1.00  0.00           C
ATOM    852  CG1 VAL A 118     125.550  47.490  94.560  1.00  0.00           C
ATOM    853  CG2 VAL A 118     126.410  49.320  96.070  1.00  0.00           C
ATOM    854  C   VAL A 118     123.870  48.800  97.680  1.00  0.00           C
ATOM    855  O   VAL A 118     123.800  47.990  98.600  1.00  0.00           O
ATOM    856  N   LEU A 119     123.780  50.120  97.940  1.00  0.00           N
ATOM    857  CA  LEU A 119     123.690  50.570  99.300  1.00  0.00           C
ATOM    858  CB  LEU A 119     124.030  52.070  99.360  1.00  0.00           C
ATOM    859  CG  LEU A 119     125.520  52.390  99.140  1.00  0.00           C
ATOM    860  CD1 LEU A 119     125.650  53.890  98.810  1.00  0.00           C
ATOM    861  CD2 LEU A 119     126.380  52.030 100.360  1.00  0.00           C
ATOM    862  C   LEU A 119     122.400  50.320  99.990  1.00  0.00           C
ATOM    863  O   LEU A 119     122.300  50.340 101.220  1.00  0.00           O
ATOM    864  N   ASP A 120     121.350  49.980  99.230  1.00  0.00           N
ATOM    865  CA  ASP A 120     120.080  49.600  99.760  1.00  0.00           C
ATOM    866  CB  ASP A 120     118.980  49.720  98.690  1.00  0.00           C
ATOM    867  CG  ASP A 120     117.640  49.630  99.400  1.00  0.00           C
ATOM    868  OD1 ASP A 120     117.400  50.590 100.180  1.00  0.00           O
ATOM    869  OD2 ASP A 120     116.860  48.660  99.220  1.00  0.00           O
ATOM    870  C   ASP A 120     120.160  48.230 100.340  1.00  0.00           C
ATOM    871  O   ASP A 120     119.610  47.940 101.410  1.00  0.00           O
ATOM    872  N   ARG A 121     120.950  47.330  99.730  1.00  0.00           N
ATOM    873  CA  ARG A 121     121.080  46.030 100.310  1.00  0.00           C
ATOM    874  CB  ARG A 121     121.690  45.020  99.330  1.00  0.00           C
ATOM    875  CG  ARG A 121     120.950  44.790  98.010  1.00  0.00           C
ATOM    876  CD  ARG A 121     119.430  44.650  98.180  1.00  0.00           C
ATOM    877  NE  ARG A 121     119.140  43.600  99.200  1.00  0.00           N
ATOM    878  CZ  ARG A 121     117.840  43.330  99.540  1.00  0.00           C
ATOM    879  NH1 ARG A 121     116.790  44.030  99.030  1.00  0.00           N
ATOM    880  NH2 ARG A 121     117.650  42.390 100.510  1.00  0.00           N
ATOM    881  C   ARG A 121     121.850  46.050 101.590  1.00  0.00           C
ATOM    882  O   ARG A 121     121.560  45.250 102.480  1.00  0.00           O
ATOM    883  N   ILE A 122     122.770  47.010 101.750  1.00  0.00           N
ATOM    884  CA  ILE A 122     123.450  47.170 102.990  1.00  0.00           C
ATOM    885  CB  ILE A 122     124.670  48.020 102.790  1.00  0.00           C
ATOM    886  CG2 ILE A 122     125.500  48.060 104.090  1.00  0.00           C
ATOM    887  CG1 ILE A 122     125.520  47.550 101.600  1.00  0.00           C
ATOM    888  CD  ILE A 122     126.010  46.110 101.680  1.00  0.00           C
ATOM    889  C   ILE A 122     122.560  47.740 104.030  1.00  0.00           C
ATOM    890  O   ILE A 122     122.600  47.300 105.180  1.00  0.00           O
ATOM    891  N   ARG A 123     121.680  48.690 103.660  1.00  0.00           N
ATOM    892  CA  ARG A 123     120.620  49.180 104.480  1.00  0.00           C
ATOM    893  CB  ARG A 123     119.840  50.290 103.750  1.00  0.00           C
ATOM    894  CG  ARG A 123     118.970  51.190 104.630  1.00  0.00           C
ATOM    895  CD  ARG A 123     118.150  52.220 103.850  1.00  0.00           C
ATOM    896  NE  ARG A 123     119.150  53.220 103.390  1.00  0.00           N
ATOM    897  CZ  ARG A 123     119.420  53.470 102.080  1.00  0.00           C
ATOM    898  NH1 ARG A 123     118.980  52.710 101.040  1.00  0.00           N
ATOM    899  NH2 ARG A 123     120.300  54.480 101.790  1.00  0.00           N
ATOM    900  C   ARG A 123     119.650  48.150 104.970  1.00  0.00           C
ATOM    901  O   ARG A 123     119.280  48.100 106.140  1.00  0.00           O
ATOM    902  N   LYS A 124     119.210  47.240 104.070  1.00  0.00           N
ATOM    903  CA  LYS A 124     118.370  46.120 104.340  1.00  0.00           C
ATOM    904  CB  LYS A 124     118.030  45.360 103.050  1.00  0.00           C
ATOM    905  CG  LYS A 124     117.140  46.130 102.070  1.00  0.00           C
ATOM    906  CD  LYS A 124     115.630  46.080 102.340  1.00  0.00           C
ATOM    907  CE  LYS A 124     114.770  46.800 101.300  1.00  0.00           C
ATOM    908  NZ  LYS A 124     115.100  48.240 101.220  1.00  0.00           N
ATOM    909  C   LYS A 124     118.940  45.180 105.340  1.00  0.00           C
ATOM    910  O   LYS A 124     118.230  44.680 106.210  1.00  0.00           O
ATOM    911  N   LEU A 125     120.270  44.950 105.320  1.00  0.00           N
ATOM    912  CA  LEU A 125     120.900  44.210 106.360  1.00  0.00           C
ATOM    913  CB  LEU A 125     122.260  43.730 105.830  1.00  0.00           C
ATOM    914  CG  LEU A 125     122.210  42.580 104.810  1.00  0.00           C
ATOM    915  CD1 LEU A 125     123.500  42.550 103.960  1.00  0.00           C
ATOM    916  CD2 LEU A 125     122.110  41.210 105.510  1.00  0.00           C
ATOM    917  C   LEU A 125     121.130  44.950 107.630  1.00  0.00           C
ATOM    918  O   LEU A 125     120.870  44.410 108.710  1.00  0.00           O
ATOM    919  N   ALA A 126     121.590  46.210 107.570  1.00  0.00           N
ATOM    920  CA  ALA A 126     121.760  47.020 108.730  1.00  0.00           C
ATOM    921  CB  ALA A 126     122.070  48.460 108.270  1.00  0.00           C
ATOM    922  C   ALA A 126     120.660  47.080 109.730  1.00  0.00           C
ATOM    923  O   ALA A 126     120.900  46.960 110.940  1.00  0.00           O
ATOM    924  N   ASP A 127     119.410  47.170 109.260  1.00  0.00           N
ATOM    925  CA  ASP A 127     118.240  47.130 110.080  1.00  0.00           C
ATOM    926  CB  ASP A 127     117.110  47.880 109.360  1.00  0.00           C
ATOM    927  CG  ASP A 127     117.450  49.360 109.310  1.00  0.00           C
ATOM    928  OD1 ASP A 127     117.360  49.960 108.210  1.00  0.00           O
ATOM    929  OD2 ASP A 127     117.810  49.920 110.380  1.00  0.00           O
ATOM    930  C   ASP A 127     117.750  45.770 110.470  1.00  0.00           C
ATOM    931  O   ASP A 127     116.920  45.640 111.360  1.00  0.00           O
ATOM    932  N   GLN A 128     118.380  44.690 109.960  1.00  0.00           N
ATOM    933  CA  GLN A 128     118.140  43.380 110.490  1.00  0.00           C
ATOM    934  CB  GLN A 128     118.270  42.370 109.340  1.00  0.00           C
ATOM    935  CG  GLN A 128     117.890  40.920 109.680  1.00  0.00           C
ATOM    936  CD  GLN A 128     117.750  40.120 108.390  1.00  0.00           C
ATOM    937  OE1 GLN A 128     118.750  39.570 107.920  1.00  0.00           O
ATOM    938  NE2 GLN A 128     116.540  39.970 107.800  1.00  0.00           N
ATOM    939  C   GLN A 128     119.120  43.110 111.580  1.00  0.00           C
ATOM    940  O   GLN A 128     118.850  42.300 112.460  1.00  0.00           O
ATOM    941  N   CYS A 129     120.300  43.750 111.580  1.00  0.00           N
ATOM    942  CA  CYS A 129     121.320  43.670 112.580  1.00  0.00           C
ATOM    943  CB  CYS A 129     122.640  44.410 112.280  1.00  0.00           C
ATOM    944  SG  CYS A 129     123.380  43.990 110.670  1.00  0.00           S
ATOM    945  C   CYS A 129     120.870  44.040 113.950  1.00  0.00           C
ATOM    946  O   CYS A 129     120.100  44.980 114.180  1.00  0.00           O
ATOM    947  N   THR A 130     121.440  43.360 114.950  1.00  0.00           N
ATOM    948  CA  THR A 130     121.280  43.660 116.340  1.00  0.00           C
ATOM    949  CB  THR A 130     121.040  42.370 117.090  1.00  0.00           C
ATOM    950  OG1 THR A 130     119.930  41.690 116.520  1.00  0.00           O
ATOM    951  CG2 THR A 130     120.650  42.640 118.550  1.00  0.00           C
ATOM    952  C   THR A 130     122.530  44.270 116.870  1.00  0.00           C
ATOM    953  O   THR A 130     122.460  45.250 117.620  1.00  0.00           O
ATOM    954  N   GLY A 131     123.720  43.810 116.440  1.00  0.00           N
ATOM    955  CA  GLY A 131     124.990  44.370 116.750  1.00  0.00           C
ATOM    956  C   GLY A 131     125.890  44.290 115.560  1.00  0.00           C
ATOM    957  O   GLY A 131     126.700  43.370 115.470  1.00  0.00           O
ATOM    958  N   LEU A 132     125.820  45.230 114.610  1.00  0.00           N
ATOM    959  CA  LEU A 132     126.700  45.230 113.480  1.00  0.00           C
ATOM    960  CB  LEU A 132     126.190  46.210 112.400  1.00  0.00           C
ATOM    961  CG  LEU A 132     126.960  46.140 111.070  1.00  0.00           C
ATOM    962  CD1 LEU A 132     127.130  44.730 110.490  1.00  0.00           C
ATOM    963  CD2 LEU A 132     126.340  47.060 110.000  1.00  0.00           C
ATOM    964  C   LEU A 132     128.110  45.560 113.830  1.00  0.00           C
ATOM    965  O   LEU A 132     128.400  46.720 114.150  1.00  0.00           O
ATOM    966  N   GLN A 133     129.050  44.610 113.700  1.00  0.00           N
ATOM    967  CA  GLN A 133     130.420  44.880 114.020  1.00  0.00           C
ATOM    968  CB  GLN A 133     131.110  43.630 114.580  1.00  0.00           C
ATOM    969  CG  GLN A 133     130.420  43.240 115.890  1.00  0.00           C
ATOM    970  CD  GLN A 133     131.130  42.060 116.540  1.00  0.00           C
ATOM    971  OE1 GLN A 133     131.880  41.280 115.940  1.00  0.00           O
ATOM    972  NE2 GLN A 133     130.880  41.880 117.870  1.00  0.00           N
ATOM    973  C   GLN A 133     131.130  45.430 112.830  1.00  0.00           C
ATOM    974  O   GLN A 133     131.800  46.460 112.900  1.00  0.00           O
ATOM    975  N   GLY A 134     131.080  44.720 111.690  1.00  0.00           N
ATOM    976  CA  GLY A 134     131.920  45.150 110.620  1.00  0.00           C
ATOM    977  C   GLY A 134     131.560  44.540 109.310  1.00  0.00           C
ATOM    978  O   GLY A 134     130.590  43.800 109.190  1.00  0.00           O
ATOM    979  N   PHE A 135     132.340  44.940 108.290  1.00  0.00           N
ATOM    980  CA  PHE A 135     132.200  44.600 106.910  1.00  0.00           C
ATOM    981  CB  PHE A 135     132.090  45.830 105.990  1.00  0.00           C
ATOM    982  CG  PHE A 135     130.890  46.600 106.400  1.00  0.00           C
ATOM    983  CD1 PHE A 135     129.680  46.280 105.840  1.00  0.00           C
ATOM    984  CE1 PHE A 135     128.570  47.020 106.170  1.00  0.00           C
ATOM    985  CZ  PHE A 135     128.700  48.070 107.060  1.00  0.00           C
ATOM    986  CD2 PHE A 135     131.020  47.700 107.220  1.00  0.00           C
ATOM    987  CE2 PHE A 135     129.910  48.430 107.580  1.00  0.00           C
ATOM    988  C   PHE A 135     133.490  43.970 106.510  1.00  0.00           C
ATOM    989  O   PHE A 135     134.560  44.540 106.750  1.00  0.00           O
ATOM    990  N   LEU A 136     133.430  42.760 105.930  1.00  0.00           N
ATOM    991  CA  LEU A 136     134.570  42.110 105.370  1.00  0.00           C
ATOM    992  CB  LEU A 136     134.570  40.580 105.570  1.00  0.00           C
ATOM    993  CG  LEU A 136     134.270  40.080 107.000  1.00  0.00           C
ATOM    994  CD1 LEU A 136     134.380  38.550 107.060  1.00  0.00           C
ATOM    995  CD2 LEU A 136     135.150  40.700 108.100  1.00  0.00           C
ATOM    996  C   LEU A 136     134.550  42.370 103.900  1.00  0.00           C
ATOM    997  O   LEU A 136     133.610  41.950 103.230  1.00  0.00           O
ATOM    998  N   VAL A 137     135.530  43.100 103.350  1.00  0.00           N
ATOM    999  CA  VAL A 137     135.560  43.470 101.970  1.00  0.00           C
ATOM   1000  CB  VAL A 137     135.720  44.950 101.740  1.00  0.00           C
ATOM   1001  CG1 VAL A 137     135.500  45.250 100.250  1.00  0.00           C
ATOM   1002  CG2 VAL A 137     134.660  45.660 102.600  1.00  0.00           C
ATOM   1003  C   VAL A 137     136.620  42.720 101.230  1.00  0.00           C
ATOM   1004  O   VAL A 137     137.820  42.950 101.400  1.00  0.00           O
ATOM   1005  N   PHE A 138     136.240  41.840 100.290  1.00  0.00           N
ATOM   1006  CA  PHE A 138     137.140  41.030  99.530  1.00  0.00           C
ATOM   1007  CB  PHE A 138     136.590  39.610  99.280  1.00  0.00           C
ATOM   1008  CG  PHE A 138     136.580  38.850 100.570  1.00  0.00           C
ATOM   1009  CD1 PHE A 138     135.530  38.950 101.450  1.00  0.00           C
ATOM   1010  CE1 PHE A 138     135.550  38.250 102.640  1.00  0.00           C
ATOM   1011  CZ  PHE A 138     136.590  37.390 102.910  1.00  0.00           C
ATOM   1012  CD2 PHE A 138     137.630  38.020 100.880  1.00  0.00           C
ATOM   1013  CE2 PHE A 138     137.670  37.310 102.060  1.00  0.00           C
ATOM   1014  C   PHE A 138     137.330  41.580  98.170  1.00  0.00           C
ATOM   1015  O   PHE A 138     136.360  41.690  97.420  1.00  0.00           O
ATOM   1016  N   HIS A 139     138.590  41.910  97.800  1.00  0.00           N
ATOM   1017  CA  HIS A 139     138.860  42.530  96.540  1.00  0.00           C
ATOM   1018  CB  HIS A 139     138.350  43.980  96.620  1.00  0.00           C
ATOM   1019  CD2 HIS A 139     139.280  45.020  98.820  1.00  0.00           C
ATOM   1020  CG  HIS A 139     139.180  44.900  97.470  1.00  0.00           C
ATOM   1021  NE2 HIS A 139     140.050  46.140  99.040  1.00  0.00           N
ATOM   1022  ND1 HIS A 139     139.900  45.930  96.920  1.00  0.00           N
ATOM   1023  CE1 HIS A 139     140.430  46.650  97.880  1.00  0.00           C
ATOM   1024  C   HIS A 139     140.320  42.580  96.210  1.00  0.00           C
ATOM   1025  O   HIS A 139     141.140  42.600  97.120  1.00  0.00           O
ATOM   1026  N   SER A 140     140.660  42.650  94.910  1.00  0.00           N
ATOM   1027  CA  SER A 140     142.020  42.800  94.500  1.00  0.00           C
ATOM   1028  CB  SER A 140     142.370  41.920  93.280  1.00  0.00           C
ATOM   1029  OG  SER A 140     142.300  40.530  93.570  1.00  0.00           O
ATOM   1030  C   SER A 140     142.340  44.220  94.170  1.00  0.00           C
ATOM   1031  O   SER A 140     141.490  44.960  93.670  1.00  0.00           O
ATOM   1032  N   PHE A 141     143.570  44.670  94.470  1.00  0.00           N
ATOM   1033  CA  PHE A 141     144.060  45.980  94.200  1.00  0.00           C
ATOM   1034  CB  PHE A 141     145.470  46.140  94.790  1.00  0.00           C
ATOM   1035  CG  PHE A 141     145.430  46.600  96.200  1.00  0.00           C
ATOM   1036  CD1 PHE A 141     145.750  45.820  97.290  1.00  0.00           C
ATOM   1037  CE1 PHE A 141     145.910  46.390  98.530  1.00  0.00           C
ATOM   1038  CZ  PHE A 141     145.630  47.720  98.710  1.00  0.00           C
ATOM   1039  CD2 PHE A 141     145.150  47.930  96.420  1.00  0.00           C
ATOM   1040  CE2 PHE A 141     145.210  48.510  97.660  1.00  0.00           C
ATOM   1041  C   PHE A 141     144.130  46.360  92.760  1.00  0.00           C
ATOM   1042  O   PHE A 141     143.780  47.460  92.320  1.00  0.00           O
ATOM   1043  N   GLY A 142     144.610  45.400  91.950  1.00  0.00           N
ATOM   1044  CA  GLY A 142     144.850  45.510  90.550  1.00  0.00           C
ATOM   1045  C   GLY A 142     143.670  45.500  89.640  1.00  0.00           C
ATOM   1046  O   GLY A 142     143.790  45.750  88.440  1.00  0.00           O
ATOM   1047  N   GLY A 143     142.440  45.180  90.070  1.00  0.00           N
ATOM   1048  CA  GLY A 143     141.260  45.100  89.260  1.00  0.00           C
ATOM   1049  C   GLY A 143     140.720  46.400  88.780  1.00  0.00           C
ATOM   1050  O   GLY A 143     141.280  47.470  89.030  1.00  0.00           O
ATOM   1051  N   GLY A 144     139.550  46.390  88.120  1.00  0.00           N
ATOM   1052  CA  GLY A 144     138.780  47.550  87.790  1.00  0.00           C
ATOM   1053  C   GLY A 144     137.610  47.590  88.710  1.00  0.00           C
ATOM   1054  O   GLY A 144     137.310  48.620  89.310  1.00  0.00           O
ATOM   1055  N   THR A 145     136.950  46.440  88.930  1.00  0.00           N
ATOM   1056  CA  THR A 145     135.740  46.360  89.690  1.00  0.00           C
ATOM   1057  CB  THR A 145     135.000  45.090  89.430  1.00  0.00           C
ATOM   1058  OG1 THR A 145     134.570  45.090  88.080  1.00  0.00           O
ATOM   1059  CG2 THR A 145     133.690  45.060  90.240  1.00  0.00           C
ATOM   1060  C   THR A 145     136.120  46.390  91.130  1.00  0.00           C
ATOM   1061  O   THR A 145     135.660  47.240  91.890  1.00  0.00           O
ATOM   1062  N   GLY A 146     137.050  45.520  91.560  1.00  0.00           N
ATOM   1063  CA  GLY A 146     137.590  45.440  92.880  1.00  0.00           C
ATOM   1064  C   GLY A 146     138.490  46.560  93.280  1.00  0.00           C
ATOM   1065  O   GLY A 146     138.890  46.650  94.440  1.00  0.00           O
ATOM   1066  N   SER A 147     138.870  47.450  92.350  1.00  0.00           N
ATOM   1067  CA  SER A 147     139.650  48.600  92.690  1.00  0.00           C
ATOM   1068  CB  SER A 147     140.760  48.720  91.630  1.00  0.00           C
ATOM   1069  OG  SER A 147     141.780  49.630  92.040  1.00  0.00           O
ATOM   1070  C   SER A 147     138.860  49.870  92.740  1.00  0.00           C
ATOM   1071  O   SER A 147     138.920  50.610  93.710  1.00  0.00           O
ATOM   1072  N   GLY A 148     138.110  50.160  91.660  1.00  0.00           N
ATOM   1073  CA  GLY A 148     137.410  51.390  91.460  1.00  0.00           C
ATOM   1074  C   GLY A 148     136.040  51.400  92.060  1.00  0.00           C
ATOM   1075  O   GLY A 148     135.620  52.440  92.570  1.00  0.00           O
ATOM   1076  N   PHE A 149     135.280  50.290  92.070  1.00  0.00           N
ATOM   1077  CA  PHE A 149     133.990  50.300  92.690  1.00  0.00           C
ATOM   1078  CB  PHE A 149     133.100  49.230  92.040  1.00  0.00           C
ATOM   1079  CG  PHE A 149     131.700  49.330  92.540  1.00  0.00           C
ATOM   1080  CD1 PHE A 149     131.050  50.530  92.370  1.00  0.00           C
ATOM   1081  CE1 PHE A 149     129.780  50.740  92.840  1.00  0.00           C
ATOM   1082  CZ  PHE A 149     129.120  49.750  93.530  1.00  0.00           C
ATOM   1083  CD2 PHE A 149     131.040  48.350  93.260  1.00  0.00           C
ATOM   1084  CE2 PHE A 149     129.780  48.560  93.760  1.00  0.00           C
ATOM   1085  C   PHE A 149     134.120  50.100  94.160  1.00  0.00           C
ATOM   1086  O   PHE A 149     133.250  50.450  94.940  1.00  0.00           O
ATOM   1087  N   THR A 150     135.240  49.510  94.610  1.00  0.00           N
ATOM   1088  CA  THR A 150     135.590  49.410  95.990  1.00  0.00           C
ATOM   1089  CB  THR A 150     136.810  48.580  96.260  1.00  0.00           C
ATOM   1090  OG1 THR A 150     136.640  47.280  95.730  1.00  0.00           O
ATOM   1091  CG2 THR A 150     137.050  48.450  97.770  1.00  0.00           C
ATOM   1092  C   THR A 150     135.790  50.770  96.580  1.00  0.00           C
ATOM   1093  O   THR A 150     135.200  51.110  97.600  1.00  0.00           O
ATOM   1094  N   SER A 151     136.590  51.650  95.960  1.00  0.00           N
ATOM   1095  CA  SER A 151     136.850  52.950  96.480  1.00  0.00           C
ATOM   1096  CB  SER A 151     137.960  53.660  95.670  1.00  0.00           C
ATOM   1097  OG  SER A 151     137.740  53.610  94.270  1.00  0.00           O
ATOM   1098  C   SER A 151     135.670  53.850  96.580  1.00  0.00           C
ATOM   1099  O   SER A 151     135.560  54.610  97.530  1.00  0.00           O
ATOM   1100  N   LEU A 152     134.720  53.770  95.630  1.00  0.00           N
ATOM   1101  CA  LEU A 152     133.460  54.460  95.650  1.00  0.00           C
ATOM   1102  CB  LEU A 152     132.740  54.280  94.300  1.00  0.00           C
ATOM   1103  CG  LEU A 152     131.420  55.050  94.120  1.00  0.00           C
ATOM   1104  CD1 LEU A 152     131.580  56.560  94.310  1.00  0.00           C
ATOM   1105  CD2 LEU A 152     130.790  54.650  92.770  1.00  0.00           C
ATOM   1106  C   LEU A 152     132.600  53.950  96.750  1.00  0.00           C
ATOM   1107  O   LEU A 152     131.980  54.730  97.470  1.00  0.00           O
ATOM   1108  N   LEU A 153     132.550  52.630  96.980  1.00  0.00           N
ATOM   1109  CA  LEU A 153     131.860  52.060  98.100  1.00  0.00           C
ATOM   1110  CB  LEU A 153     131.930  50.530  98.010  1.00  0.00           C
ATOM   1111  CG  LEU A 153     131.020  49.820  99.030  1.00  0.00           C
ATOM   1112  CD1 LEU A 153     129.540  49.820  98.610  1.00  0.00           C
ATOM   1113  CD2 LEU A 153     131.430  48.360  99.230  1.00  0.00           C
ATOM   1114  C   LEU A 153     132.400  52.530  99.410  1.00  0.00           C
ATOM   1115  O   LEU A 153     131.620  53.060 100.190  1.00  0.00           O
ATOM   1116  N   MET A 154     133.700  52.390  99.690  1.00  0.00           N
ATOM   1117  CA  MET A 154     134.200  52.760 100.980  1.00  0.00           C
ATOM   1118  CB  MET A 154     135.690  52.380 101.090  1.00  0.00           C
ATOM   1119  CG  MET A 154     135.990  50.900 100.830  1.00  0.00           C
ATOM   1120  SD  MET A 154     135.070  49.680 101.810  1.00  0.00           S
ATOM   1121  CE  MET A 154     136.490  49.100 102.780  1.00  0.00           C
ATOM   1122  C   MET A 154     134.010  54.180 101.380  1.00  0.00           C
ATOM   1123  O   MET A 154     133.830  54.520 102.550  1.00  0.00           O
ATOM   1124  N   GLU A 155     133.920  55.100 100.400  1.00  0.00           N
ATOM   1125  CA  GLU A 155     133.630  56.480 100.650  1.00  0.00           C
ATOM   1126  CB  GLU A 155     133.950  57.170  99.310  1.00  0.00           C
ATOM   1127  CG  GLU A 155     133.750  58.690  99.260  1.00  0.00           C
ATOM   1128  CD  GLU A 155     134.200  59.230  97.910  1.00  0.00           C
ATOM   1129  OE1 GLU A 155     133.840  58.650  96.860  1.00  0.00           O
ATOM   1130  OE2 GLU A 155     134.890  60.280  97.900  1.00  0.00           O
ATOM   1131  C   GLU A 155     132.250  56.730 101.130  1.00  0.00           C
ATOM   1132  O   GLU A 155     132.070  57.390 102.160  1.00  0.00           O
ATOM   1133  N   ARG A 156     131.220  56.120 100.510  1.00  0.00           N
ATOM   1134  CA  ARG A 156     129.850  56.160 100.910  1.00  0.00           C
ATOM   1135  CB  ARG A 156     128.930  55.650  99.790  1.00  0.00           C
ATOM   1136  CG  ARG A 156     128.940  56.480  98.500  1.00  0.00           C
ATOM   1137  CD  ARG A 156     128.160  57.790  98.620  1.00  0.00           C
ATOM   1138  NE  ARG A 156     126.710  57.430  98.590  1.00  0.00           N
ATOM   1139  CZ  ARG A 156     125.920  57.430  97.480  1.00  0.00           C
ATOM   1140  NH1 ARG A 156     126.420  57.750  96.240  1.00  0.00           N
ATOM   1141  NH2 ARG A 156     124.600  57.090  97.520  1.00  0.00           N
ATOM   1142  C   ARG A 156     129.550  55.340 102.120  1.00  0.00           C
ATOM   1143  O   ARG A 156     128.790  55.790 102.980  1.00  0.00           O
ATOM   1144  N   LEU A 157     130.150  54.150 102.290  1.00  0.00           N
ATOM   1145  CA  LEU A 157     129.970  53.280 103.420  1.00  0.00           C
ATOM   1146  CB  LEU A 157     130.780  51.980 103.230  1.00  0.00           C
ATOM   1147  CG  LEU A 157     130.180  50.720 103.890  1.00  0.00           C
ATOM   1148  CD1 LEU A 157     128.820  50.350 103.270  1.00  0.00           C
ATOM   1149  CD2 LEU A 157     131.150  49.540 103.760  1.00  0.00           C
ATOM   1150  C   LEU A 157     130.370  53.920 104.700  1.00  0.00           C
ATOM   1151  O   LEU A 157     129.750  53.790 105.760  1.00  0.00           O
ATOM   1152  N   SER A 158     131.460  54.700 104.640  1.00  0.00           N
ATOM   1153  CA  SER A 158     132.000  55.410 105.760  1.00  0.00           C
ATOM   1154  CB  SER A 158     133.360  56.050 105.460  1.00  0.00           C
ATOM   1155  OG  SER A 158     134.270  55.030 105.060  1.00  0.00           O
ATOM   1156  C   SER A 158     131.150  56.510 106.290  1.00  0.00           C
ATOM   1157  O   SER A 158     131.330  56.930 107.430  1.00  0.00           O
ATOM   1158  N   VAL A 159     130.250  57.100 105.470  1.00  0.00           N
ATOM   1159  CA  VAL A 159     129.400  58.150 105.930  1.00  0.00           C
ATOM   1160  CB  VAL A 159     128.760  58.850 104.770  1.00  0.00           C
ATOM   1161  CG1 VAL A 159     128.050  60.160 105.160  1.00  0.00           C
ATOM   1162  CG2 VAL A 159     129.830  59.080 103.690  1.00  0.00           C
ATOM   1163  C   VAL A 159     128.310  57.730 106.850  1.00  0.00           C
ATOM   1164  O   VAL A 159     128.040  58.340 107.890  1.00  0.00           O
ATOM   1165  N   ASP A 160     127.600  56.640 106.510  1.00  0.00           N
ATOM   1166  CA  ASP A 160     126.550  56.170 107.350  1.00  0.00           C
ATOM   1167  CB  ASP A 160     125.590  55.350 106.470  1.00  0.00           C
ATOM   1168  CG  ASP A 160     124.600  56.260 105.770  1.00  0.00           C
ATOM   1169  OD1 ASP A 160     123.950  57.110 106.440  1.00  0.00           O
ATOM   1170  OD2 ASP A 160     124.450  56.110 104.530  1.00  0.00           O
ATOM   1171  C   ASP A 160     127.100  55.300 108.440  1.00  0.00           C
ATOM   1172  O   ASP A 160     126.600  55.370 109.560  1.00  0.00           O
ATOM   1173  N   TYR A 161     128.050  54.400 108.150  1.00  0.00           N
ATOM   1174  CA  TYR A 161     128.480  53.370 109.050  1.00  0.00           C
ATOM   1175  CB  TYR A 161     128.470  51.950 108.460  1.00  0.00           C
ATOM   1176  CG  TYR A 161     127.140  51.690 107.840  1.00  0.00           C
ATOM   1177  CD1 TYR A 161     126.060  51.430 108.640  1.00  0.00           C
ATOM   1178  CE1 TYR A 161     124.810  51.190 108.100  1.00  0.00           C
ATOM   1179  CZ  TYR A 161     124.680  51.170 106.730  1.00  0.00           C
ATOM   1180  OH  TYR A 161     123.430  50.930 106.130  1.00  0.00           O
ATOM   1181  CD2 TYR A 161     127.000  51.670 106.470  1.00  0.00           C
ATOM   1182  CE2 TYR A 161     125.780  51.350 105.930  1.00  0.00           C
ATOM   1183  C   TYR A 161     129.860  53.700 109.510  1.00  0.00           C
ATOM   1184  O   TYR A 161     130.760  52.870 109.430  1.00  0.00           O
ATOM   1185  N   GLY A 162     130.050  54.940 110.000  1.00  0.00           N
ATOM   1186  CA  GLY A 162     131.350  55.500 110.230  1.00  0.00           C
ATOM   1187  C   GLY A 162     132.130  54.880 111.330  1.00  0.00           C
ATOM   1188  O   GLY A 162     133.360  54.830 111.270  1.00  0.00           O
ATOM   1189  N   LYS A 163     131.460  54.370 112.380  1.00  0.00           N
ATOM   1190  CA  LYS A 163     132.140  53.670 113.420  1.00  0.00           C
ATOM   1191  CB  LYS A 163     131.360  53.820 114.740  1.00  0.00           C
ATOM   1192  CG  LYS A 163     131.330  55.270 115.250  1.00  0.00           C
ATOM   1193  CD  LYS A 163     131.080  55.340 116.760  1.00  0.00           C
ATOM   1194  CE  LYS A 163     131.490  56.680 117.350  1.00  0.00           C
ATOM   1195  NZ  LYS A 163     131.350  56.670 118.820  1.00  0.00           N
ATOM   1196  C   LYS A 163     132.440  52.230 113.210  1.00  0.00           C
ATOM   1197  O   LYS A 163     133.230  51.630 113.940  1.00  0.00           O
ATOM   1198  N   LYS A 164     131.870  51.600 112.170  1.00  0.00           N
ATOM   1199  CA  LYS A 164     131.940  50.180 112.010  1.00  0.00           C
ATOM   1200  CB  LYS A 164     130.750  49.670 111.180  1.00  0.00           C
ATOM   1201  CG  LYS A 164     129.520  49.300 112.020  1.00  0.00           C
ATOM   1202  CD  LYS A 164     128.820  50.510 112.650  1.00  0.00           C
ATOM   1203  CE  LYS A 164     127.590  50.180 113.510  1.00  0.00           C
ATOM   1204  NZ  LYS A 164     128.010  49.440 114.730  1.00  0.00           N
ATOM   1205  C   LYS A 164     133.240  49.850 111.360  1.00  0.00           C
ATOM   1206  O   LYS A 164     133.830  50.580 110.560  1.00  0.00           O
ATOM   1207  N   SER A 165     133.780  48.670 111.700  1.00  0.00           N
ATOM   1208  CA  SER A 165     135.040  48.220 111.200  1.00  0.00           C
ATOM   1209  CB  SER A 165     135.650  47.050 112.000  1.00  0.00           C
ATOM   1210  OG  SER A 165     135.920  47.540 113.300  1.00  0.00           O
ATOM   1211  C   SER A 165     134.970  47.690 109.810  1.00  0.00           C
ATOM   1212  O   SER A 165     134.280  46.720 109.510  1.00  0.00           O
ATOM   1213  N   LYS A 166     135.730  48.300 108.880  1.00  0.00           N
ATOM   1214  CA  LYS A 166     135.870  47.810 107.540  1.00  0.00           C
ATOM   1215  CB  LYS A 166     135.920  49.020 106.590  1.00  0.00           C
ATOM   1216  CG  LYS A 166     134.620  49.830 106.580  1.00  0.00           C
ATOM   1217  CD  LYS A 166     134.670  51.060 105.680  1.00  0.00           C
ATOM   1218  CE  LYS A 166     135.770  52.080 105.970  1.00  0.00           C
ATOM   1219  NZ  LYS A 166     135.710  52.550 107.370  1.00  0.00           N
ATOM   1220  C   LYS A 166     137.110  46.990 107.440  1.00  0.00           C
ATOM   1221  O   LYS A 166     138.210  47.520 107.260  1.00  0.00           O
ATOM   1222  N   LEU A 167     137.000  45.650 107.450  1.00  0.00           N
ATOM   1223  CA  LEU A 167     138.100  44.740 107.370  1.00  0.00           C
ATOM   1224  CB  LEU A 167     137.910  43.530 108.290  1.00  0.00           C
ATOM   1225  CG  LEU A 167     137.880  43.840 109.800  1.00  0.00           C
ATOM   1226  CD1 LEU A 167     137.670  42.540 110.600  1.00  0.00           C
ATOM   1227  CD2 LEU A 167     139.140  44.580 110.250  1.00  0.00           C
ATOM   1228  C   LEU A 167     138.270  44.290 105.960  1.00  0.00           C
ATOM   1229  O   LEU A 167     137.490  43.480 105.450  1.00  0.00           O
ATOM   1230  N   GLU A 168     139.340  44.740 105.280  1.00  0.00           N
ATOM   1231  CA  GLU A 168     139.570  44.320 103.940  1.00  0.00           C
ATOM   1232  CB  GLU A 168     140.170  45.480 103.110  1.00  0.00           C
ATOM   1233  CG  GLU A 168     139.220  46.630 102.780  1.00  0.00           C
ATOM   1234  CD  GLU A 168     140.030  47.850 102.360  1.00  0.00           C
ATOM   1235  OE1 GLU A 168     140.110  48.870 103.100  1.00  0.00           O
ATOM   1236  OE2 GLU A 168     140.530  47.850 101.210  1.00  0.00           O
ATOM   1237  C   GLU A 168     140.440  43.120 103.830  1.00  0.00           C
ATOM   1238  O   GLU A 168     141.350  42.900 104.630  1.00  0.00           O
ATOM   1239  N   PHE A 169     140.170  42.260 102.830  1.00  0.00           N
ATOM   1240  CA  PHE A 169     140.980  41.140 102.460  1.00  0.00           C
ATOM   1241  CB  PHE A 169     140.160  39.840 102.390  1.00  0.00           C
ATOM   1242  CG  PHE A 169     139.960  39.330 103.780  1.00  0.00           C
ATOM   1243  CD1 PHE A 169     138.910  39.730 104.580  1.00  0.00           C
ATOM   1244  CE1 PHE A 169     138.760  39.180 105.830  1.00  0.00           C
ATOM   1245  CZ  PHE A 169     139.710  38.330 106.350  1.00  0.00           C
ATOM   1246  CD2 PHE A 169     140.850  38.420 104.290  1.00  0.00           C
ATOM   1247  CE2 PHE A 169     140.760  37.910 105.560  1.00  0.00           C
ATOM   1248  C   PHE A 169     141.370  41.460 101.060  1.00  0.00           C
ATOM   1249  O   PHE A 169     140.570  41.410 100.130  1.00  0.00           O
ATOM   1250  N   SER A 170     142.650  41.850 100.900  1.00  0.00           N
ATOM   1251  CA  SER A 170     143.120  42.470  99.700  1.00  0.00           C
ATOM   1252  CB  SER A 170     143.500  43.940  99.950  1.00  0.00           C
ATOM   1253  OG  SER A 170     142.340  44.660 100.350  1.00  0.00           O
ATOM   1254  C   SER A 170     144.300  41.820  99.050  1.00  0.00           C
ATOM   1255  O   SER A 170     145.370  41.680  99.630  1.00  0.00           O
ATOM   1256  N   ILE A 171     144.150  41.380  97.790  1.00  0.00           N
ATOM   1257  CA  ILE A 171     145.220  40.800  97.040  1.00  0.00           C
ATOM   1258  CB  ILE A 171     144.850  39.880  95.910  1.00  0.00           C
ATOM   1259  CG2 ILE A 171     146.080  39.260  95.230  1.00  0.00           C
ATOM   1260  CG1 ILE A 171     144.010  38.730  96.510  1.00  0.00           C
ATOM   1261  CD  ILE A 171     143.600  37.630  95.540  1.00  0.00           C
ATOM   1262  C   ILE A 171     146.090  41.870  96.480  1.00  0.00           C
ATOM   1263  O   ILE A 171     145.640  42.680  95.670  1.00  0.00           O
ATOM   1264  N   TYR A 172     147.350  41.920  96.920  1.00  0.00           N
ATOM   1265  CA  TYR A 172     148.370  42.880  96.620  1.00  0.00           C
ATOM   1266  CB  TYR A 172     149.320  42.980  97.830  1.00  0.00           C
ATOM   1267  CG  TYR A 172     150.230  44.140  97.640  1.00  0.00           C
ATOM   1268  CD1 TYR A 172     149.710  45.400  97.770  1.00  0.00           C
ATOM   1269  CE1 TYR A 172     150.450  46.550  97.600  1.00  0.00           C
ATOM   1270  CZ  TYR A 172     151.790  46.360  97.340  1.00  0.00           C
ATOM   1271  OH  TYR A 172     152.560  47.490  96.980  1.00  0.00           O
ATOM   1272  CD2 TYR A 172     151.570  44.000  97.360  1.00  0.00           C
ATOM   1273  CE2 TYR A 172     152.350  45.120  97.210  1.00  0.00           C
ATOM   1274  C   TYR A 172     149.080  42.420  95.390  1.00  0.00           C
ATOM   1275  O   TYR A 172     149.300  41.210  95.280  1.00  0.00           O
ATOM   1276  N   PRO A 173     149.480  43.220  94.450  1.00  0.00           N
ATOM   1277  CD  PRO A 173     149.070  44.610  94.320  1.00  0.00           C
ATOM   1278  CA  PRO A 173     150.310  42.790  93.360  1.00  0.00           C
ATOM   1279  CB  PRO A 173     150.490  44.010  92.450  1.00  0.00           C
ATOM   1280  CG  PRO A 173     149.300  44.910  92.830  1.00  0.00           C
ATOM   1281  C   PRO A 173     151.580  42.100  93.690  1.00  0.00           C
ATOM   1282  O   PRO A 173     152.340  42.580  94.540  1.00  0.00           O
ATOM   1283  N   ALA A 174     151.870  40.940  93.080  1.00  0.00           N
ATOM   1284  CA  ALA A 174     153.120  40.270  93.300  1.00  0.00           C
ATOM   1285  CB  ALA A 174     152.920  38.790  92.940  1.00  0.00           C
ATOM   1286  C   ALA A 174     154.220  40.820  92.460  1.00  0.00           C
ATOM   1287  O   ALA A 174     153.880  41.460  91.460  1.00  0.00           O
ATOM   1288  N   PRO A 175     155.460  40.720  92.830  1.00  0.00           N
ATOM   1289  CD  PRO A 175     155.950  40.010  94.000  1.00  0.00           C
ATOM   1290  CA  PRO A 175     156.500  41.500  92.220  1.00  0.00           C
ATOM   1291  CB  PRO A 175     157.730  41.310  93.100  1.00  0.00           C
ATOM   1292  CG  PRO A 175     157.480  39.980  93.830  1.00  0.00           C
ATOM   1293  C   PRO A 175     156.760  41.130  90.800  1.00  0.00           C
ATOM   1294  O   PRO A 175     157.090  42.060  90.070  1.00  0.00           O
ATOM   1295  N   GLN A 176     156.700  39.840  90.410  1.00  0.00           N
ATOM   1296  CA  GLN A 176     157.000  39.470  89.060  1.00  0.00           C
ATOM   1297  CB  GLN A 176     158.120  38.410  89.140  1.00  0.00           C
ATOM   1298  CG  GLN A 176     159.470  39.030  89.480  1.00  0.00           C
ATOM   1299  CD  GLN A 176     160.490  37.900  89.550  1.00  0.00           C
ATOM   1300  OE1 GLN A 176     160.210  36.710  89.640  1.00  0.00           O
ATOM   1301  NE2 GLN A 176     161.800  38.270  89.480  1.00  0.00           N
ATOM   1302  C   GLN A 176     155.780  38.960  88.360  1.00  0.00           C
ATOM   1303  O   GLN A 176     155.600  39.150  87.160  1.00  0.00           O
ATOM   1304  N   VAL A 177     154.900  38.210  89.040  1.00  0.00           N
ATOM   1305  CA  VAL A 177     153.730  37.590  88.510  1.00  0.00           C
ATOM   1306  CB  VAL A 177     153.470  36.310  89.250  1.00  0.00           C
ATOM   1307  CG1 VAL A 177     152.160  35.670  88.770  1.00  0.00           C
ATOM   1308  CG2 VAL A 177     154.600  35.360  88.850  1.00  0.00           C
ATOM   1309  C   VAL A 177     152.560  38.520  88.550  1.00  0.00           C
ATOM   1310  O   VAL A 177     152.230  39.120  89.580  1.00  0.00           O
ATOM   1311  N   SER A 178     151.820  38.690  87.440  1.00  0.00           N
ATOM   1312  CA  SER A 178     150.720  39.590  87.380  1.00  0.00           C
ATOM   1313  CB  SER A 178     151.050  41.090  87.510  1.00  0.00           C
ATOM   1314  OG  SER A 178     149.960  41.970  87.320  1.00  0.00           O
ATOM   1315  C   SER A 178     150.000  39.310  86.110  1.00  0.00           C
ATOM   1316  O   SER A 178     150.580  38.890  85.110  1.00  0.00           O
ATOM   1317  N   THR A 179     148.670  39.510  86.130  1.00  0.00           N
ATOM   1318  CA  THR A 179     147.830  39.270  84.990  1.00  0.00           C
ATOM   1319  CB  THR A 179     146.480  38.700  85.320  1.00  0.00           C
ATOM   1320  OG1 THR A 179     145.770  39.490  86.260  1.00  0.00           O
ATOM   1321  CG2 THR A 179     146.810  37.370  86.010  1.00  0.00           C
ATOM   1322  C   THR A 179     147.590  40.500  84.180  1.00  0.00           C
ATOM   1323  O   THR A 179     147.140  40.410  83.040  1.00  0.00           O
ATOM   1324  N   ALA A 180     147.930  41.700  84.690  1.00  0.00           N
ATOM   1325  CA  ALA A 180     147.630  42.940  84.030  1.00  0.00           C
ATOM   1326  CB  ALA A 180     146.570  43.690  84.850  1.00  0.00           C
ATOM   1327  C   ALA A 180     148.840  43.790  83.880  1.00  0.00           C
ATOM   1328  O   ALA A 180     149.680  43.930  84.760  1.00  0.00           O
ATOM   1329  N   VAL A 181     148.890  44.540  82.760  1.00  0.00           N
ATOM   1330  CA  VAL A 181     149.930  45.460  82.400  1.00  0.00           C
ATOM   1331  CB  VAL A 181     149.880  45.740  80.930  1.00  0.00           C
ATOM   1332  CG1 VAL A 181     151.140  46.480  80.460  1.00  0.00           C
ATOM   1333  CG2 VAL A 181     149.740  44.450  80.110  1.00  0.00           C
ATOM   1334  C   VAL A 181     149.770  46.730  83.160  1.00  0.00           C
ATOM   1335  O   VAL A 181     150.770  47.380  83.450  1.00  0.00           O
ATOM   1336  N   VAL A 182     148.510  47.110  83.460  1.00  0.00           N
ATOM   1337  CA  VAL A 182     148.100  48.250  84.210  1.00  0.00           C
ATOM   1338  CB  VAL A 182     146.810  48.810  83.710  1.00  0.00           C
ATOM   1339  CG1 VAL A 182     147.020  49.320  82.270  1.00  0.00           C
ATOM   1340  CG2 VAL A 182     145.670  47.770  83.730  1.00  0.00           C
ATOM   1341  C   VAL A 182     148.070  48.140  85.690  1.00  0.00           C
ATOM   1342  O   VAL A 182     147.550  48.990  86.420  1.00  0.00           O
ATOM   1343  N   GLU A 183     148.750  47.100  86.220  1.00  0.00           N
ATOM   1344  CA  GLU A 183     148.980  46.830  87.600  1.00  0.00           C
ATOM   1345  CB  GLU A 183     150.060  45.730  87.640  1.00  0.00           C
ATOM   1346  CG  GLU A 183     150.460  45.270  89.040  1.00  0.00           C
ATOM   1347  CD  GLU A 183     151.880  44.720  89.060  1.00  0.00           C
ATOM   1348  OE1 GLU A 183     152.780  45.120  89.840  1.00  0.00           O
ATOM   1349  OE2 GLU A 183     152.170  43.850  88.190  1.00  0.00           O
ATOM   1350  C   GLU A 183     149.280  47.970  88.510  1.00  0.00           C
ATOM   1351  O   GLU A 183     148.550  48.120  89.490  1.00  0.00           O
ATOM   1352  N   PRO A 184     150.200  48.880  88.380  1.00  0.00           N
ATOM   1353  CD  PRO A 184     151.310  48.780  87.440  1.00  0.00           C
ATOM   1354  CA  PRO A 184     150.440  49.880  89.370  1.00  0.00           C
ATOM   1355  CB  PRO A 184     151.830  50.450  89.090  1.00  0.00           C
ATOM   1356  CG  PRO A 184     152.060  50.110  87.610  1.00  0.00           C
ATOM   1357  C   PRO A 184     149.430  50.970  89.240  1.00  0.00           C
ATOM   1358  O   PRO A 184     149.200  51.640  90.250  1.00  0.00           O
ATOM   1359  N   TYR A 185     148.810  51.270  88.080  1.00  0.00           N
ATOM   1360  CA  TYR A 185     147.930  52.380  87.930  1.00  0.00           C
ATOM   1361  CB  TYR A 185     147.560  52.670  86.460  1.00  0.00           C
ATOM   1362  CG  TYR A 185     148.670  53.250  85.650  1.00  0.00           C
ATOM   1363  CD1 TYR A 185     149.960  53.490  86.060  1.00  0.00           C
ATOM   1364  CE1 TYR A 185     150.850  54.040  85.160  1.00  0.00           C
ATOM   1365  CZ  TYR A 185     150.460  54.350  83.880  1.00  0.00           C
ATOM   1366  OH  TYR A 185     151.400  54.830  82.940  1.00  0.00           O
ATOM   1367  CD2 TYR A 185     148.280  53.490  84.350  1.00  0.00           C
ATOM   1368  CE2 TYR A 185     149.180  54.060  83.480  1.00  0.00           C
ATOM   1369  C   TYR A 185     146.690  52.180  88.730  1.00  0.00           C
ATOM   1370  O   TYR A 185     146.320  53.010  89.570  1.00  0.00           O
ATOM   1371  N   ASN A 186     145.930  51.070  88.640  1.00  0.00           N
ATOM   1372  CA  ASN A 186     144.770  50.780  89.430  1.00  0.00           C
ATOM   1373  CB  ASN A 186     144.110  49.480  88.950  1.00  0.00           C
ATOM   1374  CG  ASN A 186     143.630  49.660  87.520  1.00  0.00           C
ATOM   1375  OD1 ASN A 186     143.530  50.710  86.890  1.00  0.00           O
ATOM   1376  ND2 ASN A 186     143.320  48.470  86.940  1.00  0.00           N
ATOM   1377  C   ASN A 186     145.100  50.600  90.870  1.00  0.00           C
ATOM   1378  O   ASN A 186     144.420  51.100  91.760  1.00  0.00           O
ATOM   1379  N   SER A 187     146.180  49.860  91.200  1.00  0.00           N
ATOM   1380  CA  SER A 187     146.560  49.630  92.560  1.00  0.00           C
ATOM   1381  CB  SER A 187     147.770  48.690  92.690  1.00  0.00           C
ATOM   1382  OG  SER A 187     147.400  47.480  92.040  1.00  0.00           O
ATOM   1383  C   SER A 187     146.850  50.900  93.280  1.00  0.00           C
ATOM   1384  O   SER A 187     146.380  51.180  94.390  1.00  0.00           O
ATOM   1385  N   ILE A 188     147.640  51.800  92.660  1.00  0.00           N
ATOM   1386  CA  ILE A 188     147.980  53.040  93.270  1.00  0.00           C
ATOM   1387  CB  ILE A 188     149.190  53.580  92.560  1.00  0.00           C
ATOM   1388  CG2 ILE A 188     149.530  55.030  92.950  1.00  0.00           C
ATOM   1389  CG1 ILE A 188     150.450  52.730  92.760  1.00  0.00           C
ATOM   1390  CD  ILE A 188     151.040  52.790  94.170  1.00  0.00           C
ATOM   1391  C   ILE A 188     146.840  54.000  93.370  1.00  0.00           C
ATOM   1392  O   ILE A 188     146.710  54.680  94.390  1.00  0.00           O
ATOM   1393  N   LEU A 189     145.960  54.030  92.350  1.00  0.00           N
ATOM   1394  CA  LEU A 189     144.860  54.940  92.360  1.00  0.00           C
ATOM   1395  CB  LEU A 189     144.220  55.090  90.970  1.00  0.00           C
ATOM   1396  CG  LEU A 189     145.030  55.930  89.970  1.00  0.00           C
ATOM   1397  CD1 LEU A 189     144.610  55.560  88.540  1.00  0.00           C
ATOM   1398  CD2 LEU A 189     144.850  57.430  90.290  1.00  0.00           C
ATOM   1399  C   LEU A 189     143.830  54.560  93.380  1.00  0.00           C
ATOM   1400  O   LEU A 189     143.190  55.420  93.960  1.00  0.00           O
ATOM   1401  N   THR A 190     143.600  53.280  93.700  1.00  0.00           N
ATOM   1402  CA  THR A 190     142.700  52.910  94.750  1.00  0.00           C
ATOM   1403  CB  THR A 190     142.070  51.570  94.550  1.00  0.00           C
ATOM   1404  OG1 THR A 190     140.930  51.340  95.370  1.00  0.00           O
ATOM   1405  CG2 THR A 190     143.030  50.400  94.810  1.00  0.00           C
ATOM   1406  C   THR A 190     143.280  53.050  96.120  1.00  0.00           C
ATOM   1407  O   THR A 190     142.600  53.380  97.090  1.00  0.00           O
ATOM   1408  N   THR A 191     144.610  52.970  96.230  1.00  0.00           N
ATOM   1409  CA  THR A 191     145.260  53.220  97.480  1.00  0.00           C
ATOM   1410  CB  THR A 191     146.710  52.830  97.440  1.00  0.00           C
ATOM   1411  OG1 THR A 191     146.820  51.430  97.220  1.00  0.00           O
ATOM   1412  CG2 THR A 191     147.370  53.080  98.810  1.00  0.00           C
ATOM   1413  C   THR A 191     145.160  54.660  97.840  1.00  0.00           C
ATOM   1414  O   THR A 191     144.660  54.960  98.920  1.00  0.00           O
ATOM   1415  N   HIS A 192     145.490  55.610  96.940  1.00  0.00           N
ATOM   1416  CA  HIS A 192     145.420  57.030  97.150  1.00  0.00           C
ATOM   1417  CB  HIS A 192     145.620  57.780  95.820  1.00  0.00           C
ATOM   1418  CD2 HIS A 192     146.340  59.970  96.960  1.00  0.00           C
ATOM   1419  CG  HIS A 192     145.780  59.260  95.950  1.00  0.00           C
ATOM   1420  NE2 HIS A 192     146.180  61.300  96.640  1.00  0.00           N
ATOM   1421  ND1 HIS A 192     145.230  60.180  95.090  1.00  0.00           N
ATOM   1422  CE1 HIS A 192     145.530  61.400  95.500  1.00  0.00           C
ATOM   1423  C   HIS A 192     144.150  57.550  97.740  1.00  0.00           C
ATOM   1424  O   HIS A 192     144.200  58.560  98.450  1.00  0.00           O
ATOM   1425  N   THR A 193     142.960  57.000  97.450  1.00  0.00           N
ATOM   1426  CA  THR A 193     141.670  57.470  97.870  1.00  0.00           C
ATOM   1427  CB  THR A 193     140.670  57.440  96.760  1.00  0.00           C
ATOM   1428  OG1 THR A 193     139.400  57.970  97.110  1.00  0.00           O
ATOM   1429  CG2 THR A 193     140.370  56.030  96.220  1.00  0.00           C
ATOM   1430  C   THR A 193     141.200  56.760  99.090  1.00  0.00           C
ATOM   1431  O   THR A 193     140.450  57.310  99.890  1.00  0.00           O
ATOM   1432  N   THR A 194     141.610  55.500  99.350  1.00  0.00           N
ATOM   1433  CA  THR A 194     141.160  54.700 100.440  1.00  0.00           C
ATOM   1434  CB  THR A 194     141.130  53.220 100.180  1.00  0.00           C
ATOM   1435  OG1 THR A 194     142.340  52.710  99.630  1.00  0.00           O
ATOM   1436  CG2 THR A 194     140.030  52.970  99.140  1.00  0.00           C
ATOM   1437  C   THR A 194     141.860  54.940 101.730  1.00  0.00           C
ATOM   1438  O   THR A 194     141.440  54.490 102.800  1.00  0.00           O
ATOM   1439  N   LEU A 195     142.920  55.760 101.720  1.00  0.00           N
ATOM   1440  CA  LEU A 195     143.520  56.200 102.940  1.00  0.00           C
ATOM   1441  CB  LEU A 195     144.880  56.860 102.650  1.00  0.00           C
ATOM   1442  CG  LEU A 195     145.930  55.890 102.070  1.00  0.00           C
ATOM   1443  CD1 LEU A 195     147.090  56.720 101.500  1.00  0.00           C
ATOM   1444  CD2 LEU A 195     146.480  54.930 103.140  1.00  0.00           C
ATOM   1445  C   LEU A 195     142.710  57.100 103.810  1.00  0.00           C
ATOM   1446  O   LEU A 195     143.010  57.270 104.990  1.00  0.00           O
ATOM   1447  N   GLU A 196     141.590  57.640 103.310  1.00  0.00           N
ATOM   1448  CA  GLU A 196     140.620  58.370 104.070  1.00  0.00           C
ATOM   1449  CB  GLU A 196     139.830  59.280 103.120  1.00  0.00           C
ATOM   1450  CG  GLU A 196     140.630  60.380 102.420  1.00  0.00           C
ATOM   1451  CD  GLU A 196     141.250  61.320 103.440  1.00  0.00           C
ATOM   1452  OE1 GLU A 196     142.490  61.550 103.410  1.00  0.00           O
ATOM   1453  OE2 GLU A 196     140.470  61.920 104.220  1.00  0.00           O
ATOM   1454  C   GLU A 196     139.620  57.450 104.670  1.00  0.00           C
ATOM   1455  O   GLU A 196     138.940  57.790 105.640  1.00  0.00           O
ATOM   1456  N   HIS A 197     139.500  56.210 104.170  1.00  0.00           N
ATOM   1457  CA  HIS A 197     138.440  55.280 104.420  1.00  0.00           C
ATOM   1458  CB  HIS A 197     137.560  55.150 103.160  1.00  0.00           C
ATOM   1459  ND1 HIS A 197     137.330  56.810 101.310  1.00  0.00           N
ATOM   1460  CG  HIS A 197     137.100  56.480 102.630  1.00  0.00           C
ATOM   1461  CE1 HIS A 197     136.780  57.990 101.140  1.00  0.00           C
ATOM   1462  NE2 HIS A 197     136.250  58.500 102.280  1.00  0.00           N
ATOM   1463  CD2 HIS A 197     136.410  57.490 103.220  1.00  0.00           C
ATOM   1464  C   HIS A 197     138.940  53.920 104.750  1.00  0.00           C
ATOM   1465  O   HIS A 197     138.360  52.890 104.400  1.00  0.00           O
ATOM   1466  N   SER A 198     140.090  53.810 105.450  1.00  0.00           N
ATOM   1467  CA  SER A 198     140.760  52.580 105.740  1.00  0.00           C
ATOM   1468  CB  SER A 198     142.170  52.500 105.130  1.00  0.00           C
ATOM   1469  OG  SER A 198     142.740  51.210 105.270  1.00  0.00           O
ATOM   1470  C   SER A 198     140.880  52.320 107.200  1.00  0.00           C
ATOM   1471  O   SER A 198     141.400  53.090 108.000  1.00  0.00           O
ATOM   1472  N   ASP A 199     140.400  51.130 107.620  1.00  0.00           N
ATOM   1473  CA  ASP A 199     140.540  50.670 108.970  1.00  0.00           C
ATOM   1474  CB  ASP A 199     139.220  50.060 109.470  1.00  0.00           C
ATOM   1475  CG  ASP A 199     138.170  51.150 109.670  1.00  0.00           C
ATOM   1476  OD1 ASP A 199     138.440  52.180 110.330  1.00  0.00           O
ATOM   1477  OD2 ASP A 199     137.060  51.020 109.100  1.00  0.00           O
ATOM   1478  C   ASP A 199     141.630  49.650 109.040  1.00  0.00           C
ATOM   1479  O   ASP A 199     142.550  49.810 109.830  1.00  0.00           O
ATOM   1480  N   CYS A 200     141.660  48.630 108.160  1.00  0.00           N
ATOM   1481  CA  CYS A 200     142.640  47.590 108.110  1.00  0.00           C
ATOM   1482  CB  CYS A 200     142.520  46.620 109.300  1.00  0.00           C
ATOM   1483  SG  CYS A 200     143.840  45.380 109.410  1.00  0.00           S
ATOM   1484  C   CYS A 200     142.440  46.830 106.840  1.00  0.00           C
ATOM   1485  O   CYS A 200     141.320  46.680 106.360  1.00  0.00           O
ATOM   1486  N   ALA A 201     143.520  46.380 106.180  1.00  0.00           N
ATOM   1487  CA  ALA A 201     143.470  45.630 104.960  1.00  0.00           C
ATOM   1488  CB  ALA A 201     143.780  46.580 103.790  1.00  0.00           C
ATOM   1489  C   ALA A 201     144.520  44.580 105.000  1.00  0.00           C
ATOM   1490  O   ALA A 201     145.720  44.860 104.980  1.00  0.00           O
ATOM   1491  N   PHE A 202     144.100  43.300 105.020  1.00  0.00           N
ATOM   1492  CA  PHE A 202     144.930  42.140 105.030  1.00  0.00           C
ATOM   1493  CB  PHE A 202     144.170  40.910 105.560  1.00  0.00           C
ATOM   1494  CG  PHE A 202     143.680  41.100 106.950  1.00  0.00           C
ATOM   1495  CD1 PHE A 202     144.480  41.540 107.980  1.00  0.00           C
ATOM   1496  CE1 PHE A 202     143.990  41.700 109.260  1.00  0.00           C
ATOM   1497  CZ  PHE A 202     142.680  41.390 109.530  1.00  0.00           C
ATOM   1498  CD2 PHE A 202     142.360  40.820 107.240  1.00  0.00           C
ATOM   1499  CE2 PHE A 202     141.870  40.930 108.520  1.00  0.00           C
ATOM   1500  C   PHE A 202     145.510  41.770 103.700  1.00  0.00           C
ATOM   1501  O   PHE A 202     144.780  41.580 102.730  1.00  0.00           O
ATOM   1502  N   MET A 203     146.850  41.760 103.620  1.00  0.00           N
ATOM   1503  CA  MET A 203     147.650  41.600 102.450  1.00  0.00           C
ATOM   1504  CB  MET A 203     148.950  42.410 102.600  1.00  0.00           C
ATOM   1505  CG  MET A 203     148.720  43.890 102.910  1.00  0.00           C
ATOM   1506  SD  MET A 203     147.940  44.770 101.530  1.00  0.00           S
ATOM   1507  CE  MET A 203     149.430  45.680 101.030  1.00  0.00           C
ATOM   1508  C   MET A 203     148.100  40.200 102.190  1.00  0.00           C
ATOM   1509  O   MET A 203     148.580  39.500 103.080  1.00  0.00           O
ATOM   1510  N   VAL A 204     147.910  39.740 100.940  1.00  0.00           N
ATOM   1511  CA  VAL A 204     148.330  38.500 100.380  1.00  0.00           C
ATOM   1512  CB  VAL A 204     147.360  37.360 100.420  1.00  0.00           C
ATOM   1513  CG1 VAL A 204     147.110  36.910 101.870  1.00  0.00           C
ATOM   1514  CG2 VAL A 204     146.070  37.740  99.670  1.00  0.00           C
ATOM   1515  C   VAL A 204     148.760  38.710  98.970  1.00  0.00           C
ATOM   1516  O   VAL A 204     148.370  39.720  98.380  1.00  0.00           O
ATOM   1517  N   ASP A 205     149.480  37.790  98.300  1.00  0.00           N
ATOM   1518  CA  ASP A 205     149.660  37.800  96.880  1.00  0.00           C
ATOM   1519  CB  ASP A 205     150.940  38.530  96.440  1.00  0.00           C
ATOM   1520  CG  ASP A 205     152.210  37.780  96.800  1.00  0.00           C
ATOM   1521  OD1 ASP A 205     152.340  36.540  96.570  1.00  0.00           O
ATOM   1522  OD2 ASP A 205     153.160  38.520  97.160  1.00  0.00           O
ATOM   1523  C   ASP A 205     149.460  36.420  96.360  1.00  0.00           C
ATOM   1524  O   ASP A 205     149.090  35.520  97.120  1.00  0.00           O
ATOM   1525  N   ASN A 206     149.560  36.190  95.040  1.00  0.00           N
ATOM   1526  CA  ASN A 206     149.410  34.880  94.480  1.00  0.00           C
ATOM   1527  CB  ASN A 206     148.700  35.000  93.120  1.00  0.00           C
ATOM   1528  CG  ASN A 206     147.260  35.450  93.340  1.00  0.00           C
ATOM   1529  OD1 ASN A 206     146.610  35.180  94.340  1.00  0.00           O
ATOM   1530  ND2 ASN A 206     146.680  36.220  92.380  1.00  0.00           N
ATOM   1531  C   ASN A 206     150.700  34.160  94.300  1.00  0.00           C
ATOM   1532  O   ASN A 206     150.790  32.930  94.420  1.00  0.00           O
ATOM   1533  N   GLU A 207     151.810  34.880  94.090  1.00  0.00           N
ATOM   1534  CA  GLU A 207     153.080  34.280  93.820  1.00  0.00           C
ATOM   1535  CB  GLU A 207     153.980  35.460  93.420  1.00  0.00           C
ATOM   1536  CG  GLU A 207     155.360  35.080  92.860  1.00  0.00           C
ATOM   1537  CD  GLU A 207     156.160  36.330  92.520  1.00  0.00           C
ATOM   1538  OE1 GLU A 207     157.300  36.470  93.040  1.00  0.00           O
ATOM   1539  OE2 GLU A 207     155.730  37.090  91.610  1.00  0.00           O
ATOM   1540  C   GLU A 207     153.670  33.550  94.970  1.00  0.00           C
ATOM   1541  O   GLU A 207     154.210  32.460  94.830  1.00  0.00           O
ATOM   1542  N   ALA A 208     153.530  34.050  96.220  1.00  0.00           N
ATOM   1543  CA  ALA A 208     153.910  33.380  97.420  1.00  0.00           C
ATOM   1544  CB  ALA A 208     153.820  34.380  98.590  1.00  0.00           C
ATOM   1545  C   ALA A 208     153.110  32.170  97.740  1.00  0.00           C
ATOM   1546  O   ALA A 208     153.650  31.260  98.380  1.00  0.00           O
ATOM   1547  N   ILE A 209     151.830  32.080  97.320  1.00  0.00           N
ATOM   1548  CA  ILE A 209     151.040  30.920  97.580  1.00  0.00           C
ATOM   1549  CB  ILE A 209     149.590  31.220  97.320  1.00  0.00           C
ATOM   1550  CG2 ILE A 209     148.700  30.020  97.660  1.00  0.00           C
ATOM   1551  CG1 ILE A 209     149.150  32.410  98.180  1.00  0.00           C
ATOM   1552  CD  ILE A 209     149.270  32.260  99.700  1.00  0.00           C
ATOM   1553  C   ILE A 209     151.430  29.720  96.790  1.00  0.00           C
ATOM   1554  O   ILE A 209     151.500  28.620  97.340  1.00  0.00           O
ATOM   1555  N   TYR A 210     151.800  29.860  95.500  1.00  0.00           N
ATOM   1556  CA  TYR A 210     152.270  28.740  94.740  1.00  0.00           C
ATOM   1557  CB  TYR A 210     152.710  29.200  93.340  1.00  0.00           C
ATOM   1558  CG  TYR A 210     151.560  29.790  92.590  1.00  0.00           C
ATOM   1559  CD1 TYR A 210     150.360  29.140  92.430  1.00  0.00           C
ATOM   1560  CE1 TYR A 210     149.350  29.720  91.700  1.00  0.00           C
ATOM   1561  CZ  TYR A 210     149.520  30.980  91.190  1.00  0.00           C
ATOM   1562  OH  TYR A 210     148.440  31.620  90.540  1.00  0.00           O
ATOM   1563  CD2 TYR A 210     151.730  31.050  92.060  1.00  0.00           C
ATOM   1564  CE2 TYR A 210     150.710  31.650  91.370  1.00  0.00           C
ATOM   1565  C   TYR A 210     153.480  28.030  95.250  1.00  0.00           C
ATOM   1566  O   TYR A 210     153.590  26.810  95.260  1.00  0.00           O
ATOM   1567  N   ASP A 211     154.430  28.810  95.810  1.00  0.00           N
ATOM   1568  CA  ASP A 211     155.580  28.270  96.450  1.00  0.00           C
ATOM   1569  CB  ASP A 211     156.460  29.450  96.900  1.00  0.00           C
ATOM   1570  CG  ASP A 211     157.210  30.060  95.730  1.00  0.00           C
ATOM   1571  OD1 ASP A 211     156.920  29.790  94.540  1.00  0.00           O
ATOM   1572  OD2 ASP A 211     158.230  30.730  96.050  1.00  0.00           O
ATOM   1573  C   ASP A 211     155.270  27.420  97.640  1.00  0.00           C
ATOM   1574  O   ASP A 211     155.900  26.370  97.760  1.00  0.00           O
ATOM   1575  N   ILE A 212     154.250  27.740  98.450  1.00  0.00           N
ATOM   1576  CA  ILE A 212     153.770  26.960  99.550  1.00  0.00           C
ATOM   1577  CB  ILE A 212     152.910  27.790 100.450  1.00  0.00           C
ATOM   1578  CG2 ILE A 212     152.270  26.900 101.530  1.00  0.00           C
ATOM   1579  CG1 ILE A 212     153.710  28.990 101.010  1.00  0.00           C
ATOM   1580  CD  ILE A 212     152.820  30.150 101.460  1.00  0.00           C
ATOM   1581  C   ILE A 212     153.020  25.760  99.090  1.00  0.00           C
ATOM   1582  O   ILE A 212     153.160  24.660  99.630  1.00  0.00           O
ATOM   1583  N   CYS A 213     152.310  25.910  97.960  1.00  0.00           N
ATOM   1584  CA  CYS A 213     151.560  24.860  97.350  1.00  0.00           C
ATOM   1585  CB  CYS A 213     150.580  25.370  96.280  1.00  0.00           C
ATOM   1586  SG  CYS A 213     149.240  26.430  96.920  1.00  0.00           S
ATOM   1587  C   CYS A 213     152.400  23.750  96.820  1.00  0.00           C
ATOM   1588  O   CYS A 213     152.060  22.600  97.090  1.00  0.00           O
ATOM   1589  N   ARG A 214     153.560  24.010  96.190  1.00  0.00           N
ATOM   1590  CA  ARG A 214     154.440  22.930  95.890  1.00  0.00           C
ATOM   1591  CB  ARG A 214     155.380  23.270  94.720  1.00  0.00           C
ATOM   1592  CG  ARG A 214     156.340  24.430  94.980  1.00  0.00           C
ATOM   1593  CD  ARG A 214     157.430  24.580  93.910  1.00  0.00           C
ATOM   1594  NE  ARG A 214     158.200  25.800  94.280  1.00  0.00           N
ATOM   1595  CZ  ARG A 214     159.170  25.870  95.240  1.00  0.00           C
ATOM   1596  NH1 ARG A 214     159.550  24.780  95.980  1.00  0.00           N
ATOM   1597  NH2 ARG A 214     159.860  27.030  95.430  1.00  0.00           N
ATOM   1598  C   ARG A 214     155.240  22.470  97.060  1.00  0.00           C
ATOM   1599  O   ARG A 214     155.510  21.270  97.190  1.00  0.00           O
ATOM   1600  N   ARG A 215     155.660  23.360  97.970  1.00  0.00           N
ATOM   1601  CA  ARG A 215     156.600  23.020  98.990  1.00  0.00           C
ATOM   1602  CB  ARG A 215     157.150  24.290  99.670  1.00  0.00           C
ATOM   1603  CG  ARG A 215     158.360  24.080 100.590  1.00  0.00           C
ATOM   1604  CD  ARG A 215     158.920  25.390 101.150  1.00  0.00           C
ATOM   1605  NE  ARG A 215     159.280  26.270 100.000  1.00  0.00           N
ATOM   1606  CZ  ARG A 215     158.810  27.540  99.830  1.00  0.00           C
ATOM   1607  NH1 ARG A 215     157.840  28.140 100.570  1.00  0.00           N
ATOM   1608  NH2 ARG A 215     159.390  28.310  98.860  1.00  0.00           N
ATOM   1609  C   ARG A 215     156.110  22.090 100.050  1.00  0.00           C
ATOM   1610  O   ARG A 215     156.810  21.180 100.490  1.00  0.00           O
ATOM   1611  N   ASN A 216     154.870  22.330 100.510  1.00  0.00           N
ATOM   1612  CA  ASN A 216     154.340  21.660 101.650  1.00  0.00           C
ATOM   1613  CB  ASN A 216     154.040  22.670 102.770  1.00  0.00           C
ATOM   1614  CG  ASN A 216     155.160  23.670 103.030  1.00  0.00           C
ATOM   1615  OD1 ASN A 216     155.150  24.860 102.690  1.00  0.00           O
ATOM   1616  ND2 ASN A 216     156.240  23.110 103.630  1.00  0.00           N
ATOM   1617  C   ASN A 216     153.100  20.880 101.370  1.00  0.00           C
ATOM   1618  O   ASN A 216     152.870  19.820 101.940  1.00  0.00           O
ATOM   1619  N   LEU A 217     152.240  21.430 100.480  1.00  0.00           N
ATOM   1620  CA  LEU A 217     151.080  20.740 100.010  1.00  0.00           C
ATOM   1621  CB  LEU A 217     150.010  21.770  99.600  1.00  0.00           C
ATOM   1622  CG  LEU A 217     149.470  22.630 100.750  1.00  0.00           C
ATOM   1623  CD1 LEU A 217     148.550  23.710 100.140  1.00  0.00           C
ATOM   1624  CD2 LEU A 217     148.730  21.770 101.790  1.00  0.00           C
ATOM   1625  C   LEU A 217     151.370  19.800  98.890  1.00  0.00           C
ATOM   1626  O   LEU A 217     150.570  18.900  98.620  1.00  0.00           O
ATOM   1627  N   ASP A 218     152.520  19.920  98.200  1.00  0.00           N
ATOM   1628  CA  ASP A 218     153.040  18.990  97.240  1.00  0.00           C
ATOM   1629  CB  ASP A 218     153.310  17.700  98.030  1.00  0.00           C
ATOM   1630  CG  ASP A 218     154.260  16.780  97.290  1.00  0.00           C
ATOM   1631  OD1 ASP A 218     155.140  17.240  96.520  1.00  0.00           O
ATOM   1632  OD2 ASP A 218     154.020  15.540  97.370  1.00  0.00           O
ATOM   1633  C   ASP A 218     152.230  18.940  95.990  1.00  0.00           C
ATOM   1634  O   ASP A 218     152.300  17.950  95.260  1.00  0.00           O
ATOM   1635  N   ILE A 219     151.460  20.000  95.700  1.00  0.00           N
ATOM   1636  CA  ILE A 219     150.580  20.110  94.580  1.00  0.00           C
ATOM   1637  CB  ILE A 219     149.520  21.160  94.740  1.00  0.00           C
ATOM   1638  CG2 ILE A 219     148.620  21.170  93.500  1.00  0.00           C
ATOM   1639  CG1 ILE A 219     148.720  20.950  96.040  1.00  0.00           C
ATOM   1640  CD  ILE A 219     147.800  22.120  96.390  1.00  0.00           C
ATOM   1641  C   ILE A 219     151.440  20.330  93.380  1.00  0.00           C
ATOM   1642  O   ILE A 219     152.230  21.270  93.320  1.00  0.00           O
ATOM   1643  N   GLU A 220     151.260  19.500  92.340  1.00  0.00           N
ATOM   1644  CA  GLU A 220     151.930  19.650  91.090  1.00  0.00           C
ATOM   1645  CB  GLU A 220     151.920  18.300  90.340  1.00  0.00           C
ATOM   1646  CG  GLU A 220     152.880  18.170  89.150  1.00  0.00           C
ATOM   1647  CD  GLU A 220     152.770  16.850  88.410  1.00  0.00           C
ATOM   1648  OE1 GLU A 220     151.980  15.940  88.780  1.00  0.00           O
ATOM   1649  OE2 GLU A 220     153.430  16.710  87.350  1.00  0.00           O
ATOM   1650  C   GLU A 220     151.370  20.770  90.280  1.00  0.00           C
ATOM   1651  O   GLU A 220     152.120  21.670  89.900  1.00  0.00           O
ATOM   1652  N   ARG A 221     150.040  20.800  90.080  1.00  0.00           N
ATOM   1653  CA  ARG A 221     149.390  21.710  89.200  1.00  0.00           C
ATOM   1654  CB  ARG A 221     148.870  20.910  87.990  1.00  0.00           C
ATOM   1655  CG  ARG A 221     149.960  20.680  86.950  1.00  0.00           C
ATOM   1656  CD  ARG A 221     149.500  20.090  85.610  1.00  0.00           C
ATOM   1657  NE  ARG A 221     150.670  20.160  84.700  1.00  0.00           N
ATOM   1658  CZ  ARG A 221     151.540  19.170  84.330  1.00  0.00           C
ATOM   1659  NH1 ARG A 221     151.450  17.890  84.790  1.00  0.00           N
ATOM   1660  NH2 ARG A 221     152.540  19.540  83.490  1.00  0.00           N
ATOM   1661  C   ARG A 221     148.250  22.400  89.860  1.00  0.00           C
ATOM   1662  O   ARG A 221     147.090  22.070  89.620  1.00  0.00           O
ATOM   1663  N   PRO A 222     148.400  23.400  90.670  1.00  0.00           N
ATOM   1664  CD  PRO A 222     149.690  23.890  91.150  1.00  0.00           C
ATOM   1665  CA  PRO A 222     147.320  24.120  91.280  1.00  0.00           C
ATOM   1666  CB  PRO A 222     147.890  24.840  92.490  1.00  0.00           C
ATOM   1667  CG  PRO A 222     149.380  25.010  92.150  1.00  0.00           C
ATOM   1668  C   PRO A 222     146.740  25.180  90.410  1.00  0.00           C
ATOM   1669  O   PRO A 222     147.360  25.570  89.420  1.00  0.00           O
ATOM   1670  N   THR A 223     145.520  25.660  90.730  1.00  0.00           N
ATOM   1671  CA  THR A 223     144.910  26.770  90.070  1.00  0.00           C
ATOM   1672  CB  THR A 223     143.990  26.360  88.970  1.00  0.00           C
ATOM   1673  OG1 THR A 223     143.660  27.470  88.150  1.00  0.00           O
ATOM   1674  CG2 THR A 223     142.660  25.740  89.430  1.00  0.00           C
ATOM   1675  C   THR A 223     144.200  27.540  91.130  1.00  0.00           C
ATOM   1676  O   THR A 223     144.400  27.270  92.320  1.00  0.00           O
ATOM   1677  N   TYR A 224     143.380  28.560  90.810  1.00  0.00           N
ATOM   1678  CA  TYR A 224     142.800  29.400  91.820  1.00  0.00           C
ATOM   1679  CB  TYR A 224     141.910  30.500  91.230  1.00  0.00           C
ATOM   1680  CG  TYR A 224     142.670  31.490  90.410  1.00  0.00           C
ATOM   1681  CD1 TYR A 224     144.000  31.800  90.560  1.00  0.00           C
ATOM   1682  CE1 TYR A 224     144.540  32.860  89.870  1.00  0.00           C
ATOM   1683  CZ  TYR A 224     143.790  33.590  88.980  1.00  0.00           C
ATOM   1684  OH  TYR A 224     144.290  34.740  88.330  1.00  0.00           O
ATOM   1685  CD2 TYR A 224     141.890  32.250  89.570  1.00  0.00           C
ATOM   1686  CE2 TYR A 224     142.460  33.260  88.820  1.00  0.00           C
ATOM   1687  C   TYR A 224     141.950  28.760  92.860  1.00  0.00           C
ATOM   1688  O   TYR A 224     141.830  29.270  93.970  1.00  0.00           O
ATOM   1689  N   THR A 225     141.340  27.600  92.570  1.00  0.00           N
ATOM   1690  CA  THR A 225     140.470  26.950  93.510  1.00  0.00           C
ATOM   1691  CB  THR A 225     139.650  25.830  92.960  1.00  0.00           C
ATOM   1692  OG1 THR A 225     140.510  24.880  92.350  1.00  0.00           O
ATOM   1693  CG2 THR A 225     138.620  26.320  91.930  1.00  0.00           C
ATOM   1694  C   THR A 225     141.240  26.460  94.690  1.00  0.00           C
ATOM   1695  O   THR A 225     140.720  26.520  95.800  1.00  0.00           O
ATOM   1696  N   ASN A 226     142.520  26.060  94.500  1.00  0.00           N
ATOM   1697  CA  ASN A 226     143.400  25.720  95.570  1.00  0.00           C
ATOM   1698  CB  ASN A 226     144.710  25.110  95.030  1.00  0.00           C
ATOM   1699  CG  ASN A 226     144.440  23.950  94.090  1.00  0.00           C
ATOM   1700  OD1 ASN A 226     144.320  24.100  92.880  1.00  0.00           O
ATOM   1701  ND2 ASN A 226     144.410  22.710  94.660  1.00  0.00           N
ATOM   1702  C   ASN A 226     143.740  26.880  96.430  1.00  0.00           C
ATOM   1703  O   ASN A 226     143.780  26.780  97.660  1.00  0.00           O
ATOM   1704  N   LEU A 227     143.930  28.070  95.820  1.00  0.00           N
ATOM   1705  CA  LEU A 227     144.260  29.290  96.480  1.00  0.00           C
ATOM   1706  CB  LEU A 227     144.750  30.360  95.490  1.00  0.00           C
ATOM   1707  CG  LEU A 227     146.160  30.170  94.900  1.00  0.00           C
ATOM   1708  CD1 LEU A 227     146.310  29.040  93.870  1.00  0.00           C
ATOM   1709  CD2 LEU A 227     146.660  31.480  94.260  1.00  0.00           C
ATOM   1710  C   LEU A 227     143.100  29.840  97.230  1.00  0.00           C
ATOM   1711  O   LEU A 227     143.210  30.240  98.390  1.00  0.00           O
ATOM   1712  N   ASN A 228     141.870  29.710  96.700  1.00  0.00           N
ATOM   1713  CA  ASN A 228     140.640  30.140  97.280  1.00  0.00           C
ATOM   1714  CB  ASN A 228     139.500  30.250  96.250  1.00  0.00           C
ATOM   1715  CG  ASN A 228     139.810  31.300  95.200  1.00  0.00           C
ATOM   1716  OD1 ASN A 228     140.520  32.260  95.480  1.00  0.00           O
ATOM   1717  ND2 ASN A 228     139.170  31.230  93.990  1.00  0.00           N
ATOM   1718  C   ASN A 228     140.200  29.230  98.380  1.00  0.00           C
ATOM   1719  O   ASN A 228     139.620  29.660  99.380  1.00  0.00           O
ATOM   1720  N   ARG A 229     140.510  27.920  98.350  1.00  0.00           N
ATOM   1721  CA  ARG A 229     140.300  27.080  99.480  1.00  0.00           C
ATOM   1722  CB  ARG A 229     140.470  25.600  99.090  1.00  0.00           C
ATOM   1723  CG  ARG A 229     139.250  24.960  98.410  1.00  0.00           C
ATOM   1724  CD  ARG A 229     139.180  23.440  98.570  1.00  0.00           C
ATOM   1725  NE  ARG A 229     140.410  22.920  97.910  1.00  0.00           N
ATOM   1726  CZ  ARG A 229     140.500  22.560  96.600  1.00  0.00           C
ATOM   1727  NH1 ARG A 229     139.490  22.790  95.710  1.00  0.00           N
ATOM   1728  NH2 ARG A 229     141.660  22.050  96.110  1.00  0.00           N
ATOM   1729  C   ARG A 229     141.230  27.390 100.600  1.00  0.00           C
ATOM   1730  O   ARG A 229     140.900  27.370 101.780  1.00  0.00           O
ATOM   1731  N   LEU A 230     142.480  27.780 100.290  1.00  0.00           N
ATOM   1732  CA  LEU A 230     143.500  28.000 101.270  1.00  0.00           C
ATOM   1733  CB  LEU A 230     144.890  28.040 100.600  1.00  0.00           C
ATOM   1734  CG  LEU A 230     146.040  28.180 101.610  1.00  0.00           C
ATOM   1735  CD1 LEU A 230     146.130  26.980 102.560  1.00  0.00           C
ATOM   1736  CD2 LEU A 230     147.410  28.310 100.910  1.00  0.00           C
ATOM   1737  C   LEU A 230     143.250  29.250 102.040  1.00  0.00           C
ATOM   1738  O   LEU A 230     143.290  29.270 103.270  1.00  0.00           O
ATOM   1739  N   ILE A 231     142.890  30.350 101.350  1.00  0.00           N
ATOM   1740  CA  ILE A 231     142.590  31.620 101.940  1.00  0.00           C
ATOM   1741  CB  ILE A 231     142.570  32.780 100.990  1.00  0.00           C
ATOM   1742  CG2 ILE A 231     141.310  32.770 100.110  1.00  0.00           C
ATOM   1743  CG1 ILE A 231     142.770  34.140 101.680  1.00  0.00           C
ATOM   1744  CD  ILE A 231     144.170  34.360 102.250  1.00  0.00           C
ATOM   1745  C   ILE A 231     141.330  31.580 102.740  1.00  0.00           C
ATOM   1746  O   ILE A 231     141.240  32.300 103.730  1.00  0.00           O
ATOM   1747  N   SER A 232     140.380  30.680 102.470  1.00  0.00           N
ATOM   1748  CA  SER A 232     139.210  30.530 103.280  1.00  0.00           C
ATOM   1749  CB  SER A 232     138.220  29.600 102.550  1.00  0.00           C
ATOM   1750  OG  SER A 232     137.760  30.230 101.370  1.00  0.00           O
ATOM   1751  C   SER A 232     139.480  29.980 104.630  1.00  0.00           C
ATOM   1752  O   SER A 232     138.820  30.240 105.640  1.00  0.00           O
ATOM   1753  N   GLN A 233     140.550  29.160 104.750  1.00  0.00           N
ATOM   1754  CA  GLN A 233     141.000  28.660 106.010  1.00  0.00           C
ATOM   1755  CB  GLN A 233     142.100  27.610 105.780  1.00  0.00           C
ATOM   1756  CG  GLN A 233     141.660  26.300 105.110  1.00  0.00           C
ATOM   1757  CD  GLN A 233     140.770  25.470 106.030  1.00  0.00           C
ATOM   1758  OE1 GLN A 233     141.240  25.050 107.090  1.00  0.00           O
ATOM   1759  NE2 GLN A 233     139.530  25.100 105.630  1.00  0.00           N
ATOM   1760  C   GLN A 233     141.510  29.810 106.820  1.00  0.00           C
ATOM   1761  O   GLN A 233     141.310  29.840 108.030  1.00  0.00           O
ATOM   1762  N   ILE A 234     142.140  30.850 106.240  1.00  0.00           N
ATOM   1763  CA  ILE A 234     142.650  31.980 106.940  1.00  0.00           C
ATOM   1764  CB  ILE A 234     143.590  32.800 106.100  1.00  0.00           C
ATOM   1765  CG2 ILE A 234     143.680  34.290 106.470  1.00  0.00           C
ATOM   1766  CG1 ILE A 234     145.010  32.190 106.100  1.00  0.00           C
ATOM   1767  CD  ILE A 234     145.240  30.890 105.330  1.00  0.00           C
ATOM   1768  C   ILE A 234     141.530  32.840 107.420  1.00  0.00           C
ATOM   1769  O   ILE A 234     141.470  33.160 108.600  1.00  0.00           O
ATOM   1770  N   VAL A 235     140.530  33.110 106.560  1.00  0.00           N
ATOM   1771  CA  VAL A 235     139.320  33.800 106.900  1.00  0.00           C
ATOM   1772  CB  VAL A 235     138.470  33.890 105.660  1.00  0.00           C
ATOM   1773  CG1 VAL A 235     137.090  34.490 105.970  1.00  0.00           C
ATOM   1774  CG2 VAL A 235     139.200  34.840 104.690  1.00  0.00           C
ATOM   1775  C   VAL A 235     138.540  33.160 107.990  1.00  0.00           C
ATOM   1776  O   VAL A 235     138.060  33.750 108.960  1.00  0.00           O
ATOM   1777  N   SER A 236     138.390  31.830 107.980  1.00  0.00           N
ATOM   1778  CA  SER A 236     137.700  31.060 108.980  1.00  0.00           C
ATOM   1779  CB  SER A 236     137.560  29.580 108.580  1.00  0.00           C
ATOM   1780  OG  SER A 236     136.990  28.790 109.610  1.00  0.00           O
ATOM   1781  C   SER A 236     138.310  31.200 110.330  1.00  0.00           C
ATOM   1782  O   SER A 236     137.640  31.070 111.350  1.00  0.00           O
ATOM   1783  N   SER A 237     139.620  31.470 110.460  1.00  0.00           N
ATOM   1784  CA  SER A 237     140.210  31.670 111.750  1.00  0.00           C
ATOM   1785  CB  SER A 237     141.710  31.340 111.800  1.00  0.00           C
ATOM   1786  OG  SER A 237     142.120  31.120 113.150  1.00  0.00           O
ATOM   1787  C   SER A 237     139.950  33.060 112.220  1.00  0.00           C
ATOM   1788  O   SER A 237     139.650  33.270 113.390  1.00  0.00           O
ATOM   1789  N   ILE A 238     139.950  34.020 111.280  1.00  0.00           N
ATOM   1790  CA  ILE A 238     139.750  35.380 111.680  1.00  0.00           C
ATOM   1791  CB  ILE A 238     140.060  36.270 110.500  1.00  0.00           C
ATOM   1792  CG2 ILE A 238     139.800  37.750 110.840  1.00  0.00           C
ATOM   1793  CG1 ILE A 238     141.550  36.200 110.160  1.00  0.00           C
ATOM   1794  CD  ILE A 238     141.930  36.700 108.770  1.00  0.00           C
ATOM   1795  C   ILE A 238     138.370  35.640 112.180  1.00  0.00           C
ATOM   1796  O   ILE A 238     138.160  36.500 113.040  1.00  0.00           O
ATOM   1797  N   THR A 239     137.340  34.920 111.680  1.00  0.00           N
ATOM   1798  CA  THR A 239     135.970  34.940 112.080  1.00  0.00           C
ATOM   1799  CB  THR A 239     135.040  34.820 110.910  1.00  0.00           C
ATOM   1800  OG1 THR A 239     135.160  33.580 110.220  1.00  0.00           O
ATOM   1801  CG2 THR A 239     135.360  35.930 109.900  1.00  0.00           C
ATOM   1802  C   THR A 239     135.550  33.920 113.080  1.00  0.00           C
ATOM   1803  O   THR A 239     134.350  33.710 113.280  1.00  0.00           O
ATOM   1804  N   ALA A 240     136.500  33.200 113.710  1.00  0.00           N
ATOM   1805  CA  ALA A 240     136.110  32.160 114.620  1.00  0.00           C
ATOM   1806  CB  ALA A 240     137.260  31.180 114.900  1.00  0.00           C
ATOM   1807  C   ALA A 240     135.560  32.580 115.940  1.00  0.00           C
ATOM   1808  O   ALA A 240     134.650  31.910 116.440  1.00  0.00           O
ATOM   1809  N   SER A 241     136.010  33.680 116.570  1.00  0.00           N
ATOM   1810  CA  SER A 241     135.560  34.070 117.870  1.00  0.00           C
ATOM   1811  CB  SER A 241     136.540  35.050 118.530  1.00  0.00           C
ATOM   1812  OG  SER A 241     136.080  35.500 119.800  1.00  0.00           O
ATOM   1813  C   SER A 241     134.160  34.580 117.940  1.00  0.00           C
ATOM   1814  O   SER A 241     133.480  34.450 118.960  1.00  0.00           O
ATOM   1815  N   LEU A 242     133.610  35.000 116.780  1.00  0.00           N
ATOM   1816  CA  LEU A 242     132.210  35.290 116.660  1.00  0.00           C
ATOM   1817  CB  LEU A 242     131.900  36.010 115.340  1.00  0.00           C
ATOM   1818  CG  LEU A 242     132.620  37.350 115.140  1.00  0.00           C
ATOM   1819  CD1 LEU A 242     133.890  37.090 114.320  1.00  0.00           C
ATOM   1820  CD2 LEU A 242     131.730  38.370 114.420  1.00  0.00           C
ATOM   1821  C   LEU A 242     131.370  34.060 116.610  1.00  0.00           C
ATOM   1822  O   LEU A 242     130.250  34.060 117.120  1.00  0.00           O
ATOM   1823  N   ARG A 243     131.820  32.990 115.940  1.00  0.00           N
ATOM   1824  CA  ARG A 243     130.980  31.890 115.590  1.00  0.00           C
ATOM   1825  CB  ARG A 243     131.420  31.460 114.170  1.00  0.00           C
ATOM   1826  CG  ARG A 243     131.260  32.560 113.120  1.00  0.00           C
ATOM   1827  CD  ARG A 243     131.510  32.070 111.690  1.00  0.00           C
ATOM   1828  NE  ARG A 243     132.950  31.680 111.650  1.00  0.00           N
ATOM   1829  CZ  ARG A 243     133.430  30.510 111.140  1.00  0.00           C
ATOM   1830  NH1 ARG A 243     132.600  29.470 110.840  1.00  0.00           N
ATOM   1831  NH2 ARG A 243     134.770  30.290 110.960  1.00  0.00           N
ATOM   1832  C   ARG A 243     131.110  30.720 116.510  1.00  0.00           C
ATOM   1833  O   ARG A 243     130.170  29.940 116.690  1.00  0.00           O
ATOM   1834  N   PHE A 244     132.270  30.540 117.170  1.00  0.00           N
ATOM   1835  CA  PHE A 244     132.590  29.430 118.010  1.00  0.00           C
ATOM   1836  CB  PHE A 244     133.630  28.500 117.370  1.00  0.00           C
ATOM   1837  CG  PHE A 244     133.060  28.000 116.090  1.00  0.00           C
ATOM   1838  CD1 PHE A 244     131.990  27.130 116.170  1.00  0.00           C
ATOM   1839  CE1 PHE A 244     131.440  26.640 115.010  1.00  0.00           C
ATOM   1840  CZ  PHE A 244     131.990  26.940 113.780  1.00  0.00           C
ATOM   1841  CD2 PHE A 244     133.620  28.280 114.870  1.00  0.00           C
ATOM   1842  CE2 PHE A 244     133.100  27.740 113.710  1.00  0.00           C
ATOM   1843  C   PHE A 244     133.170  29.840 119.320  1.00  0.00           C
ATOM   1844  O   PHE A 244     133.820  30.880 119.410  1.00  0.00           O
ATOM   1845  N   ASP A 245     132.960  29.040 120.380  1.00  0.00           N
ATOM   1846  CA  ASP A 245     133.420  29.220 121.720  1.00  0.00           C
ATOM   1847  CB  ASP A 245     132.700  28.340 122.750  1.00  0.00           C
ATOM   1848  CG  ASP A 245     131.200  28.330 122.510  1.00  0.00           C
ATOM   1849  OD1 ASP A 245     130.590  27.270 122.210  1.00  0.00           O
ATOM   1850  OD2 ASP A 245     130.610  29.440 122.590  1.00  0.00           O
ATOM   1851  C   ASP A 245     134.900  29.070 121.830  1.00  0.00           C
ATOM   1852  O   ASP A 245     135.530  28.260 121.140  1.00  0.00           O
ATOM   1853  N   GLY A 246     135.530  29.880 122.690  1.00  0.00           N
ATOM   1854  CA  GLY A 246     136.960  30.010 122.740  1.00  0.00           C
ATOM   1855  C   GLY A 246     137.360  30.150 124.170  1.00  0.00           C
ATOM   1856  O   GLY A 246     136.610  30.570 125.050  1.00  0.00           O
ATOM   1857  N   ALA A 247     138.670  29.900 124.370  1.00  0.00           N
ATOM   1858  CA  ALA A 247     139.330  30.030 125.630  1.00  0.00           C
ATOM   1859  CB  ALA A 247     140.620  29.200 125.720  1.00  0.00           C
ATOM   1860  C   ALA A 247     139.630  31.460 125.930  1.00  0.00           C
ATOM   1861  O   ALA A 247     139.550  31.870 127.090  1.00  0.00           O
ATOM   1862  N   LEU A 248     139.890  32.220 124.860  1.00  0.00           N
ATOM   1863  CA  LEU A 248     140.080  33.640 124.960  1.00  0.00           C
ATOM   1864  CB  LEU A 248     141.590  33.950 125.050  1.00  0.00           C
ATOM   1865  CG  LEU A 248     141.950  35.440 125.170  1.00  0.00           C
ATOM   1866  CD1 LEU A 248     141.420  36.020 126.500  1.00  0.00           C
ATOM   1867  CD2 LEU A 248     143.480  35.500 125.130  1.00  0.00           C
ATOM   1868  C   LEU A 248     139.550  34.190 123.680  1.00  0.00           C
ATOM   1869  O   LEU A 248     140.090  34.030 122.590  1.00  0.00           O
ATOM   1870  N   ASN A 249     138.400  34.880 123.740  1.00  0.00           N
ATOM   1871  CA  ASN A 249     137.770  35.540 122.640  1.00  0.00           C
ATOM   1872  CB  ASN A 249     136.330  35.860 123.070  1.00  0.00           C
ATOM   1873  CG  ASN A 249     135.550  34.560 123.160  1.00  0.00           C
ATOM   1874  OD1 ASN A 249     135.100  34.180 124.240  1.00  0.00           O
ATOM   1875  ND2 ASN A 249     135.270  33.920 121.990  1.00  0.00           N
ATOM   1876  C   ASN A 249     138.490  36.770 122.210  1.00  0.00           C
ATOM   1877  O   ASN A 249     139.110  37.440 123.020  1.00  0.00           O
ATOM   1878  N   VAL A 250     138.390  37.120 120.910  1.00  0.00           N
ATOM   1879  CA  VAL A 250     139.110  38.160 120.250  1.00  0.00           C
ATOM   1880  CB  VAL A 250     140.360  37.610 119.640  1.00  0.00           C
ATOM   1881  CG1 VAL A 250     140.060  36.480 118.630  1.00  0.00           C
ATOM   1882  CG2 VAL A 250     141.170  38.700 118.920  1.00  0.00           C
ATOM   1883  C   VAL A 250     138.160  38.820 119.320  1.00  0.00           C
ATOM   1884  O   VAL A 250     137.550  38.150 118.490  1.00  0.00           O
ATOM   1885  N   ASP A 251     137.950  40.150 119.400  1.00  0.00           N
ATOM   1886  CA  ASP A 251     136.960  40.820 118.620  1.00  0.00           C
ATOM   1887  CB  ASP A 251     136.520  42.080 119.390  1.00  0.00           C
ATOM   1888  CG  ASP A 251     135.110  42.480 118.970  1.00  0.00           C
ATOM   1889  OD1 ASP A 251     134.210  41.680 119.340  1.00  0.00           O
ATOM   1890  OD2 ASP A 251     134.870  43.560 118.370  1.00  0.00           O
ATOM   1891  C   ASP A 251     137.510  41.150 117.270  1.00  0.00           C
ATOM   1892  O   ASP A 251     138.710  41.240 117.040  1.00  0.00           O
ATOM   1893  N   LEU A 252     136.610  41.480 116.330  1.00  0.00           N
ATOM   1894  CA  LEU A 252     136.940  42.080 115.070  1.00  0.00           C
ATOM   1895  CB  LEU A 252     135.730  42.300 114.140  1.00  0.00           C
ATOM   1896  CG  LEU A 252     135.060  40.980 113.740  1.00  0.00           C
ATOM   1897  CD1 LEU A 252     133.870  41.310 112.820  1.00  0.00           C
ATOM   1898  CD2 LEU A 252     135.990  39.990 113.010  1.00  0.00           C
ATOM   1899  C   LEU A 252     137.540  43.430 115.220  1.00  0.00           C
ATOM   1900  O   LEU A 252     138.430  43.830 114.480  1.00  0.00           O
ATOM   1901  N   THR A 253     137.120  44.170 116.270  1.00  0.00           N
ATOM   1902  CA  THR A 253     137.610  45.460 116.650  1.00  0.00           C
ATOM   1903  CB  THR A 253     136.690  46.090 117.650  1.00  0.00           C
ATOM   1904  OG1 THR A 253     135.350  45.920 117.220  1.00  0.00           O
ATOM   1905  CG2 THR A 253     136.990  47.600 117.650  1.00  0.00           C
ATOM   1906  C   THR A 253     139.000  45.420 117.200  1.00  0.00           C
ATOM   1907  O   THR A 253     139.700  46.430 117.100  1.00  0.00           O
ATOM   1908  N   GLU A 254     139.480  44.280 117.700  1.00  0.00           N
ATOM   1909  CA  GLU A 254     140.810  44.200 118.230  1.00  0.00           C
ATOM   1910  CB  GLU A 254     140.950  42.950 119.110  1.00  0.00           C
ATOM   1911  CG  GLU A 254     140.230  43.050 120.460  1.00  0.00           C
ATOM   1912  CD  GLU A 254     140.390  41.750 121.230  1.00  0.00           C
ATOM   1913  OE1 GLU A 254     141.540  41.260 121.380  1.00  0.00           O
ATOM   1914  OE2 GLU A 254     139.360  41.190 121.700  1.00  0.00           O
ATOM   1915  C   GLU A 254     141.860  44.200 117.170  1.00  0.00           C
ATOM   1916  O   GLU A 254     142.980  44.620 117.460  1.00  0.00           O
ATOM   1917  N   PHE A 255     141.530  43.770 115.940  1.00  0.00           N
ATOM   1918  CA  PHE A 255     142.450  43.830 114.850  1.00  0.00           C
ATOM   1919  CB  PHE A 255     141.800  43.230 113.600  1.00  0.00           C
ATOM   1920  CG  PHE A 255     141.520  41.770 113.780  1.00  0.00           C
ATOM   1921  CD1 PHE A 255     142.440  40.940 114.380  1.00  0.00           C
ATOM   1922  CE1 PHE A 255     142.110  39.650 114.690  1.00  0.00           C
ATOM   1923  CZ  PHE A 255     140.830  39.200 114.430  1.00  0.00           C
ATOM   1924  CD2 PHE A 255     140.270  41.280 113.470  1.00  0.00           C
ATOM   1925  CE2 PHE A 255     139.920  40.000 113.790  1.00  0.00           C
ATOM   1926  C   PHE A 255     142.820  45.230 114.480  1.00  0.00           C
ATOM   1927  O   PHE A 255     144.010  45.520 114.380  1.00  0.00           O
ATOM   1928  N   GLN A 256     141.880  46.180 114.370  1.00  0.00           N
ATOM   1929  CA  GLN A 256     142.180  47.560 114.150  1.00  0.00           C
ATOM   1930  CB  GLN A 256     140.940  48.360 113.710  1.00  0.00           C
ATOM   1931  CG  GLN A 256     139.790  48.330 114.720  1.00  0.00           C
ATOM   1932  CD  GLN A 256     138.700  49.320 114.340  1.00  0.00           C
ATOM   1933  OE1 GLN A 256     137.960  49.180 113.370  1.00  0.00           O
ATOM   1934  NE2 GLN A 256     138.540  50.350 115.210  1.00  0.00           N
ATOM   1935  C   GLN A 256     142.900  48.220 115.280  1.00  0.00           C
ATOM   1936  O   GLN A 256     143.880  48.940 115.090  1.00  0.00           O
ATOM   1937  N   THR A 257     142.520  47.990 116.550  1.00  0.00           N
ATOM   1938  CA  THR A 257     143.140  48.550 117.710  1.00  0.00           C
ATOM   1939  CB  THR A 257     142.480  48.140 118.990  1.00  0.00           C
ATOM   1940  OG1 THR A 257     141.090  48.430 118.990  1.00  0.00           O
ATOM   1941  CG2 THR A 257     143.010  48.960 120.170  1.00  0.00           C
ATOM   1942  C   THR A 257     144.590  48.230 117.820  1.00  0.00           C
ATOM   1943  O   THR A 257     145.420  49.130 117.940  1.00  0.00           O
ATOM   1944  N   ASN A 258     144.970  46.960 117.590  1.00  0.00           N
ATOM   1945  CA  ASN A 258     146.300  46.510 117.850  1.00  0.00           C
ATOM   1946  CB  ASN A 258     146.270  45.080 118.420  1.00  0.00           C
ATOM   1947  CG  ASN A 258     145.640  45.140 119.800  1.00  0.00           C
ATOM   1948  OD1 ASN A 258     146.380  45.280 120.770  1.00  0.00           O
ATOM   1949  ND2 ASN A 258     144.300  44.910 119.910  1.00  0.00           N
ATOM   1950  C   ASN A 258     147.200  46.590 116.670  1.00  0.00           C
ATOM   1951  O   ASN A 258     148.420  46.650 116.780  1.00  0.00           O
ATOM   1952  N   LEU A 259     146.740  46.570 115.410  1.00  0.00           N
ATOM   1953  CA  LEU A 259     147.580  46.500 114.260  1.00  0.00           C
ATOM   1954  CB  LEU A 259     147.100  45.400 113.300  1.00  0.00           C
ATOM   1955  CG  LEU A 259     147.060  43.960 113.850  1.00  0.00           C
ATOM   1956  CD1 LEU A 259     146.540  42.940 112.830  1.00  0.00           C
ATOM   1957  CD2 LEU A 259     148.420  43.500 114.390  1.00  0.00           C
ATOM   1958  C   LEU A 259     147.650  47.810 113.550  1.00  0.00           C
ATOM   1959  O   LEU A 259     148.320  47.900 112.520  1.00  0.00           O
ATOM   1960  N   VAL A 260     147.080  48.890 114.110  1.00  0.00           N
ATOM   1961  CA  VAL A 260     147.160  50.190 113.530  1.00  0.00           C
ATOM   1962  CB  VAL A 260     145.830  50.810 113.210  1.00  0.00           C
ATOM   1963  CG1 VAL A 260     145.960  52.200 112.560  1.00  0.00           C
ATOM   1964  CG2 VAL A 260     145.080  49.880 112.250  1.00  0.00           C
ATOM   1965  C   VAL A 260     147.940  51.050 114.460  1.00  0.00           C
ATOM   1966  O   VAL A 260     147.360  51.690 115.330  1.00  0.00           O
ATOM   1967  N   PRO A 261     149.230  51.240 114.340  1.00  0.00           N
ATOM   1968  CD  PRO A 261     150.090  50.310 113.630  1.00  0.00           C
ATOM   1969  CA  PRO A 261     149.980  51.970 115.320  1.00  0.00           C
ATOM   1970  CB  PRO A 261     151.430  51.490 115.260  1.00  0.00           C
ATOM   1971  CG  PRO A 261     151.520  50.790 113.900  1.00  0.00           C
ATOM   1972  C   PRO A 261     149.890  53.430 115.020  1.00  0.00           C
ATOM   1973  O   PRO A 261     149.960  54.300 115.880  1.00  0.00           O
ATOM   1974  N   TYR A 262     149.770  53.760 113.720  1.00  0.00           N
ATOM   1975  CA  TYR A 262     149.740  55.120 113.280  1.00  0.00           C
ATOM   1976  CB  TYR A 262     151.130  55.530 112.780  1.00  0.00           C
ATOM   1977  CG  TYR A 262     152.150  55.580 113.870  1.00  0.00           C
ATOM   1978  CD1 TYR A 262     152.000  56.410 114.950  1.00  0.00           C
ATOM   1979  CE1 TYR A 262     152.940  56.450 115.950  1.00  0.00           C
ATOM   1980  CZ  TYR A 262     154.060  55.670 115.830  1.00  0.00           C
ATOM   1981  OH  TYR A 262     155.130  55.720 116.760  1.00  0.00           O
ATOM   1982  CD2 TYR A 262     153.240  54.750 113.800  1.00  0.00           C
ATOM   1983  CE2 TYR A 262     154.220  54.820 114.760  1.00  0.00           C
ATOM   1984  C   TYR A 262     148.730  55.160 112.190  1.00  0.00           C
ATOM   1985  O   TYR A 262     148.660  54.150 111.490  1.00  0.00           O
ATOM   1986  N   PRO A 263     147.970  56.190 111.960  1.00  0.00           N
ATOM   1987  CD  PRO A 263     148.030  57.430 112.720  1.00  0.00           C
ATOM   1988  CA  PRO A 263     146.790  56.160 111.140  1.00  0.00           C
ATOM   1989  CB  PRO A 263     146.370  57.620 110.980  1.00  0.00           C
ATOM   1990  CG  PRO A 263     146.800  58.260 112.310  1.00  0.00           C
ATOM   1991  C   PRO A 263     146.870  55.490 109.810  1.00  0.00           C
ATOM   1992  O   PRO A 263     145.880  54.870 109.400  1.00  0.00           O
ATOM   1993  N   ARG A 264     147.950  55.680 109.030  1.00  0.00           N
ATOM   1994  CA  ARG A 264     148.100  55.200 107.690  1.00  0.00           C
ATOM   1995  CB  ARG A 264     148.860  56.230 106.840  1.00  0.00           C
ATOM   1996  CG  ARG A 264     148.060  57.460 106.400  1.00  0.00           C
ATOM   1997  CD  ARG A 264     148.870  58.330 105.440  1.00  0.00           C
ATOM   1998  NE  ARG A 264     147.940  59.180 104.650  1.00  0.00           N
ATOM   1999  CZ  ARG A 264     148.340  59.760 103.480  1.00  0.00           C
ATOM   2000  NH1 ARG A 264     149.640  59.850 103.080  1.00  0.00           N
ATOM   2001  NH2 ARG A 264     147.390  60.240 102.620  1.00  0.00           N
ATOM   2002  C   ARG A 264     148.830  53.900 107.670  1.00  0.00           C
ATOM   2003  O   ARG A 264     148.960  53.290 106.610  1.00  0.00           O
ATOM   2004  N   ILE A 265     149.340  53.370 108.800  1.00  0.00           N
ATOM   2005  CA  ILE A 265     150.040  52.130 108.890  1.00  0.00           C
ATOM   2006  CB  ILE A 265     151.140  52.220 109.900  1.00  0.00           C
ATOM   2007  CG2 ILE A 265     151.810  50.860 110.130  1.00  0.00           C
ATOM   2008  CG1 ILE A 265     152.150  53.330 109.560  1.00  0.00           C
ATOM   2009  CD  ILE A 265     152.920  53.150 108.260  1.00  0.00           C
ATOM   2010  C   ILE A 265     149.050  51.060 109.240  1.00  0.00           C
ATOM   2011  O   ILE A 265     148.520  51.030 110.340  1.00  0.00           O
ATOM   2012  N   HIS A 266     148.620  50.240 108.260  1.00  0.00           N
ATOM   2013  CA  HIS A 266     147.510  49.360 108.480  1.00  0.00           C
ATOM   2014  CB  HIS A 266     146.190  50.130 108.680  1.00  0.00           C
ATOM   2015  CD2 HIS A 266     145.680  52.400 107.690  1.00  0.00           C
ATOM   2016  CG  HIS A 266     145.830  51.060 107.560  1.00  0.00           C
ATOM   2017  NE2 HIS A 266     145.470  52.920 106.440  1.00  0.00           N
ATOM   2018  ND1 HIS A 266     145.750  50.790 106.220  1.00  0.00           N
ATOM   2019  CE1 HIS A 266     145.490  51.920 105.580  1.00  0.00           C
ATOM   2020  C   HIS A 266     147.390  48.360 107.380  1.00  0.00           C
ATOM   2021  O   HIS A 266     146.330  48.070 106.830  1.00  0.00           O
ATOM   2022  N   PHE A 267     148.500  47.720 106.970  1.00  0.00           N
ATOM   2023  CA  PHE A 267     148.530  46.620 106.050  1.00  0.00           C
ATOM   2024  CB  PHE A 267     149.310  47.070 104.810  1.00  0.00           C
ATOM   2025  CG  PHE A 267     148.660  48.270 104.220  1.00  0.00           C
ATOM   2026  CD1 PHE A 267     147.450  48.180 103.570  1.00  0.00           C
ATOM   2027  CE1 PHE A 267     146.840  49.320 103.090  1.00  0.00           C
ATOM   2028  CZ  PHE A 267     147.490  50.530 103.210  1.00  0.00           C
ATOM   2029  CD2 PHE A 267     149.300  49.480 104.270  1.00  0.00           C
ATOM   2030  CE2 PHE A 267     148.740  50.630 103.770  1.00  0.00           C
ATOM   2031  C   PHE A 267     149.070  45.360 106.630  1.00  0.00           C
ATOM   2032  O   PHE A 267     150.240  45.100 106.330  1.00  0.00           O
ATOM   2033  N   PRO A 268     148.450  44.550 107.440  1.00  0.00           N
ATOM   2034  CD  PRO A 268     147.160  44.830 108.050  1.00  0.00           C
ATOM   2035  CA  PRO A 268     149.060  43.380 108.000  1.00  0.00           C
ATOM   2036  CB  PRO A 268     148.110  42.880 109.090  1.00  0.00           C
ATOM   2037  CG  PRO A 268     147.200  44.080 109.390  1.00  0.00           C
ATOM   2038  C   PRO A 268     149.150  42.290 106.990  1.00  0.00           C
ATOM   2039  O   PRO A 268     148.280  42.160 106.130  1.00  0.00           O
ATOM   2040  N   LEU A 269     150.240  41.490 107.020  1.00  0.00           N
ATOM   2041  CA  LEU A 269     150.460  40.380 106.150  1.00  0.00           C
ATOM   2042  CB  LEU A 269     151.970  40.160 105.950  1.00  0.00           C
ATOM   2043  CG  LEU A 269     152.790  41.450 105.800  1.00  0.00           C
ATOM   2044  CD1 LEU A 269     154.270  41.090 105.580  1.00  0.00           C
ATOM   2045  CD2 LEU A 269     152.350  42.400 104.670  1.00  0.00           C
ATOM   2046  C   LEU A 269     149.900  39.150 106.790  1.00  0.00           C
ATOM   2047  O   LEU A 269     149.970  38.980 108.000  1.00  0.00           O
ATOM   2048  N   ALA A 270     149.270  38.210 106.070  1.00  0.00           N
ATOM   2049  CA  ALA A 270     148.760  37.000 106.650  1.00  0.00           C
ATOM   2050  CB  ALA A 270     147.480  36.520 105.930  1.00  0.00           C
ATOM   2051  C   ALA A 270     149.750  35.890 106.610  1.00  0.00           C
ATOM   2052  O   ALA A 270     150.620  35.880 105.740  1.00  0.00           O
ATOM   2053  N   THR A 271     149.680  34.930 107.560  1.00  0.00           N
ATOM   2054  CA  THR A 271     150.540  33.790 107.570  1.00  0.00           C
ATOM   2055  CB  THR A 271     151.890  33.980 108.200  1.00  0.00           C
ATOM   2056  OG1 THR A 271     152.530  35.050 107.520  1.00  0.00           O
ATOM   2057  CG2 THR A 271     152.770  32.740 107.980  1.00  0.00           C
ATOM   2058  C   THR A 271     149.820  32.730 108.320  1.00  0.00           C
ATOM   2059  O   THR A 271     149.130  32.980 109.310  1.00  0.00           O
ATOM   2060  N   TYR A 272     149.830  31.450 107.910  1.00  0.00           N
ATOM   2061  CA  TYR A 272     149.070  30.350 108.430  1.00  0.00           C
ATOM   2062  CB  TYR A 272     147.980  29.970 107.410  1.00  0.00           C
ATOM   2063  CG  TYR A 272     146.960  29.060 108.000  1.00  0.00           C
ATOM   2064  CD1 TYR A 272     145.970  29.600 108.790  1.00  0.00           C
ATOM   2065  CE1 TYR A 272     144.890  28.890 109.260  1.00  0.00           C
ATOM   2066  CZ  TYR A 272     144.870  27.550 108.960  1.00  0.00           C
ATOM   2067  OH  TYR A 272     143.760  26.800 109.390  1.00  0.00           O
ATOM   2068  CD2 TYR A 272     146.920  27.710 107.780  1.00  0.00           C
ATOM   2069  CE2 TYR A 272     145.880  26.940 108.250  1.00  0.00           C
ATOM   2070  C   TYR A 272     149.970  29.180 108.640  1.00  0.00           C
ATOM   2071  O   TYR A 272     150.890  28.960 107.860  1.00  0.00           O
ATOM   2072  N   ALA A 273     149.660  28.360 109.650  1.00  0.00           N
ATOM   2073  CA  ALA A 273     150.330  27.110 109.870  1.00  0.00           C
ATOM   2074  CB  ALA A 273     151.700  27.340 110.530  1.00  0.00           C
ATOM   2075  C   ALA A 273     149.490  26.160 110.650  1.00  0.00           C
ATOM   2076  O   ALA A 273     148.680  26.690 111.410  1.00  0.00           O
ATOM   2077  N   PRO A 274     149.620  24.870 110.640  1.00  0.00           N
ATOM   2078  CD  PRO A 274     148.780  24.030 111.490  1.00  0.00           C
ATOM   2079  CA  PRO A 274     150.310  24.050 109.680  1.00  0.00           C
ATOM   2080  CB  PRO A 274     150.260  22.630 110.240  1.00  0.00           C
ATOM   2081  CG  PRO A 274     148.970  22.560 111.070  1.00  0.00           C
ATOM   2082  C   PRO A 274     149.640  24.160 108.360  1.00  0.00           C
ATOM   2083  O   PRO A 274     148.470  24.520 108.240  1.00  0.00           O
ATOM   2084  N   VAL A 275     150.390  23.810 107.300  1.00  0.00           N
ATOM   2085  CA  VAL A 275     149.840  23.670 105.980  1.00  0.00           C
ATOM   2086  CB  VAL A 275     149.780  25.010 105.300  1.00  0.00           C
ATOM   2087  CG1 VAL A 275     151.110  25.790 105.360  1.00  0.00           C
ATOM   2088  CG2 VAL A 275     149.300  24.870 103.840  1.00  0.00           C
ATOM   2089  C   VAL A 275     150.580  22.580 105.290  1.00  0.00           C
ATOM   2090  O   VAL A 275     151.540  22.850 104.570  1.00  0.00           O
ATOM   2091  N   ILE A 276     150.160  21.320 105.510  1.00  0.00           N
ATOM   2092  CA  ILE A 276     150.850  20.180 105.010  1.00  0.00           C
ATOM   2093  CB  ILE A 276     151.590  19.440 106.090  1.00  0.00           C
ATOM   2094  CG2 ILE A 276     152.830  20.260 106.480  1.00  0.00           C
ATOM   2095  CG1 ILE A 276     150.810  19.010 107.350  1.00  0.00           C
ATOM   2096  CD  ILE A 276     151.490  17.910 108.160  1.00  0.00           C
ATOM   2097  C   ILE A 276     149.860  19.290 104.350  1.00  0.00           C
ATOM   2098  O   ILE A 276     148.640  19.340 104.560  1.00  0.00           O
ATOM   2099  N   SER A 277     150.340  18.430 103.440  1.00  0.00           N
ATOM   2100  CA  SER A 277     149.570  17.410 102.810  1.00  0.00           C
ATOM   2101  CB  SER A 277     150.230  16.840 101.540  1.00  0.00           C
ATOM   2102  OG  SER A 277     151.470  16.220 101.850  1.00  0.00           O
ATOM   2103  C   SER A 277     149.250  16.340 103.800  1.00  0.00           C
ATOM   2104  O   SER A 277     149.920  16.120 104.800  1.00  0.00           O
ATOM   2105  N   ALA A 278     148.160  15.610 103.490  1.00  0.00           N
ATOM   2106  CA  ALA A 278     147.740  14.560 104.360  1.00  0.00           C
ATOM   2107  CB  ALA A 278     146.410  14.050 103.790  1.00  0.00           C
ATOM   2108  C   ALA A 278     148.680  13.410 104.490  1.00  0.00           C
ATOM   2109  O   ALA A 278     148.670  12.610 105.420  1.00  0.00           O
ATOM   2110  N   GLU A 279     149.550  13.270 103.470  1.00  0.00           N
ATOM   2111  CA  GLU A 279     150.640  12.350 103.500  1.00  0.00           C
ATOM   2112  CB  GLU A 279     151.360  12.470 102.140  1.00  0.00           C
ATOM   2113  CG  GLU A 279     152.330  11.320 101.870  1.00  0.00           C
ATOM   2114  CD  GLU A 279     152.810  11.390 100.420  1.00  0.00           C
ATOM   2115  OE1 GLU A 279     153.450  12.410 100.060  1.00  0.00           O
ATOM   2116  OE2 GLU A 279     152.560  10.450  99.620  1.00  0.00           O
ATOM   2117  C   GLU A 279     151.690  12.620 104.520  1.00  0.00           C
ATOM   2118  O   GLU A 279     152.200  11.720 105.180  1.00  0.00           O
ATOM   2119  N   LYS A 280     151.960  13.920 104.760  1.00  0.00           N
ATOM   2120  CA  LYS A 280     152.970  14.280 105.700  1.00  0.00           C
ATOM   2121  CB  LYS A 280     153.410  15.720 105.390  1.00  0.00           C
ATOM   2122  CG  LYS A 280     154.060  15.860 104.010  1.00  0.00           C
ATOM   2123  CD  LYS A 280     154.420  17.280 103.570  1.00  0.00           C
ATOM   2124  CE  LYS A 280     154.860  17.350 102.110  1.00  0.00           C
ATOM   2125  NZ  LYS A 280     156.110  16.570 101.980  1.00  0.00           N
ATOM   2126  C   LYS A 280     152.540  14.200 107.130  1.00  0.00           C
ATOM   2127  O   LYS A 280     153.370  14.030 108.020  1.00  0.00           O
ATOM   2128  N   ALA A 281     151.220  14.250 107.390  1.00  0.00           N
ATOM   2129  CA  ALA A 281     150.660  14.180 108.700  1.00  0.00           C
ATOM   2130  CB  ALA A 281     149.160  14.520 108.610  1.00  0.00           C
ATOM   2131  C   ALA A 281     150.850  12.870 109.390  1.00  0.00           C
ATOM   2132  O   ALA A 281     150.720  12.770 110.610  1.00  0.00           O
ATOM   2133  N   TYR A 282     151.260  11.750 108.770  1.00  0.00           N
ATOM   2134  CA  TYR A 282     151.680  10.550 109.410  1.00  0.00           C
ATOM   2135  CB  TYR A 282     151.520   9.380 108.410  1.00  0.00           C
ATOM   2136  CG  TYR A 282     150.090   9.170 108.040  1.00  0.00           C
ATOM   2137  CD1 TYR A 282     149.650   9.640 106.830  1.00  0.00           C
ATOM   2138  CE1 TYR A 282     148.320   9.530 106.470  1.00  0.00           C
ATOM   2139  CZ  TYR A 282     147.450   8.890 107.320  1.00  0.00           C
ATOM   2140  OH  TYR A 282     146.110   8.630 106.960  1.00  0.00           O
ATOM   2141  CD2 TYR A 282     149.190   8.570 108.890  1.00  0.00           C
ATOM   2142  CE2 TYR A 282     147.870   8.410 108.540  1.00  0.00           C
ATOM   2143  C   TYR A 282     153.070  10.610 109.940  1.00  0.00           C
ATOM   2144  O   TYR A 282     153.480   9.750 110.720  1.00  0.00           O
ATOM   2145  N   HIS A 283     153.870  11.600 109.530  1.00  0.00           N
ATOM   2146  CA  HIS A 283     155.220  11.750 109.980  1.00  0.00           C
ATOM   2147  CB  HIS A 283     156.200  11.890 108.790  1.00  0.00           C
ATOM   2148  ND1 HIS A 283     156.420   9.500 108.250  1.00  0.00           N
ATOM   2149  CG  HIS A 283     156.110  10.770 107.810  1.00  0.00           C
ATOM   2150  CE1 HIS A 283     156.230   8.720 107.210  1.00  0.00           C
ATOM   2151  NE2 HIS A 283     155.810   9.400 106.110  1.00  0.00           N
ATOM   2152  CD2 HIS A 283     155.700  10.720 106.510  1.00  0.00           C
ATOM   2153  C   HIS A 283     155.370  12.950 110.840  1.00  0.00           C
ATOM   2154  O   HIS A 283     155.970  12.930 111.910  1.00  0.00           O
ATOM   2155  N   GLU A 284     154.790  14.100 110.440  1.00  0.00           N
ATOM   2156  CA  GLU A 284     154.850  15.350 111.120  1.00  0.00           C
ATOM   2157  CB  GLU A 284     154.260  16.460 110.240  1.00  0.00           C
ATOM   2158  CG  GLU A 284     155.080  16.780 108.990  1.00  0.00           C
ATOM   2159  CD  GLU A 284     156.410  17.430 109.330  1.00  0.00           C
ATOM   2160  OE1 GLU A 284     157.480  16.800 109.130  1.00  0.00           O
ATOM   2161  OE2 GLU A 284     156.430  18.620 109.760  1.00  0.00           O
ATOM   2162  C   GLU A 284     154.190  15.310 112.460  1.00  0.00           C
ATOM   2163  O   GLU A 284     153.320  14.460 112.660  1.00  0.00           O
ATOM   2164  N   GLN A 285     154.620  16.150 113.410  1.00  0.00           N
ATOM   2165  CA  GLN A 285     154.070  16.220 114.730  1.00  0.00           C
ATOM   2166  CB  GLN A 285     155.030  15.620 115.770  1.00  0.00           C
ATOM   2167  CG  GLN A 285     154.440  15.600 117.190  1.00  0.00           C
ATOM   2168  CD  GLN A 285     155.440  14.910 118.100  1.00  0.00           C
ATOM   2169  OE1 GLN A 285     155.160  13.830 118.620  1.00  0.00           O
ATOM   2170  NE2 GLN A 285     156.600  15.580 118.330  1.00  0.00           N
ATOM   2171  C   GLN A 285     153.920  17.680 115.030  1.00  0.00           C
ATOM   2172  O   GLN A 285     154.880  18.440 115.080  1.00  0.00           O
ATOM   2173  N   LEU A 286     152.650  18.110 115.100  1.00  0.00           N
ATOM   2174  CA  LEU A 286     152.230  19.480 115.120  1.00  0.00           C
ATOM   2175  CB  LEU A 286     150.850  19.710 114.490  1.00  0.00           C
ATOM   2176  CG  LEU A 286     150.690  19.200 113.050  1.00  0.00           C
ATOM   2177  CD1 LEU A 286     151.840  19.640 112.140  1.00  0.00           C
ATOM   2178  CD2 LEU A 286     150.440  17.690 112.900  1.00  0.00           C
ATOM   2179  C   LEU A 286     152.350  20.070 116.490  1.00  0.00           C
ATOM   2180  O   LEU A 286     151.380  20.510 117.110  1.00  0.00           O
ATOM   2181  N   SER A 287     153.580  20.140 117.010  1.00  0.00           N
ATOM   2182  CA  SER A 287     153.910  20.730 118.270  1.00  0.00           C
ATOM   2183  CB  SER A 287     155.320  20.390 118.800  1.00  0.00           C
ATOM   2184  OG  SER A 287     155.380  18.980 118.950  1.00  0.00           O
ATOM   2185  C   SER A 287     153.790  22.210 118.260  1.00  0.00           C
ATOM   2186  O   SER A 287     154.010  22.880 117.250  1.00  0.00           O
ATOM   2187  N   VAL A 288     153.340  22.810 119.380  1.00  0.00           N
ATOM   2188  CA  VAL A 288     152.990  24.180 119.550  1.00  0.00           C
ATOM   2189  CB  VAL A 288     152.430  24.420 120.920  1.00  0.00           C
ATOM   2190  CG1 VAL A 288     152.040  25.910 121.050  1.00  0.00           C
ATOM   2191  CG2 VAL A 288     151.120  23.620 121.010  1.00  0.00           C
ATOM   2192  C   VAL A 288     154.040  25.160 119.160  1.00  0.00           C
ATOM   2193  O   VAL A 288     153.830  26.100 118.400  1.00  0.00           O
ATOM   2194  N   ALA A 289     155.290  24.910 119.600  1.00  0.00           N
ATOM   2195  CA  ALA A 289     156.430  25.690 119.230  1.00  0.00           C
ATOM   2196  CB  ALA A 289     157.660  25.180 120.010  1.00  0.00           C
ATOM   2197  C   ALA A 289     156.770  25.610 117.780  1.00  0.00           C
ATOM   2198  O   ALA A 289     157.110  26.640 117.200  1.00  0.00           O
ATOM   2199  N   GLU A 290     156.650  24.420 117.170  1.00  0.00           N
ATOM   2200  CA  GLU A 290     157.000  24.220 115.800  1.00  0.00           C
ATOM   2201  CB  GLU A 290     157.150  22.710 115.550  1.00  0.00           C
ATOM   2202  CG  GLU A 290     157.850  22.430 114.220  1.00  0.00           C
ATOM   2203  CD  GLU A 290     158.060  20.950 113.930  1.00  0.00           C
ATOM   2204  OE1 GLU A 290     158.920  20.330 114.610  1.00  0.00           O
ATOM   2205  OE2 GLU A 290     157.330  20.360 113.080  1.00  0.00           O
ATOM   2206  C   GLU A 290     156.060  24.860 114.840  1.00  0.00           C
ATOM   2207  O   GLU A 290     156.450  25.370 113.790  1.00  0.00           O
ATOM   2208  N   ILE A 291     154.750  24.940 115.140  1.00  0.00           N
ATOM   2209  CA  ILE A 291     153.800  25.600 114.280  1.00  0.00           C
ATOM   2210  CB  ILE A 291     152.420  25.030 114.360  1.00  0.00           C
ATOM   2211  CG2 ILE A 291     152.440  23.560 113.900  1.00  0.00           C
ATOM   2212  CG1 ILE A 291     151.770  25.160 115.750  1.00  0.00           C
ATOM   2213  CD  ILE A 291     150.320  24.670 115.820  1.00  0.00           C
ATOM   2214  C   ILE A 291     153.810  27.070 114.530  1.00  0.00           C
ATOM   2215  O   ILE A 291     153.400  27.870 113.700  1.00  0.00           O
ATOM   2216  N   THR A 292     154.380  27.540 115.660  1.00  0.00           N
ATOM   2217  CA  THR A 292     154.520  28.920 115.990  1.00  0.00           C
ATOM   2218  CB  THR A 292     154.480  29.270 117.450  1.00  0.00           C
ATOM   2219  OG1 THR A 292     153.320  28.740 118.080  1.00  0.00           O
ATOM   2220  CG2 THR A 292     154.460  30.780 117.690  1.00  0.00           C
ATOM   2221  C   THR A 292     155.750  29.480 115.370  1.00  0.00           C
ATOM   2222  O   THR A 292     155.700  30.540 114.750  1.00  0.00           O
ATOM   2223  N   ASN A 293     156.900  28.780 115.390  1.00  0.00           N
ATOM   2224  CA  ASN A 293     158.130  29.180 114.780  1.00  0.00           C
ATOM   2225  CB  ASN A 293     159.210  28.130 115.100  1.00  0.00           C
ATOM   2226  CG  ASN A 293     159.620  28.140 116.570  1.00  0.00           C
ATOM   2227  OD1 ASN A 293     159.470  29.150 117.260  1.00  0.00           O
ATOM   2228  ND2 ASN A 293     160.180  27.020 117.110  1.00  0.00           N
ATOM   2229  C   ASN A 293     158.020  29.300 113.300  1.00  0.00           C
ATOM   2230  O   ASN A 293     158.510  30.240 112.680  1.00  0.00           O
ATOM   2231  N   ALA A 294     157.230  28.390 112.700  1.00  0.00           N
ATOM   2232  CA  ALA A 294     156.910  28.350 111.310  1.00  0.00           C
ATOM   2233  CB  ALA A 294     156.090  27.080 111.060  1.00  0.00           C
ATOM   2234  C   ALA A 294     156.180  29.540 110.780  1.00  0.00           C
ATOM   2235  O   ALA A 294     156.320  29.880 109.600  1.00  0.00           O
ATOM   2236  N   CYS A 295     155.440  30.290 111.610  1.00  0.00           N
ATOM   2237  CA  CYS A 295     154.740  31.440 111.150  1.00  0.00           C
ATOM   2238  CB  CYS A 295     153.630  31.820 112.150  1.00  0.00           C
ATOM   2239  SG  CYS A 295     152.270  30.610 112.110  1.00  0.00           S
ATOM   2240  C   CYS A 295     155.650  32.600 110.900  1.00  0.00           C
ATOM   2241  O   CYS A 295     155.310  33.500 110.140  1.00  0.00           O
ATOM   2242  N   PHE A 296     156.850  32.610 111.500  1.00  0.00           N
ATOM   2243  CA  PHE A 296     157.830  33.640 111.330  1.00  0.00           C
ATOM   2244  CB  PHE A 296     158.680  33.800 112.600  1.00  0.00           C
ATOM   2245  CG  PHE A 296     157.790  34.330 113.670  1.00  0.00           C
ATOM   2246  CD1 PHE A 296     157.600  35.680 113.830  1.00  0.00           C
ATOM   2247  CE1 PHE A 296     156.750  36.160 114.800  1.00  0.00           C
ATOM   2248  CZ  PHE A 296     156.140  35.270 115.650  1.00  0.00           C
ATOM   2249  CD2 PHE A 296     157.200  33.460 114.560  1.00  0.00           C
ATOM   2250  CE2 PHE A 296     156.370  33.920 115.560  1.00  0.00           C
ATOM   2251  C   PHE A 296     158.760  33.370 110.190  1.00  0.00           C
ATOM   2252  O   PHE A 296     159.670  34.150 109.950  1.00  0.00           O
ATOM   2253  N   GLU A 297     158.640  32.210 109.510  1.00  0.00           N
ATOM   2254  CA  GLU A 297     159.540  31.870 108.450  1.00  0.00           C
ATOM   2255  CB  GLU A 297     159.460  30.370 108.110  1.00  0.00           C
ATOM   2256  CG  GLU A 297     160.060  29.440 109.150  1.00  0.00           C
ATOM   2257  CD  GLU A 297     161.580  29.430 109.060  1.00  0.00           C
ATOM   2258  OE1 GLU A 297     162.190  29.310 110.160  1.00  0.00           O
ATOM   2259  OE2 GLU A 297     162.110  29.510 107.920  1.00  0.00           O
ATOM   2260  C   GLU A 297     159.290  32.670 107.210  1.00  0.00           C
ATOM   2261  O   GLU A 297     158.120  32.700 106.840  1.00  0.00           O
ATOM   2262  N   PRO A 298     160.200  33.330 106.560  1.00  0.00           N
ATOM   2263  CD  PRO A 298     161.550  33.580 107.040  1.00  0.00           C
ATOM   2264  CA  PRO A 298     159.860  34.120 105.410  1.00  0.00           C
ATOM   2265  CB  PRO A 298     161.180  34.680 104.890  1.00  0.00           C
ATOM   2266  CG  PRO A 298     162.100  34.680 106.120  1.00  0.00           C
ATOM   2267  C   PRO A 298     159.190  33.440 104.270  1.00  0.00           C
ATOM   2268  O   PRO A 298     158.470  34.060 103.490  1.00  0.00           O
ATOM   2269  N   ALA A 299     159.540  32.170 104.030  1.00  0.00           N
ATOM   2270  CA  ALA A 299     159.080  31.420 102.910  1.00  0.00           C
ATOM   2271  CB  ALA A 299     160.050  30.250 102.650  1.00  0.00           C
ATOM   2272  C   ALA A 299     157.700  30.890 103.080  1.00  0.00           C
ATOM   2273  O   ALA A 299     156.990  30.520 102.150  1.00  0.00           O
ATOM   2274  N   ASN A 300     157.210  30.900 104.330  1.00  0.00           N
ATOM   2275  CA  ASN A 300     155.880  30.470 104.680  1.00  0.00           C
ATOM   2276  CB  ASN A 300     155.850  29.960 106.130  1.00  0.00           C
ATOM   2277  CG  ASN A 300     156.680  28.690 106.260  1.00  0.00           C
ATOM   2278  OD1 ASN A 300     157.280  28.180 105.320  1.00  0.00           O
ATOM   2279  ND2 ASN A 300     156.780  28.120 107.490  1.00  0.00           N
ATOM   2280  C   ASN A 300     154.930  31.610 104.580  1.00  0.00           C
ATOM   2281  O   ASN A 300     153.720  31.380 104.520  1.00  0.00           O
ATOM   2282  N   GLN A 301     155.450  32.850 104.550  1.00  0.00           N
ATOM   2283  CA  GLN A 301     154.620  34.010 104.500  1.00  0.00           C
ATOM   2284  CB  GLN A 301     155.540  35.220 104.750  1.00  0.00           C
ATOM   2285  CG  GLN A 301     154.780  36.500 105.070  1.00  0.00           C
ATOM   2286  CD  GLN A 301     155.780  37.650 105.130  1.00  0.00           C
ATOM   2287  OE1 GLN A 301     156.130  38.260 106.130  1.00  0.00           O
ATOM   2288  NE2 GLN A 301     156.230  38.050 103.910  1.00  0.00           N
ATOM   2289  C   GLN A 301     153.910  34.180 103.200  1.00  0.00           C
ATOM   2290  O   GLN A 301     154.420  33.940 102.110  1.00  0.00           O
ATOM   2291  N   MET A 302     152.600  34.510 103.270  1.00  0.00           N
ATOM   2292  CA  MET A 302     151.640  34.550 102.200  1.00  0.00           C
ATOM   2293  CB  MET A 302     150.200  34.430 102.710  1.00  0.00           C
ATOM   2294  CG  MET A 302     150.010  33.230 103.640  1.00  0.00           C
ATOM   2295  SD  MET A 302     148.330  32.940 104.270  1.00  0.00           S
ATOM   2296  CE  MET A 302     147.750  31.950 102.860  1.00  0.00           C
ATOM   2297  C   MET A 302     151.720  35.700 101.260  1.00  0.00           C
ATOM   2298  O   MET A 302     150.810  36.010 100.500  1.00  0.00           O
ATOM   2299  N   VAL A 303     152.870  36.410 101.240  1.00  0.00           N
ATOM   2300  CA  VAL A 303     153.020  37.600 100.460  1.00  0.00           C
ATOM   2301  CB  VAL A 303     152.310  38.790 101.030  1.00  0.00           C
ATOM   2302  CG1 VAL A 303     152.860  39.240 102.400  1.00  0.00           C
ATOM   2303  CG2 VAL A 303     152.300  39.980 100.060  1.00  0.00           C
ATOM   2304  C   VAL A 303     154.500  37.810 100.380  1.00  0.00           C
ATOM   2305  O   VAL A 303     155.270  37.490 101.280  1.00  0.00           O
ATOM   2306  N   LYS A 304     154.980  38.200  99.190  1.00  0.00           N
ATOM   2307  CA  LYS A 304     156.360  38.390  98.880  1.00  0.00           C
ATOM   2308  CB  LYS A 304     156.630  38.400  97.360  1.00  0.00           C
ATOM   2309  CG  LYS A 304     156.340  37.060  96.680  1.00  0.00           C
ATOM   2310  CD  LYS A 304     157.230  35.920  97.190  1.00  0.00           C
ATOM   2311  CE  LYS A 304     157.500  34.800  96.190  1.00  0.00           C
ATOM   2312  NZ  LYS A 304     158.450  35.220  95.140  1.00  0.00           N
ATOM   2313  C   LYS A 304     156.920  39.640  99.480  1.00  0.00           C
ATOM   2314  O   LYS A 304     157.160  40.640  98.810  1.00  0.00           O
ATOM   2315  N   CYS A 305     157.190  39.540 100.790  1.00  0.00           N
ATOM   2316  CA  CYS A 305     157.800  40.570 101.570  1.00  0.00           C
ATOM   2317  CB  CYS A 305     156.860  41.420 102.450  1.00  0.00           C
ATOM   2318  SG  CYS A 305     155.600  42.290 101.480  1.00  0.00           S
ATOM   2319  C   CYS A 305     158.830  39.860 102.400  1.00  0.00           C
ATOM   2320  O   CYS A 305     158.750  38.650 102.600  1.00  0.00           O
ATOM   2321  N   ASP A 306     159.880  40.560 102.840  1.00  0.00           N
ATOM   2322  CA  ASP A 306     161.030  39.990 103.490  1.00  0.00           C
ATOM   2323  CB  ASP A 306     162.300  40.550 102.820  1.00  0.00           C
ATOM   2324  CG  ASP A 306     162.400  40.000 101.410  1.00  0.00           C
ATOM   2325  OD1 ASP A 306     162.590  40.850 100.500  1.00  0.00           O
ATOM   2326  OD2 ASP A 306     162.270  38.770 101.160  1.00  0.00           O
ATOM   2327  C   ASP A 306     161.050  40.370 104.930  1.00  0.00           C
ATOM   2328  O   ASP A 306     161.490  41.470 105.260  1.00  0.00           O
ATOM   2329  N   PRO A 307     160.680  39.570 105.880  1.00  0.00           N
ATOM   2330  CD  PRO A 307     160.020  38.290 105.650  1.00  0.00           C
ATOM   2331  CA  PRO A 307     160.560  39.970 107.250  1.00  0.00           C
ATOM   2332  CB  PRO A 307     159.760  38.900 107.980  1.00  0.00           C
ATOM   2333  CG  PRO A 307     159.740  37.680 107.040  1.00  0.00           C
ATOM   2334  C   PRO A 307     161.880  40.260 107.870  1.00  0.00           C
ATOM   2335  O   PRO A 307     161.900  40.980 108.870  1.00  0.00           O
ATOM   2336  N   ARG A 308     162.980  39.700 107.340  1.00  0.00           N
ATOM   2337  CA  ARG A 308     164.320  39.900 107.810  1.00  0.00           C
ATOM   2338  CB  ARG A 308     165.210  38.700 107.470  1.00  0.00           C
ATOM   2339  CG  ARG A 308     164.760  37.390 108.120  1.00  0.00           C
ATOM   2340  CD  ARG A 308     165.460  36.130 107.610  1.00  0.00           C
ATOM   2341  NE  ARG A 308     164.930  35.010 108.430  1.00  0.00           N
ATOM   2342  CZ  ARG A 308     165.170  33.690 108.170  1.00  0.00           C
ATOM   2343  NH1 ARG A 308     165.890  33.370 107.060  1.00  0.00           N
ATOM   2344  NH2 ARG A 308     164.740  32.690 109.000  1.00  0.00           N
ATOM   2345  C   ARG A 308     164.880  41.190 107.300  1.00  0.00           C
ATOM   2346  O   ARG A 308     165.950  41.620 107.730  1.00  0.00           O
ATOM   2347  N   HIS A 309     164.190  41.930 106.420  1.00  0.00           N
ATOM   2348  CA  HIS A 309     164.570  43.240 105.990  1.00  0.00           C
ATOM   2349  CB  HIS A 309     164.170  43.540 104.540  1.00  0.00           C
ATOM   2350  CD2 HIS A 309     165.870  41.740 103.630  1.00  0.00           C
ATOM   2351  CG  HIS A 309     164.920  42.710 103.530  1.00  0.00           C
ATOM   2352  NE2 HIS A 309     166.190  41.430 102.340  1.00  0.00           N
ATOM   2353  ND1 HIS A 309     164.670  42.940 102.200  1.00  0.00           N
ATOM   2354  CE1 HIS A 309     165.480  42.170 101.500  1.00  0.00           C
ATOM   2355  C   HIS A 309     163.960  44.260 106.900  1.00  0.00           C
ATOM   2356  O   HIS A 309     164.570  45.160 107.460  1.00  0.00           O
ATOM   2357  N   GLY A 310     162.640  44.120 107.130  1.00  0.00           N
ATOM   2358  CA  GLY A 310     161.840  44.950 107.980  1.00  0.00           C
ATOM   2359  C   GLY A 310     161.950  44.600 109.430  1.00  0.00           C
ATOM   2360  O   GLY A 310     162.720  43.720 109.780  1.00  0.00           O
ATOM   2361  N   LYS A 311     161.060  45.200 110.240  1.00  0.00           N
ATOM   2362  CA  LYS A 311     160.910  44.910 111.630  1.00  0.00           C
ATOM   2363  CB  LYS A 311     161.550  46.010 112.500  1.00  0.00           C
ATOM   2364  CG  LYS A 311     163.080  46.030 112.470  1.00  0.00           C
ATOM   2365  CD  LYS A 311     163.690  46.930 113.550  1.00  0.00           C
ATOM   2366  CE  LYS A 311     165.220  46.860 113.610  1.00  0.00           C
ATOM   2367  NZ  LYS A 311     165.670  47.700 114.740  1.00  0.00           N
ATOM   2368  C   LYS A 311     159.470  44.820 112.010  1.00  0.00           C
ATOM   2369  O   LYS A 311     158.630  45.400 111.330  1.00  0.00           O
ATOM   2370  N   TYR A 312     159.190  43.990 113.030  1.00  0.00           N
ATOM   2371  CA  TYR A 312     157.860  43.700 113.490  1.00  0.00           C
ATOM   2372  CB  TYR A 312     157.880  42.400 114.320  1.00  0.00           C
ATOM   2373  CG  TYR A 312     158.040  41.250 113.400  1.00  0.00           C
ATOM   2374  CD1 TYR A 312     159.260  40.660 113.140  1.00  0.00           C
ATOM   2375  CE1 TYR A 312     159.350  39.590 112.280  1.00  0.00           C
ATOM   2376  CZ  TYR A 312     158.230  39.040 111.700  1.00  0.00           C
ATOM   2377  OH  TYR A 312     158.390  37.920 110.860  1.00  0.00           O
ATOM   2378  CD2 TYR A 312     156.910  40.720 112.810  1.00  0.00           C
ATOM   2379  CE2 TYR A 312     157.020  39.590 112.030  1.00  0.00           C
ATOM   2380  C   TYR A 312     157.340  44.780 114.380  1.00  0.00           C
ATOM   2381  O   TYR A 312     157.990  45.220 115.320  1.00  0.00           O
ATOM   2382  N   MET A 313     156.130  45.310 114.150  1.00  0.00           N
ATOM   2383  CA  MET A 313     155.440  46.230 115.000  1.00  0.00           C
ATOM   2384  CB  MET A 313     154.770  47.350 114.180  1.00  0.00           C
ATOM   2385  CG  MET A 313     155.760  48.280 113.470  1.00  0.00           C
ATOM   2386  SD  MET A 313     154.970  49.560 112.450  1.00  0.00           S
ATOM   2387  CE  MET A 313     154.790  48.710 110.860  1.00  0.00           C
ATOM   2388  C   MET A 313     154.400  45.550 115.820  1.00  0.00           C
ATOM   2389  O   MET A 313     154.090  46.030 116.910  1.00  0.00           O
ATOM   2390  N   ALA A 314     153.880  44.380 115.400  1.00  0.00           N
ATOM   2391  CA  ALA A 314     152.870  43.680 116.120  1.00  0.00           C
ATOM   2392  CB  ALA A 314     151.590  44.510 116.350  1.00  0.00           C
ATOM   2393  C   ALA A 314     152.550  42.440 115.370  1.00  0.00           C
ATOM   2394  O   ALA A 314     152.820  42.320 114.170  1.00  0.00           O
ATOM   2395  N   CYS A 315     152.040  41.410 116.060  1.00  0.00           N
ATOM   2396  CA  CYS A 315     151.660  40.110 115.580  1.00  0.00           C
ATOM   2397  CB  CYS A 315     152.810  39.120 115.820  1.00  0.00           C
ATOM   2398  SG  CYS A 315     154.090  39.180 114.520  1.00  0.00           S
ATOM   2399  C   CYS A 315     150.420  39.660 116.260  1.00  0.00           C
ATOM   2400  O   CYS A 315     150.430  39.370 117.460  1.00  0.00           O
ATOM   2401  N   CYS A 316     149.280  39.520 115.550  1.00  0.00           N
ATOM   2402  CA  CYS A 316     148.080  39.010 116.130  1.00  0.00           C
ATOM   2403  CB  CYS A 316     146.880  39.820 115.620  1.00  0.00           C
ATOM   2404  SG  CYS A 316     145.270  39.400 116.350  1.00  0.00           S
ATOM   2405  C   CYS A 316     147.970  37.570 115.770  1.00  0.00           C
ATOM   2406  O   CYS A 316     147.930  37.240 114.580  1.00  0.00           O
ATOM   2407  N   LEU A 317     147.890  36.710 116.800  1.00  0.00           N
ATOM   2408  CA  LEU A 317     147.900  35.280 116.720  1.00  0.00           C
ATOM   2409  CB  LEU A 317     149.040  34.790 117.630  1.00  0.00           C
ATOM   2410  CG  LEU A 317     150.460  35.000 117.100  1.00  0.00           C
ATOM   2411  CD1 LEU A 317     151.500  35.110 118.240  1.00  0.00           C
ATOM   2412  CD2 LEU A 317     150.840  33.870 116.140  1.00  0.00           C
ATOM   2413  C   LEU A 317     146.620  34.630 117.140  1.00  0.00           C
ATOM   2414  O   LEU A 317     146.170  34.770 118.280  1.00  0.00           O
ATOM   2415  N   LEU A 318     146.000  33.930 116.180  1.00  0.00           N
ATOM   2416  CA  LEU A 318     144.720  33.310 116.320  1.00  0.00           C
ATOM   2417  CB  LEU A 318     143.800  33.830 115.210  1.00  0.00           C
ATOM   2418  CG  LEU A 318     143.750  35.360 115.050  1.00  0.00           C
ATOM   2419  CD1 LEU A 318     142.840  35.730 113.870  1.00  0.00           C
ATOM   2420  CD2 LEU A 318     143.290  36.120 116.300  1.00  0.00           C
ATOM   2421  C   LEU A 318     144.840  31.820 116.280  1.00  0.00           C
ATOM   2422  O   LEU A 318     145.000  31.220 115.230  1.00  0.00           O
ATOM   2423  N   TYR A 319     144.790  31.170 117.450  1.00  0.00           N
ATOM   2424  CA  TYR A 319     144.890  29.750 117.600  1.00  0.00           C
ATOM   2425  CB  TYR A 319     145.460  29.340 118.970  1.00  0.00           C
ATOM   2426  CG  TYR A 319     146.810  29.950 119.170  1.00  0.00           C
ATOM   2427  CD1 TYR A 319     146.940  31.220 119.680  1.00  0.00           C
ATOM   2428  CE1 TYR A 319     148.180  31.810 119.760  1.00  0.00           C
ATOM   2429  CZ  TYR A 319     149.300  31.090 119.400  1.00  0.00           C
ATOM   2430  OH  TYR A 319     150.580  31.660 119.510  1.00  0.00           O
ATOM   2431  CD2 TYR A 319     147.910  29.280 118.700  1.00  0.00           C
ATOM   2432  CE2 TYR A 319     149.160  29.840 118.830  1.00  0.00           C
ATOM   2433  C   TYR A 319     143.540  29.130 117.490  1.00  0.00           C
ATOM   2434  O   TYR A 319     142.520  29.760 117.760  1.00  0.00           O
ATOM   2435  N   ARG A 320     143.600  27.820 117.160  1.00  0.00           N
ATOM   2436  CA  ARG A 320     142.500  26.930 116.960  1.00  0.00           C
ATOM   2437  CB  ARG A 320     142.180  26.750 115.460  1.00  0.00           C
ATOM   2438  CG  ARG A 320     141.670  28.010 114.770  1.00  0.00           C
ATOM   2439  CD  ARG A 320     141.040  27.810 113.390  1.00  0.00           C
ATOM   2440  NE  ARG A 320     139.710  27.200 113.650  1.00  0.00           N
ATOM   2441  CZ  ARG A 320     138.700  27.310 112.740  1.00  0.00           C
ATOM   2442  NH1 ARG A 320     138.910  27.890 111.520  1.00  0.00           N
ATOM   2443  NH2 ARG A 320     137.450  26.850 113.040  1.00  0.00           N
ATOM   2444  C   ARG A 320     142.810  25.580 117.510  1.00  0.00           C
ATOM   2445  O   ARG A 320     143.960  25.160 117.570  1.00  0.00           O
ATOM   2446  N   GLY A 321     141.730  24.860 117.870  1.00  0.00           N
ATOM   2447  CA  GLY A 321     141.780  23.510 118.340  1.00  0.00           C
ATOM   2448  C   GLY A 321     142.480  23.300 119.640  1.00  0.00           C
ATOM   2449  O   GLY A 321     142.460  24.130 120.540  1.00  0.00           O
ATOM   2450  N   ASP A 322     143.060  22.090 119.780  1.00  0.00           N
ATOM   2451  CA  ASP A 322     143.670  21.540 120.950  1.00  0.00           C
ATOM   2452  CB  ASP A 322     143.680  20.010 120.810  1.00  0.00           C
ATOM   2453  CG  ASP A 322     142.270  19.440 120.820  1.00  0.00           C
ATOM   2454  OD1 ASP A 322     141.970  18.460 120.080  1.00  0.00           O
ATOM   2455  OD2 ASP A 322     141.480  19.940 121.660  1.00  0.00           O
ATOM   2456  C   ASP A 322     145.000  22.150 121.230  1.00  0.00           C
ATOM   2457  O   ASP A 322     146.030  21.540 120.930  1.00  0.00           O
ATOM   2458  N   VAL A 323     145.000  23.290 121.950  1.00  0.00           N
ATOM   2459  CA  VAL A 323     146.170  23.910 122.490  1.00  0.00           C
ATOM   2460  CB  VAL A 323     146.860  24.790 121.500  1.00  0.00           C
ATOM   2461  CG1 VAL A 323     146.000  26.020 121.130  1.00  0.00           C
ATOM   2462  CG2 VAL A 323     148.230  25.260 122.020  1.00  0.00           C
ATOM   2463  C   VAL A 323     145.710  24.610 123.720  1.00  0.00           C
ATOM   2464  O   VAL A 323     144.550  25.010 123.830  1.00  0.00           O
ATOM   2465  N   VAL A 324     146.610  24.740 124.710  1.00  0.00           N
ATOM   2466  CA  VAL A 324     146.380  25.260 126.020  1.00  0.00           C
ATOM   2467  CB  VAL A 324     146.370  24.170 127.050  1.00  0.00           C
ATOM   2468  CG1 VAL A 324     145.030  23.410 126.960  1.00  0.00           C
ATOM   2469  CG2 VAL A 324     147.520  23.160 126.930  1.00  0.00           C
ATOM   2470  C   VAL A 324     147.350  26.350 126.300  1.00  0.00           C
ATOM   2471  O   VAL A 324     148.350  26.450 125.580  1.00  0.00           O
ATOM   2472  N   PRO A 325     147.140  27.290 127.170  1.00  0.00           N
ATOM   2473  CD  PRO A 325     145.910  27.350 127.960  1.00  0.00           C
ATOM   2474  CA  PRO A 325     147.770  28.570 127.090  1.00  0.00           C
ATOM   2475  CB  PRO A 325     146.930  29.540 127.920  1.00  0.00           C
ATOM   2476  CG  PRO A 325     146.110  28.600 128.830  1.00  0.00           C
ATOM   2477  C   PRO A 325     149.190  28.580 127.550  1.00  0.00           C
ATOM   2478  O   PRO A 325     149.890  29.490 127.110  1.00  0.00           O
ATOM   2479  N   LYS A 326     149.710  27.600 128.300  1.00  0.00           N
ATOM   2480  CA  LYS A 326     151.080  27.650 128.730  1.00  0.00           C
ATOM   2481  CB  LYS A 326     151.320  26.690 129.910  1.00  0.00           C
ATOM   2482  CG  LYS A 326     152.700  26.720 130.560  1.00  0.00           C
ATOM   2483  CD  LYS A 326     152.750  25.870 131.830  1.00  0.00           C
ATOM   2484  CE  LYS A 326     152.730  24.350 131.660  1.00  0.00           C
ATOM   2485  NZ  LYS A 326     153.940  23.950 130.910  1.00  0.00           N
ATOM   2486  C   LYS A 326     152.030  27.340 127.630  1.00  0.00           C
ATOM   2487  O   LYS A 326     153.070  27.970 127.460  1.00  0.00           O
ATOM   2488  N   ASP A 327     151.690  26.390 126.740  1.00  0.00           N
ATOM   2489  CA  ASP A 327     152.430  26.160 125.540  1.00  0.00           C
ATOM   2490  CB  ASP A 327     151.910  24.960 124.730  1.00  0.00           C
ATOM   2491  CG  ASP A 327     152.040  23.740 125.640  1.00  0.00           C
ATOM   2492  OD1 ASP A 327     153.170  23.420 126.100  1.00  0.00           O
ATOM   2493  OD2 ASP A 327     151.010  23.060 125.870  1.00  0.00           O
ATOM   2494  C   ASP A 327     152.480  27.310 124.600  1.00  0.00           C
ATOM   2495  O   ASP A 327     153.520  27.500 123.960  1.00  0.00           O
ATOM   2496  N   VAL A 328     151.430  28.150 124.580  1.00  0.00           N
ATOM   2497  CA  VAL A 328     151.420  29.380 123.850  1.00  0.00           C
ATOM   2498  CB  VAL A 328     150.030  29.940 123.750  1.00  0.00           C
ATOM   2499  CG1 VAL A 328     149.950  31.230 122.930  1.00  0.00           C
ATOM   2500  CG2 VAL A 328     149.190  28.860 123.040  1.00  0.00           C
ATOM   2501  C   VAL A 328     152.300  30.410 124.490  1.00  0.00           C
ATOM   2502  O   VAL A 328     153.120  31.060 123.850  1.00  0.00           O
ATOM   2503  N   ASN A 329     152.180  30.580 125.810  1.00  0.00           N
ATOM   2504  CA  ASN A 329     153.020  31.420 126.610  1.00  0.00           C
ATOM   2505  CB  ASN A 329     152.490  31.330 128.050  1.00  0.00           C
ATOM   2506  CG  ASN A 329     153.030  32.480 128.890  1.00  0.00           C
ATOM   2507  OD1 ASN A 329     153.810  32.270 129.810  1.00  0.00           O
ATOM   2508  ND2 ASN A 329     152.570  33.720 128.560  1.00  0.00           N
ATOM   2509  C   ASN A 329     154.480  31.100 126.520  1.00  0.00           C
ATOM   2510  O   ASN A 329     155.340  31.980 126.500  1.00  0.00           O
ATOM   2511  N   ALA A 330     154.850  29.810 126.480  1.00  0.00           N
ATOM   2512  CA  ALA A 330     156.190  29.360 126.250  1.00  0.00           C
ATOM   2513  CB  ALA A 330     156.330  27.870 126.620  1.00  0.00           C
ATOM   2514  C   ALA A 330     156.690  29.590 124.870  1.00  0.00           C
ATOM   2515  O   ALA A 330     157.840  29.980 124.670  1.00  0.00           O
ATOM   2516  N   ALA A 331     155.870  29.280 123.850  1.00  0.00           N
ATOM   2517  CA  ALA A 331     156.280  29.440 122.490  1.00  0.00           C
ATOM   2518  CB  ALA A 331     155.240  28.810 121.550  1.00  0.00           C
ATOM   2519  C   ALA A 331     156.470  30.840 122.010  1.00  0.00           C
ATOM   2520  O   ALA A 331     157.430  31.160 121.310  1.00  0.00           O
ATOM   2521  N   ILE A 332     155.610  31.800 122.410  1.00  0.00           N
ATOM   2522  CA  ILE A 332     155.680  33.190 122.090  1.00  0.00           C
ATOM   2523  CB  ILE A 332     154.410  33.880 122.460  1.00  0.00           C
ATOM   2524  CG2 ILE A 332     154.530  35.400 122.190  1.00  0.00           C
ATOM   2525  CG1 ILE A 332     153.250  33.280 121.650  1.00  0.00           C
ATOM   2526  CD  ILE A 332     151.880  33.930 121.850  1.00  0.00           C
ATOM   2527  C   ILE A 332     156.870  33.830 122.720  1.00  0.00           C
ATOM   2528  O   ILE A 332     157.540  34.640 122.090  1.00  0.00           O
ATOM   2529  N   ALA A 333     157.200  33.480 123.980  1.00  0.00           N
ATOM   2530  CA  ALA A 333     158.380  33.940 124.650  1.00  0.00           C
ATOM   2531  CB  ALA A 333     158.340  33.410 126.100  1.00  0.00           C
ATOM   2532  C   ALA A 333     159.680  33.650 123.990  1.00  0.00           C
ATOM   2533  O   ALA A 333     160.560  34.510 123.960  1.00  0.00           O
ATOM   2534  N   THR A 334     159.830  32.480 123.330  1.00  0.00           N
ATOM   2535  CA  THR A 334     161.010  32.120 122.610  1.00  0.00           C
ATOM   2536  CB  THR A 334     160.960  30.710 122.100  1.00  0.00           C
ATOM   2537  OG1 THR A 334     160.440  29.880 123.130  1.00  0.00           O
ATOM   2538  CG2 THR A 334     162.390  30.230 121.840  1.00  0.00           C
ATOM   2539  C   THR A 334     161.250  33.050 121.470  1.00  0.00           C
ATOM   2540  O   THR A 334     162.380  33.240 121.000  1.00  0.00           O
ATOM   2541  N   ILE A 335     160.220  33.690 120.900  1.00  0.00           N
ATOM   2542  CA  ILE A 335     160.340  34.520 119.740  1.00  0.00           C
ATOM   2543  CB  ILE A 335     159.050  34.750 119.010  1.00  0.00           C
ATOM   2544  CG2 ILE A 335     159.300  35.540 117.720  1.00  0.00           C
ATOM   2545  CG1 ILE A 335     158.320  33.430 118.720  1.00  0.00           C
ATOM   2546  CD  ILE A 335     159.060  32.490 117.780  1.00  0.00           C
ATOM   2547  C   ILE A 335     160.990  35.810 120.110  1.00  0.00           C
ATOM   2548  O   ILE A 335     161.670  36.410 119.290  1.00  0.00           O
ATOM   2549  N   LYS A 336     160.850  36.230 121.380  1.00  0.00           N
ATOM   2550  CA  LYS A 336     161.460  37.410 121.910  1.00  0.00           C
ATOM   2551  CB  LYS A 336     160.950  37.730 123.320  1.00  0.00           C
ATOM   2552  CG  LYS A 336     159.440  37.960 123.410  1.00  0.00           C
ATOM   2553  CD  LYS A 336     158.990  38.600 124.730  1.00  0.00           C
ATOM   2554  CE  LYS A 336     159.210  40.110 124.820  1.00  0.00           C
ATOM   2555  NZ  LYS A 336     159.030  40.620 126.200  1.00  0.00           N
ATOM   2556  C   LYS A 336     162.940  37.350 122.070  1.00  0.00           C
ATOM   2557  O   LYS A 336     163.630  38.370 122.160  1.00  0.00           O
ATOM   2558  N   THR A 337     163.510  36.140 122.120  1.00  0.00           N
ATOM   2559  CA  THR A 337     164.910  35.840 122.200  1.00  0.00           C
ATOM   2560  CB  THR A 337     165.270  34.720 123.120  1.00  0.00           C
ATOM   2561  OG1 THR A 337     164.970  33.440 122.580  1.00  0.00           O
ATOM   2562  CG2 THR A 337     164.450  34.870 124.410  1.00  0.00           C
ATOM   2563  C   THR A 337     165.590  35.630 120.890  1.00  0.00           C
ATOM   2564  O   THR A 337     166.790  35.880 120.790  1.00  0.00           O
ATOM   2565  N   LYS A 338     164.870  35.240 119.820  1.00  0.00           N
ATOM   2566  CA  LYS A 338     165.480  35.100 118.540  1.00  0.00           C
ATOM   2567  CB  LYS A 338     164.530  34.370 117.570  1.00  0.00           C
ATOM   2568  CG  LYS A 338     164.300  32.890 117.880  1.00  0.00           C
ATOM   2569  CD  LYS A 338     163.200  32.230 117.050  1.00  0.00           C
ATOM   2570  CE  LYS A 338     163.020  30.720 117.260  1.00  0.00           C
ATOM   2571  NZ  LYS A 338     164.230  29.940 116.920  1.00  0.00           N
ATOM   2572  C   LYS A 338     165.890  36.400 117.940  1.00  0.00           C
ATOM   2573  O   LYS A 338     165.080  37.290 117.700  1.00  0.00           O
ATOM   2574  N   ARG A 339     167.180  36.580 117.570  1.00  0.00           N
ATOM   2575  CA  ARG A 339     167.640  37.820 117.040  1.00  0.00           C
ATOM   2576  CB  ARG A 339     169.110  38.090 117.370  1.00  0.00           C
ATOM   2577  CG  ARG A 339     169.450  37.880 118.840  1.00  0.00           C
ATOM   2578  CD  ARG A 339     168.640  38.700 119.860  1.00  0.00           C
ATOM   2579  NE  ARG A 339     169.130  38.300 121.210  1.00  0.00           N
ATOM   2580  CZ  ARG A 339     168.520  38.630 122.380  1.00  0.00           C
ATOM   2581  NH1 ARG A 339     167.320  39.280 122.480  1.00  0.00           N
ATOM   2582  NH2 ARG A 339     169.120  38.310 123.560  1.00  0.00           N
ATOM   2583  C   ARG A 339     167.440  37.940 115.560  1.00  0.00           C
ATOM   2584  O   ARG A 339     167.660  38.990 114.960  1.00  0.00           O
ATOM   2585  N   SER A 340     166.960  36.900 114.870  1.00  0.00           N
ATOM   2586  CA  SER A 340     166.630  36.940 113.470  1.00  0.00           C
ATOM   2587  CB  SER A 340     166.390  35.530 112.920  1.00  0.00           C
ATOM   2588  OG  SER A 340     165.530  34.780 113.760  1.00  0.00           O
ATOM   2589  C   SER A 340     165.360  37.690 113.250  1.00  0.00           C
ATOM   2590  O   SER A 340     165.080  38.200 112.160  1.00  0.00           O
ATOM   2591  N   ILE A 341     164.540  37.810 114.300  1.00  0.00           N
ATOM   2592  CA  ILE A 341     163.250  38.430 114.340  1.00  0.00           C
ATOM   2593  CB  ILE A 341     162.220  37.500 114.890  1.00  0.00           C
ATOM   2594  CG2 ILE A 341     160.880  38.150 115.280  1.00  0.00           C
ATOM   2595  CG1 ILE A 341     162.090  36.340 113.880  1.00  0.00           C
ATOM   2596  CD  ILE A 341     161.680  35.000 114.480  1.00  0.00           C
ATOM   2597  C   ILE A 341     163.370  39.630 115.220  1.00  0.00           C
ATOM   2598  O   ILE A 341     163.590  39.490 116.420  1.00  0.00           O
ATOM   2599  N   GLN A 342     163.220  40.820 114.600  1.00  0.00           N
ATOM   2600  CA  GLN A 342     163.400  42.060 115.290  1.00  0.00           C
ATOM   2601  CB  GLN A 342     164.470  42.940 114.640  1.00  0.00           C
ATOM   2602  CG  GLN A 342     165.840  42.260 114.640  1.00  0.00           C
ATOM   2603  CD  GLN A 342     166.930  43.270 114.300  1.00  0.00           C
ATOM   2604  OE1 GLN A 342     167.650  43.770 115.160  1.00  0.00           O
ATOM   2605  NE2 GLN A 342     167.100  43.560 112.980  1.00  0.00           N
ATOM   2606  C   GLN A 342     162.160  42.870 115.410  1.00  0.00           C
ATOM   2607  O   GLN A 342     161.400  43.050 114.460  1.00  0.00           O
ATOM   2608  N   PHE A 343     161.910  43.350 116.650  1.00  0.00           N
ATOM   2609  CA  PHE A 343     160.760  44.150 116.920  1.00  0.00           C
ATOM   2610  CB  PHE A 343     160.090  43.740 118.240  1.00  0.00           C
ATOM   2611  CG  PHE A 343     159.140  42.640 117.940  1.00  0.00           C
ATOM   2612  CD1 PHE A 343     159.560  41.380 117.590  1.00  0.00           C
ATOM   2613  CE1 PHE A 343     158.660  40.360 117.400  1.00  0.00           C
ATOM   2614  CZ  PHE A 343     157.320  40.610 117.550  1.00  0.00           C
ATOM   2615  CD2 PHE A 343     157.800  42.880 118.150  1.00  0.00           C
ATOM   2616  CE2 PHE A 343     156.900  41.860 117.920  1.00  0.00           C
ATOM   2617  C   PHE A 343     161.220  45.550 117.130  1.00  0.00           C
ATOM   2618  O   PHE A 343     162.260  45.800 117.740  1.00  0.00           O
ATOM   2619  N   VAL A 344     160.410  46.540 116.710  1.00  0.00           N
ATOM   2620  CA  VAL A 344     160.800  47.900 116.920  1.00  0.00           C
ATOM   2621  CB  VAL A 344     159.940  48.870 116.160  1.00  0.00           C
ATOM   2622  CG1 VAL A 344     160.270  48.740 114.660  1.00  0.00           C
ATOM   2623  CG2 VAL A 344     158.450  48.760 116.500  1.00  0.00           C
ATOM   2624  C   VAL A 344     160.750  48.320 118.350  1.00  0.00           C
ATOM   2625  O   VAL A 344     159.940  47.830 119.130  1.00  0.00           O
ATOM   2626  N   ASP A 345     161.640  49.230 118.800  1.00  0.00           N
ATOM   2627  CA  ASP A 345     161.850  49.560 120.180  1.00  0.00           C
ATOM   2628  CB  ASP A 345     163.180  50.270 120.480  1.00  0.00           C
ATOM   2629  CG  ASP A 345     164.120  50.120 119.290  1.00  0.00           C
ATOM   2630  OD1 ASP A 345     165.100  49.330 119.310  1.00  0.00           O
ATOM   2631  OD2 ASP A 345     163.910  50.860 118.290  1.00  0.00           O
ATOM   2632  C   ASP A 345     160.750  50.290 120.870  1.00  0.00           C
ATOM   2633  O   ASP A 345     160.510  50.140 122.070  1.00  0.00           O
ATOM   2634  N   TRP A 346     159.990  51.080 120.100  1.00  0.00           N
ATOM   2635  CA  TRP A 346     158.770  51.700 120.530  1.00  0.00           C
ATOM   2636  CB  TRP A 346     158.440  52.920 119.660  1.00  0.00           C
ATOM   2637  CG  TRP A 346     158.280  52.680 118.180  1.00  0.00           C
ATOM   2638  CD1 TRP A 346     159.250  52.720 117.220  1.00  0.00           C
ATOM   2639  NE1 TRP A 346     158.710  52.310 116.030  1.00  0.00           N
ATOM   2640  CE2 TRP A 346     157.380  51.990 116.210  1.00  0.00           C
ATOM   2641  CD2 TRP A 346     157.050  52.280 117.540  1.00  0.00           C
ATOM   2642  CE3 TRP A 346     155.780  52.120 118.030  1.00  0.00           C
ATOM   2643  CZ3 TRP A 346     154.810  51.690 117.160  1.00  0.00           C
ATOM   2644  CZ2 TRP A 346     156.410  51.550 115.360  1.00  0.00           C
ATOM   2645  CH2 TRP A 346     155.130  51.410 115.850  1.00  0.00           C
ATOM   2646  C   TRP A 346     157.580  50.800 120.590  1.00  0.00           C
ATOM   2647  O   TRP A 346     156.490  51.220 120.980  1.00  0.00           O
ATOM   2648  N   CYS A 347     157.720  49.490 120.330  1.00  0.00           N
ATOM   2649  CA  CYS A 347     156.740  48.490 120.640  1.00  0.00           C
ATOM   2650  CB  CYS A 347     156.260  47.710 119.400  1.00  0.00           C
ATOM   2651  SG  CYS A 347     154.850  46.610 119.720  1.00  0.00           S
ATOM   2652  C   CYS A 347     157.370  47.520 121.580  1.00  0.00           C
ATOM   2653  O   CYS A 347     157.910  46.500 121.160  1.00  0.00           O
ATOM   2654  N   PRO A 348     157.360  47.730 122.860  1.00  0.00           N
ATOM   2655  CD  PRO A 348     156.770  48.880 123.530  1.00  0.00           C
ATOM   2656  CA  PRO A 348     158.010  46.870 123.810  1.00  0.00           C
ATOM   2657  CB  PRO A 348     158.120  47.680 125.100  1.00  0.00           C
ATOM   2658  CG  PRO A 348     156.960  48.680 125.040  1.00  0.00           C
ATOM   2659  C   PRO A 348     157.130  45.700 124.060  1.00  0.00           C
ATOM   2660  O   PRO A 348     157.540  44.770 124.760  1.00  0.00           O
ATOM   2661  N   THR A 349     155.870  45.670 123.590  1.00  0.00           N
ATOM   2662  CA  THR A 349     154.950  44.580 123.630  1.00  0.00           C
ATOM   2663  CB  THR A 349     153.610  45.040 124.120  1.00  0.00           C
ATOM   2664  OG1 THR A 349     153.010  46.050 123.320  1.00  0.00           O
ATOM   2665  CG2 THR A 349     153.800  45.520 125.560  1.00  0.00           C
ATOM   2666  C   THR A 349     154.910  43.960 122.280  1.00  0.00           C
ATOM   2667  O   THR A 349     155.930  43.970 121.590  1.00  0.00           O
ATOM   2668  N   GLY A 350     153.820  43.380 121.750  1.00  0.00           N
ATOM   2669  CA  GLY A 350     153.870  43.040 120.360  1.00  0.00           C
ATOM   2670  C   GLY A 350     152.780  42.100 119.950  1.00  0.00           C
ATOM   2671  O   GLY A 350     152.290  42.160 118.830  1.00  0.00           O
ATOM   2672  N   PHE A 351     152.410  41.150 120.820  1.00  0.00           N
ATOM   2673  CA  PHE A 351     151.590  40.010 120.530  1.00  0.00           C
ATOM   2674  CB  PHE A 351     152.110  38.740 121.220  1.00  0.00           C
ATOM   2675  CG  PHE A 351     153.540  38.530 120.840  1.00  0.00           C
ATOM   2676  CD1 PHE A 351     154.570  38.790 121.710  1.00  0.00           C
ATOM   2677  CE1 PHE A 351     155.870  38.570 121.300  1.00  0.00           C
ATOM   2678  CZ  PHE A 351     156.150  38.140 120.030  1.00  0.00           C
ATOM   2679  CD2 PHE A 351     153.810  38.080 119.570  1.00  0.00           C
ATOM   2680  CE2 PHE A 351     155.110  37.920 119.160  1.00  0.00           C
ATOM   2681  C   PHE A 351     150.180  40.270 120.950  1.00  0.00           C
ATOM   2682  O   PHE A 351     149.930  40.870 121.990  1.00  0.00           O
ATOM   2683  N   LYS A 352     149.190  39.870 120.140  1.00  0.00           N
ATOM   2684  CA  LYS A 352     147.820  39.890 120.560  1.00  0.00           C
ATOM   2685  CB  LYS A 352     146.970  40.870 119.730  1.00  0.00           C
ATOM   2686  CG  LYS A 352     145.810  41.510 120.500  1.00  0.00           C
ATOM   2687  CD  LYS A 352     144.690  40.580 120.980  1.00  0.00           C
ATOM   2688  CE  LYS A 352     144.550  40.380 122.490  1.00  0.00           C
ATOM   2689  NZ  LYS A 352     143.260  39.720 122.800  1.00  0.00           N
ATOM   2690  C   LYS A 352     147.430  38.470 120.330  1.00  0.00           C
ATOM   2691  O   LYS A 352     147.500  37.930 119.230  1.00  0.00           O
ATOM   2692  N   VAL A 353     147.000  37.790 121.410  1.00  0.00           N
ATOM   2693  CA  VAL A 353     146.560  36.430 121.350  1.00  0.00           C
ATOM   2694  CB  VAL A 353     147.200  35.570 122.390  1.00  0.00           C
ATOM   2695  CG1 VAL A 353     148.660  35.320 121.980  1.00  0.00           C
ATOM   2696  CG2 VAL A 353     147.080  36.240 123.770  1.00  0.00           C
ATOM   2697  C   VAL A 353     145.070  36.340 121.350  1.00  0.00           C
ATOM   2698  O   VAL A 353     144.370  37.160 121.940  1.00  0.00           O
ATOM   2699  N   GLY A 354     144.550  35.350 120.600  1.00  0.00           N
ATOM   2700  CA  GLY A 354     143.180  34.970 120.570  1.00  0.00           C
ATOM   2701  C   GLY A 354     143.110  33.500 120.350  1.00  0.00           C
ATOM   2702  O   GLY A 354     143.870  33.000 119.530  1.00  0.00           O
ATOM   2703  N   ILE A 355     142.280  32.770 121.110  1.00  0.00           N
ATOM   2704  CA  ILE A 355     142.390  31.340 121.150  1.00  0.00           C
ATOM   2705  CB  ILE A 355     142.980  30.840 122.440  1.00  0.00           C
ATOM   2706  CG2 ILE A 355     143.010  29.300 122.440  1.00  0.00           C
ATOM   2707  CG1 ILE A 355     144.400  31.380 122.670  1.00  0.00           C
ATOM   2708  CD  ILE A 355     145.000  31.200 124.060  1.00  0.00           C
ATOM   2709  C   ILE A 355     141.010  30.790 121.030  1.00  0.00           C
ATOM   2710  O   ILE A 355     140.150  31.080 121.860  1.00  0.00           O
ATOM   2711  N   ASN A 356     140.750  29.970 119.990  1.00  0.00           N
ATOM   2712  CA  ASN A 356     139.460  29.390 119.810  1.00  0.00           C
ATOM   2713  CB  ASN A 356     138.900  29.870 118.450  1.00  0.00           C
ATOM   2714  CG  ASN A 356     137.390  29.670 118.420  1.00  0.00           C
ATOM   2715  OD1 ASN A 356     136.860  28.680 117.900  1.00  0.00           O
ATOM   2716  ND2 ASN A 356     136.690  30.660 119.020  1.00  0.00           N
ATOM   2717  C   ASN A 356     139.540  27.910 119.940  1.00  0.00           C
ATOM   2718  O   ASN A 356     140.600  27.330 119.720  1.00  0.00           O
ATOM   2719  N   TYR A 357     138.480  27.210 120.360  1.00  0.00           N
ATOM   2720  CA  TYR A 357     138.530  25.810 120.680  1.00  0.00           C
ATOM   2721  CB  TYR A 357     137.410  25.390 121.650  1.00  0.00           C
ATOM   2722  CG  TYR A 357     137.690  25.840 123.050  1.00  0.00           C
ATOM   2723  CD1 TYR A 357     138.860  25.540 123.700  1.00  0.00           C
ATOM   2724  CE1 TYR A 357     139.040  25.840 125.030  1.00  0.00           C
ATOM   2725  CZ  TYR A 357     138.020  26.450 125.720  1.00  0.00           C
ATOM   2726  OH  TYR A 357     138.190  26.870 127.060  1.00  0.00           O
ATOM   2727  CD2 TYR A 357     136.680  26.470 123.740  1.00  0.00           C
ATOM   2728  CE2 TYR A 357     136.870  26.810 125.060  1.00  0.00           C
ATOM   2729  C   TYR A 357     138.310  24.980 119.470  1.00  0.00           C
ATOM   2730  O   TYR A 357     138.700  23.810 119.460  1.00  0.00           O
ATOM   2731  N   GLN A 358     137.710  25.440 118.350  1.00  0.00           N
ATOM   2732  CA  GLN A 358     137.440  24.620 117.210  1.00  0.00           C
ATOM   2733  CB  GLN A 358     136.290  25.160 116.330  1.00  0.00           C
ATOM   2734  CG  GLN A 358     134.890  24.730 116.780  1.00  0.00           C
ATOM   2735  CD  GLN A 358     134.740  23.220 116.690  1.00  0.00           C
ATOM   2736  OE1 GLN A 358     134.640  22.520 117.690  1.00  0.00           O
ATOM   2737  NE2 GLN A 358     134.720  22.720 115.430  1.00  0.00           N
ATOM   2738  C   GLN A 358     138.640  24.440 116.360  1.00  0.00           C
ATOM   2739  O   GLN A 358     139.250  25.450 116.020  1.00  0.00           O
ATOM   2740  N   PRO A 359     139.040  23.280 115.910  1.00  0.00           N
ATOM   2741  CD  PRO A 359     138.510  22.000 116.360  1.00  0.00           C
ATOM   2742  CA  PRO A 359     140.080  23.110 114.950  1.00  0.00           C
ATOM   2743  CB  PRO A 359     140.420  21.620 114.920  1.00  0.00           C
ATOM   2744  CG  PRO A 359     139.150  20.940 115.460  1.00  0.00           C
ATOM   2745  C   PRO A 359     139.590  23.590 113.630  1.00  0.00           C
ATOM   2746  O   PRO A 359     138.370  23.690 113.450  1.00  0.00           O
ATOM   2747  N   PRO A 360     140.360  23.940 112.650  1.00  0.00           N
ATOM   2748  CD  PRO A 360     141.820  23.830 112.660  1.00  0.00           C
ATOM   2749  CA  PRO A 360     139.880  24.130 111.310  1.00  0.00           C
ATOM   2750  CB  PRO A 360     141.100  24.600 110.520  1.00  0.00           C
ATOM   2751  CG  PRO A 360     142.260  23.860 111.190  1.00  0.00           C
ATOM   2752  C   PRO A 360     139.330  22.880 110.710  1.00  0.00           C
ATOM   2753  O   PRO A 360     139.730  21.780 111.090  1.00  0.00           O
ATOM   2754  N   THR A 361     138.370  23.010 109.780  1.00  0.00           N
ATOM   2755  CA  THR A 361     137.650  21.930 109.170  1.00  0.00           C
ATOM   2756  CB  THR A 361     136.170  22.170 109.110  1.00  0.00           C
ATOM   2757  OG1 THR A 361     135.670  22.430 110.410  1.00  0.00           O
ATOM   2758  CG2 THR A 361     135.450  20.870 108.700  1.00  0.00           C
ATOM   2759  C   THR A 361     138.140  21.720 107.780  1.00  0.00           C
ATOM   2760  O   THR A 361     138.300  22.670 107.010  1.00  0.00           O
ATOM   2761  N   VAL A 362     138.430  20.470 107.400  1.00  0.00           N
ATOM   2762  CA  VAL A 362     138.760  20.060 106.070  1.00  0.00           C
ATOM   2763  CB  VAL A 362     139.420  18.710 106.000  1.00  0.00           C
ATOM   2764  CG1 VAL A 362     140.740  18.780 106.790  1.00  0.00           C
ATOM   2765  CG2 VAL A 362     138.440  17.610 106.410  1.00  0.00           C
ATOM   2766  C   VAL A 362     137.610  20.100 105.130  1.00  0.00           C
ATOM   2767  O   VAL A 362     136.470  19.830 105.520  1.00  0.00           O
ATOM   2768  N   VAL A 363     137.850  20.580 103.900  1.00  0.00           N
ATOM   2769  CA  VAL A 363     136.920  20.640 102.820  1.00  0.00           C
ATOM   2770  CB  VAL A 363     137.360  21.720 101.870  1.00  0.00           C
ATOM   2771  CG1 VAL A 363     136.370  21.810 100.690  1.00  0.00           C
ATOM   2772  CG2 VAL A 363     137.390  23.080 102.590  1.00  0.00           C
ATOM   2773  C   VAL A 363     136.990  19.330 102.110  1.00  0.00           C
ATOM   2774  O   VAL A 363     138.100  18.920 101.780  1.00  0.00           O
ATOM   2775  N   PRO A 364     135.940  18.620 101.810  1.00  0.00           N
ATOM   2776  CD  PRO A 364     134.660  18.730 102.500  1.00  0.00           C
ATOM   2777  CA  PRO A 364     135.940  17.590 100.810  1.00  0.00           C
ATOM   2778  CB  PRO A 364     134.460  17.250 100.630  1.00  0.00           C
ATOM   2779  CG  PRO A 364     133.840  17.530 102.010  1.00  0.00           C
ATOM   2780  C   PRO A 364     136.610  17.920  99.520  1.00  0.00           C
ATOM   2781  O   PRO A 364     136.180  18.860  98.860  1.00  0.00           O
ATOM   2782  N   GLY A 365     137.680  17.210  99.100  1.00  0.00           N
ATOM   2783  CA  GLY A 365     138.440  17.500  97.920  1.00  0.00           C
ATOM   2784  C   GLY A 365     139.500  18.510  98.200  1.00  0.00           C
ATOM   2785  O   GLY A 365     140.280  18.810  97.300  1.00  0.00           O
ATOM   2786  N   GLY A 366     139.610  19.010  99.440  1.00  0.00           N
ATOM   2787  CA  GLY A 366     140.640  19.850  99.980  1.00  0.00           C
ATOM   2788  C   GLY A 366     142.010  19.280  99.920  1.00  0.00           C
ATOM   2789  O   GLY A 366     142.240  18.070 100.040  1.00  0.00           O
ATOM   2790  N   ASP A 367     143.060  20.130  99.840  1.00  0.00           N
ATOM   2791  CA  ASP A 367     144.440  19.770  99.730  1.00  0.00           C
ATOM   2792  CB  ASP A 367     145.200  20.900  99.020  1.00  0.00           C
ATOM   2793  CG  ASP A 367     144.580  21.120  97.650  1.00  0.00           C
ATOM   2794  OD1 ASP A 367     144.200  22.270  97.320  1.00  0.00           O
ATOM   2795  OD2 ASP A 367     144.540  20.140  96.850  1.00  0.00           O
ATOM   2796  C   ASP A 367     145.120  19.550 101.030  1.00  0.00           C
ATOM   2797  O   ASP A 367     146.200  18.960 101.070  1.00  0.00           O
ATOM   2798  N   LEU A 368     144.550  20.090 102.120  1.00  0.00           N
ATOM   2799  CA  LEU A 368     145.160  20.100 103.410  1.00  0.00           C
ATOM   2800  CB  LEU A 368     144.710  21.350 104.190  1.00  0.00           C
ATOM   2801  CG  LEU A 368     145.320  22.700 103.770  1.00  0.00           C
ATOM   2802  CD1 LEU A 368     144.530  23.330 102.610  1.00  0.00           C
ATOM   2803  CD2 LEU A 368     145.400  23.660 104.970  1.00  0.00           C
ATOM   2804  C   LEU A 368     144.950  18.890 104.260  1.00  0.00           C
ATOM   2805  O   LEU A 368     143.950  18.180 104.220  1.00  0.00           O
ATOM   2806  N   ALA A 369     145.920  18.600 105.140  1.00  0.00           N
ATOM   2807  CA  ALA A 369     145.750  17.620 106.170  1.00  0.00           C
ATOM   2808  CB  ALA A 369     147.090  17.440 106.890  1.00  0.00           C
ATOM   2809  C   ALA A 369     144.770  18.050 107.210  1.00  0.00           C
ATOM   2810  O   ALA A 369     144.660  19.240 107.510  1.00  0.00           O
ATOM   2811  N   LYS A 370     144.110  17.070 107.860  1.00  0.00           N
ATOM   2812  CA  LYS A 370     143.290  17.240 109.020  1.00  0.00           C
ATOM   2813  CB  LYS A 370     142.310  16.070 109.170  1.00  0.00           C
ATOM   2814  CG  LYS A 370     141.490  16.040 110.460  1.00  0.00           C
ATOM   2815  CD  LYS A 370     140.710  14.730 110.630  1.00  0.00           C
ATOM   2816  CE  LYS A 370     140.060  14.490 111.990  1.00  0.00           C
ATOM   2817  NZ  LYS A 370     139.090  15.560 112.320  1.00  0.00           N
ATOM   2818  C   LYS A 370     144.140  17.370 110.240  1.00  0.00           C
ATOM   2819  O   LYS A 370     145.000  16.520 110.460  1.00  0.00           O
ATOM   2820  N   VAL A 371     143.930  18.410 111.060  1.00  0.00           N
ATOM   2821  CA  VAL A 371     144.780  18.750 112.160  1.00  0.00           C
ATOM   2822  CB  VAL A 371     145.740  19.860 111.860  1.00  0.00           C
ATOM   2823  CG1 VAL A 371     146.750  19.350 110.820  1.00  0.00           C
ATOM   2824  CG2 VAL A 371     145.030  21.100 111.280  1.00  0.00           C
ATOM   2825  C   VAL A 371     143.960  19.090 113.360  1.00  0.00           C
ATOM   2826  O   VAL A 371     142.780  19.410 113.280  1.00  0.00           O
ATOM   2827  N   GLN A 372     144.550  19.070 114.570  1.00  0.00           N
ATOM   2828  CA  GLN A 372     143.880  19.400 115.790  1.00  0.00           C
ATOM   2829  CB  GLN A 372     144.280  18.400 116.890  1.00  0.00           C
ATOM   2830  CG  GLN A 372     143.840  16.970 116.580  1.00  0.00           C
ATOM   2831  CD  GLN A 372     142.350  16.860 116.320  1.00  0.00           C
ATOM   2832  OE1 GLN A 372     141.890  16.440 115.250  1.00  0.00           O
ATOM   2833  NE2 GLN A 372     141.490  17.360 117.240  1.00  0.00           N
ATOM   2834  C   GLN A 372     144.360  20.730 116.240  1.00  0.00           C
ATOM   2835  O   GLN A 372     143.960  21.210 117.300  1.00  0.00           O
ATOM   2836  N   ARG A 373     145.240  21.410 115.490  1.00  0.00           N
ATOM   2837  CA  ARG A 373     145.920  22.600 115.920  1.00  0.00           C
ATOM   2838  CB  ARG A 373     147.310  22.270 116.480  1.00  0.00           C
ATOM   2839  CG  ARG A 373     147.290  21.730 117.910  1.00  0.00           C
ATOM   2840  CD  ARG A 373     148.670  21.250 118.370  1.00  0.00           C
ATOM   2841  NE  ARG A 373     148.430  20.650 119.710  1.00  0.00           N
ATOM   2842  CZ  ARG A 373     149.380  19.910 120.350  1.00  0.00           C
ATOM   2843  NH1 ARG A 373     150.550  19.640 119.700  1.00  0.00           N
ATOM   2844  NH2 ARG A 373     149.140  19.310 121.560  1.00  0.00           N
ATOM   2845  C   ARG A 373     146.110  23.470 114.720  1.00  0.00           C
ATOM   2846  O   ARG A 373     146.400  22.990 113.630  1.00  0.00           O
ATOM   2847  N   ALA A 374     146.060  24.800 114.890  1.00  0.00           N
ATOM   2848  CA  ALA A 374     146.260  25.710 113.810  1.00  0.00           C
ATOM   2849  CB  ALA A 374     145.190  25.640 112.700  1.00  0.00           C
ATOM   2850  C   ALA A 374     146.470  27.090 114.340  1.00  0.00           C
ATOM   2851  O   ALA A 374     145.810  27.480 115.310  1.00  0.00           O
ATOM   2852  N   VAL A 375     147.360  27.810 113.640  1.00  0.00           N
ATOM   2853  CA  VAL A 375     147.770  29.130 113.990  1.00  0.00           C
ATOM   2854  CB  VAL A 375     149.230  29.270 114.300  1.00  0.00           C
ATOM   2855  CG1 VAL A 375     149.580  30.700 114.740  1.00  0.00           C
ATOM   2856  CG2 VAL A 375     149.650  28.230 115.350  1.00  0.00           C
ATOM   2857  C   VAL A 375     147.510  29.960 112.780  1.00  0.00           C
ATOM   2858  O   VAL A 375     147.880  29.610 111.670  1.00  0.00           O
ATOM   2859  N   CYS A 376     146.930  31.160 112.980  1.00  0.00           N
ATOM   2860  CA  CYS A 376     146.870  32.170 111.970  1.00  0.00           C
ATOM   2861  CB  CYS A 376     145.410  32.470 111.590  1.00  0.00           C
ATOM   2862  SG  CYS A 376     145.260  33.690 110.250  1.00  0.00           S
ATOM   2863  C   CYS A 376     147.510  33.390 112.540  1.00  0.00           C
ATOM   2864  O   CYS A 376     147.030  33.920 113.540  1.00  0.00           O
ATOM   2865  N   MET A 377     148.510  33.940 111.840  1.00  0.00           N
ATOM   2866  CA  MET A 377     149.200  35.100 112.320  1.00  0.00           C
ATOM   2867  CB  MET A 377     150.710  34.850 112.460  1.00  0.00           C
ATOM   2868  CG  MET A 377     151.450  35.990 113.150  1.00  0.00           C
ATOM   2869  SD  MET A 377     153.180  35.690 113.640  1.00  0.00           S
ATOM   2870  CE  MET A 377     153.880  36.090 112.020  1.00  0.00           C
ATOM   2871  C   MET A 377     148.940  36.250 111.400  1.00  0.00           C
ATOM   2872  O   MET A 377     149.060  36.130 110.190  1.00  0.00           O
ATOM   2873  N   LEU A 378     148.680  37.440 111.970  1.00  0.00           N
ATOM   2874  CA  LEU A 378     148.560  38.660 111.230  1.00  0.00           C
ATOM   2875  CB  LEU A 378     147.210  39.350 111.470  1.00  0.00           C
ATOM   2876  CG  LEU A 378     146.020  38.370 111.380  1.00  0.00           C
ATOM   2877  CD1 LEU A 378     144.690  39.010 111.830  1.00  0.00           C
ATOM   2878  CD2 LEU A 378     145.780  37.760 109.990  1.00  0.00           C
ATOM   2879  C   LEU A 378     149.690  39.580 111.540  1.00  0.00           C
ATOM   2880  O   LEU A 378     149.840  40.090 112.650  1.00  0.00           O
ATOM   2881  N   SER A 379     150.620  39.740 110.590  1.00  0.00           N
ATOM   2882  CA  SER A 379     151.930  40.290 110.810  1.00  0.00           C
ATOM   2883  CB  SER A 379     152.950  39.540 109.940  1.00  0.00           C
ATOM   2884  OG  SER A 379     154.280  39.870 110.310  1.00  0.00           O
ATOM   2885  C   SER A 379     152.040  41.720 110.420  1.00  0.00           C
ATOM   2886  O   SER A 379     151.840  42.100 109.270  1.00  0.00           O
ATOM   2887  N   ASN A 380     152.360  42.630 111.360  1.00  0.00           N
ATOM   2888  CA  ASN A 380     152.590  44.010 111.100  1.00  0.00           C
ATOM   2889  CB  ASN A 380     151.860  44.900 112.120  1.00  0.00           C
ATOM   2890  CG  ASN A 380     151.770  46.330 111.600  1.00  0.00           C
ATOM   2891  OD1 ASN A 380     151.930  46.570 110.410  1.00  0.00           O
ATOM   2892  ND2 ASN A 380     151.450  47.320 112.470  1.00  0.00           N
ATOM   2893  C   ASN A 380     154.050  44.270 111.010  1.00  0.00           C
ATOM   2894  O   ASN A 380     154.720  44.340 112.040  1.00  0.00           O
ATOM   2895  N   THR A 381     154.580  44.470 109.790  1.00  0.00           N
ATOM   2896  CA  THR A 381     155.980  44.630 109.530  1.00  0.00           C
ATOM   2897  CB  THR A 381     156.680  43.370 109.100  1.00  0.00           C
ATOM   2898  OG1 THR A 381     158.020  43.580 108.680  1.00  0.00           O
ATOM   2899  CG2 THR A 381     155.990  42.730 107.880  1.00  0.00           C
ATOM   2900  C   THR A 381     156.250  45.740 108.570  1.00  0.00           C
ATOM   2901  O   THR A 381     155.490  46.070 107.670  1.00  0.00           O
ATOM   2902  N   THR A 382     157.410  46.390 108.780  1.00  0.00           N
ATOM   2903  CA  THR A 382     157.910  47.440 107.950  1.00  0.00           C
ATOM   2904  CB  THR A 382     159.020  48.270 108.530  1.00  0.00           C
ATOM   2905  OG1 THR A 382     160.160  47.520 108.890  1.00  0.00           O
ATOM   2906  CG2 THR A 382     158.490  48.920 109.820  1.00  0.00           C
ATOM   2907  C   THR A 382     158.410  46.910 106.650  1.00  0.00           C
ATOM   2908  O   THR A 382     158.680  47.720 105.760  1.00  0.00           O
ATOM   2909  N   ALA A 383     158.440  45.580 106.420  1.00  0.00           N
ATOM   2910  CA  ALA A 383     158.840  45.050 105.160  1.00  0.00           C
ATOM   2911  CB  ALA A 383     158.920  43.520 105.340  1.00  0.00           C
ATOM   2912  C   ALA A 383     157.930  45.280 104.010  1.00  0.00           C
ATOM   2913  O   ALA A 383     158.280  45.090 102.850  1.00  0.00           O
ATOM   2914  N   ILE A 384     156.680  45.710 104.290  1.00  0.00           N
ATOM   2915  CA  ILE A 384     155.760  46.110 103.270  1.00  0.00           C
ATOM   2916  CB  ILE A 384     154.360  46.210 103.800  1.00  0.00           C
ATOM   2917  CG2 ILE A 384     154.210  47.360 104.810  1.00  0.00           C
ATOM   2918  CG1 ILE A 384     153.230  46.290 102.750  1.00  0.00           C
ATOM   2919  CD  ILE A 384     153.120  45.030 101.900  1.00  0.00           C
ATOM   2920  C   ILE A 384     156.150  47.400 102.630  1.00  0.00           C
ATOM   2921  O   ILE A 384     155.710  47.730 101.530  1.00  0.00           O
ATOM   2922  N   ALA A 385     157.090  48.180 103.200  1.00  0.00           N
ATOM   2923  CA  ALA A 385     157.540  49.390 102.600  1.00  0.00           C
ATOM   2924  CB  ALA A 385     158.400  50.200 103.590  1.00  0.00           C
ATOM   2925  C   ALA A 385     158.290  49.200 101.320  1.00  0.00           C
ATOM   2926  O   ALA A 385     158.080  50.000 100.410  1.00  0.00           O
ATOM   2927  N   GLU A 386     159.060  48.100 101.220  1.00  0.00           N
ATOM   2928  CA  GLU A 386     159.660  47.670  99.990  1.00  0.00           C
ATOM   2929  CB  GLU A 386     160.610  46.490 100.250  1.00  0.00           C
ATOM   2930  CG  GLU A 386     161.460  46.690 101.510  1.00  0.00           C
ATOM   2931  CD  GLU A 386     162.610  45.700 101.600  1.00  0.00           C
ATOM   2932  OE1 GLU A 386     163.790  46.100 101.740  1.00  0.00           O
ATOM   2933  OE2 GLU A 386     162.390  44.460 101.590  1.00  0.00           O
ATOM   2934  C   GLU A 386     158.740  47.300  98.880  1.00  0.00           C
ATOM   2935  O   GLU A 386     159.000  47.500  97.690  1.00  0.00           O
ATOM   2936  N   ALA A 387     157.580  46.730  99.270  1.00  0.00           N
ATOM   2937  CA  ALA A 387     156.570  46.270  98.360  1.00  0.00           C
ATOM   2938  CB  ALA A 387     155.710  45.300  99.190  1.00  0.00           C
ATOM   2939  C   ALA A 387     155.830  47.430  97.780  1.00  0.00           C
ATOM   2940  O   ALA A 387     155.520  47.470  96.590  1.00  0.00           O
ATOM   2941  N   TRP A 388     155.600  48.490  98.570  1.00  0.00           N
ATOM   2942  CA  TRP A 388     155.030  49.700  98.060  1.00  0.00           C
ATOM   2943  CB  TRP A 388     154.560  50.630  99.190  1.00  0.00           C
ATOM   2944  CG  TRP A 388     153.300  50.180  99.890  1.00  0.00           C
ATOM   2945  CD1 TRP A 388     153.200  49.720 101.170  1.00  0.00           C
ATOM   2946  NE1 TRP A 388     151.890  49.480 101.490  1.00  0.00           N
ATOM   2947  CE2 TRP A 388     151.140  49.680 100.360  1.00  0.00           C
ATOM   2948  CD2 TRP A 388     151.970  50.150  99.340  1.00  0.00           C
ATOM   2949  CE3 TRP A 388     151.470  50.540  98.130  1.00  0.00           C
ATOM   2950  CZ3 TRP A 388     150.110  50.390  97.940  1.00  0.00           C
ATOM   2951  CZ2 TRP A 388     149.790  49.530 100.170  1.00  0.00           C
ATOM   2952  CH2 TRP A 388     149.300  49.910  98.940  1.00  0.00           C
ATOM   2953  C   TRP A 388     156.020  50.450  97.240  1.00  0.00           C
ATOM   2954  O   TRP A 388     155.690  51.070  96.230  1.00  0.00           O
ATOM   2955  N   ALA A 389     157.320  50.390  97.570  1.00  0.00           N
ATOM   2956  CA  ALA A 389     158.310  51.070  96.790  1.00  0.00           C
ATOM   2957  CB  ALA A 389     159.650  51.000  97.530  1.00  0.00           C
ATOM   2958  C   ALA A 389     158.500  50.560  95.400  1.00  0.00           C
ATOM   2959  O   ALA A 389     158.550  51.330  94.450  1.00  0.00           O
ATOM   2960  N   ARG A 390     158.560  49.230  95.210  1.00  0.00           N
ATOM   2961  CA  ARG A 390     158.630  48.630  93.910  1.00  0.00           C
ATOM   2962  CB  ARG A 390     158.990  47.130  94.000  1.00  0.00           C
ATOM   2963  CG  ARG A 390     157.930  46.180  94.540  1.00  0.00           C
ATOM   2964  CD  ARG A 390     158.500  44.900  95.170  1.00  0.00           C
ATOM   2965  NE  ARG A 390     157.330  44.060  95.550  1.00  0.00           N
ATOM   2966  CZ  ARG A 390     157.310  43.190  96.610  1.00  0.00           C
ATOM   2967  NH1 ARG A 390     158.370  42.980  97.440  1.00  0.00           N
ATOM   2968  NH2 ARG A 390     156.170  42.510  96.900  1.00  0.00           N
ATOM   2969  C   ARG A 390     157.420  48.930  93.090  1.00  0.00           C
ATOM   2970  O   ARG A 390     157.490  49.140  91.880  1.00  0.00           O
ATOM   2971  N   LEU A 391     156.250  49.060  93.740  1.00  0.00           N
ATOM   2972  CA  LEU A 391     155.050  49.370  93.030  1.00  0.00           C
ATOM   2973  CB  LEU A 391     153.830  48.960  93.880  1.00  0.00           C
ATOM   2974  CG  LEU A 391     152.460  48.950  93.180  1.00  0.00           C
ATOM   2975  CD1 LEU A 391     152.400  47.890  92.070  1.00  0.00           C
ATOM   2976  CD2 LEU A 391     151.320  48.710  94.180  1.00  0.00           C
ATOM   2977  C   LEU A 391     154.980  50.820  92.670  1.00  0.00           C
ATOM   2978  O   LEU A 391     154.380  51.180  91.660  1.00  0.00           O
ATOM   2979  N   ASP A 392     155.620  51.690  93.470  1.00  0.00           N
ATOM   2980  CA  ASP A 392     155.750  53.080  93.170  1.00  0.00           C
ATOM   2981  CB  ASP A 392     156.350  53.850  94.360  1.00  0.00           C
ATOM   2982  CG  ASP A 392     156.200  55.350  94.140  1.00  0.00           C
ATOM   2983  OD1 ASP A 392     155.290  55.930  93.580  1.00  0.00           O
ATOM   2984  OD2 ASP A 392     157.300  56.090  94.610  1.00  0.00           O
ATOM   2985  C   ASP A 392     156.670  53.330  92.030  1.00  0.00           C
ATOM   2986  O   ASP A 392     156.390  54.170  91.170  1.00  0.00           O
ATOM   2987  N   HIS A 393     157.770  52.570  91.910  1.00  0.00           N
ATOM   2988  CA  HIS A 393     158.710  52.610  90.830  1.00  0.00           C
ATOM   2989  CB  HIS A 393     159.870  51.640  91.100  1.00  0.00           C
ATOM   2990  ND1 HIS A 393     161.170  51.130  88.940  1.00  0.00           N
ATOM   2991  CG  HIS A 393     161.060  51.700  90.190  1.00  0.00           C
ATOM   2992  CE1 HIS A 393     162.430  51.410  88.510  1.00  0.00           C
ATOM   2993  NE2 HIS A 393     163.090  52.160  89.370  1.00  0.00           N
ATOM   2994  CD2 HIS A 393     162.240  52.330  90.440  1.00  0.00           C
ATOM   2995  C   HIS A 393     158.120  52.200  89.530  1.00  0.00           C
ATOM   2996  O   HIS A 393     158.300  52.850  88.500  1.00  0.00           O
ATOM   2997  N   LYS A 394     157.330  51.110  89.520  1.00  0.00           N
ATOM   2998  CA  LYS A 394     156.660  50.640  88.350  1.00  0.00           C
ATOM   2999  CB  LYS A 394     155.850  49.370  88.660  1.00  0.00           C
ATOM   3000  CG  LYS A 394     156.710  48.120  88.840  1.00  0.00           C
ATOM   3001  CD  LYS A 394     155.870  46.880  89.160  1.00  0.00           C
ATOM   3002  CE  LYS A 394     156.590  45.530  89.130  1.00  0.00           C
ATOM   3003  NZ  LYS A 394     155.590  44.460  89.350  1.00  0.00           N
ATOM   3004  C   LYS A 394     155.700  51.600  87.740  1.00  0.00           C
ATOM   3005  O   LYS A 394     155.570  51.660  86.520  1.00  0.00           O
ATOM   3006  N   PHE A 395     155.020  52.390  88.590  1.00  0.00           N
ATOM   3007  CA  PHE A 395     154.170  53.490  88.230  1.00  0.00           C
ATOM   3008  CB  PHE A 395     153.590  53.960  89.570  1.00  0.00           C
ATOM   3009  CG  PHE A 395     152.530  55.000  89.380  1.00  0.00           C
ATOM   3010  CD1 PHE A 395     152.850  56.290  89.040  1.00  0.00           C
ATOM   3011  CE1 PHE A 395     151.870  57.230  88.830  1.00  0.00           C
ATOM   3012  CZ  PHE A 395     150.560  56.880  88.990  1.00  0.00           C
ATOM   3013  CD2 PHE A 395     151.210  54.670  89.560  1.00  0.00           C
ATOM   3014  CE2 PHE A 395     150.210  55.590  89.310  1.00  0.00           C
ATOM   3015  C   PHE A 395     154.950  54.530  87.510  1.00  0.00           C
ATOM   3016  O   PHE A 395     154.540  54.960  86.440  1.00  0.00           O
ATOM   3017  N   ASP A 396     156.130  54.850  88.070  1.00  0.00           N
ATOM   3018  CA  ASP A 396     156.930  55.950  87.610  1.00  0.00           C
ATOM   3019  CB  ASP A 396     158.030  56.190  88.660  1.00  0.00           C
ATOM   3020  CG  ASP A 396     158.660  57.540  88.350  1.00  0.00           C
ATOM   3021  OD1 ASP A 396     157.940  58.570  88.480  1.00  0.00           O
ATOM   3022  OD2 ASP A 396     159.790  57.590  87.800  1.00  0.00           O
ATOM   3023  C   ASP A 396     157.460  55.740  86.230  1.00  0.00           C
ATOM   3024  O   ASP A 396     157.490  56.670  85.420  1.00  0.00           O
ATOM   3025  N   LEU A 397     157.880  54.510  85.880  1.00  0.00           N
ATOM   3026  CA  LEU A 397     158.410  54.190  84.590  1.00  0.00           C
ATOM   3027  CB  LEU A 397     158.880  52.720  84.610  1.00  0.00           C
ATOM   3028  CG  LEU A 397     160.070  52.350  85.510  1.00  0.00           C
ATOM   3029  CD1 LEU A 397     160.240  50.830  85.400  1.00  0.00           C
ATOM   3030  CD2 LEU A 397     161.400  52.950  85.030  1.00  0.00           C
ATOM   3031  C   LEU A 397     157.420  54.270  83.480  1.00  0.00           C
ATOM   3032  O   LEU A 397     157.770  54.810  82.430  1.00  0.00           O
ATOM   3033  N   MET A 398     156.170  53.810  83.640  1.00  0.00           N
ATOM   3034  CA  MET A 398     155.200  53.840  82.590  1.00  0.00           C
ATOM   3035  CB  MET A 398     154.060  52.830  82.840  1.00  0.00           C
ATOM   3036  CG  MET A 398     154.600  51.410  83.010  1.00  0.00           C
ATOM   3037  SD  MET A 398     153.410  50.070  82.760  1.00  0.00           S
ATOM   3038  CE  MET A 398     152.150  50.510  84.000  1.00  0.00           C
ATOM   3039  C   MET A 398     154.570  55.190  82.520  1.00  0.00           C
ATOM   3040  O   MET A 398     154.130  55.650  81.470  1.00  0.00           O
ATOM   3041  N   TYR A 399     154.490  55.870  83.670  1.00  0.00           N
ATOM   3042  CA  TYR A 399     153.880  57.160  83.770  1.00  0.00           C
ATOM   3043  CB  TYR A 399     153.520  57.450  85.240  1.00  0.00           C
ATOM   3044  CG  TYR A 399     152.870  58.790  85.370  1.00  0.00           C
ATOM   3045  CD1 TYR A 399     151.660  59.010  84.770  1.00  0.00           C
ATOM   3046  CE1 TYR A 399     151.040  60.240  84.860  1.00  0.00           C
ATOM   3047  CZ  TYR A 399     151.600  61.240  85.620  1.00  0.00           C
ATOM   3048  OH  TYR A 399     151.030  62.530  85.620  1.00  0.00           O
ATOM   3049  CD2 TYR A 399     153.410  59.800  86.130  1.00  0.00           C
ATOM   3050  CE2 TYR A 399     152.800  61.020  86.250  1.00  0.00           C
ATOM   3051  C   TYR A 399     154.770  58.180  83.150  1.00  0.00           C
ATOM   3052  O   TYR A 399     154.280  59.160  82.610  1.00  0.00           O
ATOM   3053  N   ALA A 400     156.110  58.030  83.170  1.00  0.00           N
ATOM   3054  CA  ALA A 400     156.990  59.000  82.600  1.00  0.00           C
ATOM   3055  CB  ALA A 400     158.440  58.600  82.880  1.00  0.00           C
ATOM   3056  C   ALA A 400     156.820  59.130  81.120  1.00  0.00           C
ATOM   3057  O   ALA A 400     157.030  60.200  80.560  1.00  0.00           O
ATOM   3058  N   LYS A 401     156.430  58.070  80.400  1.00  0.00           N
ATOM   3059  CA  LYS A 401     156.120  58.140  79.010  1.00  0.00           C
ATOM   3060  CB  LYS A 401     156.390  56.750  78.420  1.00  0.00           C
ATOM   3061  CG  LYS A 401     157.840  56.280  78.410  1.00  0.00           C
ATOM   3062  CD  LYS A 401     158.750  56.910  77.360  1.00  0.00           C
ATOM   3063  CE  LYS A 401     160.170  56.340  77.340  1.00  0.00           C
ATOM   3064  NZ  LYS A 401     160.850  56.610  78.630  1.00  0.00           N
ATOM   3065  C   LYS A 401     154.710  58.560  78.760  1.00  0.00           C
ATOM   3066  O   LYS A 401     154.310  58.860  77.640  1.00  0.00           O
ATOM   3067  N   ARG A 402     153.890  58.570  79.820  1.00  0.00           N
ATOM   3068  CA  ARG A 402     152.480  58.820  79.810  1.00  0.00           C
ATOM   3069  CB  ARG A 402     152.160  60.230  79.290  1.00  0.00           C
ATOM   3070  CG  ARG A 402     152.750  61.380  80.110  1.00  0.00           C
ATOM   3071  CD  ARG A 402     152.020  61.550  81.450  1.00  0.00           C
ATOM   3072  NE  ARG A 402     152.500  62.850  82.010  1.00  0.00           N
ATOM   3073  CZ  ARG A 402     153.480  62.990  82.950  1.00  0.00           C
ATOM   3074  NH1 ARG A 402     154.210  61.930  83.380  1.00  0.00           N
ATOM   3075  NH2 ARG A 402     153.670  64.240  83.470  1.00  0.00           N
ATOM   3076  C   ARG A 402     151.740  57.760  79.070  1.00  0.00           C
ATOM   3077  O   ARG A 402     150.820  58.080  78.330  1.00  0.00           O
ATOM   3078  N   ALA A 403     152.120  56.470  79.200  1.00  0.00           N
ATOM   3079  CA  ALA A 403     151.500  55.360  78.560  1.00  0.00           C
ATOM   3080  CB  ALA A 403     152.450  54.150  78.570  1.00  0.00           C
ATOM   3081  C   ALA A 403     150.250  54.930  79.240  1.00  0.00           C
ATOM   3082  O   ALA A 403     150.150  54.930  80.470  1.00  0.00           O
ATOM   3083  N   PHE A 404     149.210  54.500  78.500  1.00  0.00           N
ATOM   3084  CA  PHE A 404     147.950  53.970  78.940  1.00  0.00           C
ATOM   3085  CB  PHE A 404     148.000  52.770  79.910  1.00  0.00           C
ATOM   3086  CG  PHE A 404     148.760  51.650  79.290  1.00  0.00           C
ATOM   3087  CD1 PHE A 404     148.140  50.820  78.380  1.00  0.00           C
ATOM   3088  CE1 PHE A 404     148.770  49.680  77.930  1.00  0.00           C
ATOM   3089  CZ  PHE A 404     150.040  49.390  78.340  1.00  0.00           C
ATOM   3090  CD2 PHE A 404     150.030  51.320  79.720  1.00  0.00           C
ATOM   3091  CE2 PHE A 404     150.700  50.230  79.220  1.00  0.00           C
ATOM   3092  C   PHE A 404     146.970  54.940  79.490  1.00  0.00           C
ATOM   3093  O   PHE A 404     145.780  54.640  79.600  1.00  0.00           O
ATOM   3094  N   VAL A 405     147.410  56.170  79.830  1.00  0.00           N
ATOM   3095  CA  VAL A 405     146.710  57.260  80.440  1.00  0.00           C
ATOM   3096  CB  VAL A 405     147.610  58.450  80.550  1.00  0.00           C
ATOM   3097  CG1 VAL A 405     147.000  59.580  81.400  1.00  0.00           C
ATOM   3098  CG2 VAL A 405     148.920  58.020  81.220  1.00  0.00           C
ATOM   3099  C   VAL A 405     145.470  57.610  79.690  1.00  0.00           C
ATOM   3100  O   VAL A 405     144.430  57.860  80.290  1.00  0.00           O
ATOM   3101  N   HIS A 406     145.500  57.510  78.350  1.00  0.00           N
ATOM   3102  CA  HIS A 406     144.360  57.790  77.530  1.00  0.00           C
ATOM   3103  CB  HIS A 406     144.750  57.500  76.070  1.00  0.00           C
ATOM   3104  ND1 HIS A 406     144.040  55.360  75.060  1.00  0.00           N
ATOM   3105  CG  HIS A 406     145.010  56.060  75.750  1.00  0.00           C
ATOM   3106  CE1 HIS A 406     144.580  54.170  74.850  1.00  0.00           C
ATOM   3107  NE2 HIS A 406     145.810  54.060  75.420  1.00  0.00           N
ATOM   3108  CD2 HIS A 406     146.080  55.270  76.030  1.00  0.00           C
ATOM   3109  C   HIS A 406     143.140  56.980  77.830  1.00  0.00           C
ATOM   3110  O   HIS A 406     142.030  57.430  77.560  1.00  0.00           O
ATOM   3111  N   TRP A 407     143.240  55.800  78.470  1.00  0.00           N
ATOM   3112  CA  TRP A 407     142.120  54.990  78.820  1.00  0.00           C
ATOM   3113  CB  TRP A 407     142.580  53.560  79.140  1.00  0.00           C
ATOM   3114  CG  TRP A 407     143.090  52.760  77.970  1.00  0.00           C
ATOM   3115  CD1 TRP A 407     144.340  52.290  77.680  1.00  0.00           C
ATOM   3116  NE1 TRP A 407     144.330  51.630  76.480  1.00  0.00           N
ATOM   3117  CE2 TRP A 407     143.050  51.660  75.970  1.00  0.00           C
ATOM   3118  CD2 TRP A 407     142.230  52.320  76.900  1.00  0.00           C
ATOM   3119  CE3 TRP A 407     140.880  52.450  76.660  1.00  0.00           C
ATOM   3120  CZ3 TRP A 407     140.350  51.900  75.520  1.00  0.00           C
ATOM   3121  CZ2 TRP A 407     142.490  51.090  74.860  1.00  0.00           C
ATOM   3122  CH2 TRP A 407     141.140  51.200  74.640  1.00  0.00           C
ATOM   3123  C   TRP A 407     141.420  55.520  80.020  1.00  0.00           C
ATOM   3124  O   TRP A 407     140.210  55.420  80.210  1.00  0.00           O
ATOM   3125  N   TYR A 408     142.190  56.190  80.900  1.00  0.00           N
ATOM   3126  CA  TYR A 408     141.690  56.680  82.150  1.00  0.00           C
ATOM   3127  CB  TYR A 408     142.850  56.780  83.150  1.00  0.00           C
ATOM   3128  CG  TYR A 408     143.350  55.430  83.540  1.00  0.00           C
ATOM   3129  CD1 TYR A 408     142.980  54.870  84.740  1.00  0.00           C
ATOM   3130  CE1 TYR A 408     143.480  53.640  85.100  1.00  0.00           C
ATOM   3131  CZ  TYR A 408     144.310  52.930  84.250  1.00  0.00           C
ATOM   3132  OH  TYR A 408     144.850  51.690  84.630  1.00  0.00           O
ATOM   3133  CD2 TYR A 408     144.250  54.780  82.740  1.00  0.00           C
ATOM   3134  CE2 TYR A 408     144.690  53.510  83.060  1.00  0.00           C
ATOM   3135  C   TYR A 408     141.050  58.010  82.000  1.00  0.00           C
ATOM   3136  O   TYR A 408     139.970  58.290  82.520  1.00  0.00           O
ATOM   3137  N   VAL A 409     141.660  58.890  81.190  1.00  0.00           N
ATOM   3138  CA  VAL A 409     141.140  60.180  80.880  1.00  0.00           C
ATOM   3139  CB  VAL A 409     142.240  60.950  80.210  1.00  0.00           C
ATOM   3140  CG1 VAL A 409     141.840  62.360  79.760  1.00  0.00           C
ATOM   3141  CG2 VAL A 409     143.380  61.040  81.240  1.00  0.00           C
ATOM   3142  C   VAL A 409     139.970  60.150  79.960  1.00  0.00           C
ATOM   3143  O   VAL A 409     139.110  61.040  80.040  1.00  0.00           O
ATOM   3144  N   GLY A 410     139.820  59.080  79.160  1.00  0.00           N
ATOM   3145  CA  GLY A 410     138.700  58.690  78.370  1.00  0.00           C
ATOM   3146  C   GLY A 410     137.420  58.450  79.110  1.00  0.00           C
ATOM   3147  O   GLY A 410     136.340  58.770  78.620  1.00  0.00           O
ATOM   3148  N   GLU A 411     137.530  58.070  80.400  1.00  0.00           N
ATOM   3149  CA  GLU A 411     136.430  57.950  81.310  1.00  0.00           C
ATOM   3150  CB  GLU A 411     136.660  56.700  82.190  1.00  0.00           C
ATOM   3151  CG  GLU A 411     136.860  55.380  81.440  1.00  0.00           C
ATOM   3152  CD  GLU A 411     135.700  55.160  80.480  1.00  0.00           C
ATOM   3153  OE1 GLU A 411     135.920  54.910  79.260  1.00  0.00           O
ATOM   3154  OE2 GLU A 411     134.530  55.200  80.940  1.00  0.00           O
ATOM   3155  C   GLU A 411     136.310  59.130  82.200  1.00  0.00           C
ATOM   3156  O   GLU A 411     135.670  59.090  83.250  1.00  0.00           O
ATOM   3157  N   GLY A 412     136.910  60.270  81.820  1.00  0.00           N
ATOM   3158  CA  GLY A 412     136.630  61.520  82.460  1.00  0.00           C
ATOM   3159  C   GLY A 412     137.420  61.750  83.710  1.00  0.00           C
ATOM   3160  O   GLY A 412     137.080  62.640  84.480  1.00  0.00           O
ATOM   3161  N   MET A 413     138.450  60.920  83.950  1.00  0.00           N
ATOM   3162  CA  MET A 413     139.270  61.060  85.110  1.00  0.00           C
ATOM   3163  CB  MET A 413     139.980  59.750  85.460  1.00  0.00           C
ATOM   3164  CG  MET A 413     140.680  59.770  86.830  1.00  0.00           C
ATOM   3165  SD  MET A 413     141.310  58.200  87.470  1.00  0.00           S
ATOM   3166  CE  MET A 413     142.930  58.480  86.700  1.00  0.00           C
ATOM   3167  C   MET A 413     140.250  62.140  84.830  1.00  0.00           C
ATOM   3168  O   MET A 413     140.870  62.170  83.760  1.00  0.00           O
ATOM   3169  N   GLU A 414     140.370  63.190  85.670  1.00  0.00           N
ATOM   3170  CA  GLU A 414     141.260  64.260  85.370  1.00  0.00           C
ATOM   3171  CB  GLU A 414     141.140  65.410  86.390  1.00  0.00           C
ATOM   3172  CG  GLU A 414     139.720  65.930  86.610  1.00  0.00           C
ATOM   3173  CD  GLU A 414     139.680  67.080  87.610  1.00  0.00           C
ATOM   3174  OE1 GLU A 414     139.100  68.160  87.310  1.00  0.00           O
ATOM   3175  OE2 GLU A 414     140.250  66.940  88.720  1.00  0.00           O
ATOM   3176  C   GLU A 414     142.700  63.890  85.410  1.00  0.00           C
ATOM   3177  O   GLU A 414     143.070  63.060  86.240  1.00  0.00           O
ATOM   3178  N   GLU A 415     143.600  64.430  84.560  1.00  0.00           N
ATOM   3179  CA  GLU A 415     144.970  64.060  84.450  1.00  0.00           C
ATOM   3180  CB  GLU A 415     145.620  64.870  83.310  1.00  0.00           C
ATOM   3181  CG  GLU A 415     145.060  64.510  81.930  1.00  0.00           C
ATOM   3182  CD  GLU A 415     145.820  65.240  80.830  1.00  0.00           C
ATOM   3183  OE1 GLU A 415     146.850  64.660  80.370  1.00  0.00           O
ATOM   3184  OE2 GLU A 415     145.500  66.380  80.410  1.00  0.00           O
ATOM   3185  C   GLU A 415     145.820  64.200  85.670  1.00  0.00           C
ATOM   3186  O   GLU A 415     146.800  63.500  85.930  1.00  0.00           O
ATOM   3187  N   GLY A 416     145.460  65.160  86.540  1.00  0.00           N
ATOM   3188  CA  GLY A 416     146.150  65.550  87.730  1.00  0.00           C
ATOM   3189  C   GLY A 416     145.940  64.600  88.850  1.00  0.00           C
ATOM   3190  O   GLY A 416     146.680  64.650  89.840  1.00  0.00           O
ATOM   3191  N   GLU A 417     145.020  63.630  88.730  1.00  0.00           N
ATOM   3192  CA  GLU A 417     144.810  62.560  89.660  1.00  0.00           C
ATOM   3193  CB  GLU A 417     143.570  61.750  89.220  1.00  0.00           C
ATOM   3194  CG  GLU A 417     142.260  62.540  89.260  1.00  0.00           C
ATOM   3195  CD  GLU A 417     141.840  62.820  90.700  1.00  0.00           C
ATOM   3196  OE1 GLU A 417     141.590  61.900  91.520  1.00  0.00           O
ATOM   3197  OE2 GLU A 417     141.730  64.020  91.060  1.00  0.00           O
ATOM   3198  C   GLU A 417     145.960  61.620  89.790  1.00  0.00           C
ATOM   3199  O   GLU A 417     146.200  61.000  90.830  1.00  0.00           O
ATOM   3200  N   PHE A 418     146.750  61.440  88.720  1.00  0.00           N
ATOM   3201  CA  PHE A 418     147.910  60.600  88.710  1.00  0.00           C
ATOM   3202  CB  PHE A 418     148.450  60.430  87.280  1.00  0.00           C
ATOM   3203  CG  PHE A 418     147.570  59.480  86.540  1.00  0.00           C
ATOM   3204  CD1 PHE A 418     146.480  59.910  85.820  1.00  0.00           C
ATOM   3205  CE1 PHE A 418     145.740  59.040  85.050  1.00  0.00           C
ATOM   3206  CZ  PHE A 418     146.100  57.720  85.010  1.00  0.00           C
ATOM   3207  CD2 PHE A 418     147.980  58.170  86.390  1.00  0.00           C
ATOM   3208  CE2 PHE A 418     147.210  57.280  85.680  1.00  0.00           C
ATOM   3209  C   PHE A 418     149.030  61.240  89.470  1.00  0.00           C
ATOM   3210  O   PHE A 418     149.760  60.600  90.230  1.00  0.00           O
ATOM   3211  N   SER A 419     149.200  62.560  89.310  1.00  0.00           N
ATOM   3212  CA  SER A 419     150.220  63.350  89.920  1.00  0.00           C
ATOM   3213  CB  SER A 419     150.120  64.800  89.400  1.00  0.00           C
ATOM   3214  OG  SER A 419     149.840  64.770  88.000  1.00  0.00           O
ATOM   3215  C   SER A 419     150.120  63.420  91.400  1.00  0.00           C
ATOM   3216  O   SER A 419     151.100  63.180  92.110  1.00  0.00           O
ATOM   3217  N   GLU A 420     148.930  63.650  91.990  1.00  0.00           N
ATOM   3218  CA  GLU A 420     148.850  63.670  93.410  1.00  0.00           C
ATOM   3219  CB  GLU A 420     147.530  64.350  93.800  1.00  0.00           C
ATOM   3220  CG  GLU A 420     146.250  63.770  93.220  1.00  0.00           C
ATOM   3221  CD  GLU A 420     145.050  64.520  93.770  1.00  0.00           C
ATOM   3222  OE1 GLU A 420     144.900  65.710  93.400  1.00  0.00           O
ATOM   3223  OE2 GLU A 420     144.280  63.950  94.590  1.00  0.00           O
ATOM   3224  C   GLU A 420     148.930  62.360  94.120  1.00  0.00           C
ATOM   3225  O   GLU A 420     149.280  62.250  95.290  1.00  0.00           O
ATOM   3226  N   ALA A 421     148.670  61.270  93.370  1.00  0.00           N
ATOM   3227  CA  ALA A 421     148.710  59.920  93.840  1.00  0.00           C
ATOM   3228  CB  ALA A 421     147.950  59.010  92.860  1.00  0.00           C
ATOM   3229  C   ALA A 421     150.120  59.460  93.960  1.00  0.00           C
ATOM   3230  O   ALA A 421     150.480  58.860  94.970  1.00  0.00           O
ATOM   3231  N   ARG A 422     151.020  59.720  92.990  1.00  0.00           N
ATOM   3232  CA  ARG A 422     152.410  59.450  93.120  1.00  0.00           C
ATOM   3233  CB  ARG A 422     153.150  59.370  91.760  1.00  0.00           C
ATOM   3234  CG  ARG A 422     153.240  60.680  90.970  1.00  0.00           C
ATOM   3235  CD  ARG A 422     154.450  61.550  91.300  1.00  0.00           C
ATOM   3236  NE  ARG A 422     155.640  61.040  90.550  1.00  0.00           N
ATOM   3237  CZ  ARG A 422     156.890  61.590  90.630  1.00  0.00           C
ATOM   3238  NH1 ARG A 422     157.130  62.680  91.410  1.00  0.00           N
ATOM   3239  NH2 ARG A 422     157.950  61.020  89.980  1.00  0.00           N
ATOM   3240  C   ARG A 422     153.170  60.290  94.090  1.00  0.00           C
ATOM   3241  O   ARG A 422     154.230  59.910  94.590  1.00  0.00           O
ATOM   3242  N   GLU A 423     152.630  61.460  94.480  1.00  0.00           N
ATOM   3243  CA  GLU A 423     153.110  62.300  95.530  1.00  0.00           C
ATOM   3244  CB  GLU A 423     152.640  63.760  95.350  1.00  0.00           C
ATOM   3245  CG  GLU A 423     153.320  64.750  96.300  1.00  0.00           C
ATOM   3246  CD  GLU A 423     152.830  66.170  96.080  1.00  0.00           C
ATOM   3247  OE1 GLU A 423     151.600  66.460  96.090  1.00  0.00           O
ATOM   3248  OE2 GLU A 423     153.700  67.050  95.860  1.00  0.00           O
ATOM   3249  C   GLU A 423     152.670  61.820  96.860  1.00  0.00           C
ATOM   3250  O   GLU A 423     153.520  61.630  97.730  1.00  0.00           O
ATOM   3251  N   ASP A 424     151.380  61.490  97.100  1.00  0.00           N
ATOM   3252  CA  ASP A 424     150.910  60.970  98.340  1.00  0.00           C
ATOM   3253  CB  ASP A 424     149.380  60.870  98.230  1.00  0.00           C
ATOM   3254  CG  ASP A 424     148.730  60.510  99.560  1.00  0.00           C
ATOM   3255  OD1 ASP A 424     149.040  61.230 100.550  1.00  0.00           O
ATOM   3256  OD2 ASP A 424     147.870  59.580  99.580  1.00  0.00           O
ATOM   3257  C   ASP A 424     151.480  59.630  98.660  1.00  0.00           C
ATOM   3258  O   ASP A 424     151.760  59.270  99.800  1.00  0.00           O
ATOM   3259  N   MET A 425     151.820  58.810  97.640  1.00  0.00           N
ATOM   3260  CA  MET A 425     152.510  57.570  97.770  1.00  0.00           C
ATOM   3261  CB  MET A 425     152.510  56.850  96.410  1.00  0.00           C
ATOM   3262  CG  MET A 425     153.040  55.420  96.400  1.00  0.00           C
ATOM   3263  SD  MET A 425     152.330  54.270  97.620  1.00  0.00           S
ATOM   3264  CE  MET A 425     150.570  54.610  97.340  1.00  0.00           C
ATOM   3265  C   MET A 425     153.900  57.680  98.290  1.00  0.00           C
ATOM   3266  O   MET A 425     154.450  56.820  98.990  1.00  0.00           O
ATOM   3267  N   ALA A 426     154.590  58.800  98.010  1.00  0.00           N
ATOM   3268  CA  ALA A 426     155.940  59.080  98.370  1.00  0.00           C
ATOM   3269  CB  ALA A 426     156.500  60.220  97.490  1.00  0.00           C
ATOM   3270  C   ALA A 426     156.040  59.470  99.800  1.00  0.00           C
ATOM   3271  O   ALA A 426     156.970  59.120 100.530  1.00  0.00           O
ATOM   3272  N   ALA A 427     155.000  60.100 100.370  1.00  0.00           N
ATOM   3273  CA  ALA A 427     154.830  60.450 101.750  1.00  0.00           C
ATOM   3274  CB  ALA A 427     153.770  61.560 101.900  1.00  0.00           C
ATOM   3275  C   ALA A 427     154.460  59.290 102.590  1.00  0.00           C
ATOM   3276  O   ALA A 427     154.850  59.160 103.750  1.00  0.00           O
ATOM   3277  N   LEU A 428     153.760  58.280 102.030  1.00  0.00           N
ATOM   3278  CA  LEU A 428     153.360  57.070 102.680  1.00  0.00           C
ATOM   3279  CB  LEU A 428     152.520  56.230 101.710  1.00  0.00           C
ATOM   3280  CG  LEU A 428     152.060  54.830 102.160  1.00  0.00           C
ATOM   3281  CD1 LEU A 428     150.660  54.620 101.570  1.00  0.00           C
ATOM   3282  CD2 LEU A 428     152.980  53.710 101.640  1.00  0.00           C
ATOM   3283  C   LEU A 428     154.540  56.260 103.090  1.00  0.00           C
ATOM   3284  O   LEU A 428     154.600  55.670 104.170  1.00  0.00           O
ATOM   3285  N   GLU A 429     155.630  56.370 102.320  1.00  0.00           N
ATOM   3286  CA  GLU A 429     156.900  55.770 102.600  1.00  0.00           C
ATOM   3287  CB  GLU A 429     157.800  55.920 101.360  1.00  0.00           C
ATOM   3288  CG  GLU A 429     159.160  55.230 101.440  1.00  0.00           C
ATOM   3289  CD  GLU A 429     159.820  55.090 100.080  1.00  0.00           C
ATOM   3290  OE1 GLU A 429     159.630  54.000  99.470  1.00  0.00           O
ATOM   3291  OE2 GLU A 429     160.540  56.010  99.620  1.00  0.00           O
ATOM   3292  C   GLU A 429     157.600  56.330 103.780  1.00  0.00           C
ATOM   3293  O   GLU A 429     158.240  55.620 104.570  1.00  0.00           O
ATOM   3294  N   LYS A 430     157.520  57.650 104.020  1.00  0.00           N
ATOM   3295  CA  LYS A 430     158.140  58.330 105.110  1.00  0.00           C
ATOM   3296  CB  LYS A 430     157.940  59.850 104.930  1.00  0.00           C
ATOM   3297  CG  LYS A 430     158.430  60.400 103.580  1.00  0.00           C
ATOM   3298  CD  LYS A 430     159.940  60.260 103.400  1.00  0.00           C
ATOM   3299  CE  LYS A 430     160.830  61.070 104.340  1.00  0.00           C
ATOM   3300  NZ  LYS A 430     162.240  60.760 104.030  1.00  0.00           N
ATOM   3301  C   LYS A 430     157.650  57.940 106.460  1.00  0.00           C
ATOM   3302  O   LYS A 430     158.400  58.080 107.420  1.00  0.00           O
ATOM   3303  N   ASP A 431     156.430  57.390 106.570  1.00  0.00           N
ATOM   3304  CA  ASP A 431     155.880  56.860 107.780  1.00  0.00           C
ATOM   3305  CB  ASP A 431     154.390  56.500 107.650  1.00  0.00           C
ATOM   3306  CG  ASP A 431     153.600  57.800 107.600  1.00  0.00           C
ATOM   3307  OD1 ASP A 431     153.830  58.670 108.480  1.00  0.00           O
ATOM   3308  OD2 ASP A 431     152.680  57.970 106.750  1.00  0.00           O
ATOM   3309  C   ASP A 431     156.610  55.650 108.240  1.00  0.00           C
ATOM   3310  O   ASP A 431     156.970  55.510 109.410  1.00  0.00           O
ATOM   3311  N   TYR A 432     157.080  54.770 107.340  1.00  0.00           N
ATOM   3312  CA  TYR A 432     157.860  53.620 107.690  1.00  0.00           C
ATOM   3313  CB  TYR A 432     157.900  52.450 106.690  1.00  0.00           C
ATOM   3314  CG  TYR A 432     156.500  52.020 106.390  1.00  0.00           C
ATOM   3315  CD1 TYR A 432     155.910  50.970 107.050  1.00  0.00           C
ATOM   3316  CE1 TYR A 432     154.660  50.510 106.680  1.00  0.00           C
ATOM   3317  CZ  TYR A 432     154.030  51.090 105.610  1.00  0.00           C
ATOM   3318  OH  TYR A 432     152.730  50.630 105.270  1.00  0.00           O
ATOM   3319  CD2 TYR A 432     155.850  52.610 105.330  1.00  0.00           C
ATOM   3320  CE2 TYR A 432     154.610  52.140 104.940  1.00  0.00           C
ATOM   3321  C   TYR A 432     159.280  53.940 108.020  1.00  0.00           C
ATOM   3322  O   TYR A 432     159.910  53.310 108.860  1.00  0.00           O
ATOM   3323  N   GLU A 433     159.850  55.020 107.460  1.00  0.00           N
ATOM   3324  CA  GLU A 433     161.140  55.500 107.860  1.00  0.00           C
ATOM   3325  CB  GLU A 433     161.620  56.590 106.880  1.00  0.00           C
ATOM   3326  CG  GLU A 433     161.740  56.150 105.420  1.00  0.00           C
ATOM   3327  CD  GLU A 433     162.310  57.260 104.560  1.00  0.00           C
ATOM   3328  OE1 GLU A 433     162.370  57.080 103.310  1.00  0.00           O
ATOM   3329  OE2 GLU A 433     162.730  58.320 105.090  1.00  0.00           O
ATOM   3330  C   GLU A 433     161.200  56.070 109.230  1.00  0.00           C
ATOM   3331  O   GLU A 433     162.050  55.760 110.060  1.00  0.00           O
ATOM   3332  N   GLU A 434     160.220  56.930 109.550  1.00  0.00           N
ATOM   3333  CA  GLU A 434     160.010  57.490 110.850  1.00  0.00           C
ATOM   3334  CB  GLU A 434     158.750  58.370 110.780  1.00  0.00           C
ATOM   3335  CG  GLU A 434     158.360  59.000 112.130  1.00  0.00           C
ATOM   3336  CD  GLU A 434     157.190  59.930 111.850  1.00  0.00           C
ATOM   3337  OE1 GLU A 434     156.040  59.430 111.800  1.00  0.00           O
ATOM   3338  OE2 GLU A 434     157.390  61.170 111.710  1.00  0.00           O
ATOM   3339  C   GLU A 434     159.850  56.480 111.930  1.00  0.00           C
ATOM   3340  O   GLU A 434     160.390  56.570 113.030  1.00  0.00           O
ATOM   3341  N   VAL A 435     159.150  55.380 111.590  1.00  0.00           N
ATOM   3342  CA  VAL A 435     159.060  54.220 112.430  1.00  0.00           C
ATOM   3343  CB  VAL A 435     158.170  53.190 111.790  1.00  0.00           C
ATOM   3344  CG1 VAL A 435     158.480  51.710 112.060  1.00  0.00           C
ATOM   3345  CG2 VAL A 435     156.740  53.580 112.200  1.00  0.00           C
ATOM   3346  C   VAL A 435     160.360  53.550 112.730  1.00  0.00           C
ATOM   3347  O   VAL A 435     160.540  53.020 113.820  1.00  0.00           O
ATOM   3348  N   GLY A 436     161.380  53.600 111.850  1.00  0.00           N
ATOM   3349  CA  GLY A 436     162.590  52.850 111.950  1.00  0.00           C
ATOM   3350  C   GLY A 436     163.620  53.270 112.940  1.00  0.00           C
ATOM   3351  O   GLY A 436     164.600  52.570 113.200  1.00  0.00           O
ATOM   3352  N   VAL A 437     163.470  54.450 113.570  1.00  0.00           N
ATOM   3353  CA  VAL A 437     164.430  55.020 114.460  1.00  0.00           C
ATOM   3354  CB  VAL A 437     164.710  56.490 114.380  1.00  0.00           C
ATOM   3355  CG1 VAL A 437     165.270  56.710 112.960  1.00  0.00           C
ATOM   3356  CG2 VAL A 437     163.410  57.290 114.480  1.00  0.00           C
ATOM   3357  C   VAL A 437     164.190  54.600 115.900  1.00  0.00           C
ATOM   3358  OT1 VAL A 437     163.060  54.240 116.310  1.00  0.00           O
ATOM   3359  OT2 VAL A 437     165.160  54.630 116.710  1.00  0.00           O
ATOM   3360  N   MET B   1     123.060  41.910  76.290  1.00  0.00           N
ATOM   3361  CA  MET B   1     124.000  42.380  77.320  1.00  0.00           C
ATOM   3362  CB  MET B   1     124.420  41.170  78.180  1.00  0.00           C
ATOM   3363  CG  MET B   1     124.820  41.540  79.610  1.00  0.00           C
ATOM   3364  SD  MET B   1     123.500  42.230  80.660  1.00  0.00           S
ATOM   3365  CE  MET B   1     122.760  40.610  81.030  1.00  0.00           C
ATOM   3366  C   MET B   1     125.200  43.150  76.890  1.00  0.00           C
ATOM   3367  O   MET B   1     125.480  44.230  77.420  1.00  0.00           O
ATOM   3368  N   ARG B   2     125.960  42.530  75.970  1.00  0.00           N
ATOM   3369  CA  ARG B   2     127.300  42.920  75.630  1.00  0.00           C
ATOM   3370  CB  ARG B   2     128.310  42.080  76.430  1.00  0.00           C
ATOM   3371  CG  ARG B   2     128.290  42.380  77.930  1.00  0.00           C
ATOM   3372  CD  ARG B   2     129.030  41.330  78.760  1.00  0.00           C
ATOM   3373  NE  ARG B   2     130.490  41.620  78.700  1.00  0.00           N
ATOM   3374  CZ  ARG B   2     131.360  40.910  79.480  1.00  0.00           C
ATOM   3375  NH1 ARG B   2     130.950  39.780  80.130  1.00  0.00           N
ATOM   3376  NH2 ARG B   2     132.660  41.280  79.670  1.00  0.00           N
ATOM   3377  C   ARG B   2     127.450  42.580  74.190  1.00  0.00           C
ATOM   3378  O   ARG B   2     128.450  42.000  73.770  1.00  0.00           O
ATOM   3379  N   GLU B   3     126.410  42.840  73.380  1.00  0.00           N
ATOM   3380  CA  GLU B   3     126.230  42.180  72.120  1.00  0.00           C
ATOM   3381  CB  GLU B   3     124.770  42.230  71.630  1.00  0.00           C
ATOM   3382  CG  GLU B   3     123.680  41.930  72.660  1.00  0.00           C
ATOM   3383  CD  GLU B   3     123.850  40.640  73.450  1.00  0.00           C
ATOM   3384  OE1 GLU B   3     123.160  39.650  73.100  1.00  0.00           O
ATOM   3385  OE2 GLU B   3     124.590  40.580  74.460  1.00  0.00           O
ATOM   3386  C   GLU B   3     127.190  42.610  71.060  1.00  0.00           C
ATOM   3387  O   GLU B   3     127.640  43.750  71.000  1.00  0.00           O
ATOM   3388  N   ILE B   4     127.490  41.680  70.130  1.00  0.00           N
ATOM   3389  CA  ILE B   4     128.380  41.950  69.050  1.00  0.00           C
ATOM   3390  CB  ILE B   4     129.640  41.130  69.160  1.00  0.00           C
ATOM   3391  CG2 ILE B   4     130.540  41.300  67.920  1.00  0.00           C
ATOM   3392  CG1 ILE B   4     130.410  41.520  70.430  1.00  0.00           C
ATOM   3393  CD  ILE B   4     131.720  40.730  70.590  1.00  0.00           C
ATOM   3394  C   ILE B   4     127.720  41.690  67.740  1.00  0.00           C
ATOM   3395  O   ILE B   4     126.960  40.730  67.630  1.00  0.00           O
ATOM   3396  N   VAL B   5     127.950  42.610  66.790  1.00  0.00           N
ATOM   3397  CA  VAL B   5     127.400  42.620  65.470  1.00  0.00           C
ATOM   3398  CB  VAL B   5     126.600  43.870  65.270  1.00  0.00           C
ATOM   3399  CG1 VAL B   5     127.420  45.130  65.620  1.00  0.00           C
ATOM   3400  CG2 VAL B   5     126.040  44.030  63.850  1.00  0.00           C
ATOM   3401  C   VAL B   5     128.510  42.430  64.490  1.00  0.00           C
ATOM   3402  O   VAL B   5     129.620  42.890  64.740  1.00  0.00           O
ATOM   3403  N   HIS B   6     128.330  41.670  63.400  1.00  0.00           N
ATOM   3404  CA  HIS B   6     129.390  41.360  62.490  1.00  0.00           C
ATOM   3405  CB  HIS B   6     129.710  39.860  62.450  1.00  0.00           C
ATOM   3406  ND1 HIS B   6     131.130  38.070  61.460  1.00  0.00           N
ATOM   3407  CG  HIS B   6     130.920  39.420  61.690  1.00  0.00           C
ATOM   3408  CE1 HIS B   6     132.200  38.010  60.680  1.00  0.00           C
ATOM   3409  NE2 HIS B   6     132.670  39.250  60.410  1.00  0.00           N
ATOM   3410  CD2 HIS B   6     131.880  40.160  61.080  1.00  0.00           C
ATOM   3411  C   HIS B   6     129.080  41.800  61.090  1.00  0.00           C
ATOM   3412  O   HIS B   6     128.090  41.390  60.500  1.00  0.00           O
ATOM   3413  N   ILE B   7     129.980  42.640  60.550  1.00  0.00           N
ATOM   3414  CA  ILE B   7     129.900  43.110  59.200  1.00  0.00           C
ATOM   3415  CB  ILE B   7     130.070  44.600  59.130  1.00  0.00           C
ATOM   3416  CG2 ILE B   7     129.940  45.120  57.690  1.00  0.00           C
ATOM   3417  CG1 ILE B   7     129.030  45.340  60.000  1.00  0.00           C
ATOM   3418  CD  ILE B   7     129.470  46.710  60.500  1.00  0.00           C
ATOM   3419  C   ILE B   7     130.960  42.430  58.410  1.00  0.00           C
ATOM   3420  O   ILE B   7     132.090  42.300  58.880  1.00  0.00           O
ATOM   3421  N   GLN B   8     130.620  41.920  57.220  1.00  0.00           N
ATOM   3422  CA  GLN B   8     131.490  41.270  56.280  1.00  0.00           C
ATOM   3423  CB  GLN B   8     131.010  39.820  56.110  1.00  0.00           C
ATOM   3424  CG  GLN B   8     131.170  38.930  57.340  1.00  0.00           C
ATOM   3425  CD  GLN B   8     130.270  37.700  57.230  1.00  0.00           C
ATOM   3426  OE1 GLN B   8     130.520  36.700  56.570  1.00  0.00           O
ATOM   3427  NE2 GLN B   8     129.120  37.790  57.950  1.00  0.00           N
ATOM   3428  C   GLN B   8     131.460  42.010  54.990  1.00  0.00           C
ATOM   3429  O   GLN B   8     130.430  42.050  54.320  1.00  0.00           O
ATOM   3430  N   ALA B   9     132.590  42.610  54.560  1.00  0.00           N
ATOM   3431  CA  ALA B   9     132.650  43.360  53.340  1.00  0.00           C
ATOM   3432  CB  ALA B   9     133.140  44.790  53.630  1.00  0.00           C
ATOM   3433  C   ALA B   9     133.520  42.760  52.290  1.00  0.00           C
ATOM   3434  O   ALA B   9     134.690  42.480  52.520  1.00  0.00           O
ATOM   3435  N   GLY B  10     133.000  42.510  51.070  1.00  0.00           N
ATOM   3436  CA  GLY B  10     133.740  42.060  49.930  1.00  0.00           C
ATOM   3437  C   GLY B  10     133.890  40.580  49.970  1.00  0.00           C
ATOM   3438  O   GLY B  10     133.570  39.910  50.940  1.00  0.00           O
ATOM   3439  N   GLN B  11     134.460  39.980  48.900  1.00  0.00           N
ATOM   3440  CA  GLN B  11     134.720  38.580  48.780  1.00  0.00           C
ATOM   3441  CB  GLN B  11     135.340  38.170  47.440  1.00  0.00           C
ATOM   3442  CG  GLN B  11     135.640  36.670  47.340  1.00  0.00           C
ATOM   3443  CD  GLN B  11     136.110  36.320  45.930  1.00  0.00           C
ATOM   3444  OE1 GLN B  11     136.420  37.120  45.050  1.00  0.00           O
ATOM   3445  NE2 GLN B  11     136.160  34.990  45.660  1.00  0.00           N
ATOM   3446  C   GLN B  11     135.540  38.030  49.890  1.00  0.00           C
ATOM   3447  O   GLN B  11     135.190  37.000  50.470  1.00  0.00           O
ATOM   3448  N   CYS B  12     136.590  38.780  50.270  1.00  0.00           N
ATOM   3449  CA  CYS B  12     137.460  38.410  51.340  1.00  0.00           C
ATOM   3450  CB  CYS B  12     138.630  39.400  51.440  1.00  0.00           C
ATOM   3451  SG  CYS B  12     139.930  38.890  52.600  1.00  0.00           S
ATOM   3452  C   CYS B  12     136.740  38.390  52.650  1.00  0.00           C
ATOM   3453  O   CYS B  12     136.810  37.420  53.400  1.00  0.00           O
ATOM   3454  N   GLY B  13     135.960  39.440  52.950  1.00  0.00           N
ATOM   3455  CA  GLY B  13     135.270  39.520  54.200  1.00  0.00           C
ATOM   3456  C   GLY B  13     134.160  38.540  54.360  1.00  0.00           C
ATOM   3457  O   GLY B  13     133.990  38.020  55.460  1.00  0.00           O
ATOM   3458  N   ASN B  14     133.400  38.280  53.280  1.00  0.00           N
ATOM   3459  CA  ASN B  14     132.340  37.320  53.260  1.00  0.00           C
ATOM   3460  CB  ASN B  14     131.570  37.400  51.930  1.00  0.00           C
ATOM   3461  CG  ASN B  14     130.570  38.540  51.940  1.00  0.00           C
ATOM   3462  OD1 ASN B  14     129.370  38.300  51.840  1.00  0.00           O
ATOM   3463  ND2 ASN B  14     130.980  39.830  52.120  1.00  0.00           N
ATOM   3464  C   ASN B  14     132.780  35.900  53.390  1.00  0.00           C
ATOM   3465  O   ASN B  14     132.200  35.150  54.180  1.00  0.00           O
ATOM   3466  N   GLN B  15     133.840  35.460  52.690  1.00  0.00           N
ATOM   3467  CA  GLN B  15     134.320  34.120  52.810  1.00  0.00           C
ATOM   3468  CB  GLN B  15     135.250  33.840  51.620  1.00  0.00           C
ATOM   3469  CG  GLN B  15     134.520  33.720  50.280  1.00  0.00           C
ATOM   3470  CD  GLN B  15     135.460  33.490  49.090  1.00  0.00           C
ATOM   3471  OE1 GLN B  15     134.940  33.480  47.980  1.00  0.00           O
ATOM   3472  NE2 GLN B  15     136.790  33.310  49.300  1.00  0.00           N
ATOM   3473  C   GLN B  15     134.990  33.820  54.110  1.00  0.00           C
ATOM   3474  O   GLN B  15     134.820  32.720  54.630  1.00  0.00           O
ATOM   3475  N   ILE B  16     135.710  34.790  54.690  1.00  0.00           N
ATOM   3476  CA  ILE B  16     136.260  34.530  55.990  1.00  0.00           C
ATOM   3477  CB  ILE B  16     137.370  35.500  56.250  1.00  0.00           C
ATOM   3478  CG2 ILE B  16     137.830  35.490  57.720  1.00  0.00           C
ATOM   3479  CG1 ILE B  16     138.590  35.210  55.360  1.00  0.00           C
ATOM   3480  CD  ILE B  16     139.560  36.380  55.190  1.00  0.00           C
ATOM   3481  C   ILE B  16     135.240  34.630  57.070  1.00  0.00           C
ATOM   3482  O   ILE B  16     135.290  33.900  58.050  1.00  0.00           O
ATOM   3483  N   GLY B  17     134.200  35.470  56.900  1.00  0.00           N
ATOM   3484  CA  GLY B  17     133.160  35.480  57.880  1.00  0.00           C
ATOM   3485  C   GLY B  17     132.230  34.320  57.870  1.00  0.00           C
ATOM   3486  O   GLY B  17     131.770  33.850  58.910  1.00  0.00           O
ATOM   3487  N   ALA B  18     131.960  33.770  56.680  1.00  0.00           N
ATOM   3488  CA  ALA B  18     131.230  32.550  56.490  1.00  0.00           C
ATOM   3489  CB  ALA B  18     131.020  32.320  54.980  1.00  0.00           C
ATOM   3490  C   ALA B  18     131.920  31.370  57.060  1.00  0.00           C
ATOM   3491  O   ALA B  18     131.320  30.430  57.590  1.00  0.00           O
ATOM   3492  N   LYS B  19     133.270  31.380  57.020  1.00  0.00           N
ATOM   3493  CA  LYS B  19     134.060  30.370  57.650  1.00  0.00           C
ATOM   3494  CB  LYS B  19     135.480  30.320  57.070  1.00  0.00           C
ATOM   3495  CG  LYS B  19     135.690  29.300  55.950  1.00  0.00           C
ATOM   3496  CD  LYS B  19     135.500  27.820  56.300  1.00  0.00           C
ATOM   3497  CE  LYS B  19     136.460  27.320  57.390  1.00  0.00           C
ATOM   3498  NZ  LYS B  19     136.150  25.900  57.680  1.00  0.00           N
ATOM   3499  C   LYS B  19     134.030  30.510  59.130  1.00  0.00           C
ATOM   3500  O   LYS B  19     134.150  29.490  59.810  1.00  0.00           O
ATOM   3501  N   PHE B  20     133.880  31.730  59.670  1.00  0.00           N
ATOM   3502  CA  PHE B  20     133.680  32.000  61.060  1.00  0.00           C
ATOM   3503  CB  PHE B  20     133.940  33.500  61.290  1.00  0.00           C
ATOM   3504  CG  PHE B  20     133.670  33.890  62.700  1.00  0.00           C
ATOM   3505  CD1 PHE B  20     134.560  33.600  63.710  1.00  0.00           C
ATOM   3506  CE1 PHE B  20     134.310  33.960  65.010  1.00  0.00           C
ATOM   3507  CZ  PHE B  20     133.170  34.670  65.300  1.00  0.00           C
ATOM   3508  CD2 PHE B  20     132.500  34.540  63.030  1.00  0.00           C
ATOM   3509  CE2 PHE B  20     132.240  34.930  64.320  1.00  0.00           C
ATOM   3510  C   PHE B  20     132.380  31.450  61.510  1.00  0.00           C
ATOM   3511  O   PHE B  20     132.310  30.710  62.490  1.00  0.00           O
ATOM   3512  N   TRP B  21     131.260  31.770  60.830  1.00  0.00           N
ATOM   3513  CA  TRP B  21     129.950  31.330  61.180  1.00  0.00           C
ATOM   3514  CB  TRP B  21     128.860  32.090  60.400  1.00  0.00           C
ATOM   3515  CG  TRP B  21     128.850  33.590  60.610  1.00  0.00           C
ATOM   3516  CD1 TRP B  21     129.140  34.650  59.790  1.00  0.00           C
ATOM   3517  NE1 TRP B  21     129.130  35.800  60.530  1.00  0.00           N
ATOM   3518  CE2 TRP B  21     128.590  35.540  61.770  1.00  0.00           C
ATOM   3519  CD2 TRP B  21     128.450  34.150  61.870  1.00  0.00           C
ATOM   3520  CE3 TRP B  21     128.010  33.570  63.030  1.00  0.00           C
ATOM   3521  CZ3 TRP B  21     127.780  34.360  64.130  1.00  0.00           C
ATOM   3522  CZ2 TRP B  21     128.340  36.320  62.860  1.00  0.00           C
ATOM   3523  CH2 TRP B  21     127.960  35.720  64.040  1.00  0.00           C
ATOM   3524  C   TRP B  21     129.730  29.860  61.090  1.00  0.00           C
ATOM   3525  O   TRP B  21     128.970  29.280  61.860  1.00  0.00           O
ATOM   3526  N   GLU B  22     130.480  29.110  60.260  1.00  0.00           N
ATOM   3527  CA  GLU B  22     130.540  27.680  60.270  1.00  0.00           C
ATOM   3528  CB  GLU B  22     131.460  27.200  59.140  1.00  0.00           C
ATOM   3529  CG  GLU B  22     131.440  25.680  58.940  1.00  0.00           C
ATOM   3530  CD  GLU B  22     132.410  25.320  57.820  1.00  0.00           C
ATOM   3531  OE1 GLU B  22     132.020  24.730  56.780  1.00  0.00           O
ATOM   3532  OE2 GLU B  22     133.630  25.590  58.010  1.00  0.00           O
ATOM   3533  C   GLU B  22     131.110  27.070  61.510  1.00  0.00           C
ATOM   3534  O   GLU B  22     130.530  26.220  62.180  1.00  0.00           O
ATOM   3535  N   VAL B  23     132.290  27.570  61.930  1.00  0.00           N
ATOM   3536  CA  VAL B  23     132.980  27.100  63.090  1.00  0.00           C
ATOM   3537  CB  VAL B  23     134.320  27.770  63.140  1.00  0.00           C
ATOM   3538  CG1 VAL B  23     135.020  27.760  64.520  1.00  0.00           C
ATOM   3539  CG2 VAL B  23     135.210  27.140  62.050  1.00  0.00           C
ATOM   3540  C   VAL B  23     132.290  27.430  64.360  1.00  0.00           C
ATOM   3541  O   VAL B  23     132.110  26.600  65.250  1.00  0.00           O
ATOM   3542  N   ILE B  24     131.760  28.660  64.520  1.00  0.00           N
ATOM   3543  CA  ILE B  24     131.040  29.040  65.700  1.00  0.00           C
ATOM   3544  CB  ILE B  24     131.020  30.540  65.810  1.00  0.00           C
ATOM   3545  CG2 ILE B  24     129.980  31.170  64.880  1.00  0.00           C
ATOM   3546  CG1 ILE B  24     130.910  30.910  67.300  1.00  0.00           C
ATOM   3547  CD  ILE B  24     131.090  32.420  67.510  1.00  0.00           C
ATOM   3548  C   ILE B  24     129.700  28.400  65.810  1.00  0.00           C
ATOM   3549  O   ILE B  24     129.200  28.200  66.920  1.00  0.00           O
ATOM   3550  N   SER B  25     129.090  27.890  64.730  1.00  0.00           N
ATOM   3551  CA  SER B  25     127.880  27.110  64.770  1.00  0.00           C
ATOM   3552  CB  SER B  25     127.210  26.900  63.410  1.00  0.00           C
ATOM   3553  OG  SER B  25     126.690  28.110  62.890  1.00  0.00           O
ATOM   3554  C   SER B  25     128.170  25.770  65.360  1.00  0.00           C
ATOM   3555  O   SER B  25     127.350  25.280  66.140  1.00  0.00           O
ATOM   3556  N   ASP B  26     129.360  25.190  65.140  1.00  0.00           N
ATOM   3557  CA  ASP B  26     129.710  23.930  65.730  1.00  0.00           C
ATOM   3558  CB  ASP B  26     130.990  23.430  65.040  1.00  0.00           C
ATOM   3559  CG  ASP B  26     131.110  21.940  65.320  1.00  0.00           C
ATOM   3560  OD1 ASP B  26     132.040  21.550  66.080  1.00  0.00           O
ATOM   3561  OD2 ASP B  26     130.280  21.160  64.780  1.00  0.00           O
ATOM   3562  C   ASP B  26     129.950  24.090  67.190  1.00  0.00           C
ATOM   3563  O   ASP B  26     129.460  23.260  67.960  1.00  0.00           O
ATOM   3564  N   GLU B  27     130.660  25.130  67.650  1.00  0.00           N
ATOM   3565  CA  GLU B  27     130.850  25.380  69.040  1.00  0.00           C
ATOM   3566  CB  GLU B  27     131.550  26.750  69.190  1.00  0.00           C
ATOM   3567  CG  GLU B  27     131.920  27.060  70.640  1.00  0.00           C
ATOM   3568  CD  GLU B  27     133.350  27.550  70.710  1.00  0.00           C
ATOM   3569  OE1 GLU B  27     134.220  26.840  71.290  1.00  0.00           O
ATOM   3570  OE2 GLU B  27     133.640  28.610  70.100  1.00  0.00           O
ATOM   3571  C   GLU B  27     129.640  25.340  69.910  1.00  0.00           C
ATOM   3572  O   GLU B  27     129.580  24.610  70.900  1.00  0.00           O
ATOM   3573  N   HIS B  28     128.620  26.100  69.480  1.00  0.00           N
ATOM   3574  CA  HIS B  28     127.360  26.320  70.120  1.00  0.00           C
ATOM   3575  CB  HIS B  28     126.860  27.750  69.850  1.00  0.00           C
ATOM   3576  ND1 HIS B  28     127.420  29.240  71.850  1.00  0.00           N
ATOM   3577  CG  HIS B  28     127.670  28.780  70.570  1.00  0.00           C
ATOM   3578  CE1 HIS B  28     128.480  30.010  72.210  1.00  0.00           C
ATOM   3579  NE2 HIS B  28     129.380  30.070  71.250  1.00  0.00           N
ATOM   3580  CD2 HIS B  28     128.880  29.290  70.220  1.00  0.00           C
ATOM   3581  C   HIS B  28     126.360  25.330  69.650  1.00  0.00           C
ATOM   3582  O   HIS B  28     125.190  25.400  70.030  1.00  0.00           O
ATOM   3583  N   GLY B  29     126.750  24.310  68.850  1.00  0.00           N
ATOM   3584  CA  GLY B  29     125.920  23.170  68.610  1.00  0.00           C
ATOM   3585  C   GLY B  29     124.670  23.430  67.840  1.00  0.00           C
ATOM   3586  O   GLY B  29     123.640  22.790  68.090  1.00  0.00           O
ATOM   3587  N   ILE B  30     124.650  24.400  66.910  1.00  0.00           N
ATOM   3588  CA  ILE B  30     123.490  24.760  66.150  1.00  0.00           C
ATOM   3589  CB  ILE B  30     123.170  26.230  66.130  1.00  0.00           C
ATOM   3590  CG2 ILE B  30     122.710  26.650  67.530  1.00  0.00           C
ATOM   3591  CG1 ILE B  30     124.380  27.050  65.650  1.00  0.00           C
ATOM   3592  CD  ILE B  30     124.110  28.550  65.540  1.00  0.00           C
ATOM   3593  C   ILE B  30     123.680  24.180  64.800  1.00  0.00           C
ATOM   3594  O   ILE B  30     124.770  24.200  64.240  1.00  0.00           O
ATOM   3595  N   ASP B  31     122.620  23.550  64.260  1.00  0.00           N
ATOM   3596  CA  ASP B  31     122.690  22.830  63.020  1.00  0.00           C
ATOM   3597  CB  ASP B  31     121.730  21.630  63.060  1.00  0.00           C
ATOM   3598  CG  ASP B  31     120.290  22.020  62.790  1.00  0.00           C
ATOM   3599  OD1 ASP B  31     120.020  23.210  62.470  1.00  0.00           O
ATOM   3600  OD2 ASP B  31     119.440  21.080  62.820  1.00  0.00           O
ATOM   3601  C   ASP B  31     122.680  23.720  61.830  1.00  0.00           C
ATOM   3602  O   ASP B  31     122.660  24.940  61.960  1.00  0.00           O
ATOM   3603  N   PRO B  32     122.740  23.310  60.590  1.00  0.00           N
ATOM   3604  CD  PRO B  32     123.520  22.120  60.290  1.00  0.00           C
ATOM   3605  CA  PRO B  32     122.600  24.150  59.440  1.00  0.00           C
ATOM   3606  CB  PRO B  32     122.930  23.310  58.210  1.00  0.00           C
ATOM   3607  CG  PRO B  32     123.870  22.250  58.800  1.00  0.00           C
ATOM   3608  C   PRO B  32     121.270  24.810  59.260  1.00  0.00           C
ATOM   3609  O   PRO B  32     121.160  25.550  58.290  1.00  0.00           O
ATOM   3610  N   THR B  33     120.270  24.560  60.120  1.00  0.00           N
ATOM   3611  CA  THR B  33     118.990  25.200  60.110  1.00  0.00           C
ATOM   3612  CB  THR B  33     117.860  24.220  60.140  1.00  0.00           C
ATOM   3613  OG1 THR B  33     117.620  23.610  61.400  1.00  0.00           O
ATOM   3614  CG2 THR B  33     118.040  23.040  59.170  1.00  0.00           C
ATOM   3615  C   THR B  33     118.820  26.210  61.180  1.00  0.00           C
ATOM   3616  O   THR B  33     117.820  26.930  61.260  1.00  0.00           O
ATOM   3617  N   GLY B  34     119.830  26.330  62.060  1.00  0.00           N
ATOM   3618  CA  GLY B  34     119.900  27.190  63.200  1.00  0.00           C
ATOM   3619  C   GLY B  34     119.320  26.500  64.390  1.00  0.00           C
ATOM   3620  O   GLY B  34     119.100  27.130  65.430  1.00  0.00           O
ATOM   3621  N   SER B  35     119.100  25.170  64.350  1.00  0.00           N
ATOM   3622  CA  SER B  35     118.440  24.460  65.410  1.00  0.00           C
ATOM   3623  CB  SER B  35     117.570  23.290  64.910  1.00  0.00           C
ATOM   3624  OG  SER B  35     116.720  22.740  65.910  1.00  0.00           O
ATOM   3625  C   SER B  35     119.430  23.990  66.410  1.00  0.00           C
ATOM   3626  O   SER B  35     120.440  23.370  66.070  1.00  0.00           O
ATOM   3627  N   TYR B  36     119.250  24.330  67.700  1.00  0.00           N
ATOM   3628  CA  TYR B  36     120.120  23.940  68.760  1.00  0.00           C
ATOM   3629  CB  TYR B  36     119.820  24.770  70.020  1.00  0.00           C
ATOM   3630  CG  TYR B  36     120.690  24.410  71.170  1.00  0.00           C
ATOM   3631  CD1 TYR B  36     121.930  24.990  71.310  1.00  0.00           C
ATOM   3632  CE1 TYR B  36     122.710  24.700  72.400  1.00  0.00           C
ATOM   3633  CZ  TYR B  36     122.270  23.820  73.360  1.00  0.00           C
ATOM   3634  OH  TYR B  36     123.100  23.560  74.470  1.00  0.00           O
ATOM   3635  CD2 TYR B  36     120.280  23.480  72.090  1.00  0.00           C
ATOM   3636  CE2 TYR B  36     121.070  23.180  73.170  1.00  0.00           C
ATOM   3637  C   TYR B  36     120.070  22.480  69.070  1.00  0.00           C
ATOM   3638  O   TYR B  36     119.040  21.890  69.360  1.00  0.00           O
ATOM   3639  N   HIS B  37     121.240  21.830  68.980  1.00  0.00           N
ATOM   3640  CA  HIS B  37     121.460  20.440  69.280  1.00  0.00           C
ATOM   3641  CB  HIS B  37     121.560  19.630  67.980  1.00  0.00           C
ATOM   3642  ND1 HIS B  37     119.720  20.510  66.440  1.00  0.00           N
ATOM   3643  CG  HIS B  37     120.270  19.520  67.220  1.00  0.00           C
ATOM   3644  CE1 HIS B  37     118.530  20.020  65.990  1.00  0.00           C
ATOM   3645  NE2 HIS B  37     118.310  18.800  66.450  1.00  0.00           N
ATOM   3646  CD2 HIS B  37     119.370  18.500  67.270  1.00  0.00           C
ATOM   3647  C   HIS B  37     122.710  20.270  70.070  1.00  0.00           C
ATOM   3648  O   HIS B  37     123.460  19.310  69.890  1.00  0.00           O
ATOM   3649  N   GLY B  38     122.970  21.150  71.050  1.00  0.00           N
ATOM   3650  CA  GLY B  38     124.060  20.970  71.960  1.00  0.00           C
ATOM   3651  C   GLY B  38     123.800  19.940  73.020  1.00  0.00           C
ATOM   3652  O   GLY B  38     122.740  19.350  73.180  1.00  0.00           O
ATOM   3653  N   ASP B  39     124.870  19.650  73.780  1.00  0.00           N
ATOM   3654  CA  ASP B  39     124.920  18.650  74.810  1.00  0.00           C
ATOM   3655  CB  ASP B  39     125.980  17.610  74.420  1.00  0.00           C
ATOM   3656  CG  ASP B  39     125.670  17.000  73.060  1.00  0.00           C
ATOM   3657  OD1 ASP B  39     124.560  16.430  72.850  1.00  0.00           O
ATOM   3658  OD2 ASP B  39     126.520  17.110  72.150  1.00  0.00           O
ATOM   3659  C   ASP B  39     125.310  19.230  76.120  1.00  0.00           C
ATOM   3660  O   ASP B  39     125.340  18.580  77.170  1.00  0.00           O
ATOM   3661  N   SER B  40     125.690  20.520  76.170  1.00  0.00           N
ATOM   3662  CA  SER B  40     126.180  21.270  77.280  1.00  0.00           C
ATOM   3663  CB  SER B  40     127.660  21.670  77.160  1.00  0.00           C
ATOM   3664  OG  SER B  40     128.090  22.370  78.320  1.00  0.00           O
ATOM   3665  C   SER B  40     125.340  22.500  77.340  1.00  0.00           C
ATOM   3666  O   SER B  40     125.270  23.150  76.300  1.00  0.00           O
ATOM   3667  N   ASP B  41     124.740  22.900  78.480  1.00  0.00           N
ATOM   3668  CA  ASP B  41     123.870  24.030  78.550  1.00  0.00           C
ATOM   3669  CB  ASP B  41     123.120  23.920  79.890  1.00  0.00           C
ATOM   3670  CG  ASP B  41     122.180  22.720  79.900  1.00  0.00           C
ATOM   3671  OD1 ASP B  41     122.000  22.150  81.000  1.00  0.00           O
ATOM   3672  OD2 ASP B  41     121.530  22.390  78.870  1.00  0.00           O
ATOM   3673  C   ASP B  41     124.620  25.310  78.430  1.00  0.00           C
ATOM   3674  O   ASP B  41     124.110  26.360  78.030  1.00  0.00           O
ATOM   3675  N   LEU B  42     125.960  25.280  78.590  1.00  0.00           N
ATOM   3676  CA  LEU B  42     126.850  26.370  78.340  1.00  0.00           C
ATOM   3677  CB  LEU B  42     128.290  26.080  78.800  1.00  0.00           C
ATOM   3678  CG  LEU B  42     128.450  25.990  80.320  1.00  0.00           C
ATOM   3679  CD1 LEU B  42     129.950  25.760  80.570  1.00  0.00           C
ATOM   3680  CD2 LEU B  42     128.030  27.270  81.060  1.00  0.00           C
ATOM   3681  C   LEU B  42     126.920  26.800  76.910  1.00  0.00           C
ATOM   3682  O   LEU B  42     127.270  27.940  76.620  1.00  0.00           O
ATOM   3683  N   GLN B  43     126.500  25.960  75.940  1.00  0.00           N
ATOM   3684  CA  GLN B  43     126.420  26.260  74.550  1.00  0.00           C
ATOM   3685  CB  GLN B  43     126.320  24.970  73.710  1.00  0.00           C
ATOM   3686  CG  GLN B  43     127.540  24.060  73.820  1.00  0.00           C
ATOM   3687  CD  GLN B  43     127.300  22.730  73.130  1.00  0.00           C
ATOM   3688  OE1 GLN B  43     126.670  21.820  73.680  1.00  0.00           O
ATOM   3689  NE2 GLN B  43     127.850  22.540  71.900  1.00  0.00           N
ATOM   3690  C   GLN B  43     125.250  27.130  74.250  1.00  0.00           C
ATOM   3691  O   GLN B  43     125.330  27.980  73.360  1.00  0.00           O
ATOM   3692  N   LEU B  44     124.180  27.050  75.070  1.00  0.00           N
ATOM   3693  CA  LEU B  44     123.040  27.890  74.880  1.00  0.00           C
ATOM   3694  CB  LEU B  44     121.830  27.060  75.320  1.00  0.00           C
ATOM   3695  CG  LEU B  44     120.450  27.620  74.950  1.00  0.00           C
ATOM   3696  CD1 LEU B  44     120.160  27.420  73.460  1.00  0.00           C
ATOM   3697  CD2 LEU B  44     119.390  26.900  75.810  1.00  0.00           C
ATOM   3698  C   LEU B  44     123.130  29.140  75.680  1.00  0.00           C
ATOM   3699  O   LEU B  44     122.640  30.200  75.290  1.00  0.00           O
ATOM   3700  N   GLU B  45     123.820  29.070  76.830  1.00  0.00           N
ATOM   3701  CA  GLU B  45     123.880  30.070  77.850  1.00  0.00           C
ATOM   3702  CB  GLU B  45     124.860  29.600  78.930  1.00  0.00           C
ATOM   3703  CG  GLU B  45     124.800  30.370  80.260  1.00  0.00           C
ATOM   3704  CD  GLU B  45     123.410  30.180  80.850  1.00  0.00           C
ATOM   3705  OE1 GLU B  45     122.990  29.010  81.100  1.00  0.00           O
ATOM   3706  OE2 GLU B  45     122.700  31.190  81.080  1.00  0.00           O
ATOM   3707  C   GLU B  45     124.140  31.490  77.480  1.00  0.00           C
ATOM   3708  O   GLU B  45     123.440  32.400  77.920  1.00  0.00           O
ATOM   3709  N   ARG B  46     125.110  31.800  76.600  1.00  0.00           N
ATOM   3710  CA  ARG B  46     125.430  33.150  76.260  1.00  0.00           C
ATOM   3711  CB  ARG B  46     126.750  33.470  76.970  1.00  0.00           C
ATOM   3712  CG  ARG B  46     126.840  34.930  77.410  1.00  0.00           C
ATOM   3713  CD  ARG B  46     127.850  35.210  78.520  1.00  0.00           C
ATOM   3714  NE  ARG B  46     127.320  34.490  79.710  1.00  0.00           N
ATOM   3715  CZ  ARG B  46     126.330  34.850  80.580  1.00  0.00           C
ATOM   3716  NH1 ARG B  46     125.790  36.100  80.500  1.00  0.00           N
ATOM   3717  NH2 ARG B  46     125.990  33.970  81.570  1.00  0.00           N
ATOM   3718  C   ARG B  46     125.460  33.340  74.780  1.00  0.00           C
ATOM   3719  O   ARG B  46     126.040  34.330  74.310  1.00  0.00           O
ATOM   3720  N   ILE B  47     124.810  32.470  74.000  1.00  0.00           N
ATOM   3721  CA  ILE B  47     124.680  32.530  72.580  1.00  0.00           C
ATOM   3722  CB  ILE B  47     123.950  31.320  72.070  1.00  0.00           C
ATOM   3723  CG2 ILE B  47     122.450  31.470  72.350  1.00  0.00           C
ATOM   3724  CG1 ILE B  47     124.240  31.020  70.590  1.00  0.00           C
ATOM   3725  CD  ILE B  47     123.740  29.650  70.120  1.00  0.00           C
ATOM   3726  C   ILE B  47     124.100  33.780  72.000  1.00  0.00           C
ATOM   3727  O   ILE B  47     124.410  34.180  70.880  1.00  0.00           O
ATOM   3728  N   ASN B  48     123.280  34.520  72.760  1.00  0.00           N
ATOM   3729  CA  ASN B  48     122.690  35.750  72.350  1.00  0.00           C
ATOM   3730  CB  ASN B  48     121.780  36.240  73.490  1.00  0.00           C
ATOM   3731  CG  ASN B  48     120.830  35.140  73.950  1.00  0.00           C
ATOM   3732  OD1 ASN B  48     121.060  34.390  74.900  1.00  0.00           O
ATOM   3733  ND2 ASN B  48     119.630  35.090  73.310  1.00  0.00           N
ATOM   3734  C   ASN B  48     123.610  36.820  71.880  1.00  0.00           C
ATOM   3735  O   ASN B  48     123.290  37.600  70.980  1.00  0.00           O
ATOM   3736  N   VAL B  49     124.870  36.800  72.340  1.00  0.00           N
ATOM   3737  CA  VAL B  49     125.890  37.750  72.010  1.00  0.00           C
ATOM   3738  CB  VAL B  49     127.110  37.460  72.830  1.00  0.00           C
ATOM   3739  CG1 VAL B  49     127.940  36.260  72.330  1.00  0.00           C
ATOM   3740  CG2 VAL B  49     128.000  38.700  72.960  1.00  0.00           C
ATOM   3741  C   VAL B  49     126.200  37.970  70.560  1.00  0.00           C
ATOM   3742  O   VAL B  49     126.690  39.000  70.130  1.00  0.00           O
ATOM   3743  N   TYR B  50     125.870  36.970  69.720  1.00  0.00           N
ATOM   3744  CA  TYR B  50     126.160  36.960  68.320  1.00  0.00           C
ATOM   3745  CB  TYR B  50     127.150  35.830  67.980  1.00  0.00           C
ATOM   3746  CG  TYR B  50     128.550  36.320  68.050  1.00  0.00           C
ATOM   3747  CD1 TYR B  50     128.980  37.440  67.370  1.00  0.00           C
ATOM   3748  CE1 TYR B  50     130.310  37.760  67.280  1.00  0.00           C
ATOM   3749  CZ  TYR B  50     131.230  36.910  67.840  1.00  0.00           C
ATOM   3750  OH  TYR B  50     132.610  37.180  67.700  1.00  0.00           O
ATOM   3751  CD2 TYR B  50     129.500  35.500  68.620  1.00  0.00           C
ATOM   3752  CE2 TYR B  50     130.840  35.790  68.530  1.00  0.00           C
ATOM   3753  C   TYR B  50     124.910  36.720  67.540  1.00  0.00           C
ATOM   3754  O   TYR B  50     124.890  36.840  66.320  1.00  0.00           O
ATOM   3755  N   TYR B  51     123.780  36.340  68.180  1.00  0.00           N
ATOM   3756  CA  TYR B  51     122.700  35.690  67.510  1.00  0.00           C
ATOM   3757  CB  TYR B  51     122.560  34.230  67.980  1.00  0.00           C
ATOM   3758  CG  TYR B  51     123.520  33.380  67.220  1.00  0.00           C
ATOM   3759  CD1 TYR B  51     123.080  32.720  66.110  1.00  0.00           C
ATOM   3760  CE1 TYR B  51     123.990  31.980  65.380  1.00  0.00           C
ATOM   3761  CZ  TYR B  51     125.320  31.980  65.700  1.00  0.00           C
ATOM   3762  OH  TYR B  51     126.270  31.290  64.920  1.00  0.00           O
ATOM   3763  CD2 TYR B  51     124.850  33.330  67.590  1.00  0.00           C
ATOM   3764  CE2 TYR B  51     125.770  32.680  66.800  1.00  0.00           C
ATOM   3765  C   TYR B  51     121.390  36.290  67.880  1.00  0.00           C
ATOM   3766  O   TYR B  51     121.190  36.760  68.990  1.00  0.00           O
ATOM   3767  N   ASN B  52     120.380  36.280  66.990  1.00  0.00           N
ATOM   3768  CA  ASN B  52     119.040  36.680  67.290  1.00  0.00           C
ATOM   3769  CB  ASN B  52     118.380  37.600  66.240  1.00  0.00           C
ATOM   3770  CG  ASN B  52     119.410  38.430  65.480  1.00  0.00           C
ATOM   3771  OD1 ASN B  52     119.780  38.210  64.330  1.00  0.00           O
ATOM   3772  ND2 ASN B  52     119.840  39.520  66.170  1.00  0.00           N
ATOM   3773  C   ASN B  52     118.280  35.400  67.430  1.00  0.00           C
ATOM   3774  O   ASN B  52     118.720  34.350  66.970  1.00  0.00           O
ATOM   3775  N   GLU B  53     117.110  35.430  68.090  1.00  0.00           N
ATOM   3776  CA  GLU B  53     116.270  34.290  68.240  1.00  0.00           C
ATOM   3777  CB  GLU B  53     115.840  34.120  69.710  1.00  0.00           C
ATOM   3778  CG  GLU B  53     115.190  32.760  69.980  1.00  0.00           C
ATOM   3779  CD  GLU B  53     114.470  32.750  71.330  1.00  0.00           C
ATOM   3780  OE1 GLU B  53     115.200  32.830  72.350  1.00  0.00           O
ATOM   3781  OE2 GLU B  53     113.220  32.660  71.380  1.00  0.00           O
ATOM   3782  C   GLU B  53     115.050  34.520  67.410  1.00  0.00           C
ATOM   3783  O   GLU B  53     114.280  35.460  67.640  1.00  0.00           O
ATOM   3784  N   ALA B  54     114.860  33.730  66.350  1.00  0.00           N
ATOM   3785  CA  ALA B  54     113.790  33.810  65.410  1.00  0.00           C
ATOM   3786  CB  ALA B  54     114.260  33.570  63.960  1.00  0.00           C
ATOM   3787  C   ALA B  54     112.690  32.880  65.810  1.00  0.00           C
ATOM   3788  O   ALA B  54     112.850  32.060  66.710  1.00  0.00           O
ATOM   3789  N   ALA B  55     111.500  32.990  65.190  1.00  0.00           N
ATOM   3790  CA  ALA B  55     110.330  32.200  65.440  1.00  0.00           C
ATOM   3791  CB  ALA B  55     109.200  32.770  64.570  1.00  0.00           C
ATOM   3792  C   ALA B  55     110.580  30.750  65.230  1.00  0.00           C
ATOM   3793  O   ALA B  55     111.190  30.300  64.270  1.00  0.00           O
ATOM   3794  N   GLY B  56     110.220  29.970  66.270  1.00  0.00           N
ATOM   3795  CA  GLY B  56     110.350  28.550  66.380  1.00  0.00           C
ATOM   3796  C   GLY B  56     111.660  28.140  66.960  1.00  0.00           C
ATOM   3797  O   GLY B  56     112.140  27.020  66.830  1.00  0.00           O
ATOM   3798  N   ASN B  57     112.340  29.140  67.560  1.00  0.00           N
ATOM   3799  CA  ASN B  57     113.600  29.010  68.220  1.00  0.00           C
ATOM   3800  CB  ASN B  57     113.630  27.960  69.350  1.00  0.00           C
ATOM   3801  CG  ASN B  57     112.570  28.330  70.370  1.00  0.00           C
ATOM   3802  OD1 ASN B  57     112.670  29.340  71.060  1.00  0.00           O
ATOM   3803  ND2 ASN B  57     111.510  27.480  70.490  1.00  0.00           N
ATOM   3804  C   ASN B  57     114.790  28.760  67.360  1.00  0.00           C
ATOM   3805  O   ASN B  57     115.790  28.150  67.750  1.00  0.00           O
ATOM   3806  N   LYS B  58     114.760  29.250  66.110  1.00  0.00           N
ATOM   3807  CA  LYS B  58     115.910  29.220  65.260  1.00  0.00           C
ATOM   3808  CB  LYS B  58     115.610  29.240  63.750  1.00  0.00           C
ATOM   3809  CG  LYS B  58     115.030  27.920  63.240  1.00  0.00           C
ATOM   3810  CD  LYS B  58     114.690  28.020  61.750  1.00  0.00           C
ATOM   3811  CE  LYS B  58     114.240  26.720  61.080  1.00  0.00           C
ATOM   3812  NZ  LYS B  58     113.070  26.180  61.800  1.00  0.00           N
ATOM   3813  C   LYS B  58     116.820  30.360  65.560  1.00  0.00           C
ATOM   3814  O   LYS B  58     116.460  31.530  65.480  1.00  0.00           O
ATOM   3815  N   TYR B  59     118.090  30.030  65.880  1.00  0.00           N
ATOM   3816  CA  TYR B  59     119.140  30.980  66.080  1.00  0.00           C
ATOM   3817  CB  TYR B  59     120.220  30.340  66.970  1.00  0.00           C
ATOM   3818  CG  TYR B  59     119.630  30.150  68.330  1.00  0.00           C
ATOM   3819  CD1 TYR B  59     119.510  31.240  69.160  1.00  0.00           C
ATOM   3820  CE1 TYR B  59     118.960  31.130  70.420  1.00  0.00           C
ATOM   3821  CZ  TYR B  59     118.510  29.910  70.840  1.00  0.00           C
ATOM   3822  OH  TYR B  59     117.870  29.730  72.090  1.00  0.00           O
ATOM   3823  CD2 TYR B  59     119.200  28.920  68.780  1.00  0.00           C
ATOM   3824  CE2 TYR B  59     118.630  28.810  70.020  1.00  0.00           C
ATOM   3825  C   TYR B  59     119.750  31.380  64.780  1.00  0.00           C
ATOM   3826  O   TYR B  59     120.320  30.580  64.040  1.00  0.00           O
ATOM   3827  N   VAL B  60     119.720  32.700  64.510  1.00  0.00           N
ATOM   3828  CA  VAL B  60     120.210  33.270  63.290  1.00  0.00           C
ATOM   3829  CB  VAL B  60     119.100  33.820  62.450  1.00  0.00           C
ATOM   3830  CG1 VAL B  60     118.350  32.610  61.850  1.00  0.00           C
ATOM   3831  CG2 VAL B  60     118.120  34.710  63.230  1.00  0.00           C
ATOM   3832  C   VAL B  60     121.220  34.320  63.600  1.00  0.00           C
ATOM   3833  O   VAL B  60     121.100  34.970  64.640  1.00  0.00           O
ATOM   3834  N   PRO B  61     122.270  34.540  62.860  1.00  0.00           N
ATOM   3835  CD  PRO B  61     122.570  33.790  61.650  1.00  0.00           C
ATOM   3836  CA  PRO B  61     123.340  35.410  63.250  1.00  0.00           C
ATOM   3837  CB  PRO B  61     124.540  34.930  62.420  1.00  0.00           C
ATOM   3838  CG  PRO B  61     123.920  34.330  61.150  1.00  0.00           C
ATOM   3839  C   PRO B  61     123.070  36.850  62.970  1.00  0.00           C
ATOM   3840  O   PRO B  61     122.420  37.200  61.980  1.00  0.00           O
ATOM   3841  N   ARG B  62     123.630  37.700  63.840  1.00  0.00           N
ATOM   3842  CA  ARG B  62     123.590  39.130  63.730  1.00  0.00           C
ATOM   3843  CB  ARG B  62     123.680  39.790  65.120  1.00  0.00           C
ATOM   3844  CG  ARG B  62     123.390  41.290  65.200  1.00  0.00           C
ATOM   3845  CD  ARG B  62     123.590  41.940  66.570  1.00  0.00           C
ATOM   3846  NE  ARG B  62     122.660  41.200  67.460  1.00  0.00           N
ATOM   3847  CZ  ARG B  62     123.080  40.300  68.410  1.00  0.00           C
ATOM   3848  NH1 ARG B  62     124.390  40.010  68.630  1.00  0.00           N
ATOM   3849  NH2 ARG B  62     122.220  39.650  69.240  1.00  0.00           N
ATOM   3850  C   ARG B  62     124.640  39.570  62.770  1.00  0.00           C
ATOM   3851  O   ARG B  62     125.600  40.260  63.100  1.00  0.00           O
ATOM   3852  N   ALA B  63     124.490  39.140  61.500  1.00  0.00           N
ATOM   3853  CA  ALA B  63     125.460  39.320  60.460  1.00  0.00           C
ATOM   3854  CB  ALA B  63     125.850  37.930  59.930  1.00  0.00           C
ATOM   3855  C   ALA B  63     124.910  40.140  59.340  1.00  0.00           C
ATOM   3856  O   ALA B  63     123.720  40.080  59.040  1.00  0.00           O
ATOM   3857  N   ILE B  64     125.790  40.910  58.690  1.00  0.00           N
ATOM   3858  CA  ILE B  64     125.500  41.740  57.560  1.00  0.00           C
ATOM   3859  CB  ILE B  64     125.550  43.200  57.910  1.00  0.00           C
ATOM   3860  CG2 ILE B  64     125.330  44.060  56.650  1.00  0.00           C
ATOM   3861  CG1 ILE B  64     124.570  43.560  59.040  1.00  0.00           C
ATOM   3862  CD  ILE B  64     124.630  44.990  59.580  1.00  0.00           C
ATOM   3863  C   ILE B  64     126.490  41.450  56.480  1.00  0.00           C
ATOM   3864  O   ILE B  64     127.690  41.560  56.710  1.00  0.00           O
ATOM   3865  N   LEU B  65     126.030  41.060  55.280  1.00  0.00           N
ATOM   3866  CA  LEU B  65     126.850  40.690  54.160  1.00  0.00           C
ATOM   3867  CB  LEU B  65     126.340  39.430  53.440  1.00  0.00           C
ATOM   3868  CG  LEU B  65     126.320  38.110  54.220  1.00  0.00           C
ATOM   3869  CD1 LEU B  65     127.500  37.870  55.180  1.00  0.00           C
ATOM   3870  CD2 LEU B  65     125.030  37.890  55.030  1.00  0.00           C
ATOM   3871  C   LEU B  65     126.880  41.800  53.170  1.00  0.00           C
ATOM   3872  O   LEU B  65     125.840  42.090  52.570  1.00  0.00           O
ATOM   3873  N   VAL B  66     128.020  42.470  52.960  1.00  0.00           N
ATOM   3874  CA  VAL B  66     128.150  43.630  52.120  1.00  0.00           C
ATOM   3875  CB  VAL B  66     128.650  44.850  52.840  1.00  0.00           C
ATOM   3876  CG1 VAL B  66     128.570  46.100  51.950  1.00  0.00           C
ATOM   3877  CG2 VAL B  66     127.890  45.050  54.160  1.00  0.00           C
ATOM   3878  C   VAL B  66     129.030  43.310  50.960  1.00  0.00           C
ATOM   3879  O   VAL B  66     130.190  42.910  51.100  1.00  0.00           O
ATOM   3880  N   ASP B  67     128.560  43.530  49.720  1.00  0.00           N
ATOM   3881  CA  ASP B  67     129.400  43.520  48.550  1.00  0.00           C
ATOM   3882  CB  ASP B  67     129.440  42.100  47.960  1.00  0.00           C
ATOM   3883  CG  ASP B  67     130.710  41.860  47.140  1.00  0.00           C
ATOM   3884  OD1 ASP B  67     131.500  40.940  47.470  1.00  0.00           O
ATOM   3885  OD2 ASP B  67     130.910  42.580  46.130  1.00  0.00           O
ATOM   3886  C   ASP B  67     128.790  44.540  47.650  1.00  0.00           C
ATOM   3887  O   ASP B  67     127.770  45.170  47.910  1.00  0.00           O
ATOM   3888  N   LEU B  68     129.450  44.790  46.500  1.00  0.00           N
ATOM   3889  CA  LEU B  68     129.060  45.700  45.460  1.00  0.00           C
ATOM   3890  CB  LEU B  68     130.180  46.700  45.120  1.00  0.00           C
ATOM   3891  CG  LEU B  68     130.570  47.640  46.270  1.00  0.00           C
ATOM   3892  CD1 LEU B  68     131.680  48.600  45.810  1.00  0.00           C
ATOM   3893  CD2 LEU B  68     129.400  48.430  46.870  1.00  0.00           C
ATOM   3894  C   LEU B  68     128.680  44.930  44.250  1.00  0.00           C
ATOM   3895  O   LEU B  68     128.420  45.500  43.190  1.00  0.00           O
ATOM   3896  N   GLU B  69     128.600  43.590  44.350  1.00  0.00           N
ATOM   3897  CA  GLU B  69     128.230  42.770  43.240  1.00  0.00           C
ATOM   3898  CB  GLU B  69     129.460  42.520  42.350  1.00  0.00           C
ATOM   3899  CG  GLU B  69     129.200  41.890  40.980  1.00  0.00           C
ATOM   3900  CD  GLU B  69     130.510  41.820  40.210  1.00  0.00           C
ATOM   3901  OE1 GLU B  69     131.500  41.250  40.730  1.00  0.00           O
ATOM   3902  OE2 GLU B  69     130.560  42.320  39.060  1.00  0.00           O
ATOM   3903  C   GLU B  69     127.720  41.450  43.710  1.00  0.00           C
ATOM   3904  O   GLU B  69     128.300  40.930  44.660  1.00  0.00           O
ATOM   3905  N   PRO B  70     126.670  40.850  43.250  1.00  0.00           N
ATOM   3906  CD  PRO B  70     125.930  41.360  42.100  1.00  0.00           C
ATOM   3907  CA  PRO B  70     126.000  39.820  43.990  1.00  0.00           C
ATOM   3908  CB  PRO B  70     124.560  39.950  43.470  1.00  0.00           C
ATOM   3909  CG  PRO B  70     124.710  40.430  42.020  1.00  0.00           C
ATOM   3910  C   PRO B  70     126.580  38.480  43.710  1.00  0.00           C
ATOM   3911  O   PRO B  70     126.000  37.480  44.130  1.00  0.00           O
ATOM   3912  N   GLY B  71     127.730  38.370  43.020  1.00  0.00           N
ATOM   3913  CA  GLY B  71     128.370  37.110  42.800  1.00  0.00           C
ATOM   3914  C   GLY B  71     128.890  36.470  44.040  1.00  0.00           C
ATOM   3915  O   GLY B  71     128.950  35.240  44.140  1.00  0.00           O
ATOM   3916  N   THR B  72     129.220  37.250  45.080  1.00  0.00           N
ATOM   3917  CA  THR B  72     129.650  36.730  46.350  1.00  0.00           C
ATOM   3918  CB  THR B  72     130.230  37.830  47.190  1.00  0.00           C
ATOM   3919  OG1 THR B  72     131.340  38.400  46.510  1.00  0.00           O
ATOM   3920  CG2 THR B  72     130.830  37.360  48.520  1.00  0.00           C
ATOM   3921  C   THR B  72     128.540  36.090  47.110  1.00  0.00           C
ATOM   3922  O   THR B  72     128.720  35.060  47.750  1.00  0.00           O
ATOM   3923  N   MET B  73     127.300  36.620  47.040  1.00  0.00           N
ATOM   3924  CA  MET B  73     126.160  36.050  47.700  1.00  0.00           C
ATOM   3925  CB  MET B  73     124.940  36.930  47.390  1.00  0.00           C
ATOM   3926  CG  MET B  73     123.610  36.450  47.980  1.00  0.00           C
ATOM   3927  SD  MET B  73     122.220  37.610  47.870  1.00  0.00           S
ATOM   3928  CE  MET B  73     121.840  37.250  46.130  1.00  0.00           C
ATOM   3929  C   MET B  73     125.890  34.650  47.280  1.00  0.00           C
ATOM   3930  O   MET B  73     125.440  33.850  48.100  1.00  0.00           O
ATOM   3931  N   ASP B  74     126.180  34.260  46.030  1.00  0.00           N
ATOM   3932  CA  ASP B  74     126.110  32.930  45.490  1.00  0.00           C
ATOM   3933  CB  ASP B  74     126.440  32.940  43.990  1.00  0.00           C
ATOM   3934  CG  ASP B  74     125.430  33.720  43.170  1.00  0.00           C
ATOM   3935  OD1 ASP B  74     125.800  34.310  42.120  1.00  0.00           O
ATOM   3936  OD2 ASP B  74     124.230  33.760  43.550  1.00  0.00           O
ATOM   3937  C   ASP B  74     126.970  31.990  46.270  1.00  0.00           C
ATOM   3938  O   ASP B  74     126.600  30.840  46.520  1.00  0.00           O
ATOM   3939  N   SER B  75     128.180  32.400  46.680  1.00  0.00           N
ATOM   3940  CA  SER B  75     129.100  31.590  47.420  1.00  0.00           C
ATOM   3941  CB  SER B  75     130.490  32.230  47.490  1.00  0.00           C
ATOM   3942  OG  SER B  75     131.060  32.340  46.200  1.00  0.00           O
ATOM   3943  C   SER B  75     128.670  31.390  48.840  1.00  0.00           C
ATOM   3944  O   SER B  75     128.740  30.310  49.430  1.00  0.00           O
ATOM   3945  N   VAL B  76     128.150  32.450  49.480  1.00  0.00           N
ATOM   3946  CA  VAL B  76     127.640  32.480  50.820  1.00  0.00           C
ATOM   3947  CB  VAL B  76     127.550  33.870  51.380  1.00  0.00           C
ATOM   3948  CG1 VAL B  76     126.930  33.890  52.790  1.00  0.00           C
ATOM   3949  CG2 VAL B  76     128.940  34.530  51.410  1.00  0.00           C
ATOM   3950  C   VAL B  76     126.390  31.690  50.980  1.00  0.00           C
ATOM   3951  O   VAL B  76     126.230  30.890  51.900  1.00  0.00           O
ATOM   3952  N   ARG B  77     125.430  31.870  50.060  1.00  0.00           N
ATOM   3953  CA  ARG B  77     124.160  31.220  50.200  1.00  0.00           C
ATOM   3954  CB  ARG B  77     123.240  31.910  49.190  1.00  0.00           C
ATOM   3955  CG  ARG B  77     121.790  31.400  49.210  1.00  0.00           C
ATOM   3956  CD  ARG B  77     120.840  32.410  48.560  1.00  0.00           C
ATOM   3957  NE  ARG B  77     120.750  33.510  49.560  1.00  0.00           N
ATOM   3958  CZ  ARG B  77     120.220  34.750  49.310  1.00  0.00           C
ATOM   3959  NH1 ARG B  77     119.680  35.090  48.110  1.00  0.00           N
ATOM   3960  NH2 ARG B  77     120.200  35.660  50.320  1.00  0.00           N
ATOM   3961  C   ARG B  77     124.170  29.750  49.930  1.00  0.00           C
ATOM   3962  O   ARG B  77     123.510  29.010  50.650  1.00  0.00           O
ATOM   3963  N   SER B  78     124.930  29.300  48.920  1.00  0.00           N
ATOM   3964  CA  SER B  78     124.970  27.890  48.680  1.00  0.00           C
ATOM   3965  CB  SER B  78     125.270  27.600  47.200  1.00  0.00           C
ATOM   3966  OG  SER B  78     124.340  28.220  46.320  1.00  0.00           O
ATOM   3967  C   SER B  78     125.970  27.170  49.510  1.00  0.00           C
ATOM   3968  O   SER B  78     125.940  25.940  49.570  1.00  0.00           O
ATOM   3969  N   GLY B  79     126.940  27.870  50.130  1.00  0.00           N
ATOM   3970  CA  GLY B  79     127.930  27.210  50.920  1.00  0.00           C
ATOM   3971  C   GLY B  79     127.420  26.550  52.150  1.00  0.00           C
ATOM   3972  O   GLY B  79     126.230  26.610  52.480  1.00  0.00           O
ATOM   3973  N   PRO B  80     128.280  25.900  52.880  1.00  0.00           N
ATOM   3974  CD  PRO B  80     129.530  25.390  52.350  1.00  0.00           C
ATOM   3975  CA  PRO B  80     127.990  25.430  54.200  1.00  0.00           C
ATOM   3976  CB  PRO B  80     129.290  24.770  54.660  1.00  0.00           C
ATOM   3977  CG  PRO B  80     129.940  24.300  53.350  1.00  0.00           C
ATOM   3978  C   PRO B  80     127.590  26.470  55.190  1.00  0.00           C
ATOM   3979  O   PRO B  80     128.220  27.520  55.300  1.00  0.00           O
ATOM   3980  N   PHE B  81     126.440  26.250  55.860  1.00  0.00           N
ATOM   3981  CA  PHE B  81     125.770  27.200  56.680  1.00  0.00           C
ATOM   3982  CB  PHE B  81     126.480  27.570  58.000  1.00  0.00           C
ATOM   3983  CG  PHE B  81     126.710  26.370  58.860  1.00  0.00           C
ATOM   3984  CD1 PHE B  81     127.750  25.520  58.590  1.00  0.00           C
ATOM   3985  CE1 PHE B  81     127.950  24.410  59.370  1.00  0.00           C
ATOM   3986  CZ  PHE B  81     127.120  24.170  60.440  1.00  0.00           C
ATOM   3987  CD2 PHE B  81     125.900  26.150  59.940  1.00  0.00           C
ATOM   3988  CE2 PHE B  81     126.120  25.060  60.750  1.00  0.00           C
ATOM   3989  C   PHE B  81     125.300  28.420  55.970  1.00  0.00           C
ATOM   3990  O   PHE B  81     125.420  29.540  56.460  1.00  0.00           O
ATOM   3991  N   GLY B  82     124.840  28.220  54.720  1.00  0.00           N
ATOM   3992  CA  GLY B  82     124.500  29.280  53.820  1.00  0.00           C
ATOM   3993  C   GLY B  82     123.070  29.700  53.900  1.00  0.00           C
ATOM   3994  O   GLY B  82     122.720  30.790  53.440  1.00  0.00           O
ATOM   3995  N   GLN B  83     122.170  28.890  54.480  1.00  0.00           N
ATOM   3996  CA  GLN B  83     120.770  29.210  54.480  1.00  0.00           C
ATOM   3997  CB  GLN B  83     119.920  27.930  54.390  1.00  0.00           C
ATOM   3998  CG  GLN B  83     120.080  27.150  53.080  1.00  0.00           C
ATOM   3999  CD  GLN B  83     119.540  27.970  51.920  1.00  0.00           C
ATOM   4000  OE1 GLN B  83     118.340  28.230  51.840  1.00  0.00           O
ATOM   4001  NE2 GLN B  83     120.440  28.380  50.990  1.00  0.00           N
ATOM   4002  C   GLN B  83     120.390  30.010  55.680  1.00  0.00           C
ATOM   4003  O   GLN B  83     119.420  30.760  55.630  1.00  0.00           O
ATOM   4004  N   ILE B  84     121.090  29.850  56.810  1.00  0.00           N
ATOM   4005  CA  ILE B  84     120.760  30.500  58.040  1.00  0.00           C
ATOM   4006  CB  ILE B  84     121.450  29.870  59.210  1.00  0.00           C
ATOM   4007  CG2 ILE B  84     120.720  28.560  59.570  1.00  0.00           C
ATOM   4008  CG1 ILE B  84     122.930  29.500  59.040  1.00  0.00           C
ATOM   4009  CD  ILE B  84     123.920  30.660  59.120  1.00  0.00           C
ATOM   4010  C   ILE B  84     120.960  31.980  58.080  1.00  0.00           C
ATOM   4011  O   ILE B  84     120.560  32.610  59.060  1.00  0.00           O
ATOM   4012  N   PHE B  85     121.490  32.570  57.000  1.00  0.00           N
ATOM   4013  CA  PHE B  85     121.580  33.990  56.920  1.00  0.00           C
ATOM   4014  CB  PHE B  85     122.640  34.500  55.930  1.00  0.00           C
ATOM   4015  CG  PHE B  85     123.990  34.020  56.340  1.00  0.00           C
ATOM   4016  CD1 PHE B  85     124.590  32.980  55.680  1.00  0.00           C
ATOM   4017  CE1 PHE B  85     125.860  32.580  56.030  1.00  0.00           C
ATOM   4018  CZ  PHE B  85     126.550  33.260  57.010  1.00  0.00           C
ATOM   4019  CD2 PHE B  85     124.680  34.680  57.330  1.00  0.00           C
ATOM   4020  CE2 PHE B  85     125.960  34.300  57.690  1.00  0.00           C
ATOM   4021  C   PHE B  85     120.310  34.710  56.600  1.00  0.00           C
ATOM   4022  O   PHE B  85     119.550  34.260  55.750  1.00  0.00           O
ATOM   4023  N   ARG B  86     119.980  35.800  57.320  1.00  0.00           N
ATOM   4024  CA  ARG B  86     118.770  36.530  57.080  1.00  0.00           C
ATOM   4025  CB  ARG B  86     118.620  37.540  58.230  1.00  0.00           C
ATOM   4026  CG  ARG B  86     118.230  36.900  59.560  1.00  0.00           C
ATOM   4027  CD  ARG B  86     118.560  37.750  60.790  1.00  0.00           C
ATOM   4028  NE  ARG B  86     117.930  39.080  60.610  1.00  0.00           N
ATOM   4029  CZ  ARG B  86     118.290  40.190  61.330  1.00  0.00           C
ATOM   4030  NH1 ARG B  86     119.150  40.180  62.390  1.00  0.00           N
ATOM   4031  NH2 ARG B  86     117.890  41.420  60.890  1.00  0.00           N
ATOM   4032  C   ARG B  86     118.630  37.210  55.770  1.00  0.00           C
ATOM   4033  O   ARG B  86     119.560  37.950  55.450  1.00  0.00           O
ATOM   4034  N   PRO B  87     117.630  37.110  54.940  1.00  0.00           N
ATOM   4035  CD  PRO B  87     116.650  36.050  55.070  1.00  0.00           C
ATOM   4036  CA  PRO B  87     117.650  37.660  53.610  1.00  0.00           C
ATOM   4037  CB  PRO B  87     116.280  37.330  53.020  1.00  0.00           C
ATOM   4038  CG  PRO B  87     115.900  36.020  53.720  1.00  0.00           C
ATOM   4039  C   PRO B  87     117.960  39.100  53.410  1.00  0.00           C
ATOM   4040  O   PRO B  87     118.800  39.470  52.590  1.00  0.00           O
ATOM   4041  N   ASP B  88     117.300  39.970  54.200  1.00  0.00           N
ATOM   4042  CA  ASP B  88     117.530  41.380  54.090  1.00  0.00           C
ATOM   4043  CB  ASP B  88     116.340  42.120  54.710  1.00  0.00           C
ATOM   4044  CG  ASP B  88     115.060  41.950  53.910  1.00  0.00           C
ATOM   4045  OD1 ASP B  88     115.090  42.180  52.670  1.00  0.00           O
ATOM   4046  OD2 ASP B  88     113.990  41.620  54.490  1.00  0.00           O
ATOM   4047  C   ASP B  88     118.810  41.840  54.700  1.00  0.00           C
ATOM   4048  O   ASP B  88     119.140  43.030  54.660  1.00  0.00           O
ATOM   4049  N   ASN B  89     119.640  40.920  55.230  1.00  0.00           N
ATOM   4050  CA  ASN B  89     120.940  41.220  55.740  1.00  0.00           C
ATOM   4051  CB  ASN B  89     121.260  40.330  56.950  1.00  0.00           C
ATOM   4052  CG  ASN B  89     120.370  40.730  58.120  1.00  0.00           C
ATOM   4053  OD1 ASN B  89     119.160  40.900  58.040  1.00  0.00           O
ATOM   4054  ND2 ASN B  89     121.060  40.900  59.290  1.00  0.00           N
ATOM   4055  C   ASN B  89     122.010  40.980  54.740  1.00  0.00           C
ATOM   4056  O   ASN B  89     123.200  41.120  55.040  1.00  0.00           O
ATOM   4057  N   PHE B  90     121.600  40.660  53.500  1.00  0.00           N
ATOM   4058  CA  PHE B  90     122.430  40.570  52.340  1.00  0.00           C
ATOM   4059  CB  PHE B  90     122.000  39.440  51.380  1.00  0.00           C
ATOM   4060  CG  PHE B  90     122.470  38.130  51.910  1.00  0.00           C
ATOM   4061  CD1 PHE B  90     121.650  37.370  52.700  1.00  0.00           C
ATOM   4062  CE1 PHE B  90     122.020  36.110  53.080  1.00  0.00           C
ATOM   4063  CZ  PHE B  90     123.240  35.590  52.700  1.00  0.00           C
ATOM   4064  CD2 PHE B  90     123.680  37.600  51.510  1.00  0.00           C
ATOM   4065  CE2 PHE B  90     124.080  36.360  51.920  1.00  0.00           C
ATOM   4066  C   PHE B  90     122.220  41.860  51.610  1.00  0.00           C
ATOM   4067  O   PHE B  90     121.200  42.080  50.960  1.00  0.00           O
ATOM   4068  N   VAL B  91     123.220  42.750  51.750  1.00  0.00           N
ATOM   4069  CA  VAL B  91     123.220  44.020  51.100  1.00  0.00           C
ATOM   4070  CB  VAL B  91     123.550  45.150  52.040  1.00  0.00           C
ATOM   4071  CG1 VAL B  91     123.530  46.500  51.310  1.00  0.00           C
ATOM   4072  CG2 VAL B  91     122.550  45.060  53.200  1.00  0.00           C
ATOM   4073  C   VAL B  91     124.130  43.950  49.920  1.00  0.00           C
ATOM   4074  O   VAL B  91     125.250  43.450  49.990  1.00  0.00           O
ATOM   4075  N   PHE B  92     123.670  44.430  48.740  1.00  0.00           N
ATOM   4076  CA  PHE B  92     124.410  44.230  47.540  1.00  0.00           C
ATOM   4077  CB  PHE B  92     124.530  42.800  46.990  1.00  0.00           C
ATOM   4078  CG  PHE B  92     123.190  42.230  46.670  1.00  0.00           C
ATOM   4079  CD1 PHE B  92     122.570  42.490  45.470  1.00  0.00           C
ATOM   4080  CE1 PHE B  92     121.310  42.010  45.190  1.00  0.00           C
ATOM   4081  CZ  PHE B  92     120.660  41.250  46.130  1.00  0.00           C
ATOM   4082  CD2 PHE B  92     122.550  41.420  47.580  1.00  0.00           C
ATOM   4083  CE2 PHE B  92     121.280  40.960  47.320  1.00  0.00           C
ATOM   4084  C   PHE B  92     124.110  45.190  46.450  1.00  0.00           C
ATOM   4085  O   PHE B  92     122.970  45.570  46.160  1.00  0.00           O
ATOM   4086  N   GLY B  93     125.180  45.680  45.790  1.00  0.00           N
ATOM   4087  CA  GLY B  93     125.130  46.470  44.600  1.00  0.00           C
ATOM   4088  C   GLY B  93     125.140  45.590  43.400  1.00  0.00           C
ATOM   4089  O   GLY B  93     125.040  44.370  43.510  1.00  0.00           O
ATOM   4090  N   GLN B  94     125.270  46.160  42.180  1.00  0.00           N
ATOM   4091  CA  GLN B  94     125.420  45.440  40.960  1.00  0.00           C
ATOM   4092  CB  GLN B  94     124.270  45.890  40.040  1.00  0.00           C
ATOM   4093  CG  GLN B  94     122.870  45.510  40.520  1.00  0.00           C
ATOM   4094  CD  GLN B  94     122.800  43.990  40.590  1.00  0.00           C
ATOM   4095  OE1 GLN B  94     123.130  43.290  39.640  1.00  0.00           O
ATOM   4096  NE2 GLN B  94     122.450  43.450  41.790  1.00  0.00           N
ATOM   4097  C   GLN B  94     126.680  45.670  40.210  1.00  0.00           C
ATOM   4098  O   GLN B  94     127.130  44.910  39.360  1.00  0.00           O
ATOM   4099  N   SER B  95     127.330  46.820  40.480  1.00  0.00           N
ATOM   4100  CA  SER B  95     128.430  47.380  39.760  1.00  0.00           C
ATOM   4101  CB  SER B  95     128.620  48.850  40.170  1.00  0.00           C
ATOM   4102  OG  SER B  95     127.450  49.590  39.870  1.00  0.00           O
ATOM   4103  C   SER B  95     129.760  46.700  39.830  1.00  0.00           C
ATOM   4104  O   SER B  95     130.480  46.590  38.840  1.00  0.00           O
ATOM   4105  N   GLY B  96     130.110  46.170  41.020  1.00  0.00           N
ATOM   4106  CA  GLY B  96     131.440  45.750  41.340  1.00  0.00           C
ATOM   4107  C   GLY B  96     132.380  46.890  41.520  1.00  0.00           C
ATOM   4108  O   GLY B  96     132.020  48.060  41.390  1.00  0.00           O
ATOM   4109  N   ALA B  97     133.630  46.630  41.950  1.00  0.00           N
ATOM   4110  CA  ALA B  97     134.590  47.610  42.310  1.00  0.00           C
ATOM   4111  CB  ALA B  97     135.070  47.300  43.740  1.00  0.00           C
ATOM   4112  C   ALA B  97     135.790  47.660  41.430  1.00  0.00           C
ATOM   4113  O   ALA B  97     136.440  48.700  41.320  1.00  0.00           O
ATOM   4114  N   GLY B  98     136.130  46.570  40.710  1.00  0.00           N
ATOM   4115  CA  GLY B  98     137.170  46.490  39.740  1.00  0.00           C
ATOM   4116  C   GLY B  98     138.530  46.810  40.250  1.00  0.00           C
ATOM   4117  O   GLY B  98     139.380  47.300  39.510  1.00  0.00           O
ATOM   4118  N   ASN B  99     138.790  46.590  41.550  1.00  0.00           N
ATOM   4119  CA  ASN B  99     139.990  46.920  42.270  1.00  0.00           C
ATOM   4120  CB  ASN B  99     141.280  46.170  41.880  1.00  0.00           C
ATOM   4121  CG  ASN B  99     141.010  44.800  41.260  1.00  0.00           C
ATOM   4122  OD1 ASN B  99     141.260  44.640  40.060  1.00  0.00           O
ATOM   4123  ND2 ASN B  99     140.530  43.780  42.010  1.00  0.00           N
ATOM   4124  C   ASN B  99     140.240  48.360  42.510  1.00  0.00           C
ATOM   4125  O   ASN B  99     141.320  48.770  42.950  1.00  0.00           O
ATOM   4126  N   ASN B 100     139.220  49.210  42.270  1.00  0.00           N
ATOM   4127  CA  ASN B 100     139.300  50.620  42.500  1.00  0.00           C
ATOM   4128  CB  ASN B 100     138.500  51.250  41.350  1.00  0.00           C
ATOM   4129  CG  ASN B 100     138.790  52.740  41.280  1.00  0.00           C
ATOM   4130  OD1 ASN B 100     139.000  53.450  42.270  1.00  0.00           O
ATOM   4131  ND2 ASN B 100     138.820  53.260  40.020  1.00  0.00           N
ATOM   4132  C   ASN B 100     138.730  50.980  43.830  1.00  0.00           C
ATOM   4133  O   ASN B 100     137.550  50.820  44.140  1.00  0.00           O
ATOM   4134  N   TRP B 101     139.570  51.560  44.690  1.00  0.00           N
ATOM   4135  CA  TRP B 101     139.140  52.030  45.970  1.00  0.00           C
ATOM   4136  CB  TRP B 101     140.400  52.530  46.700  1.00  0.00           C
ATOM   4137  CG  TRP B 101     140.300  52.830  48.180  1.00  0.00           C
ATOM   4138  CD1 TRP B 101     140.440  52.010  49.260  1.00  0.00           C
ATOM   4139  NE1 TRP B 101     140.290  52.740  50.400  1.00  0.00           N
ATOM   4140  CE2 TRP B 101     140.000  54.050  50.080  1.00  0.00           C
ATOM   4141  CD2 TRP B 101     139.990  54.140  48.680  1.00  0.00           C
ATOM   4142  CE3 TRP B 101     139.780  55.340  48.050  1.00  0.00           C
ATOM   4143  CZ3 TRP B 101     139.630  56.440  48.850  1.00  0.00           C
ATOM   4144  CZ2 TRP B 101     139.830  55.160  50.860  1.00  0.00           C
ATOM   4145  CH2 TRP B 101     139.650  56.360  50.220  1.00  0.00           C
ATOM   4146  C   TRP B 101     138.150  53.150  45.910  1.00  0.00           C
ATOM   4147  O   TRP B 101     137.240  53.240  46.730  1.00  0.00           O
ATOM   4148  N   ALA B 102     138.230  54.000  44.870  1.00  0.00           N
ATOM   4149  CA  ALA B 102     137.380  55.140  44.780  1.00  0.00           C
ATOM   4150  CB  ALA B 102     137.990  56.120  43.770  1.00  0.00           C
ATOM   4151  C   ALA B 102     136.020  54.690  44.350  1.00  0.00           C
ATOM   4152  O   ALA B 102     135.060  55.400  44.630  1.00  0.00           O
ATOM   4153  N   LYS B 103     135.880  53.540  43.670  1.00  0.00           N
ATOM   4154  CA  LYS B 103     134.590  53.030  43.300  1.00  0.00           C
ATOM   4155  CB  LYS B 103     134.680  51.890  42.270  1.00  0.00           C
ATOM   4156  CG  LYS B 103     134.840  52.430  40.840  1.00  0.00           C
ATOM   4157  CD  LYS B 103     134.930  51.300  39.810  1.00  0.00           C
ATOM   4158  CE  LYS B 103     134.720  51.760  38.360  1.00  0.00           C
ATOM   4159  NZ  LYS B 103     133.270  51.840  38.080  1.00  0.00           N
ATOM   4160  C   LYS B 103     133.820  52.650  44.510  1.00  0.00           C
ATOM   4161  O   LYS B 103     132.600  52.790  44.630  1.00  0.00           O
ATOM   4162  N   GLY B 104     134.510  52.170  45.560  1.00  0.00           N
ATOM   4163  CA  GLY B 104     133.890  51.710  46.760  1.00  0.00           C
ATOM   4164  C   GLY B 104     133.660  52.850  47.690  1.00  0.00           C
ATOM   4165  O   GLY B 104     132.720  52.870  48.480  1.00  0.00           O
ATOM   4166  N   HIS B 105     134.610  53.810  47.730  1.00  0.00           N
ATOM   4167  CA  HIS B 105     134.570  54.890  48.660  1.00  0.00           C
ATOM   4168  CB  HIS B 105     136.010  55.290  49.030  1.00  0.00           C
ATOM   4169  ND1 HIS B 105     135.620  57.310  50.540  1.00  0.00           N
ATOM   4170  CG  HIS B 105     136.140  56.050  50.320  1.00  0.00           C
ATOM   4171  CE1 HIS B 105     135.900  57.600  51.840  1.00  0.00           C
ATOM   4172  NE2 HIS B 105     136.580  56.650  52.460  1.00  0.00           N
ATOM   4173  CD2 HIS B 105     136.720  55.670  51.490  1.00  0.00           C
ATOM   4174  C   HIS B 105     133.850  56.130  48.270  1.00  0.00           C
ATOM   4175  O   HIS B 105     133.140  56.760  49.060  1.00  0.00           O
ATOM   4176  N   TYR B 106     134.010  56.610  47.030  1.00  0.00           N
ATOM   4177  CA  TYR B 106     133.430  57.830  46.550  1.00  0.00           C
ATOM   4178  CB  TYR B 106     134.440  58.530  45.620  1.00  0.00           C
ATOM   4179  CG  TYR B 106     135.380  59.290  46.500  1.00  0.00           C
ATOM   4180  CD1 TYR B 106     134.950  60.550  46.840  1.00  0.00           C
ATOM   4181  CE1 TYR B 106     135.730  61.330  47.660  1.00  0.00           C
ATOM   4182  CZ  TYR B 106     136.930  60.850  48.150  1.00  0.00           C
ATOM   4183  OH  TYR B 106     137.740  61.680  48.940  1.00  0.00           O
ATOM   4184  CD2 TYR B 106     136.580  58.820  46.970  1.00  0.00           C
ATOM   4185  CE2 TYR B 106     137.340  59.590  47.810  1.00  0.00           C
ATOM   4186  C   TYR B 106     132.170  57.620  45.780  1.00  0.00           C
ATOM   4187  O   TYR B 106     131.170  58.260  46.100  1.00  0.00           O
ATOM   4188  N   THR B 107     132.180  56.790  44.720  1.00  0.00           N
ATOM   4189  CA  THR B 107     131.130  56.640  43.760  1.00  0.00           C
ATOM   4190  CB  THR B 107     131.600  56.550  42.340  1.00  0.00           C
ATOM   4191  OG1 THR B 107     132.600  55.560  42.130  1.00  0.00           O
ATOM   4192  CG2 THR B 107     132.190  57.910  41.910  1.00  0.00           C
ATOM   4193  C   THR B 107     130.190  55.550  44.140  1.00  0.00           C
ATOM   4194  O   THR B 107     129.310  55.820  44.950  1.00  0.00           O
ATOM   4195  N   GLU B 108     130.320  54.320  43.600  1.00  0.00           N
ATOM   4196  CA  GLU B 108     129.320  53.300  43.670  1.00  0.00           C
ATOM   4197  CB  GLU B 108     129.780  52.030  42.940  1.00  0.00           C
ATOM   4198  CG  GLU B 108     130.280  52.210  41.510  1.00  0.00           C
ATOM   4199  CD  GLU B 108     129.230  52.730  40.540  1.00  0.00           C
ATOM   4200  OE1 GLU B 108     128.160  52.080  40.380  1.00  0.00           O
ATOM   4201  OE2 GLU B 108     129.470  53.800  39.920  1.00  0.00           O
ATOM   4202  C   GLU B 108     128.900  52.840  45.020  1.00  0.00           C
ATOM   4203  O   GLU B 108     127.740  52.510  45.290  1.00  0.00           O
ATOM   4204  N   GLY B 109     129.850  52.820  45.970  1.00  0.00           N
ATOM   4205  CA  GLY B 109     129.650  52.480  47.340  1.00  0.00           C
ATOM   4206  C   GLY B 109     128.770  53.430  48.080  1.00  0.00           C
ATOM   4207  O   GLY B 109     128.080  53.080  49.030  1.00  0.00           O
ATOM   4208  N   ALA B 110     128.780  54.720  47.690  1.00  0.00           N
ATOM   4209  CA  ALA B 110     128.050  55.730  48.400  1.00  0.00           C
ATOM   4210  CB  ALA B 110     128.720  57.090  48.150  1.00  0.00           C
ATOM   4211  C   ALA B 110     126.610  55.730  48.020  1.00  0.00           C
ATOM   4212  O   ALA B 110     125.820  56.440  48.630  1.00  0.00           O
ATOM   4213  N   GLU B 111     126.170  54.940  47.020  1.00  0.00           N
ATOM   4214  CA  GLU B 111     124.800  54.750  46.660  1.00  0.00           C
ATOM   4215  CB  GLU B 111     124.710  54.510  45.140  1.00  0.00           C
ATOM   4216  CG  GLU B 111     125.080  55.760  44.330  1.00  0.00           C
ATOM   4217  CD  GLU B 111     124.860  55.480  42.850  1.00  0.00           C
ATOM   4218  OE1 GLU B 111     123.980  56.150  42.250  1.00  0.00           O
ATOM   4219  OE2 GLU B 111     125.510  54.560  42.280  1.00  0.00           O
ATOM   4220  C   GLU B 111     124.220  53.590  47.400  1.00  0.00           C
ATOM   4221  O   GLU B 111     123.020  53.360  47.410  1.00  0.00           O
ATOM   4222  N   LEU B 112     125.060  52.810  48.120  1.00  0.00           N
ATOM   4223  CA  LEU B 112     124.710  51.680  48.910  1.00  0.00           C
ATOM   4224  CB  LEU B 112     125.640  50.530  48.470  1.00  0.00           C
ATOM   4225  CG  LEU B 112     125.160  49.150  48.960  1.00  0.00           C
ATOM   4226  CD1 LEU B 112     123.780  48.840  48.350  1.00  0.00           C
ATOM   4227  CD2 LEU B 112     126.130  48.050  48.520  1.00  0.00           C
ATOM   4228  C   LEU B 112     124.850  51.910  50.380  1.00  0.00           C
ATOM   4229  O   LEU B 112     124.230  51.230  51.190  1.00  0.00           O
ATOM   4230  N   VAL B 113     125.580  52.970  50.780  1.00  0.00           N
ATOM   4231  CA  VAL B 113     125.910  53.270  52.140  1.00  0.00           C
ATOM   4232  CB  VAL B 113     127.080  54.190  52.230  1.00  0.00           C
ATOM   4233  CG1 VAL B 113     126.710  55.680  52.130  1.00  0.00           C
ATOM   4234  CG2 VAL B 113     127.750  53.950  53.600  1.00  0.00           C
ATOM   4235  C   VAL B 113     124.810  53.690  53.060  1.00  0.00           C
ATOM   4236  O   VAL B 113     124.750  53.320  54.230  1.00  0.00           O
ATOM   4237  N   ASP B 114     123.790  54.420  52.570  1.00  0.00           N
ATOM   4238  CA  ASP B 114     122.690  54.780  53.400  1.00  0.00           C
ATOM   4239  CB  ASP B 114     121.840  55.940  52.840  1.00  0.00           C
ATOM   4240  CG  ASP B 114     121.060  56.560  53.990  1.00  0.00           C
ATOM   4241  OD1 ASP B 114     121.710  57.020  54.970  1.00  0.00           O
ATOM   4242  OD2 ASP B 114     119.810  56.620  53.970  1.00  0.00           O
ATOM   4243  C   ASP B 114     121.840  53.600  53.730  1.00  0.00           C
ATOM   4244  O   ASP B 114     121.400  53.400  54.860  1.00  0.00           O
ATOM   4245  N   SER B 115     121.570  52.690  52.770  1.00  0.00           N
ATOM   4246  CA  SER B 115     120.820  51.490  52.930  1.00  0.00           C
ATOM   4247  CB  SER B 115     120.720  50.640  51.650  1.00  0.00           C
ATOM   4248  OG  SER B 115     119.970  51.410  50.720  1.00  0.00           O
ATOM   4249  C   SER B 115     121.380  50.510  53.910  1.00  0.00           C
ATOM   4250  O   SER B 115     120.650  50.010  54.760  1.00  0.00           O
ATOM   4251  N   VAL B 116     122.710  50.290  53.900  1.00  0.00           N
ATOM   4252  CA  VAL B 116     123.360  49.440  54.840  1.00  0.00           C
ATOM   4253  CB  VAL B 116     124.670  48.950  54.290  1.00  0.00           C
ATOM   4254  CG1 VAL B 116     125.850  49.920  54.520  1.00  0.00           C
ATOM   4255  CG2 VAL B 116     124.990  47.580  54.920  1.00  0.00           C
ATOM   4256  C   VAL B 116     123.500  50.040  56.200  1.00  0.00           C
ATOM   4257  O   VAL B 116     123.450  49.340  57.210  1.00  0.00           O
ATOM   4258  N   LEU B 117     123.580  51.380  56.320  1.00  0.00           N
ATOM   4259  CA  LEU B 117     123.580  52.020  57.590  1.00  0.00           C
ATOM   4260  CB  LEU B 117     124.090  53.450  57.340  1.00  0.00           C
ATOM   4261  CG  LEU B 117     124.610  54.260  58.540  1.00  0.00           C
ATOM   4262  CD1 LEU B 117     125.840  53.620  59.210  1.00  0.00           C
ATOM   4263  CD2 LEU B 117     124.910  55.680  58.020  1.00  0.00           C
ATOM   4264  C   LEU B 117     122.270  52.050  58.300  1.00  0.00           C
ATOM   4265  O   LEU B 117     122.210  52.110  59.520  1.00  0.00           O
ATOM   4266  N   ASP B 118     121.180  51.930  57.510  1.00  0.00           N
ATOM   4267  CA  ASP B 118     119.880  51.640  58.040  1.00  0.00           C
ATOM   4268  CB  ASP B 118     118.880  51.930  56.910  1.00  0.00           C
ATOM   4269  CG  ASP B 118     117.460  51.610  57.330  1.00  0.00           C
ATOM   4270  OD1 ASP B 118     116.910  50.650  56.720  1.00  0.00           O
ATOM   4271  OD2 ASP B 118     116.890  52.270  58.250  1.00  0.00           O
ATOM   4272  C   ASP B 118     119.800  50.260  58.600  1.00  0.00           C
ATOM   4273  O   ASP B 118     119.050  50.030  59.550  1.00  0.00           O
ATOM   4274  N   VAL B 119     120.510  49.250  58.070  1.00  0.00           N
ATOM   4275  CA  VAL B 119     120.490  47.910  58.570  1.00  0.00           C
ATOM   4276  CB  VAL B 119     121.010  46.920  57.570  1.00  0.00           C
ATOM   4277  CG1 VAL B 119     120.980  45.490  58.120  1.00  0.00           C
ATOM   4278  CG2 VAL B 119     120.190  46.920  56.270  1.00  0.00           C
ATOM   4279  C   VAL B 119     121.270  47.860  59.830  1.00  0.00           C
ATOM   4280  O   VAL B 119     120.870  47.260  60.830  1.00  0.00           O
ATOM   4281  N   VAL B 120     122.420  48.570  59.900  1.00  0.00           N
ATOM   4282  CA  VAL B 120     123.080  48.790  61.150  1.00  0.00           C
ATOM   4283  CB  VAL B 120     124.350  49.550  60.930  1.00  0.00           C
ATOM   4284  CG1 VAL B 120     125.030  49.940  62.250  1.00  0.00           C
ATOM   4285  CG2 VAL B 120     125.260  48.650  60.090  1.00  0.00           C
ATOM   4286  C   VAL B 120     122.230  49.440  62.180  1.00  0.00           C
ATOM   4287  O   VAL B 120     122.160  48.920  63.290  1.00  0.00           O
ATOM   4288  N   ARG B 121     121.480  50.510  61.850  1.00  0.00           N
ATOM   4289  CA  ARG B 121     120.630  51.260  62.730  1.00  0.00           C
ATOM   4290  CB  ARG B 121     120.110  52.530  62.030  1.00  0.00           C
ATOM   4291  CG  ARG B 121     119.600  53.590  63.000  1.00  0.00           C
ATOM   4292  CD  ARG B 121     119.270  54.940  62.360  1.00  0.00           C
ATOM   4293  NE  ARG B 121     120.560  55.450  61.830  1.00  0.00           N
ATOM   4294  CZ  ARG B 121     120.870  55.660  60.510  1.00  0.00           C
ATOM   4295  NH1 ARG B 121     120.010  55.440  59.480  1.00  0.00           N
ATOM   4296  NH2 ARG B 121     122.120  56.120  60.200  1.00  0.00           N
ATOM   4297  C   ARG B 121     119.470  50.480  63.250  1.00  0.00           C
ATOM   4298  O   ARG B 121     118.970  50.790  64.330  1.00  0.00           O
ATOM   4299  N   LYS B 122     119.040  49.450  62.500  1.00  0.00           N
ATOM   4300  CA  LYS B 122     118.010  48.540  62.910  1.00  0.00           C
ATOM   4301  CB  LYS B 122     117.540  47.760  61.670  1.00  0.00           C
ATOM   4302  CG  LYS B 122     116.300  46.890  61.880  1.00  0.00           C
ATOM   4303  CD  LYS B 122     115.790  46.180  60.620  1.00  0.00           C
ATOM   4304  CE  LYS B 122     116.670  45.040  60.120  1.00  0.00           C
ATOM   4305  NZ  LYS B 122     116.100  44.450  58.890  1.00  0.00           N
ATOM   4306  C   LYS B 122     118.510  47.540  63.890  1.00  0.00           C
ATOM   4307  O   LYS B 122     117.830  47.260  64.880  1.00  0.00           O
ATOM   4308  N   GLU B 123     119.690  46.940  63.660  1.00  0.00           N
ATOM   4309  CA  GLU B 123     120.200  45.910  64.510  1.00  0.00           C
ATOM   4310  CB  GLU B 123     121.300  45.100  63.820  1.00  0.00           C
ATOM   4311  CG  GLU B 123     120.830  44.340  62.580  1.00  0.00           C
ATOM   4312  CD  GLU B 123     119.680  43.420  62.950  1.00  0.00           C
ATOM   4313  OE1 GLU B 123     119.900  42.530  63.810  1.00  0.00           O
ATOM   4314  OE2 GLU B 123     118.580  43.490  62.340  1.00  0.00           O
ATOM   4315  C   GLU B 123     120.700  46.390  65.830  1.00  0.00           C
ATOM   4316  O   GLU B 123     120.570  45.700  66.840  1.00  0.00           O
ATOM   4317  N   SER B 124     121.200  47.640  65.910  1.00  0.00           N
ATOM   4318  CA  SER B 124     121.520  48.370  67.100  1.00  0.00           C
ATOM   4319  CB  SER B 124     122.200  49.730  66.880  1.00  0.00           C
ATOM   4320  OG  SER B 124     123.390  49.510  66.140  1.00  0.00           O
ATOM   4321  C   SER B 124     120.360  48.610  68.010  1.00  0.00           C
ATOM   4322  O   SER B 124     120.500  48.560  69.230  1.00  0.00           O
ATOM   4323  N   GLU B 125     119.150  48.790  67.450  1.00  0.00           N
ATOM   4324  CA  GLU B 125     117.980  48.880  68.270  1.00  0.00           C
ATOM   4325  CB  GLU B 125     116.850  49.690  67.620  1.00  0.00           C
ATOM   4326  CG  GLU B 125     117.100  51.200  67.600  1.00  0.00           C
ATOM   4327  CD  GLU B 125     116.930  51.750  69.000  1.00  0.00           C
ATOM   4328  OE1 GLU B 125     115.770  51.680  69.480  1.00  0.00           O
ATOM   4329  OE2 GLU B 125     117.880  52.280  69.650  1.00  0.00           O
ATOM   4330  C   GLU B 125     117.450  47.550  68.670  1.00  0.00           C
ATOM   4331  O   GLU B 125     116.820  47.380  69.710  1.00  0.00           O
ATOM   4332  N   SER B 126     117.750  46.510  67.870  1.00  0.00           N
ATOM   4333  CA  SER B 126     117.170  45.210  68.020  1.00  0.00           C
ATOM   4334  CB  SER B 126     117.010  44.550  66.640  1.00  0.00           C
ATOM   4335  OG  SER B 126     116.200  45.360  65.800  1.00  0.00           O
ATOM   4336  C   SER B 126     118.020  44.290  68.820  1.00  0.00           C
ATOM   4337  O   SER B 126     118.090  43.070  68.640  1.00  0.00           O
ATOM   4338  N   CYS B 127     118.700  44.900  69.810  1.00  0.00           N
ATOM   4339  CA  CYS B 127     119.400  44.280  70.890  1.00  0.00           C
ATOM   4340  CB  CYS B 127     120.800  43.750  70.540  1.00  0.00           C
ATOM   4341  SG  CYS B 127     121.830  44.940  69.640  1.00  0.00           S
ATOM   4342  C   CYS B 127     119.470  45.300  71.970  1.00  0.00           C
ATOM   4343  O   CYS B 127     119.240  46.500  71.760  1.00  0.00           O
ATOM   4344  N   ASP B 128     119.770  44.930  73.230  1.00  0.00           N
ATOM   4345  CA  ASP B 128     119.690  45.790  74.370  1.00  0.00           C
ATOM   4346  CB  ASP B 128     119.400  44.890  75.580  1.00  0.00           C
ATOM   4347  CG  ASP B 128     120.600  44.040  76.000  1.00  0.00           C
ATOM   4348  OD1 ASP B 128     121.150  43.290  75.150  1.00  0.00           O
ATOM   4349  OD2 ASP B 128     121.090  44.150  77.160  1.00  0.00           O
ATOM   4350  C   ASP B 128     120.890  46.660  74.530  1.00  0.00           C
ATOM   4351  O   ASP B 128     120.790  47.860  74.770  1.00  0.00           O
ATOM   4352  N   CYS B 129     122.100  46.100  74.360  1.00  0.00           N
ATOM   4353  CA  CYS B 129     123.330  46.780  74.620  1.00  0.00           C
ATOM   4354  CB  CYS B 129     123.660  46.910  76.110  1.00  0.00           C
ATOM   4355  SG  CYS B 129     124.920  48.180  76.450  1.00  0.00           S
ATOM   4356  C   CYS B 129     124.500  46.180  73.920  1.00  0.00           C
ATOM   4357  O   CYS B 129     124.820  45.010  74.130  1.00  0.00           O
ATOM   4358  N   LEU B 130     125.200  46.990  73.100  1.00  0.00           N
ATOM   4359  CA  LEU B 130     126.340  46.550  72.350  1.00  0.00           C
ATOM   4360  CB  LEU B 130     126.480  47.350  71.040  1.00  0.00           C
ATOM   4361  CG  LEU B 130     125.380  47.100  69.990  1.00  0.00           C
ATOM   4362  CD1 LEU B 130     125.510  48.230  68.940  1.00  0.00           C
ATOM   4363  CD2 LEU B 130     125.610  45.760  69.270  1.00  0.00           C
ATOM   4364  C   LEU B 130     127.610  46.730  73.110  1.00  0.00           C
ATOM   4365  O   LEU B 130     127.760  47.650  73.910  1.00  0.00           O
ATOM   4366  N   GLN B 131     128.600  45.880  72.790  1.00  0.00           N
ATOM   4367  CA  GLN B 131     129.970  46.090  73.130  1.00  0.00           C
ATOM   4368  CB  GLN B 131     130.690  44.840  73.680  1.00  0.00           C
ATOM   4369  CG  GLN B 131     132.210  45.010  73.630  1.00  0.00           C
ATOM   4370  CD  GLN B 131     132.940  44.120  74.620  1.00  0.00           C
ATOM   4371  OE1 GLN B 131     133.800  43.310  74.280  1.00  0.00           O
ATOM   4372  NE2 GLN B 131     132.630  44.340  75.930  1.00  0.00           N
ATOM   4373  C   GLN B 131     130.650  46.650  71.930  1.00  0.00           C
ATOM   4374  O   GLN B 131     131.350  47.660  72.030  1.00  0.00           O
ATOM   4375  N   GLY B 132     130.490  46.050  70.730  1.00  0.00           N
ATOM   4376  CA  GLY B 132     131.330  46.370  69.620  1.00  0.00           C
ATOM   4377  C   GLY B 132     130.850  45.790  68.330  1.00  0.00           C
ATOM   4378  O   GLY B 132     129.930  44.990  68.210  1.00  0.00           O
ATOM   4379  N   PHE B 133     131.570  46.250  67.280  1.00  0.00           N
ATOM   4380  CA  PHE B 133     131.390  45.970  65.890  1.00  0.00           C
ATOM   4381  CB  PHE B 133     131.260  47.250  65.040  1.00  0.00           C
ATOM   4382  CG  PHE B 133     130.030  48.020  65.390  1.00  0.00           C
ATOM   4383  CD1 PHE B 133     130.020  49.000  66.350  1.00  0.00           C
ATOM   4384  CE1 PHE B 133     128.900  49.760  66.610  1.00  0.00           C
ATOM   4385  CZ  PHE B 133     127.750  49.500  65.920  1.00  0.00           C
ATOM   4386  CD2 PHE B 133     128.880  47.820  64.660  1.00  0.00           C
ATOM   4387  CE2 PHE B 133     127.750  48.550  64.920  1.00  0.00           C
ATOM   4388  C   PHE B 133     132.540  45.160  65.400  1.00  0.00           C
ATOM   4389  O   PHE B 133     133.700  45.560  65.510  1.00  0.00           O
ATOM   4390  N   GLN B 134     132.230  44.020  64.770  1.00  0.00           N
ATOM   4391  CA  GLN B 134     133.210  43.120  64.260  1.00  0.00           C
ATOM   4392  CB  GLN B 134     132.800  41.690  64.650  1.00  0.00           C
ATOM   4393  CG  GLN B 134     133.800  40.600  64.240  1.00  0.00           C
ATOM   4394  CD  GLN B 134     133.450  39.290  64.930  1.00  0.00           C
ATOM   4395  OE1 GLN B 134     133.720  39.160  66.130  1.00  0.00           O
ATOM   4396  NE2 GLN B 134     132.840  38.330  64.200  1.00  0.00           N
ATOM   4397  C   GLN B 134     133.220  43.300  62.780  1.00  0.00           C
ATOM   4398  O   GLN B 134     132.160  43.460  62.170  1.00  0.00           O
ATOM   4399  N   LEU B 135     134.420  43.350  62.170  1.00  0.00           N
ATOM   4400  CA  LEU B 135     134.540  43.560  60.760  1.00  0.00           C
ATOM   4401  CB  LEU B 135     134.950  45.000  60.370  1.00  0.00           C
ATOM   4402  CG  LEU B 135     135.200  45.320  58.890  1.00  0.00           C
ATOM   4403  CD1 LEU B 135     133.970  45.100  57.990  1.00  0.00           C
ATOM   4404  CD2 LEU B 135     135.640  46.780  58.730  1.00  0.00           C
ATOM   4405  C   LEU B 135     135.560  42.650  60.170  1.00  0.00           C
ATOM   4406  O   LEU B 135     136.700  42.570  60.620  1.00  0.00           O
ATOM   4407  N   THR B 136     135.220  41.920  59.090  1.00  0.00           N
ATOM   4408  CA  THR B 136     136.150  41.240  58.240  1.00  0.00           C
ATOM   4409  CB  THR B 136     135.920  39.760  58.110  1.00  0.00           C
ATOM   4410  OG1 THR B 136     134.540  39.470  57.950  1.00  0.00           O
ATOM   4411  CG2 THR B 136     136.380  39.060  59.400  1.00  0.00           C
ATOM   4412  C   THR B 136     136.150  41.860  56.890  1.00  0.00           C
ATOM   4413  O   THR B 136     135.100  42.110  56.300  1.00  0.00           O
ATOM   4414  N   HIS B 137     137.330  42.190  56.320  1.00  0.00           N
ATOM   4415  CA  HIS B 137     137.470  42.830  55.050  1.00  0.00           C
ATOM   4416  CB  HIS B 137     137.010  44.290  55.030  1.00  0.00           C
ATOM   4417  ND1 HIS B 137     137.960  46.620  55.380  1.00  0.00           N
ATOM   4418  CG  HIS B 137     137.840  45.300  55.770  1.00  0.00           C
ATOM   4419  CE1 HIS B 137     138.740  47.270  56.290  1.00  0.00           C
ATOM   4420  NE2 HIS B 137     139.080  46.450  57.270  1.00  0.00           N
ATOM   4421  CD2 HIS B 137     138.530  45.230  56.940  1.00  0.00           C
ATOM   4422  C   HIS B 137     138.860  42.640  54.520  1.00  0.00           C
ATOM   4423  O   HIS B 137     139.420  41.560  54.650  1.00  0.00           O
ATOM   4424  N   SER B 138     139.380  43.710  53.890  1.00  0.00           N
ATOM   4425  CA  SER B 138     140.570  43.610  53.090  1.00  0.00           C
ATOM   4426  CB  SER B 138     140.270  43.070  51.690  1.00  0.00           C
ATOM   4427  OG  SER B 138     141.490  42.680  51.090  1.00  0.00           O
ATOM   4428  C   SER B 138     141.200  44.960  53.050  1.00  0.00           C
ATOM   4429  O   SER B 138     140.520  45.980  53.070  1.00  0.00           O
ATOM   4430  N   LEU B 139     142.540  45.070  52.980  1.00  0.00           N
ATOM   4431  CA  LEU B 139     143.260  46.310  52.990  1.00  0.00           C
ATOM   4432  CB  LEU B 139     144.490  46.210  53.910  1.00  0.00           C
ATOM   4433  CG  LEU B 139     145.210  47.530  54.230  1.00  0.00           C
ATOM   4434  CD1 LEU B 139     144.260  48.600  54.790  1.00  0.00           C
ATOM   4435  CD2 LEU B 139     146.310  47.220  55.260  1.00  0.00           C
ATOM   4436  C   LEU B 139     143.660  46.710  51.620  1.00  0.00           C
ATOM   4437  O   LEU B 139     143.350  47.810  51.180  1.00  0.00           O
ATOM   4438  N   GLY B 140     144.430  45.890  50.880  1.00  0.00           N
ATOM   4439  CA  GLY B 140     144.960  46.200  49.580  1.00  0.00           C
ATOM   4440  C   GLY B 140     144.010  45.770  48.520  1.00  0.00           C
ATOM   4441  O   GLY B 140     144.160  46.070  47.330  1.00  0.00           O
ATOM   4442  N   GLY B 141     142.920  45.070  48.880  1.00  0.00           N
ATOM   4443  CA  GLY B 141     141.820  44.750  48.030  1.00  0.00           C
ATOM   4444  C   GLY B 141     141.080  45.930  47.500  1.00  0.00           C
ATOM   4445  O   GLY B 141     141.400  47.100  47.720  1.00  0.00           O
ATOM   4446  N   GLY B 142     140.010  45.640  46.750  1.00  0.00           N
ATOM   4447  CA  GLY B 142     139.130  46.540  46.070  1.00  0.00           C
ATOM   4448  C   GLY B 142     137.900  46.830  46.870  1.00  0.00           C
ATOM   4449  O   GLY B 142     137.780  47.850  47.540  1.00  0.00           O
ATOM   4450  N   THR B 143     136.950  45.880  46.860  1.00  0.00           N
ATOM   4451  CA  THR B 143     135.620  45.940  47.390  1.00  0.00           C
ATOM   4452  CB  THR B 143     134.820  44.730  47.020  1.00  0.00           C
ATOM   4453  OG1 THR B 143     134.840  44.460  45.620  1.00  0.00           O
ATOM   4454  CG2 THR B 143     133.330  44.850  47.370  1.00  0.00           C
ATOM   4455  C   THR B 143     135.560  46.070  48.870  1.00  0.00           C
ATOM   4456  O   THR B 143     134.860  46.940  49.390  1.00  0.00           O
ATOM   4457  N   GLY B 144     136.220  45.180  49.630  1.00  0.00           N
ATOM   4458  CA  GLY B 144     136.140  45.200  51.060  1.00  0.00           C
ATOM   4459  C   GLY B 144     136.970  46.280  51.650  1.00  0.00           C
ATOM   4460  O   GLY B 144     136.690  46.780  52.740  1.00  0.00           O
ATOM   4461  N   SER B 145     137.970  46.790  50.900  1.00  0.00           N
ATOM   4462  CA  SER B 145     138.740  47.910  51.340  1.00  0.00           C
ATOM   4463  CB  SER B 145     140.080  48.030  50.600  1.00  0.00           C
ATOM   4464  OG  SER B 145     140.930  48.940  51.290  1.00  0.00           O
ATOM   4465  C   SER B 145     137.990  49.190  51.140  1.00  0.00           C
ATOM   4466  O   SER B 145     137.770  49.920  52.100  1.00  0.00           O
ATOM   4467  N   GLY B 146     137.460  49.460  49.940  1.00  0.00           N
ATOM   4468  CA  GLY B 146     136.910  50.750  49.660  1.00  0.00           C
ATOM   4469  C   GLY B 146     135.620  51.000  50.360  1.00  0.00           C
ATOM   4470  O   GLY B 146     135.460  52.010  51.040  1.00  0.00           O
ATOM   4471  N   MET B 147     134.710  50.020  50.270  1.00  0.00           N
ATOM   4472  CA  MET B 147     133.380  50.090  50.810  1.00  0.00           C
ATOM   4473  CB  MET B 147     132.500  49.030  50.130  1.00  0.00           C
ATOM   4474  CG  MET B 147     131.020  49.130  50.530  1.00  0.00           C
ATOM   4475  SD  MET B 147     130.320  50.800  50.390  1.00  0.00           S
ATOM   4476  CE  MET B 147     128.760  50.370  51.200  1.00  0.00           C
ATOM   4477  C   MET B 147     133.340  49.900  52.290  1.00  0.00           C
ATOM   4478  O   MET B 147     132.600  50.540  53.030  1.00  0.00           O
ATOM   4479  N   GLY B 148     134.250  49.060  52.820  1.00  0.00           N
ATOM   4480  CA  GLY B 148     134.340  48.770  54.210  1.00  0.00           C
ATOM   4481  C   GLY B 148     134.960  49.900  54.950  1.00  0.00           C
ATOM   4482  O   GLY B 148     134.550  50.130  56.090  1.00  0.00           O
ATOM   4483  N   THR B 149     135.930  50.650  54.390  1.00  0.00           N
ATOM   4484  CA  THR B 149     136.530  51.780  55.010  1.00  0.00           C
ATOM   4485  CB  THR B 149     137.870  52.100  54.410  1.00  0.00           C
ATOM   4486  OG1 THR B 149     138.790  51.040  54.550  1.00  0.00           O
ATOM   4487  CG2 THR B 149     138.500  53.210  55.260  1.00  0.00           C
ATOM   4488  C   THR B 149     135.630  52.970  54.940  1.00  0.00           C
ATOM   4489  O   THR B 149     135.570  53.760  55.880  1.00  0.00           O
ATOM   4490  N   LEU B 150     134.820  53.130  53.880  1.00  0.00           N
ATOM   4491  CA  LEU B 150     133.780  54.100  53.900  1.00  0.00           C
ATOM   4492  CB  LEU B 150     133.060  54.130  52.540  1.00  0.00           C
ATOM   4493  CG  LEU B 150     131.850  55.070  52.460  1.00  0.00           C
ATOM   4494  CD1 LEU B 150     132.210  56.570  52.550  1.00  0.00           C
ATOM   4495  CD2 LEU B 150     131.060  54.800  51.160  1.00  0.00           C
ATOM   4496  C   LEU B 150     132.760  53.950  54.970  1.00  0.00           C
ATOM   4497  O   LEU B 150     132.400  54.870  55.710  1.00  0.00           O
ATOM   4498  N   LEU B 151     132.220  52.730  55.130  1.00  0.00           N
ATOM   4499  CA  LEU B 151     131.200  52.420  56.080  1.00  0.00           C
ATOM   4500  CB  LEU B 151     130.690  51.010  55.750  1.00  0.00           C
ATOM   4501  CG  LEU B 151     129.510  50.510  56.600  1.00  0.00           C
ATOM   4502  CD1 LEU B 151     128.320  51.470  56.500  1.00  0.00           C
ATOM   4503  CD2 LEU B 151     129.070  49.100  56.180  1.00  0.00           C
ATOM   4504  C   LEU B 151     131.550  52.530  57.520  1.00  0.00           C
ATOM   4505  O   LEU B 151     130.810  53.130  58.310  1.00  0.00           O
ATOM   4506  N   ILE B 152     132.700  51.990  57.940  1.00  0.00           N
ATOM   4507  CA  ILE B 152     133.130  52.010  59.300  1.00  0.00           C
ATOM   4508  CB  ILE B 152     134.410  51.250  59.500  1.00  0.00           C
ATOM   4509  CG2 ILE B 152     135.610  51.880  58.760  1.00  0.00           C
ATOM   4510  CG1 ILE B 152     134.710  50.980  60.980  1.00  0.00           C
ATOM   4511  CD  ILE B 152     135.760  49.890  61.220  1.00  0.00           C
ATOM   4512  C   ILE B 152     133.230  53.380  59.890  1.00  0.00           C
ATOM   4513  O   ILE B 152     132.780  53.600  61.010  1.00  0.00           O
ATOM   4514  N   SER B 153     133.720  54.410  59.170  1.00  0.00           N
ATOM   4515  CA  SER B 153     133.760  55.760  59.620  1.00  0.00           C
ATOM   4516  CB  SER B 153     134.510  56.680  58.640  1.00  0.00           C
ATOM   4517  OG  SER B 153     135.840  56.190  58.450  1.00  0.00           O
ATOM   4518  C   SER B 153     132.440  56.410  59.910  1.00  0.00           C
ATOM   4519  O   SER B 153     132.340  57.360  60.680  1.00  0.00           O
ATOM   4520  N   LYS B 154     131.350  55.880  59.330  1.00  0.00           N
ATOM   4521  CA  LYS B 154     130.030  56.350  59.620  1.00  0.00           C
ATOM   4522  CB  LYS B 154     129.090  56.120  58.430  1.00  0.00           C
ATOM   4523  CG  LYS B 154     129.690  56.530  57.090  1.00  0.00           C
ATOM   4524  CD  LYS B 154     128.700  56.620  55.920  1.00  0.00           C
ATOM   4525  CE  LYS B 154     127.630  57.710  56.040  1.00  0.00           C
ATOM   4526  NZ  LYS B 154     128.270  59.050  56.020  1.00  0.00           N
ATOM   4527  C   LYS B 154     129.410  55.740  60.830  1.00  0.00           C
ATOM   4528  O   LYS B 154     128.670  56.350  61.600  1.00  0.00           O
ATOM   4529  N   ILE B 155     129.740  54.470  61.110  1.00  0.00           N
ATOM   4530  CA  ILE B 155     129.300  53.760  62.270  1.00  0.00           C
ATOM   4531  CB  ILE B 155     129.510  52.290  62.090  1.00  0.00           C
ATOM   4532  CG2 ILE B 155     129.040  51.510  63.330  1.00  0.00           C
ATOM   4533  CG1 ILE B 155     128.760  51.770  60.850  1.00  0.00           C
ATOM   4534  CD  ILE B 155     129.350  50.450  60.340  1.00  0.00           C
ATOM   4535  C   ILE B 155     130.010  54.290  63.470  1.00  0.00           C
ATOM   4536  O   ILE B 155     129.430  54.570  64.520  1.00  0.00           O
ATOM   4537  N   ARG B 156     131.300  54.670  63.320  1.00  0.00           N
ATOM   4538  CA  ARG B 156     132.110  55.370  64.260  1.00  0.00           C
ATOM   4539  CB  ARG B 156     133.490  55.600  63.620  1.00  0.00           C
ATOM   4540  CG  ARG B 156     134.660  55.110  64.470  1.00  0.00           C
ATOM   4541  CD  ARG B 156     134.840  55.890  65.780  1.00  0.00           C
ATOM   4542  NE  ARG B 156     136.240  55.680  66.230  1.00  0.00           N
ATOM   4543  CZ  ARG B 156     136.720  54.610  66.930  1.00  0.00           C
ATOM   4544  NH1 ARG B 156     135.910  53.620  67.400  1.00  0.00           N
ATOM   4545  NH2 ARG B 156     138.070  54.520  67.080  1.00  0.00           N
ATOM   4546  C   ARG B 156     131.540  56.660  64.740  1.00  0.00           C
ATOM   4547  O   ARG B 156     131.700  57.020  65.910  1.00  0.00           O
ATOM   4548  N   GLU B 157     130.830  57.430  63.900  1.00  0.00           N
ATOM   4549  CA  GLU B 157     130.190  58.670  64.180  1.00  0.00           C
ATOM   4550  CB  GLU B 157     129.800  59.290  62.830  1.00  0.00           C
ATOM   4551  CG  GLU B 157     129.490  60.790  62.930  1.00  0.00           C
ATOM   4552  CD  GLU B 157     129.070  61.260  61.550  1.00  0.00           C
ATOM   4553  OE1 GLU B 157     129.750  62.150  60.980  1.00  0.00           O
ATOM   4554  OE2 GLU B 157     128.010  60.820  61.010  1.00  0.00           O
ATOM   4555  C   GLU B 157     128.950  58.560  65.000  1.00  0.00           C
ATOM   4556  O   GLU B 157     128.690  59.370  65.890  1.00  0.00           O
ATOM   4557  N   GLU B 158     128.140  57.500  64.750  1.00  0.00           N
ATOM   4558  CA  GLU B 158     126.880  57.270  65.380  1.00  0.00           C
ATOM   4559  CB  GLU B 158     126.010  56.490  64.380  1.00  0.00           C
ATOM   4560  CG  GLU B 158     124.520  56.790  64.550  1.00  0.00           C
ATOM   4561  CD  GLU B 158     123.730  56.180  63.400  1.00  0.00           C
ATOM   4562  OE1 GLU B 158     122.680  55.570  63.730  1.00  0.00           O
ATOM   4563  OE2 GLU B 158     124.080  56.430  62.220  1.00  0.00           O
ATOM   4564  C   GLU B 158     126.960  56.510  66.660  1.00  0.00           C
ATOM   4565  O   GLU B 158     126.230  56.730  67.630  1.00  0.00           O
ATOM   4566  N   TYR B 159     128.000  55.670  66.810  1.00  0.00           N
ATOM   4567  CA  TYR B 159     128.250  54.920  68.010  1.00  0.00           C
ATOM   4568  CB  TYR B 159     128.000  53.420  67.760  1.00  0.00           C
ATOM   4569  CG  TYR B 159     126.670  53.210  67.140  1.00  0.00           C
ATOM   4570  CD1 TYR B 159     125.490  53.130  67.850  1.00  0.00           C
ATOM   4571  CE1 TYR B 159     124.300  52.880  67.210  1.00  0.00           C
ATOM   4572  CZ  TYR B 159     124.250  52.740  65.840  1.00  0.00           C
ATOM   4573  OH  TYR B 159     123.050  52.500  65.150  1.00  0.00           O
ATOM   4574  CD2 TYR B 159     126.620  53.020  65.780  1.00  0.00           C
ATOM   4575  CE2 TYR B 159     125.430  52.770  65.130  1.00  0.00           C
ATOM   4576  C   TYR B 159     129.630  55.120  68.520  1.00  0.00           C
ATOM   4577  O   TYR B 159     130.480  54.300  68.200  1.00  0.00           O
ATOM   4578  N   PRO B 160     129.970  56.150  69.250  1.00  0.00           N
ATOM   4579  CD  PRO B 160     129.060  57.250  69.510  1.00  0.00           C
ATOM   4580  CA  PRO B 160     131.330  56.480  69.560  1.00  0.00           C
ATOM   4581  CB  PRO B 160     131.320  57.950  69.930  1.00  0.00           C
ATOM   4582  CG  PRO B 160     129.880  58.180  70.420  1.00  0.00           C
ATOM   4583  C   PRO B 160     131.910  55.620  70.630  1.00  0.00           C
ATOM   4584  O   PRO B 160     133.130  55.500  70.750  1.00  0.00           O
ATOM   4585  N   ASP B 161     131.070  55.040  71.510  1.00  0.00           N
ATOM   4586  CA  ASP B 161     131.450  54.320  72.680  1.00  0.00           C
ATOM   4587  CB  ASP B 161     130.390  54.520  73.780  1.00  0.00           C
ATOM   4588  CG  ASP B 161     130.060  56.000  73.920  1.00  0.00           C
ATOM   4589  OD1 ASP B 161     128.880  56.380  73.670  1.00  0.00           O
ATOM   4590  OD2 ASP B 161     130.980  56.790  74.250  1.00  0.00           O
ATOM   4591  C   ASP B 161     131.650  52.860  72.430  1.00  0.00           C
ATOM   4592  O   ASP B 161     132.280  52.180  73.230  1.00  0.00           O
ATOM   4593  N   ARG B 162     131.140  52.290  71.320  1.00  0.00           N
ATOM   4594  CA  ARG B 162     131.240  50.890  71.050  1.00  0.00           C
ATOM   4595  CB  ARG B 162     129.970  50.460  70.300  1.00  0.00           C
ATOM   4596  CG  ARG B 162     128.660  50.780  71.020  1.00  0.00           C
ATOM   4597  CD  ARG B 162     128.620  50.430  72.510  1.00  0.00           C
ATOM   4598  NE  ARG B 162     127.250  50.770  72.990  1.00  0.00           N
ATOM   4599  CZ  ARG B 162     126.910  50.890  74.310  1.00  0.00           C
ATOM   4600  NH1 ARG B 162     127.830  50.760  75.310  1.00  0.00           N
ATOM   4601  NH2 ARG B 162     125.580  50.960  74.610  1.00  0.00           N
ATOM   4602  C   ARG B 162     132.490  50.630  70.280  1.00  0.00           C
ATOM   4603  O   ARG B 162     132.850  51.500  69.480  1.00  0.00           O
ATOM   4604  N   ILE B 163     133.240  49.560  70.580  1.00  0.00           N
ATOM   4605  CA  ILE B 163     134.560  49.370  70.070  1.00  0.00           C
ATOM   4606  CB  ILE B 163     135.460  48.650  71.030  1.00  0.00           C
ATOM   4607  CG2 ILE B 163     135.760  49.590  72.220  1.00  0.00           C
ATOM   4608  CG1 ILE B 163     134.880  47.310  71.520  1.00  0.00           C
ATOM   4609  CD  ILE B 163     135.880  46.460  72.290  1.00  0.00           C
ATOM   4610  C   ILE B 163     134.620  48.700  68.740  1.00  0.00           C
ATOM   4611  O   ILE B 163     133.850  47.810  68.380  1.00  0.00           O
ATOM   4612  N   MET B 164     135.570  49.200  67.930  1.00  0.00           N
ATOM   4613  CA  MET B 164     135.850  48.700  66.620  1.00  0.00           C
ATOM   4614  CB  MET B 164     136.180  49.880  65.680  1.00  0.00           C
ATOM   4615  CG  MET B 164     135.010  50.840  65.490  1.00  0.00           C
ATOM   4616  SD  MET B 164     133.680  50.110  64.490  1.00  0.00           S
ATOM   4617  CE  MET B 164     132.950  51.750  64.200  1.00  0.00           C
ATOM   4618  C   MET B 164     136.920  47.660  66.540  1.00  0.00           C
ATOM   4619  O   MET B 164     138.090  47.970  66.740  1.00  0.00           O
ATOM   4620  N   ASN B 165     136.580  46.390  66.250  1.00  0.00           N
ATOM   4621  CA  ASN B 165     137.480  45.290  66.090  1.00  0.00           C
ATOM   4622  CB  ASN B 165     136.940  44.110  66.920  1.00  0.00           C
ATOM   4623  CG  ASN B 165     137.130  44.430  68.400  1.00  0.00           C
ATOM   4624  OD1 ASN B 165     138.230  44.290  68.920  1.00  0.00           O
ATOM   4625  ND2 ASN B 165     136.010  44.690  69.130  1.00  0.00           N
ATOM   4626  C   ASN B 165     137.520  44.910  64.650  1.00  0.00           C
ATOM   4627  O   ASN B 165     136.470  44.540  64.130  1.00  0.00           O
ATOM   4628  N   THR B 166     138.660  45.050  63.940  1.00  0.00           N
ATOM   4629  CA  THR B 166     138.760  44.710  62.560  1.00  0.00           C
ATOM   4630  CB  THR B 166     139.150  45.870  61.690  1.00  0.00           C
ATOM   4631  OG1 THR B 166     140.420  46.420  62.000  1.00  0.00           O
ATOM   4632  CG2 THR B 166     138.160  47.030  61.910  1.00  0.00           C
ATOM   4633  C   THR B 166     139.750  43.620  62.380  1.00  0.00           C
ATOM   4634  O   THR B 166     140.870  43.660  62.900  1.00  0.00           O
ATOM   4635  N   PHE B 167     139.400  42.620  61.570  1.00  0.00           N
ATOM   4636  CA  PHE B 167     140.220  41.540  61.100  1.00  0.00           C
ATOM   4637  CB  PHE B 167     139.540  40.180  61.340  1.00  0.00           C
ATOM   4638  CG  PHE B 167     139.440  39.870  62.790  1.00  0.00           C
ATOM   4639  CD1 PHE B 167     138.310  40.260  63.480  1.00  0.00           C
ATOM   4640  CE1 PHE B 167     138.190  39.970  64.810  1.00  0.00           C
ATOM   4641  CZ  PHE B 167     139.190  39.300  65.470  1.00  0.00           C
ATOM   4642  CD2 PHE B 167     140.440  39.210  63.480  1.00  0.00           C
ATOM   4643  CE2 PHE B 167     140.320  38.890  64.810  1.00  0.00           C
ATOM   4644  C   PHE B 167     140.330  41.780  59.630  1.00  0.00           C
ATOM   4645  O   PHE B 167     139.330  42.010  58.950  1.00  0.00           O
ATOM   4646  N   SER B 168     141.550  41.890  59.090  1.00  0.00           N
ATOM   4647  CA  SER B 168     141.770  42.210  57.710  1.00  0.00           C
ATOM   4648  CB  SER B 168     141.700  43.720  57.430  1.00  0.00           C
ATOM   4649  OG  SER B 168     141.560  44.040  56.050  1.00  0.00           O
ATOM   4650  C   SER B 168     143.100  41.750  57.220  1.00  0.00           C
ATOM   4651  O   SER B 168     144.120  41.790  57.900  1.00  0.00           O
ATOM   4652  N   VAL B 169     143.160  41.310  55.950  1.00  0.00           N
ATOM   4653  CA  VAL B 169     144.310  40.780  55.290  1.00  0.00           C
ATOM   4654  CB  VAL B 169     143.980  39.740  54.260  1.00  0.00           C
ATOM   4655  CG1 VAL B 169     143.130  38.660  54.950  1.00  0.00           C
ATOM   4656  CG2 VAL B 169     143.210  40.330  53.060  1.00  0.00           C
ATOM   4657  C   VAL B 169     145.060  41.920  54.700  1.00  0.00           C
ATOM   4658  O   VAL B 169     144.490  42.830  54.090  1.00  0.00           O
ATOM   4659  N   VAL B 170     146.360  42.030  55.000  1.00  0.00           N
ATOM   4660  CA  VAL B 170     147.220  43.030  54.450  1.00  0.00           C
ATOM   4661  CB  VAL B 170     148.350  43.360  55.390  1.00  0.00           C
ATOM   4662  CG1 VAL B 170     147.710  43.760  56.740  1.00  0.00           C
ATOM   4663  CG2 VAL B 170     149.360  42.230  55.590  1.00  0.00           C
ATOM   4664  C   VAL B 170     147.770  42.680  53.120  1.00  0.00           C
ATOM   4665  O   VAL B 170     147.770  41.490  52.800  1.00  0.00           O
ATOM   4666  N   PRO B 171     148.300  43.480  52.240  1.00  0.00           N
ATOM   4667  CD  PRO B 171     148.190  44.920  52.340  1.00  0.00           C
ATOM   4668  CA  PRO B 171     148.970  43.010  51.050  1.00  0.00           C
ATOM   4669  CB  PRO B 171     149.160  44.300  50.250  1.00  0.00           C
ATOM   4670  CG  PRO B 171     149.210  45.420  51.300  1.00  0.00           C
ATOM   4671  C   PRO B 171     150.280  42.360  51.330  1.00  0.00           C
ATOM   4672  O   PRO B 171     150.990  42.860  52.200  1.00  0.00           O
ATOM   4673  N   SER B 172     150.660  41.230  50.710  1.00  0.00           N
ATOM   4674  CA  SER B 172     151.810  40.440  51.050  1.00  0.00           C
ATOM   4675  CB  SER B 172     151.670  39.020  50.490  1.00  0.00           C
ATOM   4676  OG  SER B 172     150.610  38.360  51.170  1.00  0.00           O
ATOM   4677  C   SER B 172     153.060  41.110  50.600  1.00  0.00           C
ATOM   4678  O   SER B 172     153.050  41.850  49.620  1.00  0.00           O
ATOM   4679  N   PRO B 173     154.210  40.900  51.190  1.00  0.00           N
ATOM   4680  CD  PRO B 173     154.450  39.900  52.220  1.00  0.00           C
ATOM   4681  CA  PRO B 173     155.310  41.810  51.050  1.00  0.00           C
ATOM   4682  CB  PRO B 173     156.300  41.470  52.170  1.00  0.00           C
ATOM   4683  CG  PRO B 173     155.920  40.060  52.650  1.00  0.00           C
ATOM   4684  C   PRO B 173     155.950  41.740  49.710  1.00  0.00           C
ATOM   4685  O   PRO B 173     156.260  42.800  49.170  1.00  0.00           O
ATOM   4686  N   LYS B 174     156.190  40.530  49.170  1.00  0.00           N
ATOM   4687  CA  LYS B 174     156.920  40.420  47.950  1.00  0.00           C
ATOM   4688  CB  LYS B 174     158.020  39.360  48.100  1.00  0.00           C
ATOM   4689  CG  LYS B 174     158.930  39.550  49.320  1.00  0.00           C
ATOM   4690  CD  LYS B 174     160.300  38.880  49.200  1.00  0.00           C
ATOM   4691  CE  LYS B 174     160.330  37.360  49.040  1.00  0.00           C
ATOM   4692  NZ  LYS B 174     160.010  36.730  50.330  1.00  0.00           N
ATOM   4693  C   LYS B 174     156.000  40.130  46.820  1.00  0.00           C
ATOM   4694  O   LYS B 174     156.060  40.780  45.780  1.00  0.00           O
ATOM   4695  N   VAL B 175     155.070  39.160  46.970  1.00  0.00           N
ATOM   4696  CA  VAL B 175     154.070  38.870  45.980  1.00  0.00           C
ATOM   4697  CB  VAL B 175     153.730  37.410  46.090  1.00  0.00           C
ATOM   4698  CG1 VAL B 175     152.830  37.020  44.910  1.00  0.00           C
ATOM   4699  CG2 VAL B 175     155.040  36.600  46.170  1.00  0.00           C
ATOM   4700  C   VAL B 175     152.840  39.700  46.090  1.00  0.00           C
ATOM   4701  O   VAL B 175     152.040  39.560  47.020  1.00  0.00           O
ATOM   4702  N   SER B 176     152.570  40.570  45.100  1.00  0.00           N
ATOM   4703  CA  SER B 176     151.350  41.300  45.020  1.00  0.00           C
ATOM   4704  CB  SER B 176     151.520  42.640  44.290  1.00  0.00           C
ATOM   4705  OG  SER B 176     151.910  42.460  42.940  1.00  0.00           O
ATOM   4706  C   SER B 176     150.290  40.500  44.340  1.00  0.00           C
ATOM   4707  O   SER B 176     150.570  39.550  43.600  1.00  0.00           O
ATOM   4708  N   ASP B 177     149.020  40.860  44.550  1.00  0.00           N
ATOM   4709  CA  ASP B 177     147.900  40.240  43.890  1.00  0.00           C
ATOM   4710  CB  ASP B 177     146.790  39.910  44.900  1.00  0.00           C
ATOM   4711  CG  ASP B 177     147.190  38.730  45.780  1.00  0.00           C
ATOM   4712  OD1 ASP B 177     147.390  37.630  45.210  1.00  0.00           O
ATOM   4713  OD2 ASP B 177     147.240  38.900  47.020  1.00  0.00           O
ATOM   4714  C   ASP B 177     147.430  41.170  42.820  1.00  0.00           C
ATOM   4715  O   ASP B 177     147.100  40.750  41.710  1.00  0.00           O
ATOM   4716  N   THR B 178     147.410  42.480  43.130  1.00  0.00           N
ATOM   4717  CA  THR B 178     147.100  43.570  42.270  1.00  0.00           C
ATOM   4718  CB  THR B 178     145.790  44.240  42.560  1.00  0.00           C
ATOM   4719  OG1 THR B 178     145.820  44.890  43.830  1.00  0.00           O
ATOM   4720  CG2 THR B 178     144.630  43.240  42.590  1.00  0.00           C
ATOM   4721  C   THR B 178     148.200  44.570  42.200  1.00  0.00           C
ATOM   4722  O   THR B 178     148.940  44.810  43.160  1.00  0.00           O
ATOM   4723  N   VAL B 179     148.370  45.230  41.040  1.00  0.00           N
ATOM   4724  CA  VAL B 179     149.340  46.270  40.880  1.00  0.00           C
ATOM   4725  CB  VAL B 179     149.680  46.490  39.440  1.00  0.00           C
ATOM   4726  CG1 VAL B 179     150.180  45.190  38.800  1.00  0.00           C
ATOM   4727  CG2 VAL B 179     148.520  47.150  38.670  1.00  0.00           C
ATOM   4728  C   VAL B 179     148.990  47.510  41.630  1.00  0.00           C
ATOM   4729  O   VAL B 179     149.850  48.330  41.920  1.00  0.00           O
ATOM   4730  N   VAL B 180     147.750  47.620  42.140  1.00  0.00           N
ATOM   4731  CA  VAL B 180     147.190  48.800  42.730  1.00  0.00           C
ATOM   4732  CB  VAL B 180     145.850  49.140  42.170  1.00  0.00           C
ATOM   4733  CG1 VAL B 180     146.010  49.240  40.640  1.00  0.00           C
ATOM   4734  CG2 VAL B 180     144.810  48.040  42.430  1.00  0.00           C
ATOM   4735  C   VAL B 180     147.070  48.690  44.210  1.00  0.00           C
ATOM   4736  O   VAL B 180     146.590  49.620  44.850  1.00  0.00           O
ATOM   4737  N   GLU B 181     147.550  47.610  44.860  1.00  0.00           N
ATOM   4738  CA  GLU B 181     147.340  47.450  46.270  1.00  0.00           C
ATOM   4739  CB  GLU B 181     147.420  45.980  46.710  1.00  0.00           C
ATOM   4740  CG  GLU B 181     148.750  45.260  46.430  1.00  0.00           C
ATOM   4741  CD  GLU B 181     148.600  43.750  46.500  1.00  0.00           C
ATOM   4742  OE1 GLU B 181     147.810  43.150  45.720  1.00  0.00           O
ATOM   4743  OE2 GLU B 181     149.320  43.100  47.300  1.00  0.00           O
ATOM   4744  C   GLU B 181     148.140  48.300  47.200  1.00  0.00           C
ATOM   4745  O   GLU B 181     147.620  48.450  48.300  1.00  0.00           O
ATOM   4746  N   PRO B 182     149.220  48.960  46.900  1.00  0.00           N
ATOM   4747  CD  PRO B 182     150.270  48.610  45.950  1.00  0.00           C
ATOM   4748  CA  PRO B 182     149.720  49.990  47.760  1.00  0.00           C
ATOM   4749  CB  PRO B 182     151.090  50.430  47.250  1.00  0.00           C
ATOM   4750  CG  PRO B 182     151.580  49.170  46.510  1.00  0.00           C
ATOM   4751  C   PRO B 182     148.840  51.190  47.850  1.00  0.00           C
ATOM   4752  O   PRO B 182     148.800  51.780  48.930  1.00  0.00           O
ATOM   4753  N   TYR B 183     148.160  51.600  46.760  1.00  0.00           N
ATOM   4754  CA  TYR B 183     147.260  52.700  46.790  1.00  0.00           C
ATOM   4755  CB  TYR B 183     146.770  53.070  45.380  1.00  0.00           C
ATOM   4756  CG  TYR B 183     147.690  53.940  44.600  1.00  0.00           C
ATOM   4757  CD1 TYR B 183     148.970  54.290  44.950  1.00  0.00           C
ATOM   4758  CE1 TYR B 183     149.780  55.100  44.170  1.00  0.00           C
ATOM   4759  CZ  TYR B 183     149.290  55.480  42.950  1.00  0.00           C
ATOM   4760  OH  TYR B 183     150.010  56.290  42.050  1.00  0.00           O
ATOM   4761  CD2 TYR B 183     147.220  54.340  43.370  1.00  0.00           C
ATOM   4762  CE2 TYR B 183     148.020  55.100  42.560  1.00  0.00           C
ATOM   4763  C   TYR B 183     146.070  52.470  47.670  1.00  0.00           C
ATOM   4764  O   TYR B 183     145.810  53.190  48.630  1.00  0.00           O
ATOM   4765  N   ASN B 184     145.330  51.400  47.370  1.00  0.00           N
ATOM   4766  CA  ASN B 184     144.170  50.900  48.050  1.00  0.00           C
ATOM   4767  CB  ASN B 184     143.700  49.560  47.460  1.00  0.00           C
ATOM   4768  CG  ASN B 184     143.170  49.740  46.040  1.00  0.00           C
ATOM   4769  OD1 ASN B 184     143.160  50.820  45.470  1.00  0.00           O
ATOM   4770  ND2 ASN B 184     142.670  48.620  45.460  1.00  0.00           N
ATOM   4771  C   ASN B 184     144.430  50.680  49.500  1.00  0.00           C
ATOM   4772  O   ASN B 184     143.670  51.120  50.360  1.00  0.00           O
ATOM   4773  N   ALA B 185     145.550  50.050  49.880  1.00  0.00           N
ATOM   4774  CA  ALA B 185     146.020  49.960  51.230  1.00  0.00           C
ATOM   4775  CB  ALA B 185     147.300  49.110  51.300  1.00  0.00           C
ATOM   4776  C   ALA B 185     146.270  51.250  51.930  1.00  0.00           C
ATOM   4777  O   ALA B 185     145.740  51.540  53.000  1.00  0.00           O
ATOM   4778  N   THR B 186     147.120  52.120  51.370  1.00  0.00           N
ATOM   4779  CA  THR B 186     147.560  53.320  52.000  1.00  0.00           C
ATOM   4780  CB  THR B 186     148.640  54.040  51.240  1.00  0.00           C
ATOM   4781  OG1 THR B 186     149.710  53.160  50.970  1.00  0.00           O
ATOM   4782  CG2 THR B 186     149.280  55.140  52.100  1.00  0.00           C
ATOM   4783  C   THR B 186     146.480  54.310  52.280  1.00  0.00           C
ATOM   4784  O   THR B 186     146.440  54.960  53.320  1.00  0.00           O
ATOM   4785  N   LEU B 187     145.470  54.380  51.390  1.00  0.00           N
ATOM   4786  CA  LEU B 187     144.330  55.220  51.550  1.00  0.00           C
ATOM   4787  CB  LEU B 187     143.550  55.250  50.220  1.00  0.00           C
ATOM   4788  CG  LEU B 187     144.310  55.940  49.070  1.00  0.00           C
ATOM   4789  CD1 LEU B 187     143.580  55.700  47.740  1.00  0.00           C
ATOM   4790  CD2 LEU B 187     144.440  57.450  49.330  1.00  0.00           C
ATOM   4791  C   LEU B 187     143.400  54.760  52.610  1.00  0.00           C
ATOM   4792  O   LEU B 187     142.820  55.570  53.340  1.00  0.00           O
ATOM   4793  N   SER B 188     143.270  53.430  52.780  1.00  0.00           N
ATOM   4794  CA  SER B 188     142.520  52.890  53.870  1.00  0.00           C
ATOM   4795  CB  SER B 188     142.180  51.420  53.580  1.00  0.00           C
ATOM   4796  OG  SER B 188     140.990  51.290  52.810  1.00  0.00           O
ATOM   4797  C   SER B 188     143.170  53.040  55.200  1.00  0.00           C
ATOM   4798  O   SER B 188     142.440  53.300  56.150  1.00  0.00           O
ATOM   4799  N   VAL B 189     144.500  52.890  55.330  1.00  0.00           N
ATOM   4800  CA  VAL B 189     145.170  53.010  56.590  1.00  0.00           C
ATOM   4801  CB  VAL B 189     146.640  52.810  56.420  1.00  0.00           C
ATOM   4802  CG1 VAL B 189     147.470  53.210  57.650  1.00  0.00           C
ATOM   4803  CG2 VAL B 189     146.920  51.330  56.090  1.00  0.00           C
ATOM   4804  C   VAL B 189     144.940  54.310  57.280  1.00  0.00           C
ATOM   4805  O   VAL B 189     144.740  54.370  58.490  1.00  0.00           O
ATOM   4806  N   HIS B 190     144.810  55.380  56.480  1.00  0.00           N
ATOM   4807  CA  HIS B 190     144.540  56.720  56.900  1.00  0.00           C
ATOM   4808  CB  HIS B 190     144.490  57.620  55.650  1.00  0.00           C
ATOM   4809  ND1 HIS B 190     143.780  59.980  55.030  1.00  0.00           N
ATOM   4810  CG  HIS B 190     144.340  59.090  55.930  1.00  0.00           C
ATOM   4811  CE1 HIS B 190     143.770  61.200  55.630  1.00  0.00           C
ATOM   4812  NE2 HIS B 190     144.300  61.140  56.840  1.00  0.00           N
ATOM   4813  CD2 HIS B 190     144.630  59.820  57.040  1.00  0.00           C
ATOM   4814  C   HIS B 190     143.250  56.870  57.630  1.00  0.00           C
ATOM   4815  O   HIS B 190     143.090  57.820  58.390  1.00  0.00           O
ATOM   4816  N   GLN B 191     142.300  55.930  57.500  1.00  0.00           N
ATOM   4817  CA  GLN B 191     141.100  56.010  58.280  1.00  0.00           C
ATOM   4818  CB  GLN B 191     139.980  55.510  57.340  1.00  0.00           C
ATOM   4819  CG  GLN B 191     139.820  56.420  56.120  1.00  0.00           C
ATOM   4820  CD  GLN B 191     139.530  57.860  56.510  1.00  0.00           C
ATOM   4821  OE1 GLN B 191     138.720  58.120  57.400  1.00  0.00           O
ATOM   4822  NE2 GLN B 191     140.200  58.800  55.790  1.00  0.00           N
ATOM   4823  C   GLN B 191     141.180  55.160  59.490  1.00  0.00           C
ATOM   4824  O   GLN B 191     140.610  55.480  60.540  1.00  0.00           O
ATOM   4825  N   LEU B 192     141.890  54.020  59.380  1.00  0.00           N
ATOM   4826  CA  LEU B 192     141.950  53.000  60.390  1.00  0.00           C
ATOM   4827  CB  LEU B 192     142.590  51.730  59.810  1.00  0.00           C
ATOM   4828  CG  LEU B 192     141.780  51.200  58.620  1.00  0.00           C
ATOM   4829  CD1 LEU B 192     142.520  50.040  57.940  1.00  0.00           C
ATOM   4830  CD2 LEU B 192     140.340  50.790  58.960  1.00  0.00           C
ATOM   4831  C   LEU B 192     142.780  53.370  61.560  1.00  0.00           C
ATOM   4832  O   LEU B 192     142.540  52.990  62.710  1.00  0.00           O
ATOM   4833  N   VAL B 193     143.770  54.260  61.360  1.00  0.00           N
ATOM   4834  CA  VAL B 193     144.550  54.780  62.450  1.00  0.00           C
ATOM   4835  CB  VAL B 193     145.620  55.730  62.000  1.00  0.00           C
ATOM   4836  CG1 VAL B 193     146.690  54.930  61.230  1.00  0.00           C
ATOM   4837  CG2 VAL B 193     145.110  56.810  61.040  1.00  0.00           C
ATOM   4838  C   VAL B 193     143.770  55.470  63.520  1.00  0.00           C
ATOM   4839  O   VAL B 193     144.250  55.500  64.650  1.00  0.00           O
ATOM   4840  N   GLU B 194     142.560  55.990  63.260  1.00  0.00           N
ATOM   4841  CA  GLU B 194     141.740  56.620  64.240  1.00  0.00           C
ATOM   4842  CB  GLU B 194     141.660  58.130  63.980  1.00  0.00           C
ATOM   4843  CG  GLU B 194     141.140  58.430  62.570  1.00  0.00           C
ATOM   4844  CD  GLU B 194     141.100  59.950  62.410  1.00  0.00           C
ATOM   4845  OE1 GLU B 194     140.130  60.630  62.830  1.00  0.00           O
ATOM   4846  OE2 GLU B 194     142.100  60.490  61.850  1.00  0.00           O
ATOM   4847  C   GLU B 194     140.370  56.020  64.330  1.00  0.00           C
ATOM   4848  O   GLU B 194     139.870  55.970  65.450  1.00  0.00           O
ATOM   4849  N   ASN B 195     139.750  55.530  63.240  1.00  0.00           N
ATOM   4850  CA  ASN B 195     138.440  54.960  63.240  1.00  0.00           C
ATOM   4851  CB  ASN B 195     137.700  55.100  61.900  1.00  0.00           C
ATOM   4852  CG  ASN B 195     137.440  56.570  61.620  1.00  0.00           C
ATOM   4853  OD1 ASN B 195     136.600  57.230  62.220  1.00  0.00           O
ATOM   4854  ND2 ASN B 195     138.210  57.190  60.680  1.00  0.00           N
ATOM   4855  C   ASN B 195     138.380  53.540  63.710  1.00  0.00           C
ATOM   4856  O   ASN B 195     137.280  52.990  63.780  1.00  0.00           O
ATOM   4857  N   THR B 196     139.520  52.870  63.970  1.00  0.00           N
ATOM   4858  CA  THR B 196     139.520  51.580  64.580  1.00  0.00           C
ATOM   4859  CB  THR B 196     140.170  50.450  63.850  1.00  0.00           C
ATOM   4860  OG1 THR B 196     141.590  50.390  63.850  1.00  0.00           O
ATOM   4861  CG2 THR B 196     139.650  50.460  62.400  1.00  0.00           C
ATOM   4862  C   THR B 196     140.120  51.720  65.930  1.00  0.00           C
ATOM   4863  O   THR B 196     140.820  52.680  66.230  1.00  0.00           O
ATOM   4864  N   ASP B 197     139.780  50.770  66.830  1.00  0.00           N
ATOM   4865  CA  ASP B 197     140.290  50.640  68.160  1.00  0.00           C
ATOM   4866  CB  ASP B 197     139.110  50.450  69.130  1.00  0.00           C
ATOM   4867  CG  ASP B 197     138.250  51.700  69.110  1.00  0.00           C
ATOM   4868  OD1 ASP B 197     138.780  52.810  69.390  1.00  0.00           O
ATOM   4869  OD2 ASP B 197     137.050  51.570  68.740  1.00  0.00           O
ATOM   4870  C   ASP B 197     141.240  49.500  68.220  1.00  0.00           C
ATOM   4871  O   ASP B 197     142.280  49.610  68.870  1.00  0.00           O
ATOM   4872  N   GLU B 198     140.920  48.350  67.590  1.00  0.00           N
ATOM   4873  CA  GLU B 198     141.770  47.200  67.540  1.00  0.00           C
ATOM   4874  CB  GLU B 198     141.150  46.150  68.470  1.00  0.00           C
ATOM   4875  CG  GLU B 198     141.080  46.590  69.930  1.00  0.00           C
ATOM   4876  CD  GLU B 198     140.600  45.490  70.860  1.00  0.00           C
ATOM   4877  OE1 GLU B 198     141.230  44.470  71.110  1.00  0.00           O
ATOM   4878  OE2 GLU B 198     139.400  45.740  71.540  1.00  0.00           O
ATOM   4879  C   GLU B 198     141.790  46.700  66.140  1.00  0.00           C
ATOM   4880  O   GLU B 198     140.750  46.420  65.540  1.00  0.00           O
ATOM   4881  N   THR B 199     142.960  46.530  65.510  1.00  0.00           N
ATOM   4882  CA  THR B 199     143.170  45.970  64.210  1.00  0.00           C
ATOM   4883  CB  THR B 199     143.540  47.040  63.220  1.00  0.00           C
ATOM   4884  OG1 THR B 199     142.500  48.000  63.080  1.00  0.00           O
ATOM   4885  CG2 THR B 199     143.860  46.510  61.810  1.00  0.00           C
ATOM   4886  C   THR B 199     144.140  44.830  64.200  1.00  0.00           C
ATOM   4887  O   THR B 199     145.250  44.970  64.700  1.00  0.00           O
ATOM   4888  N   TYR B 200     143.730  43.700  63.600  1.00  0.00           N
ATOM   4889  CA  TYR B 200     144.580  42.570  63.430  1.00  0.00           C
ATOM   4890  CB  TYR B 200     143.830  41.240  63.610  1.00  0.00           C
ATOM   4891  CG  TYR B 200     143.380  41.130  65.030  1.00  0.00           C
ATOM   4892  CD1 TYR B 200     142.120  41.540  65.410  1.00  0.00           C
ATOM   4893  CE1 TYR B 200     141.770  41.530  66.740  1.00  0.00           C
ATOM   4894  CZ  TYR B 200     142.660  41.080  67.680  1.00  0.00           C
ATOM   4895  OH  TYR B 200     142.340  41.030  69.050  1.00  0.00           O
ATOM   4896  CD2 TYR B 200     144.310  40.710  65.950  1.00  0.00           C
ATOM   4897  CE2 TYR B 200     143.920  40.720  67.270  1.00  0.00           C
ATOM   4898  C   TYR B 200     145.140  42.600  62.050  1.00  0.00           C
ATOM   4899  O   TYR B 200     144.370  42.740  61.100  1.00  0.00           O
ATOM   4900  N   CYS B 201     146.480  42.560  61.960  1.00  0.00           N
ATOM   4901  CA  CYS B 201     147.220  42.640  60.740  1.00  0.00           C
ATOM   4902  CB  CYS B 201     148.470  43.540  60.780  1.00  0.00           C
ATOM   4903  SG  CYS B 201     148.060  45.260  61.210  1.00  0.00           S
ATOM   4904  C   CYS B 201     147.630  41.290  60.260  1.00  0.00           C
ATOM   4905  O   CYS B 201     148.790  40.910  60.340  1.00  0.00           O
ATOM   4906  N   ILE B 202     146.670  40.540  59.680  1.00  0.00           N
ATOM   4907  CA  ILE B 202     146.880  39.220  59.180  1.00  0.00           C
ATOM   4908  CB  ILE B 202     145.540  38.540  59.070  1.00  0.00           C
ATOM   4909  CG2 ILE B 202     145.690  37.140  58.460  1.00  0.00           C
ATOM   4910  CG1 ILE B 202     144.900  38.440  60.460  1.00  0.00           C
ATOM   4911  CD  ILE B 202     143.420  38.040  60.440  1.00  0.00           C
ATOM   4912  C   ILE B 202     147.490  39.260  57.820  1.00  0.00           C
ATOM   4913  O   ILE B 202     147.170  40.100  56.990  1.00  0.00           O
ATOM   4914  N   ASP B 203     148.470  38.380  57.560  1.00  0.00           N
ATOM   4915  CA  ASP B 203     149.070  38.210  56.270  1.00  0.00           C
ATOM   4916  CB  ASP B 203     150.560  38.570  56.370  1.00  0.00           C
ATOM   4917  CG  ASP B 203     151.080  39.040  55.020  1.00  0.00           C
ATOM   4918  OD1 ASP B 203     150.780  38.470  53.930  1.00  0.00           O
ATOM   4919  OD2 ASP B 203     151.760  40.100  55.030  1.00  0.00           O
ATOM   4920  C   ASP B 203     148.930  36.830  55.720  1.00  0.00           C
ATOM   4921  O   ASP B 203     149.260  35.870  56.410  1.00  0.00           O
ATOM   4922  N   ASN B 204     148.440  36.640  54.480  1.00  0.00           N
ATOM   4923  CA  ASN B 204     148.300  35.360  53.870  1.00  0.00           C
ATOM   4924  CB  ASN B 204     147.560  35.470  52.530  1.00  0.00           C
ATOM   4925  CG  ASN B 204     146.150  36.000  52.720  1.00  0.00           C
ATOM   4926  OD1 ASN B 204     145.380  35.440  53.510  1.00  0.00           O
ATOM   4927  ND2 ASN B 204     145.850  37.100  51.990  1.00  0.00           N
ATOM   4928  C   ASN B 204     149.630  34.740  53.580  1.00  0.00           C
ATOM   4929  O   ASN B 204     149.790  33.520  53.520  1.00  0.00           O
ATOM   4930  N   GLU B 205     150.690  35.550  53.430  1.00  0.00           N
ATOM   4931  CA  GLU B 205     152.050  35.120  53.310  1.00  0.00           C
ATOM   4932  CB  GLU B 205     152.930  36.390  53.380  1.00  0.00           C
ATOM   4933  CG  GLU B 205     154.400  36.130  53.070  1.00  0.00           C
ATOM   4934  CD  GLU B 205     154.620  35.580  51.670  1.00  0.00           C
ATOM   4935  OE1 GLU B 205     155.550  34.760  51.420  1.00  0.00           O
ATOM   4936  OE2 GLU B 205     153.830  35.960  50.770  1.00  0.00           O
ATOM   4937  C   GLU B 205     152.560  34.190  54.350  1.00  0.00           C
ATOM   4938  O   GLU B 205     153.280  33.230  54.110  1.00  0.00           O
ATOM   4939  N   ALA B 206     152.070  34.510  55.560  1.00  0.00           N
ATOM   4940  CA  ALA B 206     152.370  33.750  56.740  1.00  0.00           C
ATOM   4941  CB  ALA B 206     152.090  34.640  57.960  1.00  0.00           C
ATOM   4942  C   ALA B 206     151.560  32.500  56.780  1.00  0.00           C
ATOM   4943  O   ALA B 206     152.080  31.450  57.150  1.00  0.00           O
ATOM   4944  N   LEU B 207     150.270  32.560  56.410  1.00  0.00           N
ATOM   4945  CA  LEU B 207     149.390  31.440  56.410  1.00  0.00           C
ATOM   4946  CB  LEU B 207     147.940  31.850  56.110  1.00  0.00           C
ATOM   4947  CG  LEU B 207     147.300  32.800  57.150  1.00  0.00           C
ATOM   4948  CD1 LEU B 207     145.870  33.070  56.660  1.00  0.00           C
ATOM   4949  CD2 LEU B 207     147.290  32.250  58.580  1.00  0.00           C
ATOM   4950  C   LEU B 207     149.840  30.350  55.500  1.00  0.00           C
ATOM   4951  O   LEU B 207     149.640  29.190  55.860  1.00  0.00           O
ATOM   4952  N   TYR B 208     150.420  30.670  54.330  1.00  0.00           N
ATOM   4953  CA  TYR B 208     151.010  29.690  53.480  1.00  0.00           C
ATOM   4954  CB  TYR B 208     151.450  30.280  52.130  1.00  0.00           C
ATOM   4955  CG  TYR B 208     150.230  30.680  51.370  1.00  0.00           C
ATOM   4956  CD1 TYR B 208     149.320  29.750  50.930  1.00  0.00           C
ATOM   4957  CE1 TYR B 208     148.210  30.140  50.220  1.00  0.00           C
ATOM   4958  CZ  TYR B 208     148.040  31.470  49.910  1.00  0.00           C
ATOM   4959  OH  TYR B 208     146.880  31.830  49.180  1.00  0.00           O
ATOM   4960  CD2 TYR B 208     150.070  32.010  51.040  1.00  0.00           C
ATOM   4961  CE2 TYR B 208     148.950  32.400  50.340  1.00  0.00           C
ATOM   4962  C   TYR B 208     152.200  28.970  54.040  1.00  0.00           C
ATOM   4963  O   TYR B 208     152.290  27.750  53.950  1.00  0.00           O
ATOM   4964  N   ASP B 209     153.160  29.600  54.740  1.00  0.00           N
ATOM   4965  CA  ASP B 209     154.240  28.880  55.350  1.00  0.00           C
ATOM   4966  CB  ASP B 209     155.320  29.890  55.760  1.00  0.00           C
ATOM   4967  CG  ASP B 209     156.120  30.320  54.540  1.00  0.00           C
ATOM   4968  OD1 ASP B 209     156.520  29.390  53.780  1.00  0.00           O
ATOM   4969  OD2 ASP B 209     156.370  31.530  54.290  1.00  0.00           O
ATOM   4970  C   ASP B 209     153.820  28.060  56.520  1.00  0.00           C
ATOM   4971  O   ASP B 209     154.340  26.950  56.670  1.00  0.00           O
ATOM   4972  N   ILE B 210     152.840  28.470  57.340  1.00  0.00           N
ATOM   4973  CA  ILE B 210     152.190  27.660  58.320  1.00  0.00           C
ATOM   4974  CB  ILE B 210     151.200  28.480  59.080  1.00  0.00           C
ATOM   4975  CG2 ILE B 210     150.400  27.570  60.020  1.00  0.00           C
ATOM   4976  CG1 ILE B 210     151.970  29.560  59.860  1.00  0.00           C
ATOM   4977  CD  ILE B 210     151.090  30.540  60.650  1.00  0.00           C
ATOM   4978  C   ILE B 210     151.600  26.410  57.760  1.00  0.00           C
ATOM   4979  O   ILE B 210     151.850  25.310  58.240  1.00  0.00           O
ATOM   4980  N   CYS B 211     150.740  26.580  56.740  1.00  0.00           N
ATOM   4981  CA  CYS B 211     150.190  25.470  56.030  1.00  0.00           C
ATOM   4982  CB  CYS B 211     149.240  25.990  54.940  1.00  0.00           C
ATOM   4983  SG  CYS B 211     147.730  26.730  55.650  1.00  0.00           S
ATOM   4984  C   CYS B 211     151.150  24.540  55.370  1.00  0.00           C
ATOM   4985  O   CYS B 211     150.960  23.320  55.430  1.00  0.00           O
ATOM   4986  N   PHE B 212     152.220  25.020  54.730  1.00  0.00           N
ATOM   4987  CA  PHE B 212     153.190  24.170  54.100  1.00  0.00           C
ATOM   4988  CB  PHE B 212     153.880  24.920  52.950  1.00  0.00           C
ATOM   4989  CG  PHE B 212     152.960  24.990  51.780  1.00  0.00           C
ATOM   4990  CD1 PHE B 212     152.690  26.240  51.260  1.00  0.00           C
ATOM   4991  CE1 PHE B 212     151.940  26.330  50.120  1.00  0.00           C
ATOM   4992  CZ  PHE B 212     151.440  25.210  49.490  1.00  0.00           C
ATOM   4993  CD2 PHE B 212     152.490  23.860  51.160  1.00  0.00           C
ATOM   4994  CE2 PHE B 212     151.720  23.980  50.020  1.00  0.00           C
ATOM   4995  C   PHE B 212     154.160  23.530  55.040  1.00  0.00           C
ATOM   4996  O   PHE B 212     154.520  22.380  54.800  1.00  0.00           O
ATOM   4997  N   ARG B 213     154.620  24.220  56.100  1.00  0.00           N
ATOM   4998  CA  ARG B 213     155.700  23.740  56.910  1.00  0.00           C
ATOM   4999  CB  ARG B 213     156.690  24.890  57.180  1.00  0.00           C
ATOM   5000  CG  ARG B 213     157.820  24.570  58.160  1.00  0.00           C
ATOM   5001  CD  ARG B 213     158.940  25.620  58.160  1.00  0.00           C
ATOM   5002  NE  ARG B 213     158.270  26.930  58.390  1.00  0.00           N
ATOM   5003  CZ  ARG B 213     158.870  28.140  58.220  1.00  0.00           C
ATOM   5004  NH1 ARG B 213     160.220  28.250  58.050  1.00  0.00           N
ATOM   5005  NH2 ARG B 213     158.160  29.290  58.290  1.00  0.00           N
ATOM   5006  C   ARG B 213     155.240  23.140  58.200  1.00  0.00           C
ATOM   5007  O   ARG B 213     155.610  22.010  58.510  1.00  0.00           O
ATOM   5008  N   THR B 214     154.370  23.810  58.970  1.00  0.00           N
ATOM   5009  CA  THR B 214     153.950  23.300  60.240  1.00  0.00           C
ATOM   5010  CB  THR B 214     153.440  24.360  61.160  1.00  0.00           C
ATOM   5011  OG1 THR B 214     154.340  25.460  61.260  1.00  0.00           O
ATOM   5012  CG2 THR B 214     153.360  23.840  62.610  1.00  0.00           C
ATOM   5013  C   THR B 214     152.890  22.260  60.130  1.00  0.00           C
ATOM   5014  O   THR B 214     153.040  21.170  60.680  1.00  0.00           O
ATOM   5015  N   LEU B 215     151.850  22.600  59.360  1.00  0.00           N
ATOM   5016  CA  LEU B 215     150.780  21.680  59.140  1.00  0.00           C
ATOM   5017  CB  LEU B 215     149.550  22.510  58.710  1.00  0.00           C
ATOM   5018  CG  LEU B 215     149.010  23.520  59.730  1.00  0.00           C
ATOM   5019  CD1 LEU B 215     147.710  24.200  59.250  1.00  0.00           C
ATOM   5020  CD2 LEU B 215     148.750  22.800  61.060  1.00  0.00           C
ATOM   5021  C   LEU B 215     151.020  20.630  58.110  1.00  0.00           C
ATOM   5022  O   LEU B 215     150.400  19.570  58.210  1.00  0.00           O
ATOM   5023  N   LYS B 216     151.890  20.930  57.140  1.00  0.00           N
ATOM   5024  CA  LYS B 216     152.290  20.030  56.100  1.00  0.00           C
ATOM   5025  CB  LYS B 216     153.110  18.830  56.580  1.00  0.00           C
ATOM   5026  CG  LYS B 216     154.240  19.200  57.540  1.00  0.00           C
ATOM   5027  CD  LYS B 216     155.040  18.010  58.090  1.00  0.00           C
ATOM   5028  CE  LYS B 216     155.990  18.430  59.210  1.00  0.00           C
ATOM   5029  NZ  LYS B 216     156.840  19.520  58.690  1.00  0.00           N
ATOM   5030  C   LYS B 216     151.220  19.660  55.130  1.00  0.00           C
ATOM   5031  O   LYS B 216     151.150  18.540  54.630  1.00  0.00           O
ATOM   5032  N   LEU B 217     150.360  20.630  54.780  1.00  0.00           N
ATOM   5033  CA  LEU B 217     149.290  20.470  53.830  1.00  0.00           C
ATOM   5034  CB  LEU B 217     148.280  21.620  53.950  1.00  0.00           C
ATOM   5035  CG  LEU B 217     147.600  21.650  55.330  1.00  0.00           C
ATOM   5036  CD1 LEU B 217     146.680  22.870  55.470  1.00  0.00           C
ATOM   5037  CD2 LEU B 217     146.790  20.370  55.610  1.00  0.00           C
ATOM   5038  C   LEU B 217     149.860  20.440  52.460  1.00  0.00           C
ATOM   5039  O   LEU B 217     150.760  21.180  52.070  1.00  0.00           O
ATOM   5040  N   THR B 218     149.380  19.480  51.640  1.00  0.00           N
ATOM   5041  CA  THR B 218     149.850  19.290  50.300  1.00  0.00           C
ATOM   5042  CB  THR B 218     149.850  17.860  49.880  1.00  0.00           C
ATOM   5043  OG1 THR B 218     148.660  17.110  50.130  1.00  0.00           O
ATOM   5044  CG2 THR B 218     150.990  17.130  50.610  1.00  0.00           C
ATOM   5045  C   THR B 218     149.070  20.110  49.330  1.00  0.00           C
ATOM   5046  O   THR B 218     149.610  20.490  48.290  1.00  0.00           O
ATOM   5047  N   THR B 219     147.810  20.500  49.590  1.00  0.00           N
ATOM   5048  CA  THR B 219     147.100  21.430  48.760  1.00  0.00           C
ATOM   5049  CB  THR B 219     146.180  20.810  47.750  1.00  0.00           C
ATOM   5050  OG1 THR B 219     145.390  19.710  48.190  1.00  0.00           O
ATOM   5051  CG2 THR B 219     146.940  20.350  46.500  1.00  0.00           C
ATOM   5052  C   THR B 219     146.280  22.320  49.630  1.00  0.00           C
ATOM   5053  O   THR B 219     145.070  22.120  49.690  1.00  0.00           O
ATOM   5054  N   PRO B 220     146.770  23.280  50.350  1.00  0.00           N
ATOM   5055  CD  PRO B 220     148.190  23.600  50.410  1.00  0.00           C
ATOM   5056  CA  PRO B 220     145.970  24.250  51.040  1.00  0.00           C
ATOM   5057  CB  PRO B 220     146.970  25.040  51.870  1.00  0.00           C
ATOM   5058  CG  PRO B 220     148.300  24.970  51.100  1.00  0.00           C
ATOM   5059  C   PRO B 220     145.060  25.080  50.210  1.00  0.00           C
ATOM   5060  O   PRO B 220     145.520  25.720  49.270  1.00  0.00           O
ATOM   5061  N   THR B 221     143.740  25.090  50.500  1.00  0.00           N
ATOM   5062  CA  THR B 221     142.760  25.920  49.870  1.00  0.00           C
[truncated: 2,821,411 more chars]
