# Supplementary material for: Microtubule instability driven by longitudinal and lateral strain propagation
Source: PLoS Comput Biol. 2020 Sep 2;16(9):e1008132. doi: 10.1371/journal.pcbi.1008132 (PMC7467311; doi:10.1371/journal.pcbi.1008132)
Supplement: S1 Data Set — S1: Refined single-PF structure in the GTP state. S2: Refined single-PF structure in the GDP state. S3: Refined homotypic double-PF structure in the GTP state. S4: Refined homotypic double-PF structure in the GDP state. S5: Refined three-PF structure in the GTP state. S6: Refined three-PF structure in the GDP state. (ZIP) [file pcbi.1008132.s003.zip › refined_models/homo_double_PF_GTP.pdb]

CRYST1  127.000  127.000  220.000  90.00  90.00  90.00 P 1           1
ATOM      1  N   MET A   1      70.620  37.360 191.740  1.00  0.00           N
ATOM      2  CA  MET A   1      71.370  38.280 192.620  1.00  0.00           C
ATOM      3  CB  MET A   1      71.760  37.580 193.930  1.00  0.00           C
ATOM      4  CG  MET A   1      72.280  38.500 195.040  1.00  0.00           C
ATOM      5  SD  MET A   1      72.890  37.570 196.480  1.00  0.00           S
ATOM      6  CE  MET A   1      73.530  38.990 197.410  1.00  0.00           C
ATOM      7  C   MET A   1      72.540  38.970 192.010  1.00  0.00           C
ATOM      8  O   MET A   1      72.660  40.190 192.110  1.00  0.00           O
ATOM      9  N   ARG A   2      73.420  38.170 191.380  1.00  0.00           N
ATOM     10  CA  ARG A   2      74.660  38.600 190.820  1.00  0.00           C
ATOM     11  CB  ARG A   2      75.850  38.000 191.600  1.00  0.00           C
ATOM     12  CG  ARG A   2      75.760  36.500 191.910  1.00  0.00           C
ATOM     13  CD  ARG A   2      76.990  35.930 192.620  1.00  0.00           C
ATOM     14  NE  ARG A   2      76.630  34.500 192.830  1.00  0.00           N
ATOM     15  CZ  ARG A   2      77.510  33.650 193.440  1.00  0.00           C
ATOM     16  NH1 ARG A   2      78.750  34.080 193.810  1.00  0.00           N
ATOM     17  NH2 ARG A   2      77.160  32.350 193.660  1.00  0.00           N
ATOM     18  C   ARG A   2      74.580  38.100 189.420  1.00  0.00           C
ATOM     19  O   ARG A   2      74.590  36.890 189.170  1.00  0.00           O
ATOM     20  N   GLU A   3      74.530  39.010 188.430  1.00  0.00           N
ATOM     21  CA  GLU A   3      74.400  38.620 187.060  1.00  0.00           C
ATOM     22  CB  GLU A   3      73.050  39.090 186.490  1.00  0.00           C
ATOM     23  CG  GLU A   3      71.810  38.340 187.000  1.00  0.00           C
ATOM     24  CD  GLU A   3      71.360  38.830 188.370  1.00  0.00           C
ATOM     25  OE1 GLU A   3      71.320  40.060 188.620  1.00  0.00           O
ATOM     26  OE2 GLU A   3      70.980  37.950 189.180  1.00  0.00           O
ATOM     27  C   GLU A   3      75.520  39.200 186.270  1.00  0.00           C
ATOM     28  O   GLU A   3      76.040  40.280 186.570  1.00  0.00           O
ATOM     29  N   CYS A   4      75.940  38.540 185.180  1.00  0.00           N
ATOM     30  CA  CYS A   4      76.910  39.090 184.280  1.00  0.00           C
ATOM     31  CB  CYS A   4      78.280  38.400 184.390  1.00  0.00           C
ATOM     32  SG  CYS A   4      78.840  38.230 186.110  1.00  0.00           S
ATOM     33  C   CYS A   4      76.450  39.050 182.860  1.00  0.00           C
ATOM     34  O   CYS A   4      75.690  38.150 182.510  1.00  0.00           O
ATOM     35  N   ILE A   5      76.860  40.020 182.030  1.00  0.00           N
ATOM     36  CA  ILE A   5      76.510  40.240 180.660  1.00  0.00           C
ATOM     37  CB  ILE A   5      75.940  41.620 180.530  1.00  0.00           C
ATOM     38  CG2 ILE A   5      75.810  41.960 179.030  1.00  0.00           C
ATOM     39  CG1 ILE A   5      74.550  41.620 181.180  1.00  0.00           C
ATOM     40  CD  ILE A   5      73.880  42.990 181.150  1.00  0.00           C
ATOM     41  C   ILE A   5      77.650  39.930 179.760  1.00  0.00           C
ATOM     42  O   ILE A   5      78.700  40.580 179.840  1.00  0.00           O
ATOM     43  N   SER A   6      77.460  39.000 178.810  1.00  0.00           N
ATOM     44  CA  SER A   6      78.440  38.690 177.810  1.00  0.00           C
ATOM     45  CB  SER A   6      78.710  37.180 177.740  1.00  0.00           C
ATOM     46  OG  SER A   6      79.170  36.630 178.960  1.00  0.00           O
ATOM     47  C   SER A   6      78.090  39.200 176.460  1.00  0.00           C
ATOM     48  O   SER A   6      77.000  39.000 175.930  1.00  0.00           O
ATOM     49  N   ILE A   7      78.970  40.010 175.840  1.00  0.00           N
ATOM     50  CA  ILE A   7      78.790  40.630 174.570  1.00  0.00           C
ATOM     51  CB  ILE A   7      78.940  42.120 174.710  1.00  0.00           C
ATOM     52  CG2 ILE A   7      78.780  42.760 173.320  1.00  0.00           C
ATOM     53  CG1 ILE A   7      77.910  42.580 175.750  1.00  0.00           C
ATOM     54  CD  ILE A   7      77.730  44.100 175.860  1.00  0.00           C
ATOM     55  C   ILE A   7      79.770  40.130 173.570  1.00  0.00           C
ATOM     56  O   ILE A   7      80.970  40.340 173.740  1.00  0.00           O
ATOM     57  N   HIS A   8      79.340  39.440 172.500  1.00  0.00           N
ATOM     58  CA  HIS A   8      80.240  38.790 171.600  1.00  0.00           C
ATOM     59  CB  HIS A   8      79.780  37.320 171.530  1.00  0.00           C
ATOM     60  ND1 HIS A   8      81.330  36.170 173.220  1.00  0.00           N
ATOM     61  CG  HIS A   8      80.080  36.520 172.760  1.00  0.00           C
ATOM     62  CE1 HIS A   8      81.190  35.610 174.450  1.00  0.00           C
ATOM     63  NE2 HIS A   8      79.910  35.540 174.770  1.00  0.00           N
ATOM     64  CD2 HIS A   8      79.210  36.120 173.730  1.00  0.00           C
ATOM     65  C   HIS A   8      80.240  39.440 170.260  1.00  0.00           C
ATOM     66  O   HIS A   8      79.240  39.470 169.540  1.00  0.00           O
ATOM     67  N   VAL A   9      81.410  39.920 169.800  1.00  0.00           N
ATOM     68  CA  VAL A   9      81.520  40.760 168.650  1.00  0.00           C
ATOM     69  CB  VAL A   9      81.950  42.120 169.100  1.00  0.00           C
ATOM     70  CG1 VAL A   9      81.950  43.110 167.920  1.00  0.00           C
ATOM     71  CG2 VAL A   9      81.040  42.650 170.220  1.00  0.00           C
ATOM     72  C   VAL A   9      82.490  40.170 167.680  1.00  0.00           C
ATOM     73  O   VAL A   9      83.550  39.690 168.090  1.00  0.00           O
ATOM     74  N   GLY A  10      82.170  40.170 166.380  1.00  0.00           N
ATOM     75  CA  GLY A  10      83.030  39.810 165.300  1.00  0.00           C
ATOM     76  C   GLY A  10      83.090  38.330 165.090  1.00  0.00           C
ATOM     77  O   GLY A  10      82.390  37.540 165.720  1.00  0.00           O
ATOM     78  N   GLN A  11      83.960  37.860 164.180  1.00  0.00           N
ATOM     79  CA  GLN A  11      84.120  36.460 163.930  1.00  0.00           C
ATOM     80  CB  GLN A  11      84.710  36.200 162.540  1.00  0.00           C
ATOM     81  CG  GLN A  11      84.800  34.730 162.110  1.00  0.00           C
ATOM     82  CD  GLN A  11      84.840  34.610 160.600  1.00  0.00           C
ATOM     83  OE1 GLN A  11      85.160  35.500 159.810  1.00  0.00           O
ATOM     84  NE2 GLN A  11      84.400  33.400 160.150  1.00  0.00           N
ATOM     85  C   GLN A  11      84.870  35.840 165.060  1.00  0.00           C
ATOM     86  O   GLN A  11      84.410  34.880 165.670  1.00  0.00           O
ATOM     87  N   ALA A  12      86.000  36.450 165.460  1.00  0.00           N
ATOM     88  CA  ALA A  12      86.760  36.160 166.630  1.00  0.00           C
ATOM     89  CB  ALA A  12      87.920  37.170 166.720  1.00  0.00           C
ATOM     90  C   ALA A  12      86.010  36.020 167.910  1.00  0.00           C
ATOM     91  O   ALA A  12      86.030  34.980 168.570  1.00  0.00           O
ATOM     92  N   GLY A  13      85.290  37.080 168.320  1.00  0.00           N
ATOM     93  CA  GLY A  13      84.600  37.070 169.570  1.00  0.00           C
ATOM     94  C   GLY A  13      83.380  36.210 169.610  1.00  0.00           C
ATOM     95  O   GLY A  13      82.960  35.800 170.690  1.00  0.00           O
ATOM     96  N   VAL A  14      82.830  35.800 168.460  1.00  0.00           N
ATOM     97  CA  VAL A  14      81.790  34.830 168.380  1.00  0.00           C
ATOM     98  CB  VAL A  14      80.860  35.150 167.240  1.00  0.00           C
ATOM     99  CG1 VAL A  14      79.900  33.990 166.930  1.00  0.00           C
ATOM    100  CG2 VAL A  14      80.140  36.450 167.620  1.00  0.00           C
ATOM    101  C   VAL A  14      82.260  33.410 168.330  1.00  0.00           C
ATOM    102  O   VAL A  14      81.690  32.560 169.010  1.00  0.00           O
ATOM    103  N   GLN A  15      83.370  33.080 167.650  1.00  0.00           N
ATOM    104  CA  GLN A  15      83.900  31.750 167.580  1.00  0.00           C
ATOM    105  CB  GLN A  15      84.740  31.670 166.300  1.00  0.00           C
ATOM    106  CG  GLN A  15      83.890  31.680 165.030  1.00  0.00           C
ATOM    107  CD  GLN A  15      84.680  31.540 163.740  1.00  0.00           C
ATOM    108  OE1 GLN A  15      84.180  31.180 162.670  1.00  0.00           O
ATOM    109  NE2 GLN A  15      86.010  31.820 163.760  1.00  0.00           N
ATOM    110  C   GLN A  15      84.570  31.380 168.860  1.00  0.00           C
ATOM    111  O   GLN A  15      84.520  30.220 169.280  1.00  0.00           O
ATOM    112  N   ILE A  16      84.910  32.380 169.690  1.00  0.00           N
ATOM    113  CA  ILE A  16      85.220  32.230 171.080  1.00  0.00           C
ATOM    114  CB  ILE A  16      86.020  33.390 171.580  1.00  0.00           C
ATOM    115  CG2 ILE A  16      86.130  33.320 173.120  1.00  0.00           C
ATOM    116  CG1 ILE A  16      87.440  33.400 171.000  1.00  0.00           C
ATOM    117  CD  ILE A  16      88.230  34.700 171.150  1.00  0.00           C
ATOM    118  C   ILE A  16      84.030  31.970 171.930  1.00  0.00           C
ATOM    119  O   ILE A  16      83.950  31.090 172.790  1.00  0.00           O
ATOM    120  N   GLY A  17      82.990  32.800 171.740  1.00  0.00           N
ATOM    121  CA  GLY A  17      81.780  32.690 172.490  1.00  0.00           C
ATOM    122  C   GLY A  17      81.040  31.410 172.330  1.00  0.00           C
ATOM    123  O   GLY A  17      80.430  30.980 173.310  1.00  0.00           O
ATOM    124  N   ASN A  18      81.060  30.790 171.130  1.00  0.00           N
ATOM    125  CA  ASN A  18      80.500  29.490 170.930  1.00  0.00           C
ATOM    126  CB  ASN A  18      80.740  29.050 169.480  1.00  0.00           C
ATOM    127  CG  ASN A  18      79.950  29.940 168.530  1.00  0.00           C
ATOM    128  OD1 ASN A  18      78.880  30.410 168.890  1.00  0.00           O
ATOM    129  ND2 ASN A  18      80.470  30.120 167.280  1.00  0.00           N
ATOM    130  C   ASN A  18      81.000  28.430 171.860  1.00  0.00           C
ATOM    131  O   ASN A  18      80.240  27.520 172.170  1.00  0.00           O
ATOM    132  N   ALA A  19      82.270  28.550 172.300  1.00  0.00           N
ATOM    133  CA  ALA A  19      82.970  27.590 173.100  1.00  0.00           C
ATOM    134  CB  ALA A  19      84.470  27.750 172.780  1.00  0.00           C
ATOM    135  C   ALA A  19      82.680  27.870 174.530  1.00  0.00           C
ATOM    136  O   ALA A  19      82.400  26.980 175.320  1.00  0.00           O
ATOM    137  N   CYS A  20      82.640  29.160 174.910  1.00  0.00           N
ATOM    138  CA  CYS A  20      82.370  29.640 176.240  1.00  0.00           C
ATOM    139  CB  CYS A  20      82.500  31.170 176.350  1.00  0.00           C
ATOM    140  SG  CYS A  20      84.200  31.770 176.060  1.00  0.00           S
ATOM    141  C   CYS A  20      81.020  29.260 176.710  1.00  0.00           C
ATOM    142  O   CYS A  20      80.850  28.680 177.790  1.00  0.00           O
ATOM    143  N   TRP A  21      79.980  29.480 175.880  1.00  0.00           N
ATOM    144  CA  TRP A  21      78.650  29.040 176.180  1.00  0.00           C
ATOM    145  CB  TRP A  21      77.570  29.770 175.370  1.00  0.00           C
ATOM    146  CG  TRP A  21      77.450  31.240 175.680  1.00  0.00           C
ATOM    147  CD1 TRP A  21      78.070  32.310 175.100  1.00  0.00           C
ATOM    148  NE1 TRP A  21      77.900  33.420 175.890  1.00  0.00           N
ATOM    149  CE2 TRP A  21      77.190  33.050 177.010  1.00  0.00           C
ATOM    150  CD2 TRP A  21      76.870  31.690 176.920  1.00  0.00           C
ATOM    151  CE3 TRP A  21      76.130  31.050 177.870  1.00  0.00           C
ATOM    152  CZ3 TRP A  21      75.640  31.840 178.890  1.00  0.00           C
ATOM    153  CZ2 TRP A  21      76.760  33.790 178.070  1.00  0.00           C
ATOM    154  CH2 TRP A  21      75.950  33.180 178.990  1.00  0.00           C
ATOM    155  C   TRP A  21      78.430  27.580 176.000  1.00  0.00           C
ATOM    156  O   TRP A  21      77.510  27.040 176.610  1.00  0.00           O
ATOM    157  N   GLU A  22      79.230  26.830 175.210  1.00  0.00           N
ATOM    158  CA  GLU A  22      79.200  25.400 175.190  1.00  0.00           C
ATOM    159  CB  GLU A  22      80.040  24.880 174.010  1.00  0.00           C
ATOM    160  CG  GLU A  22      79.950  23.360 173.850  1.00  0.00           C
ATOM    161  CD  GLU A  22      80.570  22.970 172.520  1.00  0.00           C
ATOM    162  OE1 GLU A  22      79.860  22.440 171.610  1.00  0.00           O
ATOM    163  OE2 GLU A  22      81.810  23.130 172.360  1.00  0.00           O
ATOM    164  C   GLU A  22      79.650  24.780 176.480  1.00  0.00           C
ATOM    165  O   GLU A  22      79.060  23.860 177.030  1.00  0.00           O
ATOM    166  N   LEU A  23      80.660  25.430 177.080  1.00  0.00           N
ATOM    167  CA  LEU A  23      81.170  25.130 178.390  1.00  0.00           C
ATOM    168  CB  LEU A  23      82.550  25.810 178.510  1.00  0.00           C
ATOM    169  CG  LEU A  23      83.270  25.460 179.820  1.00  0.00           C
ATOM    170  CD1 LEU A  23      83.590  23.960 179.960  1.00  0.00           C
ATOM    171  CD2 LEU A  23      84.560  26.290 179.850  1.00  0.00           C
ATOM    172  C   LEU A  23      80.290  25.550 179.500  1.00  0.00           C
ATOM    173  O   LEU A  23      80.010  24.730 180.370  1.00  0.00           O
ATOM    174  N   TYR A  24      79.750  26.780 179.560  1.00  0.00           N
ATOM    175  CA  TYR A  24      78.800  27.130 180.580  1.00  0.00           C
ATOM    176  CB  TYR A  24      78.370  28.610 180.520  1.00  0.00           C
ATOM    177  CG  TYR A  24      79.470  29.610 180.620  1.00  0.00           C
ATOM    178  CD1 TYR A  24      80.400  29.530 181.630  1.00  0.00           C
ATOM    179  CE1 TYR A  24      81.260  30.570 181.850  1.00  0.00           C
ATOM    180  CZ  TYR A  24      81.160  31.740 181.130  1.00  0.00           C
ATOM    181  OH  TYR A  24      82.020  32.820 181.410  1.00  0.00           O
ATOM    182  CD2 TYR A  24      79.330  30.780 179.920  1.00  0.00           C
ATOM    183  CE2 TYR A  24      80.160  31.850 180.190  1.00  0.00           C
ATOM    184  C   TYR A  24      77.600  26.260 180.630  1.00  0.00           C
ATOM    185  O   TYR A  24      77.110  25.930 181.710  1.00  0.00           O
ATOM    186  N   CYS A  25      77.130  25.800 179.450  1.00  0.00           N
ATOM    187  CA  CYS A  25      76.040  24.880 179.390  1.00  0.00           C
ATOM    188  CB  CYS A  25      75.450  24.700 177.980  1.00  0.00           C
ATOM    189  SG  CYS A  25      74.680  26.230 177.380  1.00  0.00           S
ATOM    190  C   CYS A  25      76.370  23.520 179.890  1.00  0.00           C
ATOM    191  O   CYS A  25      75.590  22.860 180.570  1.00  0.00           O
ATOM    192  N   LEU A  26      77.610  23.050 179.680  1.00  0.00           N
ATOM    193  CA  LEU A  26      78.080  21.810 180.230  1.00  0.00           C
ATOM    194  CB  LEU A  26      79.380  21.430 179.500  1.00  0.00           C
ATOM    195  CG  LEU A  26      80.050  20.090 179.850  1.00  0.00           C
ATOM    196  CD1 LEU A  26      79.120  18.890 179.590  1.00  0.00           C
ATOM    197  CD2 LEU A  26      81.360  19.960 179.050  1.00  0.00           C
ATOM    198  C   LEU A  26      78.280  21.830 181.710  1.00  0.00           C
ATOM    199  O   LEU A  26      77.900  20.940 182.460  1.00  0.00           O
ATOM    200  N   GLU A  27      78.900  22.930 182.190  1.00  0.00           N
ATOM    201  CA  GLU A  27      79.250  23.040 183.570  1.00  0.00           C
ATOM    202  CB  GLU A  27      80.170  24.260 183.740  1.00  0.00           C
ATOM    203  CG  GLU A  27      80.970  24.250 185.050  1.00  0.00           C
ATOM    204  CD  GLU A  27      82.200  25.140 185.000  1.00  0.00           C
ATOM    205  OE1 GLU A  27      83.350  24.670 185.240  1.00  0.00           O
ATOM    206  OE2 GLU A  27      82.020  26.320 184.610  1.00  0.00           O
ATOM    207  C   GLU A  27      78.090  23.150 184.490  1.00  0.00           C
ATOM    208  O   GLU A  27      78.100  22.700 185.640  1.00  0.00           O
ATOM    209  N   HIS A  28      76.970  23.730 184.030  1.00  0.00           N
ATOM    210  CA  HIS A  28      75.750  23.810 184.770  1.00  0.00           C
ATOM    211  CB  HIS A  28      75.130  25.210 184.560  1.00  0.00           C
ATOM    212  ND1 HIS A  28      76.270  26.440 186.390  1.00  0.00           N
ATOM    213  CG  HIS A  28      76.030  26.310 185.040  1.00  0.00           C
ATOM    214  CE1 HIS A  28      76.970  27.590 186.580  1.00  0.00           C
ATOM    215  NE2 HIS A  28      77.210  28.200 185.430  1.00  0.00           N
ATOM    216  CD2 HIS A  28      76.600  27.410 184.480  1.00  0.00           C
ATOM    217  C   HIS A  28      74.710  22.780 184.450  1.00  0.00           C
ATOM    218  O   HIS A  28      73.570  22.870 184.900  1.00  0.00           O
ATOM    219  N   GLY A  29      75.000  21.760 183.620  1.00  0.00           N
ATOM    220  CA  GLY A  29      74.120  20.670 183.350  1.00  0.00           C
ATOM    221  C   GLY A  29      73.010  20.900 182.380  1.00  0.00           C
ATOM    222  O   GLY A  29      72.100  20.090 182.240  1.00  0.00           O
ATOM    223  N   ILE A  30      73.110  21.990 181.600  1.00  0.00           N
ATOM    224  CA  ILE A  30      72.140  22.480 180.670  1.00  0.00           C
ATOM    225  CB  ILE A  30      72.150  23.970 180.500  1.00  0.00           C
ATOM    226  CG2 ILE A  30      71.170  24.470 179.430  1.00  0.00           C
ATOM    227  CG1 ILE A  30      71.910  24.660 181.850  1.00  0.00           C
ATOM    228  CD  ILE A  30      72.350  26.120 181.910  1.00  0.00           C
ATOM    229  C   ILE A  30      72.240  21.770 179.360  1.00  0.00           C
ATOM    230  O   ILE A  30      73.320  21.700 178.780  1.00  0.00           O
ATOM    231  N   GLN A  31      71.130  21.250 178.820  1.00  0.00           N
ATOM    232  CA  GLN A  31      71.070  20.600 177.550  1.00  0.00           C
ATOM    233  CB  GLN A  31      69.820  19.700 177.460  1.00  0.00           C
ATOM    234  CG  GLN A  31      69.940  18.490 178.390  1.00  0.00           C
ATOM    235  CD  GLN A  31      68.640  17.700 178.330  1.00  0.00           C
ATOM    236  OE1 GLN A  31      67.640  18.090 177.720  1.00  0.00           O
ATOM    237  NE2 GLN A  31      68.650  16.560 179.060  1.00  0.00           N
ATOM    238  C   GLN A  31      71.050  21.590 176.430  1.00  0.00           C
ATOM    239  O   GLN A  31      70.640  22.720 176.660  1.00  0.00           O
ATOM    240  N   PRO A  32      71.370  21.260 175.210  1.00  0.00           N
ATOM    241  CD  PRO A  32      71.970  19.970 174.910  1.00  0.00           C
ATOM    242  CA  PRO A  32      71.360  22.140 174.080  1.00  0.00           C
ATOM    243  CB  PRO A  32      71.740  21.250 172.900  1.00  0.00           C
ATOM    244  CG  PRO A  32      72.520  20.070 173.480  1.00  0.00           C
ATOM    245  C   PRO A  32      70.180  22.980 173.730  1.00  0.00           C
ATOM    246  O   PRO A  32      70.360  23.970 173.020  1.00  0.00           O
ATOM    247  N   ASP A  33      68.960  22.640 174.190  1.00  0.00           N
ATOM    248  CA  ASP A  33      67.760  23.390 173.980  1.00  0.00           C
ATOM    249  CB  ASP A  33      66.470  22.550 173.890  1.00  0.00           C
ATOM    250  CG  ASP A  33      66.760  21.070 173.730  1.00  0.00           C
ATOM    251  OD1 ASP A  33      67.260  20.500 174.740  1.00  0.00           O
ATOM    252  OD2 ASP A  33      66.520  20.490 172.640  1.00  0.00           O
ATOM    253  C   ASP A  33      67.550  24.450 175.000  1.00  0.00           C
ATOM    254  O   ASP A  33      66.600  25.230 174.900  1.00  0.00           O
ATOM    255  N   GLY A  34      68.440  24.570 176.000  1.00  0.00           N
ATOM    256  CA  GLY A  34      68.370  25.420 177.150  1.00  0.00           C
ATOM    257  C   GLY A  34      67.610  24.810 178.280  1.00  0.00           C
ATOM    258  O   GLY A  34      67.220  25.480 179.230  1.00  0.00           O
ATOM    259  N   GLN A  35      67.420  23.480 178.210  1.00  0.00           N
ATOM    260  CA  GLN A  35      66.710  22.690 179.170  1.00  0.00           C
ATOM    261  CB  GLN A  35      66.030  21.460 178.540  1.00  0.00           C
ATOM    262  CG  GLN A  35      64.890  21.830 177.590  1.00  0.00           C
ATOM    263  CD  GLN A  35      63.780  22.550 178.330  1.00  0.00           C
ATOM    264  OE1 GLN A  35      63.430  23.660 177.940  1.00  0.00           O
ATOM    265  NE2 GLN A  35      63.220  21.980 179.430  1.00  0.00           N
ATOM    266  C   GLN A  35      67.600  22.220 180.270  1.00  0.00           C
ATOM    267  O   GLN A  35      68.750  21.830 180.080  1.00  0.00           O
ATOM    268  N   MET A  36      67.060  22.220 181.500  1.00  0.00           N
ATOM    269  CA  MET A  36      67.570  21.590 182.680  1.00  0.00           C
ATOM    270  CB  MET A  36      67.240  22.480 183.880  1.00  0.00           C
ATOM    271  CG  MET A  36      67.790  21.950 185.210  1.00  0.00           C
ATOM    272  SD  MET A  36      69.600  22.000 185.450  1.00  0.00           S
ATOM    273  CE  MET A  36      69.940  23.770 185.320  1.00  0.00           C
ATOM    274  C   MET A  36      66.900  20.260 182.810  1.00  0.00           C
ATOM    275  O   MET A  36      65.680  20.250 182.700  1.00  0.00           O
ATOM    276  N   PRO A  37      67.480  19.120 183.040  1.00  0.00           N
ATOM    277  CD  PRO A  37      68.920  18.930 183.130  1.00  0.00           C
ATOM    278  CA  PRO A  37      66.770  17.930 183.400  1.00  0.00           C
ATOM    279  CB  PRO A  37      67.830  16.860 183.660  1.00  0.00           C
ATOM    280  CG  PRO A  37      69.120  17.410 183.020  1.00  0.00           C
ATOM    281  C   PRO A  37      65.830  18.050 184.550  1.00  0.00           C
ATOM    282  O   PRO A  37      66.170  18.560 185.620  1.00  0.00           O
ATOM    283  N   ASP A  47      70.810  30.900 191.900  1.00  0.00           N
ATOM    284  CA  ASP A  47      71.600  29.710 192.010  1.00  0.00           C
ATOM    285  CB  ASP A  47      70.820  28.480 191.490  1.00  0.00           C
ATOM    286  CG  ASP A  47      71.230  27.220 192.230  1.00  0.00           C
ATOM    287  OD1 ASP A  47      72.410  26.780 192.160  1.00  0.00           O
ATOM    288  OD2 ASP A  47      70.310  26.610 192.840  1.00  0.00           O
ATOM    289  C   ASP A  47      72.820  29.960 191.200  1.00  0.00           C
ATOM    290  O   ASP A  47      73.010  31.040 190.650  1.00  0.00           O
ATOM    291  N   SER A  48      73.690  28.950 191.110  1.00  0.00           N
ATOM    292  CA  SER A  48      74.990  29.000 190.500  1.00  0.00           C
ATOM    293  CB  SER A  48      75.790  27.700 190.620  1.00  0.00           C
ATOM    294  OG  SER A  48      75.820  27.240 191.960  1.00  0.00           O
ATOM    295  C   SER A  48      74.920  29.280 189.040  1.00  0.00           C
ATOM    296  O   SER A  48      75.810  29.810 188.390  1.00  0.00           O
ATOM    297  N   PHE A  49      73.820  28.850 188.400  1.00  0.00           N
ATOM    298  CA  PHE A  49      73.500  29.010 187.010  1.00  0.00           C
ATOM    299  CB  PHE A  49      72.780  27.810 186.380  1.00  0.00           C
ATOM    300  CG  PHE A  49      71.650  27.380 187.250  1.00  0.00           C
ATOM    301  CD1 PHE A  49      70.400  27.950 187.130  1.00  0.00           C
ATOM    302  CE1 PHE A  49      69.330  27.490 187.870  1.00  0.00           C
ATOM    303  CZ  PHE A  49      69.520  26.450 188.750  1.00  0.00           C
ATOM    304  CD2 PHE A  49      71.810  26.330 188.130  1.00  0.00           C
ATOM    305  CE2 PHE A  49      70.760  25.880 188.890  1.00  0.00           C
ATOM    306  C   PHE A  49      72.800  30.290 186.720  1.00  0.00           C
ATOM    307  O   PHE A  49      72.700  30.640 185.550  1.00  0.00           O
ATOM    308  N   ASN A  50      72.350  31.040 187.750  1.00  0.00           N
ATOM    309  CA  ASN A  50      71.640  32.270 187.560  1.00  0.00           C
ATOM    310  CB  ASN A  50      71.030  32.620 188.930  1.00  0.00           C
ATOM    311  CG  ASN A  50      69.980  33.710 188.790  1.00  0.00           C
ATOM    312  OD1 ASN A  50      68.880  33.450 188.290  1.00  0.00           O
ATOM    313  ND2 ASN A  50      70.290  34.980 189.180  1.00  0.00           N
ATOM    314  C   ASN A  50      72.520  33.370 187.070  1.00  0.00           C
ATOM    315  O   ASN A  50      72.010  34.340 186.520  1.00  0.00           O
ATOM    316  N   THR A  51      73.860  33.280 187.190  1.00  0.00           N
ATOM    317  CA  THR A  51      74.800  34.310 186.890  1.00  0.00           C
ATOM    318  CB  THR A  51      76.140  33.970 187.450  1.00  0.00           C
ATOM    319  OG1 THR A  51      76.060  33.590 188.820  1.00  0.00           O
ATOM    320  CG2 THR A  51      77.020  35.230 187.420  1.00  0.00           C
ATOM    321  C   THR A  51      74.970  34.540 185.430  1.00  0.00           C
ATOM    322  O   THR A  51      75.120  35.680 184.990  1.00  0.00           O
ATOM    323  N   PHE A  52      74.900  33.460 184.620  1.00  0.00           N
ATOM    324  CA  PHE A  52      75.020  33.520 183.200  1.00  0.00           C
ATOM    325  CB  PHE A  52      76.150  32.610 182.700  1.00  0.00           C
ATOM    326  CG  PHE A  52      77.440  33.350 182.880  1.00  0.00           C
ATOM    327  CD1 PHE A  52      78.040  34.030 181.850  1.00  0.00           C
ATOM    328  CE1 PHE A  52      79.140  34.840 182.060  1.00  0.00           C
ATOM    329  CZ  PHE A  52      79.660  34.940 183.330  1.00  0.00           C
ATOM    330  CD2 PHE A  52      77.950  33.490 184.150  1.00  0.00           C
ATOM    331  CE2 PHE A  52      79.060  34.270 184.370  1.00  0.00           C
ATOM    332  C   PHE A  52      73.750  33.140 182.500  1.00  0.00           C
ATOM    333  O   PHE A  52      73.610  33.480 181.330  1.00  0.00           O
ATOM    334  N   PHE A  53      72.800  32.460 183.170  1.00  0.00           N
ATOM    335  CA  PHE A  53      71.560  32.060 182.600  1.00  0.00           C
ATOM    336  CB  PHE A  53      71.380  30.530 182.610  1.00  0.00           C
ATOM    337  CG  PHE A  53      72.410  29.880 181.760  1.00  0.00           C
ATOM    338  CD1 PHE A  53      73.650  29.530 182.230  1.00  0.00           C
ATOM    339  CE1 PHE A  53      74.640  28.980 181.450  1.00  0.00           C
ATOM    340  CZ  PHE A  53      74.320  28.770 180.130  1.00  0.00           C
ATOM    341  CD2 PHE A  53      72.180  29.750 180.410  1.00  0.00           C
ATOM    342  CE2 PHE A  53      73.130  29.190 179.590  1.00  0.00           C
ATOM    343  C   PHE A  53      70.390  32.710 183.270  1.00  0.00           C
ATOM    344  O   PHE A  53      70.230  32.780 184.490  1.00  0.00           O
ATOM    345  N   SER A  54      69.450  33.170 182.430  1.00  0.00           N
ATOM    346  CA  SER A  54      68.180  33.720 182.800  1.00  0.00           C
ATOM    347  CB  SER A  54      67.800  35.000 182.040  1.00  0.00           C
ATOM    348  OG  SER A  54      66.600  35.530 182.570  1.00  0.00           O
ATOM    349  C   SER A  54      67.140  32.670 182.620  1.00  0.00           C
ATOM    350  O   SER A  54      66.900  32.160 181.530  1.00  0.00           O
ATOM    351  N   GLU A  55      66.510  32.310 183.750  1.00  0.00           N
ATOM    352  CA  GLU A  55      65.450  31.340 183.780  1.00  0.00           C
ATOM    353  CB  GLU A  55      65.430  30.660 185.160  1.00  0.00           C
ATOM    354  CG  GLU A  55      64.360  29.580 185.330  1.00  0.00           C
ATOM    355  CD  GLU A  55      64.420  28.980 186.720  1.00  0.00           C
ATOM    356  OE1 GLU A  55      65.180  29.470 187.600  1.00  0.00           O
ATOM    357  OE2 GLU A  55      63.640  28.020 186.970  1.00  0.00           O
ATOM    358  C   GLU A  55      64.130  31.950 183.490  1.00  0.00           C
ATOM    359  O   GLU A  55      63.800  33.060 183.920  1.00  0.00           O
ATOM    360  N   THR A  56      63.280  31.310 182.670  1.00  0.00           N
ATOM    361  CA  THR A  56      61.910  31.650 182.410  1.00  0.00           C
ATOM    362  CB  THR A  56      61.660  31.920 180.960  1.00  0.00           C
ATOM    363  OG1 THR A  56      60.300  32.240 180.720  1.00  0.00           O
ATOM    364  CG2 THR A  56      62.070  30.720 180.080  1.00  0.00           C
ATOM    365  C   THR A  56      61.070  30.540 182.930  1.00  0.00           C
ATOM    366  O   THR A  56      61.460  29.370 182.980  1.00  0.00           O
ATOM    367  N   GLY A  57      59.840  30.860 183.360  1.00  0.00           N
ATOM    368  CA  GLY A  57      58.980  29.940 184.050  1.00  0.00           C
ATOM    369  C   GLY A  57      58.480  28.840 183.190  1.00  0.00           C
ATOM    370  O   GLY A  57      57.890  27.880 183.690  1.00  0.00           O
ATOM    371  N   ALA A  58      58.720  28.890 181.870  1.00  0.00           N
ATOM    372  CA  ALA A  58      58.380  27.880 180.910  1.00  0.00           C
ATOM    373  CB  ALA A  58      58.430  28.460 179.490  1.00  0.00           C
ATOM    374  C   ALA A  58      59.280  26.700 181.050  1.00  0.00           C
ATOM    375  O   ALA A  58      59.220  25.760 180.260  1.00  0.00           O
ATOM    376  N   GLY A  59      60.170  26.680 182.060  1.00  0.00           N
ATOM    377  CA  GLY A  59      61.120  25.640 182.290  1.00  0.00           C
ATOM    378  C   GLY A  59      62.220  25.640 181.280  1.00  0.00           C
ATOM    379  O   GLY A  59      62.400  24.660 180.560  1.00  0.00           O
ATOM    380  N   LYS A  60      62.920  26.770 181.070  1.00  0.00           N
ATOM    381  CA  LYS A  60      63.970  26.940 180.110  1.00  0.00           C
ATOM    382  CB  LYS A  60      63.350  27.510 178.820  1.00  0.00           C
ATOM    383  CG  LYS A  60      64.260  27.480 177.590  1.00  0.00           C
ATOM    384  CD  LYS A  60      63.670  28.290 176.440  1.00  0.00           C
ATOM    385  CE  LYS A  60      64.610  28.450 175.240  1.00  0.00           C
ATOM    386  NZ  LYS A  60      64.680  27.200 174.450  1.00  0.00           N
ATOM    387  C   LYS A  60      64.900  27.920 180.720  1.00  0.00           C
ATOM    388  O   LYS A  60      64.450  28.830 181.410  1.00  0.00           O
ATOM    389  N   HIS A  61      66.210  27.750 180.450  1.00  0.00           N
ATOM    390  CA  HIS A  61      67.230  28.700 180.780  1.00  0.00           C
ATOM    391  CB  HIS A  61      68.390  27.990 181.500  1.00  0.00           C
ATOM    392  ND1 HIS A  61      67.990  28.060 184.000  1.00  0.00           N
ATOM    393  CG  HIS A  61      68.010  27.360 182.810  1.00  0.00           C
ATOM    394  CE1 HIS A  61      67.400  27.250 184.910  1.00  0.00           C
ATOM    395  NE2 HIS A  61      67.090  26.080 184.380  1.00  0.00           N
ATOM    396  CD2 HIS A  61      67.510  26.120 183.060  1.00  0.00           C
ATOM    397  C   HIS A  61      67.880  29.300 179.580  1.00  0.00           C
ATOM    398  O   HIS A  61      68.350  28.560 178.720  1.00  0.00           O
ATOM    399  N   VAL A  62      67.930  30.640 179.420  1.00  0.00           N
ATOM    400  CA  VAL A  62      68.480  31.320 178.300  1.00  0.00           C
ATOM    401  CB  VAL A  62      67.540  32.290 177.640  1.00  0.00           C
ATOM    402  CG1 VAL A  62      66.330  31.460 177.200  1.00  0.00           C
ATOM    403  CG2 VAL A  62      67.070  33.480 178.490  1.00  0.00           C
ATOM    404  C   VAL A  62      69.750  32.030 178.630  1.00  0.00           C
ATOM    405  O   VAL A  62      69.830  32.570 179.730  1.00  0.00           O
ATOM    406  N   PRO A  63      70.740  32.150 177.790  1.00  0.00           N
ATOM    407  CD  PRO A  63      70.870  31.330 176.600  1.00  0.00           C
ATOM    408  CA  PRO A  63      71.920  32.920 178.060  1.00  0.00           C
ATOM    409  CB  PRO A  63      72.790  32.770 176.820  1.00  0.00           C
ATOM    410  CG  PRO A  63      72.350  31.420 176.210  1.00  0.00           C
ATOM    411  C   PRO A  63      71.640  34.370 178.270  1.00  0.00           C
ATOM    412  O   PRO A  63      70.850  34.980 177.550  1.00  0.00           O
ATOM    413  N   ARG A  64      72.280  35.010 179.260  1.00  0.00           N
ATOM    414  CA  ARG A  64      72.350  36.430 179.430  1.00  0.00           C
ATOM    415  CB  ARG A  64      72.710  36.870 180.860  1.00  0.00           C
ATOM    416  CG  ARG A  64      71.690  36.480 181.920  1.00  0.00           C
ATOM    417  CD  ARG A  64      72.120  36.850 183.340  1.00  0.00           C
ATOM    418  NE  ARG A  64      71.270  36.120 184.330  1.00  0.00           N
ATOM    419  CZ  ARG A  64      70.000  36.470 184.680  1.00  0.00           C
ATOM    420  NH1 ARG A  64      69.380  35.760 185.660  1.00  0.00           N
ATOM    421  NH2 ARG A  64      69.380  37.580 184.180  1.00  0.00           N
ATOM    422  C   ARG A  64      73.390  36.990 178.530  1.00  0.00           C
ATOM    423  O   ARG A  64      74.550  37.220 178.860  1.00  0.00           O
ATOM    424  N   ALA A  65      73.050  37.200 177.240  1.00  0.00           N
ATOM    425  CA  ALA A  65      74.100  37.340 176.290  1.00  0.00           C
ATOM    426  CB  ALA A  65      74.620  35.930 175.970  1.00  0.00           C
ATOM    427  C   ALA A  65      73.550  37.980 175.060  1.00  0.00           C
ATOM    428  O   ALA A  65      72.350  38.100 174.820  1.00  0.00           O
ATOM    429  N   VAL A  66      74.430  38.500 174.190  1.00  0.00           N
ATOM    430  CA  VAL A  66      74.110  39.130 172.950  1.00  0.00           C
ATOM    431  CB  VAL A  66      73.780  40.580 173.140  1.00  0.00           C
ATOM    432  CG1 VAL A  66      74.930  41.350 173.800  1.00  0.00           C
ATOM    433  CG2 VAL A  66      73.290  41.240 171.840  1.00  0.00           C
ATOM    434  C   VAL A  66      75.250  38.920 172.010  1.00  0.00           C
ATOM    435  O   VAL A  66      76.420  38.920 172.380  1.00  0.00           O
ATOM    436  N   PHE A  67      74.930  38.720 170.710  1.00  0.00           N
ATOM    437  CA  PHE A  67      75.850  38.300 169.700  1.00  0.00           C
ATOM    438  CB  PHE A  67      75.510  36.900 169.160  1.00  0.00           C
ATOM    439  CG  PHE A  67      76.060  35.870 170.070  1.00  0.00           C
ATOM    440  CD1 PHE A  67      75.390  35.580 171.240  1.00  0.00           C
ATOM    441  CE1 PHE A  67      75.870  34.640 172.120  1.00  0.00           C
ATOM    442  CZ  PHE A  67      77.030  33.950 171.860  1.00  0.00           C
ATOM    443  CD2 PHE A  67      77.200  35.150 169.790  1.00  0.00           C
ATOM    444  CE2 PHE A  67      77.680  34.210 170.680  1.00  0.00           C
ATOM    445  C   PHE A  67      75.670  39.270 168.580  1.00  0.00           C
ATOM    446  O   PHE A  67      74.550  39.550 168.160  1.00  0.00           O
ATOM    447  N   VAL A  68      76.740  39.860 168.020  1.00  0.00           N
ATOM    448  CA  VAL A  68      76.640  40.890 167.040  1.00  0.00           C
ATOM    449  CB  VAL A  68      76.630  42.260 167.650  1.00  0.00           C
ATOM    450  CG1 VAL A  68      77.850  42.580 168.540  1.00  0.00           C
ATOM    451  CG2 VAL A  68      76.530  43.370 166.600  1.00  0.00           C
ATOM    452  C   VAL A  68      77.700  40.760 165.990  1.00  0.00           C
ATOM    453  O   VAL A  68      78.890  40.590 166.240  1.00  0.00           O
ATOM    454  N   ASP A  69      77.310  40.860 164.710  1.00  0.00           N
ATOM    455  CA  ASP A  69      78.260  40.930 163.640  1.00  0.00           C
ATOM    456  CB  ASP A  69      78.700  39.510 163.260  1.00  0.00           C
ATOM    457  CG  ASP A  69      80.040  39.570 162.540  1.00  0.00           C
ATOM    458  OD1 ASP A  69      80.520  40.550 161.990  1.00  0.00           O
ATOM    459  OD2 ASP A  69      80.740  38.360 162.590  1.00  0.00           O
ATOM    460  C   ASP A  69      77.610  41.660 162.520  1.00  0.00           C
ATOM    461  O   ASP A  69      76.390  41.640 162.340  1.00  0.00           O
ATOM    462  N   LEU A  70      78.460  42.350 161.730  1.00  0.00           N
ATOM    463  CA  LEU A  70      78.060  43.070 160.560  1.00  0.00           C
ATOM    464  CB  LEU A  70      79.030  44.260 160.390  1.00  0.00           C
ATOM    465  CG  LEU A  70      78.640  45.530 161.150  1.00  0.00           C
ATOM    466  CD1 LEU A  70      78.180  45.380 162.620  1.00  0.00           C
ATOM    467  CD2 LEU A  70      79.830  46.500 161.050  1.00  0.00           C
ATOM    468  C   LEU A  70      77.990  42.160 159.380  1.00  0.00           C
ATOM    469  O   LEU A  70      77.080  42.260 158.560  1.00  0.00           O
ATOM    470  N   GLU A  71      78.880  41.150 159.330  1.00  0.00           N
ATOM    471  CA  GLU A  71      78.920  40.080 158.380  1.00  0.00           C
ATOM    472  CB  GLU A  71      80.290  39.380 158.460  1.00  0.00           C
ATOM    473  CG  GLU A  71      81.440  40.100 157.750  1.00  0.00           C
ATOM    474  CD  GLU A  71      82.760  39.350 157.870  1.00  0.00           C
ATOM    475  OE1 GLU A  71      83.780  39.870 158.400  1.00  0.00           O
ATOM    476  OE2 GLU A  71      82.770  38.170 157.430  1.00  0.00           O
ATOM    477  C   GLU A  71      77.950  39.020 158.730  1.00  0.00           C
ATOM    478  O   GLU A  71      78.210  38.400 159.760  1.00  0.00           O
ATOM    479  N   PRO A  72      76.920  38.690 158.000  1.00  0.00           N
ATOM    480  CD  PRO A  72      76.640  39.280 156.700  1.00  0.00           C
ATOM    481  CA  PRO A  72      75.790  37.990 158.550  1.00  0.00           C
ATOM    482  CB  PRO A  72      74.670  38.200 157.540  1.00  0.00           C
ATOM    483  CG  PRO A  72      75.360  38.580 156.210  1.00  0.00           C
ATOM    484  C   PRO A  72      76.110  36.550 158.780  1.00  0.00           C
ATOM    485  O   PRO A  72      75.570  35.960 159.710  1.00  0.00           O
ATOM    486  N   THR A  73      76.930  35.930 157.900  1.00  0.00           N
ATOM    487  CA  THR A  73      77.260  34.550 157.750  1.00  0.00           C
ATOM    488  CB  THR A  73      78.530  34.400 156.950  1.00  0.00           C
ATOM    489  OG1 THR A  73      78.560  35.350 155.900  1.00  0.00           O
ATOM    490  CG2 THR A  73      78.610  33.010 156.300  1.00  0.00           C
ATOM    491  C   THR A  73      77.510  33.800 159.010  1.00  0.00           C
ATOM    492  O   THR A  73      77.080  32.680 159.270  1.00  0.00           O
ATOM    493  N   VAL A  74      78.250  34.430 159.940  1.00  0.00           N
ATOM    494  CA  VAL A  74      78.830  33.830 161.100  1.00  0.00           C
ATOM    495  CB  VAL A  74      79.860  34.750 161.700  1.00  0.00           C
ATOM    496  CG1 VAL A  74      80.730  33.940 162.680  1.00  0.00           C
ATOM    497  CG2 VAL A  74      80.760  35.240 160.550  1.00  0.00           C
ATOM    498  C   VAL A  74      77.780  33.600 162.130  1.00  0.00           C
ATOM    499  O   VAL A  74      77.860  32.710 162.970  1.00  0.00           O
ATOM    500  N   ILE A  75      76.720  34.430 162.060  1.00  0.00           N
ATOM    501  CA  ILE A  75      75.640  34.410 163.000  1.00  0.00           C
ATOM    502  CB  ILE A  75      75.080  35.780 163.160  1.00  0.00           C
ATOM    503  CG2 ILE A  75      73.930  35.770 164.190  1.00  0.00           C
ATOM    504  CG1 ILE A  75      76.170  36.780 163.560  1.00  0.00           C
ATOM    505  CD  ILE A  75      76.750  36.570 164.960  1.00  0.00           C
ATOM    506  C   ILE A  75      74.610  33.470 162.490  1.00  0.00           C
ATOM    507  O   ILE A  75      73.960  32.750 163.250  1.00  0.00           O
ATOM    508  N   ASP A  76      74.360  33.470 161.170  1.00  0.00           N
ATOM    509  CA  ASP A  76      73.540  32.500 160.520  1.00  0.00           C
ATOM    510  CB  ASP A  76      73.400  32.830 159.030  1.00  0.00           C
ATOM    511  CG  ASP A  76      72.390  33.960 158.840  1.00  0.00           C
ATOM    512  OD1 ASP A  76      72.660  34.960 158.130  1.00  0.00           O
ATOM    513  OD2 ASP A  76      71.270  33.860 159.400  1.00  0.00           O
ATOM    514  C   ASP A  76      73.990  31.090 160.750  1.00  0.00           C
ATOM    515  O   ASP A  76      73.150  30.190 160.810  1.00  0.00           O
ATOM    516  N   GLU A  77      75.300  30.850 160.960  1.00  0.00           N
ATOM    517  CA  GLU A  77      75.860  29.600 161.360  1.00  0.00           C
ATOM    518  CB  GLU A  77      77.380  29.780 161.290  1.00  0.00           C
ATOM    519  CG  GLU A  77      78.200  28.520 161.570  1.00  0.00           C
ATOM    520  CD  GLU A  77      79.670  28.830 161.320  1.00  0.00           C
ATOM    521  OE1 GLU A  77      80.160  28.350 160.260  1.00  0.00           O
ATOM    522  OE2 GLU A  77      80.320  29.510 162.150  1.00  0.00           O
ATOM    523  C   GLU A  77      75.440  29.160 162.720  1.00  0.00           C
ATOM    524  O   GLU A  77      75.280  27.970 162.990  1.00  0.00           O
ATOM    525  N   VAL A  78      75.240  30.130 163.640  1.00  0.00           N
ATOM    526  CA  VAL A  78      74.680  29.900 164.930  1.00  0.00           C
ATOM    527  CB  VAL A  78      74.850  31.060 165.880  1.00  0.00           C
ATOM    528  CG1 VAL A  78      74.510  30.690 167.330  1.00  0.00           C
ATOM    529  CG2 VAL A  78      76.330  31.460 165.910  1.00  0.00           C
ATOM    530  C   VAL A  78      73.240  29.510 164.940  1.00  0.00           C
ATOM    531  O   VAL A  78      72.880  28.540 165.590  1.00  0.00           O
ATOM    532  N   ARG A  79      72.390  30.240 164.180  1.00  0.00           N
ATOM    533  CA  ARG A  79      70.970  30.050 164.090  1.00  0.00           C
ATOM    534  CB  ARG A  79      70.370  31.120 163.160  1.00  0.00           C
ATOM    535  CG  ARG A  79      70.460  32.580 163.620  1.00  0.00           C
ATOM    536  CD  ARG A  79      70.230  33.560 162.470  1.00  0.00           C
ATOM    537  NE  ARG A  79      69.980  34.920 163.020  1.00  0.00           N
ATOM    538  CZ  ARG A  79      70.230  36.070 162.340  1.00  0.00           C
ATOM    539  NH1 ARG A  79      70.510  36.000 161.000  1.00  0.00           N
ATOM    540  NH2 ARG A  79      70.230  37.280 162.980  1.00  0.00           N
ATOM    541  C   ARG A  79      70.490  28.730 163.610  1.00  0.00           C
ATOM    542  O   ARG A  79      69.330  28.380 163.820  1.00  0.00           O
ATOM    543  N   THR A  80      71.350  27.970 162.900  1.00  0.00           N
ATOM    544  CA  THR A  80      71.070  26.640 162.450  1.00  0.00           C
ATOM    545  CB  THR A  80      71.250  26.550 160.960  1.00  0.00           C
ATOM    546  OG1 THR A  80      70.800  25.310 160.440  1.00  0.00           O
ATOM    547  CG2 THR A  80      72.720  26.690 160.510  1.00  0.00           C
ATOM    548  C   THR A  80      71.850  25.600 163.170  1.00  0.00           C
ATOM    549  O   THR A  80      71.740  24.420 162.860  1.00  0.00           O
ATOM    550  N   GLY A  81      72.700  25.970 164.150  1.00  0.00           N
ATOM    551  CA  GLY A  81      73.630  25.070 164.770  1.00  0.00           C
ATOM    552  C   GLY A  81      73.010  24.270 165.870  1.00  0.00           C
ATOM    553  O   GLY A  81      71.800  24.170 166.040  1.00  0.00           O
ATOM    554  N   THR A  82      73.820  23.590 166.700  1.00  0.00           N
ATOM    555  CA  THR A  82      73.420  22.760 167.790  1.00  0.00           C
ATOM    556  CB  THR A  82      74.590  22.010 168.350  1.00  0.00           C
ATOM    557  OG1 THR A  82      75.720  22.850 168.580  1.00  0.00           O
ATOM    558  CG2 THR A  82      74.980  20.860 167.410  1.00  0.00           C
ATOM    559  C   THR A  82      72.790  23.480 168.930  1.00  0.00           C
ATOM    560  O   THR A  82      71.900  22.930 169.580  1.00  0.00           O
ATOM    561  N   TYR A  83      73.170  24.750 169.160  1.00  0.00           N
ATOM    562  CA  TYR A  83      72.640  25.590 170.190  1.00  0.00           C
ATOM    563  CB  TYR A  83      73.750  26.270 171.010  1.00  0.00           C
ATOM    564  CG  TYR A  83      74.460  25.280 171.860  1.00  0.00           C
ATOM    565  CD1 TYR A  83      75.710  24.800 171.550  1.00  0.00           C
ATOM    566  CE1 TYR A  83      76.320  23.910 172.400  1.00  0.00           C
ATOM    567  CZ  TYR A  83      75.720  23.480 173.560  1.00  0.00           C
ATOM    568  OH  TYR A  83      76.360  22.590 174.450  1.00  0.00           O
ATOM    569  CD2 TYR A  83      73.860  24.860 173.030  1.00  0.00           C
ATOM    570  CE2 TYR A  83      74.480  23.970 173.880  1.00  0.00           C
ATOM    571  C   TYR A  83      71.660  26.560 169.640  1.00  0.00           C
ATOM    572  O   TYR A  83      71.350  27.590 170.230  1.00  0.00           O
ATOM    573  N   ARG A  84      71.000  26.240 168.500  1.00  0.00           N
ATOM    574  CA  ARG A  84      70.040  27.070 167.840  1.00  0.00           C
ATOM    575  CB  ARG A  84      69.690  26.470 166.470  1.00  0.00           C
ATOM    576  CG  ARG A  84      68.870  25.180 166.550  1.00  0.00           C
ATOM    577  CD  ARG A  84      68.580  24.450 165.240  1.00  0.00           C
ATOM    578  NE  ARG A  84      67.640  25.360 164.520  1.00  0.00           N
ATOM    579  CZ  ARG A  84      67.370  25.270 163.180  1.00  0.00           C
ATOM    580  NH1 ARG A  84      66.560  26.160 162.530  1.00  0.00           N
ATOM    581  NH2 ARG A  84      67.930  24.300 162.400  1.00  0.00           N
ATOM    582  C   ARG A  84      68.800  27.400 168.590  1.00  0.00           C
ATOM    583  O   ARG A  84      68.150  28.420 168.340  1.00  0.00           O
ATOM    584  N   GLN A  85      68.350  26.550 169.540  1.00  0.00           N
ATOM    585  CA  GLN A  85      67.180  26.710 170.350  1.00  0.00           C
ATOM    586  CB  GLN A  85      66.430  25.390 170.580  1.00  0.00           C
ATOM    587  CG  GLN A  85      65.880  24.740 169.310  1.00  0.00           C
ATOM    588  CD  GLN A  85      65.080  23.510 169.720  1.00  0.00           C
ATOM    589  OE1 GLN A  85      63.890  23.540 170.030  1.00  0.00           O
ATOM    590  NE2 GLN A  85      65.790  22.350 169.670  1.00  0.00           N
ATOM    591  C   GLN A  85      67.530  27.220 171.710  1.00  0.00           C
ATOM    592  O   GLN A  85      66.670  27.470 172.560  1.00  0.00           O
ATOM    593  N   LEU A  86      68.840  27.370 171.990  1.00  0.00           N
ATOM    594  CA  LEU A  86      69.320  27.810 173.260  1.00  0.00           C
ATOM    595  CB  LEU A  86      70.810  27.510 173.480  1.00  0.00           C
ATOM    596  CG  LEU A  86      71.490  28.130 174.710  1.00  0.00           C
ATOM    597  CD1 LEU A  86      70.870  27.600 176.020  1.00  0.00           C
ATOM    598  CD2 LEU A  86      73.010  27.890 174.750  1.00  0.00           C
ATOM    599  C   LEU A  86      69.160  29.290 173.350  1.00  0.00           C
ATOM    600  O   LEU A  86      68.610  29.800 174.320  1.00  0.00           O
ATOM    601  N   PHE A  87      69.700  30.050 172.380  1.00  0.00           N
ATOM    602  CA  PHE A  87      69.680  31.470 172.270  1.00  0.00           C
ATOM    603  CB  PHE A  87      70.660  31.870 171.150  1.00  0.00           C
ATOM    604  CG  PHE A  87      72.020  31.410 171.540  1.00  0.00           C
ATOM    605  CD1 PHE A  87      72.680  32.090 172.540  1.00  0.00           C
ATOM    606  CE1 PHE A  87      73.940  31.720 172.960  1.00  0.00           C
ATOM    607  CZ  PHE A  87      74.550  30.680 172.310  1.00  0.00           C
ATOM    608  CD2 PHE A  87      72.630  30.360 170.900  1.00  0.00           C
ATOM    609  CE2 PHE A  87      73.890  29.980 171.320  1.00  0.00           C
ATOM    610  C   PHE A  87      68.370  32.070 171.920  1.00  0.00           C
ATOM    611  O   PHE A  87      67.620  31.490 171.130  1.00  0.00           O
ATOM    612  N   HIS A  88      68.150  33.270 172.490  1.00  0.00           N
ATOM    613  CA  HIS A  88      67.040  34.110 172.150  1.00  0.00           C
ATOM    614  CB  HIS A  88      66.860  35.190 173.220  1.00  0.00           C
ATOM    615  ND1 HIS A  88      65.180  36.680 172.030  1.00  0.00           N
ATOM    616  CG  HIS A  88      65.610  36.020 173.160  1.00  0.00           C
ATOM    617  CE1 HIS A  88      64.080  37.300 172.410  1.00  0.00           C
ATOM    618  NE2 HIS A  88      63.750  37.060 173.710  1.00  0.00           N
ATOM    619  CD2 HIS A  88      64.750  36.240 174.180  1.00  0.00           C
ATOM    620  C   HIS A  88      67.180  34.700 170.790  1.00  0.00           C
ATOM    621  O   HIS A  88      68.220  35.320 170.560  1.00  0.00           O
ATOM    622  N   PRO A  89      66.320  34.520 169.830  1.00  0.00           N
ATOM    623  CD  PRO A  89      65.020  33.900 170.040  1.00  0.00           C
ATOM    624  CA  PRO A  89      66.620  34.800 168.460  1.00  0.00           C
ATOM    625  CB  PRO A  89      65.530  34.030 167.700  1.00  0.00           C
ATOM    626  CG  PRO A  89      64.340  33.970 168.660  1.00  0.00           C
ATOM    627  C   PRO A  89      66.600  36.260 168.170  1.00  0.00           C
ATOM    628  O   PRO A  89      67.090  36.660 167.120  1.00  0.00           O
ATOM    629  N   GLU A  90      66.150  37.130 169.100  1.00  0.00           N
ATOM    630  CA  GLU A  90      66.180  38.540 168.900  1.00  0.00           C
ATOM    631  CB  GLU A  90      65.040  39.220 169.680  1.00  0.00           C
ATOM    632  CG  GLU A  90      63.650  38.760 169.210  1.00  0.00           C
ATOM    633  CD  GLU A  90      62.590  39.620 169.880  1.00  0.00           C
ATOM    634  OE1 GLU A  90      62.560  39.670 171.140  1.00  0.00           O
ATOM    635  OE2 GLU A  90      61.760  40.210 169.130  1.00  0.00           O
ATOM    636  C   GLU A  90      67.480  39.090 169.380  1.00  0.00           C
ATOM    637  O   GLU A  90      67.720  40.270 169.120  1.00  0.00           O
ATOM    638  N   GLN A  91      68.340  38.340 170.080  1.00  0.00           N
ATOM    639  CA  GLN A  91      69.600  38.780 170.610  1.00  0.00           C
ATOM    640  CB  GLN A  91      69.780  38.150 172.000  1.00  0.00           C
ATOM    641  CG  GLN A  91      68.790  38.640 173.050  1.00  0.00           C
ATOM    642  CD  GLN A  91      69.050  37.870 174.340  1.00  0.00           C
ATOM    643  OE1 GLN A  91      69.570  36.760 174.300  1.00  0.00           O
ATOM    644  NE2 GLN A  91      68.680  38.460 175.510  1.00  0.00           N
ATOM    645  C   GLN A  91      70.780  38.440 169.760  1.00  0.00           C
ATOM    646  O   GLN A  91      71.870  38.890 170.080  1.00  0.00           O
ATOM    647  N   LEU A  92      70.590  37.740 168.620  1.00  0.00           N
ATOM    648  CA  LEU A  92      71.590  37.390 167.660  1.00  0.00           C
ATOM    649  CB  LEU A  92      71.360  35.950 167.170  1.00  0.00           C
ATOM    650  CG  LEU A  92      71.210  34.840 168.220  1.00  0.00           C
ATOM    651  CD1 LEU A  92      71.140  33.460 167.540  1.00  0.00           C
ATOM    652  CD2 LEU A  92      72.410  34.840 169.190  1.00  0.00           C
ATOM    653  C   LEU A  92      71.520  38.370 166.530  1.00  0.00           C
ATOM    654  O   LEU A  92      70.630  38.300 165.690  1.00  0.00           O
ATOM    655  N   ILE A  93      72.320  39.450 166.570  1.00  0.00           N
ATOM    656  CA  ILE A  93      72.170  40.590 165.720  1.00  0.00           C
ATOM    657  CB  ILE A  93      72.550  41.830 166.460  1.00  0.00           C
ATOM    658  CG2 ILE A  93      72.100  43.060 165.650  1.00  0.00           C
ATOM    659  CG1 ILE A  93      71.940  41.890 167.870  1.00  0.00           C
ATOM    660  CD  ILE A  93      70.430  41.700 167.950  1.00  0.00           C
ATOM    661  C   ILE A  93      73.010  40.490 164.490  1.00  0.00           C
ATOM    662  O   ILE A  93      74.210  40.210 164.560  1.00  0.00           O
ATOM    663  N   THR A  94      72.410  40.730 163.310  1.00  0.00           N
ATOM    664  CA  THR A  94      73.080  40.640 162.050  1.00  0.00           C
ATOM    665  CB  THR A  94      72.570  39.580 161.130  1.00  0.00           C
ATOM    666  OG1 THR A  94      71.170  39.380 161.250  1.00  0.00           O
ATOM    667  CG2 THR A  94      73.230  38.280 161.630  1.00  0.00           C
ATOM    668  C   THR A  94      72.990  41.940 161.320  1.00  0.00           C
ATOM    669  O   THR A  94      71.950  42.560 161.140  1.00  0.00           O
ATOM    670  N   GLY A  95      74.120  42.480 160.840  1.00  0.00           N
ATOM    671  CA  GLY A  95      74.090  43.480 159.820  1.00  0.00           C
ATOM    672  C   GLY A  95      73.690  42.960 158.480  1.00  0.00           C
ATOM    673  O   GLY A  95      73.500  41.770 158.240  1.00  0.00           O
ATOM    674  N   LYS A  96      73.660  43.860 157.480  1.00  0.00           N
ATOM    675  CA  LYS A  96      73.450  43.470 156.120  1.00  0.00           C
ATOM    676  CB  LYS A  96      72.630  44.550 155.410  1.00  0.00           C
ATOM    677  CG  LYS A  96      71.150  44.540 155.790  1.00  0.00           C
ATOM    678  CD  LYS A  96      70.300  45.500 154.950  1.00  0.00           C
ATOM    679  CE  LYS A  96      68.820  45.560 155.330  1.00  0.00           C
ATOM    680  NZ  LYS A  96      68.110  46.500 154.440  1.00  0.00           N
ATOM    681  C   LYS A  96      74.770  43.210 155.470  1.00  0.00           C
ATOM    682  O   LYS A  96      74.910  42.380 154.570  1.00  0.00           O
ATOM    683  N   GLU A  97      75.790  43.990 155.860  1.00  0.00           N
ATOM    684  CA  GLU A  97      77.040  43.980 155.170  1.00  0.00           C
ATOM    685  CB  GLU A  97      77.040  44.930 153.970  1.00  0.00           C
ATOM    686  CG  GLU A  97      76.750  46.400 154.320  1.00  0.00           C
ATOM    687  CD  GLU A  97      76.780  47.250 153.060  1.00  0.00           C
ATOM    688  OE1 GLU A  97      75.780  47.990 152.830  1.00  0.00           O
ATOM    689  OE2 GLU A  97      77.800  47.210 152.320  1.00  0.00           O
ATOM    690  C   GLU A  97      78.210  44.250 156.070  1.00  0.00           C
ATOM    691  O   GLU A  97      78.180  44.940 157.090  1.00  0.00           O
ATOM    692  N   ASP A  98      79.350  43.700 155.630  1.00  0.00           N
ATOM    693  CA  ASP A  98      80.620  43.620 156.280  1.00  0.00           C
ATOM    694  CB  ASP A  98      81.620  42.790 155.450  1.00  0.00           C
ATOM    695  CG  ASP A  98      81.510  43.030 153.960  1.00  0.00           C
ATOM    696  OD1 ASP A  98      80.430  42.700 153.400  1.00  0.00           O
ATOM    697  OD2 ASP A  98      82.520  43.360 153.290  1.00  0.00           O
ATOM    698  C   ASP A  98      81.240  44.920 156.660  1.00  0.00           C
ATOM    699  O   ASP A  98      81.160  45.910 155.930  1.00  0.00           O
ATOM    700  N   ALA A  99      81.920  44.990 157.820  1.00  0.00           N
ATOM    701  CA  ALA A  99      82.740  46.120 158.150  1.00  0.00           C
ATOM    702  CB  ALA A  99      83.250  45.890 159.580  1.00  0.00           C
ATOM    703  C   ALA A  99      83.950  46.120 157.290  1.00  0.00           C
ATOM    704  O   ALA A  99      84.390  47.180 156.860  1.00  0.00           O
ATOM    705  N   ALA A 100      84.450  44.930 156.910  1.00  0.00           N
ATOM    706  CA  ALA A 100      85.410  44.650 155.880  1.00  0.00           C
ATOM    707  CB  ALA A 100      84.930  45.120 154.500  1.00  0.00           C
ATOM    708  C   ALA A 100      86.810  45.090 156.180  1.00  0.00           C
ATOM    709  O   ALA A 100      87.550  45.570 155.340  1.00  0.00           O
ATOM    710  N   ASN A 101      87.260  44.910 157.440  1.00  0.00           N
ATOM    711  CA  ASN A 101      88.550  45.260 157.930  1.00  0.00           C
ATOM    712  CB  ASN A 101      89.730  44.420 157.390  1.00  0.00           C
ATOM    713  CG  ASN A 101      89.770  42.980 157.850  1.00  0.00           C
ATOM    714  OD1 ASN A 101      90.750  42.290 157.540  1.00  0.00           O
ATOM    715  ND2 ASN A 101      88.770  42.450 158.600  1.00  0.00           N
ATOM    716  C   ASN A 101      88.860  46.720 157.880  1.00  0.00           C
ATOM    717  O   ASN A 101      90.040  47.080 157.880  1.00  0.00           O
ATOM    718  N   ASN A 102      87.850  47.600 157.890  1.00  0.00           N
ATOM    719  CA  ASN A 102      88.090  49.010 157.950  1.00  0.00           C
ATOM    720  CB  ASN A 102      87.580  49.690 156.670  1.00  0.00           C
ATOM    721  CG  ASN A 102      87.940  51.170 156.640  1.00  0.00           C
ATOM    722  OD1 ASN A 102      88.240  51.820 157.640  1.00  0.00           O
ATOM    723  ND2 ASN A 102      87.890  51.720 155.400  1.00  0.00           N
ATOM    724  C   ASN A 102      87.380  49.520 159.160  1.00  0.00           C
ATOM    725  O   ASN A 102      86.170  49.420 159.340  1.00  0.00           O
ATOM    726  N   TYR A 103      88.170  50.070 160.100  1.00  0.00           N
ATOM    727  CA  TYR A 103      87.740  50.660 161.320  1.00  0.00           C
ATOM    728  CB  TYR A 103      89.040  51.180 161.960  1.00  0.00           C
ATOM    729  CG  TYR A 103      88.790  51.920 163.230  1.00  0.00           C
ATOM    730  CD1 TYR A 103      88.760  53.290 163.260  1.00  0.00           C
ATOM    731  CE1 TYR A 103      88.500  53.950 164.440  1.00  0.00           C
ATOM    732  CZ  TYR A 103      88.300  53.220 165.590  1.00  0.00           C
ATOM    733  OH  TYR A 103      87.930  53.870 166.780  1.00  0.00           O
ATOM    734  CD2 TYR A 103      88.610  51.190 164.390  1.00  0.00           C
ATOM    735  CE2 TYR A 103      88.370  51.840 165.570  1.00  0.00           C
ATOM    736  C   TYR A 103      86.790  51.790 161.080  1.00  0.00           C
ATOM    737  O   TYR A 103      85.850  51.950 161.850  1.00  0.00           O
ATOM    738  N   ALA A 104      87.020  52.590 160.030  1.00  0.00           N
ATOM    739  CA  ALA A 104      86.230  53.750 159.770  1.00  0.00           C
ATOM    740  CB  ALA A 104      86.960  54.720 158.810  1.00  0.00           C
ATOM    741  C   ALA A 104      84.900  53.330 159.260  1.00  0.00           C
ATOM    742  O   ALA A 104      83.870  53.920 159.570  1.00  0.00           O
ATOM    743  N   ARG A 105      84.820  52.200 158.530  1.00  0.00           N
ATOM    744  CA  ARG A 105      83.570  51.680 158.070  1.00  0.00           C
ATOM    745  CB  ARG A 105      83.880  50.650 156.960  1.00  0.00           C
ATOM    746  CG  ARG A 105      82.640  50.010 156.320  1.00  0.00           C
ATOM    747  CD  ARG A 105      82.930  49.380 154.960  1.00  0.00           C
ATOM    748  NE  ARG A 105      81.950  48.290 154.750  1.00  0.00           N
ATOM    749  CZ  ARG A 105      80.890  48.360 153.890  1.00  0.00           C
ATOM    750  NH1 ARG A 105      80.630  49.490 153.160  1.00  0.00           N
ATOM    751  NH2 ARG A 105      80.040  47.300 153.800  1.00  0.00           N
ATOM    752  C   ARG A 105      82.820  51.020 159.170  1.00  0.00           C
ATOM    753  O   ARG A 105      81.600  51.160 159.240  1.00  0.00           O
ATOM    754  N   GLY A 106      83.480  50.370 160.140  1.00  0.00           N
ATOM    755  CA  GLY A 106      82.740  49.800 161.220  1.00  0.00           C
ATOM    756  C   GLY A 106      82.260  50.810 162.220  1.00  0.00           C
ATOM    757  O   GLY A 106      81.210  50.600 162.830  1.00  0.00           O
ATOM    758  N   HIS A 107      83.040  51.880 162.420  1.00  0.00           N
ATOM    759  CA  HIS A 107      82.690  52.930 163.330  1.00  0.00           C
ATOM    760  CB  HIS A 107      83.950  53.730 163.690  1.00  0.00           C
ATOM    761  ND1 HIS A 107      84.360  54.070 166.140  1.00  0.00           N
ATOM    762  CG  HIS A 107      83.780  54.500 164.960  1.00  0.00           C
ATOM    763  CE1 HIS A 107      84.170  55.080 167.020  1.00  0.00           C
ATOM    764  NE2 HIS A 107      83.520  56.100 166.510  1.00  0.00           N
ATOM    765  CD2 HIS A 107      83.260  55.740 165.200  1.00  0.00           C
ATOM    766  C   HIS A 107      81.660  53.830 162.750  1.00  0.00           C
ATOM    767  O   HIS A 107      80.550  53.870 163.270  1.00  0.00           O
ATOM    768  N   TYR A 108      81.970  54.680 161.750  1.00  0.00           N
ATOM    769  CA  TYR A 108      81.130  55.730 161.270  1.00  0.00           C
ATOM    770  CB  TYR A 108      81.930  56.770 160.470  1.00  0.00           C
ATOM    771  CG  TYR A 108      83.080  57.240 161.290  1.00  0.00           C
ATOM    772  CD1 TYR A 108      82.860  58.000 162.410  1.00  0.00           C
ATOM    773  CE1 TYR A 108      83.910  58.480 163.160  1.00  0.00           C
ATOM    774  CZ  TYR A 108      85.190  58.170 162.770  1.00  0.00           C
ATOM    775  OH  TYR A 108      86.360  58.570 163.450  1.00  0.00           O
ATOM    776  CD2 TYR A 108      84.380  56.930 160.940  1.00  0.00           C
ATOM    777  CE2 TYR A 108      85.450  57.390 161.670  1.00  0.00           C
ATOM    778  C   TYR A 108      80.060  55.290 160.330  1.00  0.00           C
ATOM    779  O   TYR A 108      78.900  55.670 160.460  1.00  0.00           O
ATOM    780  N   THR A 109      80.410  54.440 159.360  1.00  0.00           N
ATOM    781  CA  THR A 109      79.490  54.130 158.310  1.00  0.00           C
ATOM    782  CB  THR A 109      80.190  53.580 157.100  1.00  0.00           C
ATOM    783  OG1 THR A 109      81.230  54.470 156.720  1.00  0.00           O
ATOM    784  CG2 THR A 109      79.160  53.470 155.960  1.00  0.00           C
ATOM    785  C   THR A 109      78.440  53.160 158.750  1.00  0.00           C
ATOM    786  O   THR A 109      77.260  53.500 158.740  1.00  0.00           O
ATOM    787  N   ILE A 110      78.790  51.930 159.170  1.00  0.00           N
ATOM    788  CA  ILE A 110      77.870  50.870 159.470  1.00  0.00           C
ATOM    789  CB  ILE A 110      78.460  49.510 159.230  1.00  0.00           C
ATOM    790  CG2 ILE A 110      77.360  48.460 159.440  1.00  0.00           C
ATOM    791  CG1 ILE A 110      79.010  49.430 157.790  1.00  0.00           C
ATOM    792  CD  ILE A 110      77.980  49.720 156.700  1.00  0.00           C
ATOM    793  C   ILE A 110      77.450  50.940 160.890  1.00  0.00           C
ATOM    794  O   ILE A 110      76.290  50.700 161.220  1.00  0.00           O
ATOM    795  N   GLY A 111      78.350  51.290 161.830  1.00  0.00           N
ATOM    796  CA  GLY A 111      78.090  51.300 163.230  1.00  0.00           C
ATOM    797  C   GLY A 111      76.880  52.060 163.660  1.00  0.00           C
ATOM    798  O   GLY A 111      76.030  51.670 164.460  1.00  0.00           O
ATOM    799  N   LYS A 112      76.740  53.270 163.090  1.00  0.00           N
ATOM    800  CA  LYS A 112      75.770  54.230 163.520  1.00  0.00           C
ATOM    801  CB  LYS A 112      76.150  55.630 163.010  1.00  0.00           C
ATOM    802  CG  LYS A 112      77.410  56.160 163.710  1.00  0.00           C
ATOM    803  CD  LYS A 112      77.780  57.580 163.290  1.00  0.00           C
ATOM    804  CE  LYS A 112      76.930  58.690 163.900  1.00  0.00           C
ATOM    805  NZ  LYS A 112      77.270  59.980 163.250  1.00  0.00           N
ATOM    806  C   LYS A 112      74.390  53.850 163.130  1.00  0.00           C
ATOM    807  O   LYS A 112      73.430  54.430 163.650  1.00  0.00           O
ATOM    808  N   GLU A 113      74.150  52.860 162.250  1.00  0.00           N
ATOM    809  CA  GLU A 113      72.850  52.470 161.810  1.00  0.00           C
ATOM    810  CB  GLU A 113      72.790  52.330 160.280  1.00  0.00           C
ATOM    811  CG  GLU A 113      73.700  51.250 159.690  1.00  0.00           C
ATOM    812  CD  GLU A 113      73.240  50.910 158.280  1.00  0.00           C
ATOM    813  OE1 GLU A 113      72.880  49.730 158.020  1.00  0.00           O
ATOM    814  OE2 GLU A 113      73.240  51.840 157.440  1.00  0.00           O
ATOM    815  C   GLU A 113      72.440  51.210 162.500  1.00  0.00           C
ATOM    816  O   GLU A 113      71.340  50.730 162.230  1.00  0.00           O
ATOM    817  N   ILE A 114      73.260  50.680 163.420  1.00  0.00           N
ATOM    818  CA  ILE A 114      73.030  49.440 164.090  1.00  0.00           C
ATOM    819  CB  ILE A 114      74.100  48.460 163.720  1.00  0.00           C
ATOM    820  CG2 ILE A 114      74.080  47.150 164.530  1.00  0.00           C
ATOM    821  CG1 ILE A 114      74.220  48.110 162.230  1.00  0.00           C
ATOM    822  CD  ILE A 114      72.950  47.590 161.560  1.00  0.00           C
ATOM    823  C   ILE A 114      73.020  49.570 165.570  1.00  0.00           C
ATOM    824  O   ILE A 114      72.380  48.820 166.300  1.00  0.00           O
ATOM    825  N   ILE A 115      73.720  50.570 166.150  1.00  0.00           N
ATOM    826  CA  ILE A 115      73.930  50.660 167.560  1.00  0.00           C
ATOM    827  CB  ILE A 115      75.010  51.650 167.860  1.00  0.00           C
ATOM    828  CG2 ILE A 115      74.530  53.060 167.460  1.00  0.00           C
ATOM    829  CG1 ILE A 115      75.540  51.550 169.300  1.00  0.00           C
ATOM    830  CD  ILE A 115      76.770  52.400 169.570  1.00  0.00           C
ATOM    831  C   ILE A 115      72.720  50.930 168.390  1.00  0.00           C
ATOM    832  O   ILE A 115      72.610  50.490 169.530  1.00  0.00           O
ATOM    833  N   ASP A 116      71.660  51.540 167.830  1.00  0.00           N
ATOM    834  CA  ASP A 116      70.440  51.830 168.530  1.00  0.00           C
ATOM    835  CB  ASP A 116      69.570  52.750 167.660  1.00  0.00           C
ATOM    836  CG  ASP A 116      70.060  54.190 167.700  1.00  0.00           C
ATOM    837  OD1 ASP A 116      70.700  54.640 166.710  1.00  0.00           O
ATOM    838  OD2 ASP A 116      69.790  54.810 168.760  1.00  0.00           O
ATOM    839  C   ASP A 116      69.650  50.580 168.720  1.00  0.00           C
ATOM    840  O   ASP A 116      68.910  50.480 169.700  1.00  0.00           O
ATOM    841  N   LEU A 117      69.840  49.540 167.890  1.00  0.00           N
ATOM    842  CA  LEU A 117      69.170  48.300 168.120  1.00  0.00           C
ATOM    843  CB  LEU A 117      69.290  47.510 166.810  1.00  0.00           C
ATOM    844  CG  LEU A 117      68.450  46.230 166.700  1.00  0.00           C
ATOM    845  CD1 LEU A 117      66.930  46.490 166.740  1.00  0.00           C
ATOM    846  CD2 LEU A 117      68.830  45.500 165.400  1.00  0.00           C
ATOM    847  C   LEU A 117      69.790  47.470 169.190  1.00  0.00           C
ATOM    848  O   LEU A 117      69.120  46.870 170.030  1.00  0.00           O
ATOM    849  N   VAL A 118      71.130  47.440 169.290  1.00  0.00           N
ATOM    850  CA  VAL A 118      71.800  46.670 170.280  1.00  0.00           C
ATOM    851  CB  VAL A 118      73.250  46.390 169.990  1.00  0.00           C
ATOM    852  CG1 VAL A 118      73.370  45.640 168.660  1.00  0.00           C
ATOM    853  CG2 VAL A 118      74.110  47.660 169.980  1.00  0.00           C
ATOM    854  C   VAL A 118      71.650  47.180 171.670  1.00  0.00           C
ATOM    855  O   VAL A 118      71.550  46.430 172.630  1.00  0.00           O
ATOM    856  N   LEU A 119      71.680  48.510 171.870  1.00  0.00           N
ATOM    857  CA  LEU A 119      71.510  49.070 173.180  1.00  0.00           C
ATOM    858  CB  LEU A 119      71.870  50.560 173.140  1.00  0.00           C
ATOM    859  CG  LEU A 119      73.350  50.890 172.860  1.00  0.00           C
ATOM    860  CD1 LEU A 119      73.490  52.410 172.650  1.00  0.00           C
ATOM    861  CD2 LEU A 119      74.230  50.470 174.050  1.00  0.00           C
ATOM    862  C   LEU A 119      70.150  48.920 173.760  1.00  0.00           C
ATOM    863  O   LEU A 119      70.010  48.640 174.950  1.00  0.00           O
ATOM    864  N   ASP A 120      69.060  49.000 172.960  1.00  0.00           N
ATOM    865  CA  ASP A 120      67.770  48.610 173.420  1.00  0.00           C
ATOM    866  CB  ASP A 120      66.760  48.900 172.300  1.00  0.00           C
ATOM    867  CG  ASP A 120      66.330  50.360 172.250  1.00  0.00           C
ATOM    868  OD1 ASP A 120      65.420  50.670 171.430  1.00  0.00           O
ATOM    869  OD2 ASP A 120      66.880  51.230 172.970  1.00  0.00           O
ATOM    870  C   ASP A 120      67.590  47.180 173.820  1.00  0.00           C
ATOM    871  O   ASP A 120      66.990  46.880 174.850  1.00  0.00           O
ATOM    872  N   ARG A 121      68.280  46.260 173.110  1.00  0.00           N
ATOM    873  CA  ARG A 121      68.490  44.920 173.550  1.00  0.00           C
ATOM    874  CB  ARG A 121      69.220  44.110 172.480  1.00  0.00           C
ATOM    875  CG  ARG A 121      68.930  42.600 172.450  1.00  0.00           C
ATOM    876  CD  ARG A 121      67.480  42.310 172.070  1.00  0.00           C
ATOM    877  NE  ARG A 121      66.830  41.740 173.280  1.00  0.00           N
ATOM    878  CZ  ARG A 121      65.560  41.270 173.360  1.00  0.00           C
ATOM    879  NH1 ARG A 121      64.610  41.450 172.390  1.00  0.00           N
ATOM    880  NH2 ARG A 121      65.140  40.620 174.480  1.00  0.00           N
ATOM    881  C   ARG A 121      69.150  44.780 174.880  1.00  0.00           C
ATOM    882  O   ARG A 121      68.730  44.010 175.750  1.00  0.00           O
ATOM    883  N   ILE A 122      70.250  45.510 175.120  1.00  0.00           N
ATOM    884  CA  ILE A 122      71.000  45.520 176.340  1.00  0.00           C
ATOM    885  CB  ILE A 122      72.280  46.270 176.210  1.00  0.00           C
ATOM    886  CG2 ILE A 122      72.980  46.570 177.550  1.00  0.00           C
ATOM    887  CG1 ILE A 122      73.280  45.550 175.280  1.00  0.00           C
ATOM    888  CD  ILE A 122      74.260  46.490 174.560  1.00  0.00           C
ATOM    889  C   ILE A 122      70.210  46.090 177.470  1.00  0.00           C
ATOM    890  O   ILE A 122      70.280  45.630 178.610  1.00  0.00           O
ATOM    891  N   ARG A 123      69.310  47.050 177.220  1.00  0.00           N
ATOM    892  CA  ARG A 123      68.390  47.560 178.180  1.00  0.00           C
ATOM    893  CB  ARG A 123      67.700  48.800 177.590  1.00  0.00           C
ATOM    894  CG  ARG A 123      67.010  49.680 178.630  1.00  0.00           C
ATOM    895  CD  ARG A 123      66.700  51.100 178.150  1.00  0.00           C
ATOM    896  NE  ARG A 123      68.040  51.750 178.010  1.00  0.00           N
ATOM    897  CZ  ARG A 123      68.740  52.380 179.000  1.00  0.00           C
ATOM    898  NH1 ARG A 123      68.290  52.450 180.280  1.00  0.00           N
ATOM    899  NH2 ARG A 123      69.970  52.880 178.670  1.00  0.00           N
ATOM    900  C   ARG A 123      67.470  46.590 178.840  1.00  0.00           C
ATOM    901  O   ARG A 123      67.430  46.430 180.060  1.00  0.00           O
ATOM    902  N   LYS A 124      66.880  45.710 178.000  1.00  0.00           N
ATOM    903  CA  LYS A 124      66.070  44.640 178.490  1.00  0.00           C
ATOM    904  CB  LYS A 124      65.430  44.050 177.230  1.00  0.00           C
ATOM    905  CG  LYS A 124      64.510  44.990 176.450  1.00  0.00           C
ATOM    906  CD  LYS A 124      64.050  44.420 175.100  1.00  0.00           C
ATOM    907  CE  LYS A 124      62.990  45.250 174.390  1.00  0.00           C
ATOM    908  NZ  LYS A 124      63.540  46.560 173.980  1.00  0.00           N
ATOM    909  C   LYS A 124      66.850  43.530 179.110  1.00  0.00           C
ATOM    910  O   LYS A 124      66.360  42.760 179.930  1.00  0.00           O
ATOM    911  N   LEU A 125      68.170  43.420 178.880  1.00  0.00           N
ATOM    912  CA  LEU A 125      69.000  42.440 179.510  1.00  0.00           C
ATOM    913  CB  LEU A 125      70.310  42.340 178.710  1.00  0.00           C
ATOM    914  CG  LEU A 125      70.920  40.930 178.710  1.00  0.00           C
ATOM    915  CD1 LEU A 125      69.950  39.900 178.110  1.00  0.00           C
ATOM    916  CD2 LEU A 125      72.280  40.910 177.990  1.00  0.00           C
ATOM    917  C   LEU A 125      69.270  42.860 180.920  1.00  0.00           C
ATOM    918  O   LEU A 125      69.340  42.050 181.840  1.00  0.00           O
ATOM    919  N   ALA A 126      69.480  44.170 181.100  1.00  0.00           N
ATOM    920  CA  ALA A 126      69.700  44.800 182.360  1.00  0.00           C
ATOM    921  CB  ALA A 126      70.270  46.220 182.150  1.00  0.00           C
ATOM    922  C   ALA A 126      68.470  44.930 183.200  1.00  0.00           C
ATOM    923  O   ALA A 126      68.570  44.940 184.430  1.00  0.00           O
ATOM    924  N   ASP A 127      67.260  44.960 182.620  1.00  0.00           N
ATOM    925  CA  ASP A 127      66.050  44.920 183.380  1.00  0.00           C
ATOM    926  CB  ASP A 127      64.830  45.290 182.520  1.00  0.00           C
ATOM    927  CG  ASP A 127      64.760  46.810 182.360  1.00  0.00           C
ATOM    928  OD1 ASP A 127      65.300  47.570 183.200  1.00  0.00           O
ATOM    929  OD2 ASP A 127      64.030  47.240 181.430  1.00  0.00           O
ATOM    930  C   ASP A 127      65.860  43.530 183.890  1.00  0.00           C
ATOM    931  O   ASP A 127      65.090  43.370 184.830  1.00  0.00           O
ATOM    932  N   GLN A 128      66.540  42.520 183.320  1.00  0.00           N
ATOM    933  CA  GLN A 128      66.460  41.200 183.870  1.00  0.00           C
ATOM    934  CB  GLN A 128      66.530  40.150 182.750  1.00  0.00           C
ATOM    935  CG  GLN A 128      65.290  40.090 181.850  1.00  0.00           C
ATOM    936  CD  GLN A 128      65.210  38.740 181.150  1.00  0.00           C
ATOM    937  OE1 GLN A 128      66.100  37.900 181.270  1.00  0.00           O
ATOM    938  NE2 GLN A 128      64.140  38.500 180.350  1.00  0.00           N
ATOM    939  C   GLN A 128      67.480  40.870 184.900  1.00  0.00           C
ATOM    940  O   GLN A 128      67.580  39.780 185.460  1.00  0.00           O
ATOM    941  N   CYS A 129      68.300  41.870 185.270  1.00  0.00           N
ATOM    942  CA  CYS A 129      69.280  41.870 186.320  1.00  0.00           C
ATOM    943  CB  CYS A 129      70.560  42.600 185.880  1.00  0.00           C
ATOM    944  SG  CYS A 129      71.270  41.990 184.320  1.00  0.00           S
ATOM    945  C   CYS A 129      68.820  42.480 187.600  1.00  0.00           C
ATOM    946  O   CYS A 129      68.150  43.500 187.660  1.00  0.00           O
ATOM    947  N   THR A 130      69.240  41.880 188.730  1.00  0.00           N
ATOM    948  CA  THR A 130      69.000  42.320 190.070  1.00  0.00           C
ATOM    949  CB  THR A 130      68.670  41.100 190.870  1.00  0.00           C
ATOM    950  OG1 THR A 130      67.390  40.600 190.520  1.00  0.00           O
ATOM    951  CG2 THR A 130      68.610  41.310 192.390  1.00  0.00           C
ATOM    952  C   THR A 130      70.260  42.910 190.590  1.00  0.00           C
ATOM    953  O   THR A 130      70.240  43.800 191.440  1.00  0.00           O
ATOM    954  N   GLY A 131      71.430  42.450 190.120  1.00  0.00           N
ATOM    955  CA  GLY A 131      72.700  42.910 190.570  1.00  0.00           C
ATOM    956  C   GLY A 131      73.720  42.620 189.520  1.00  0.00           C
ATOM    957  O   GLY A 131      74.510  41.670 189.520  1.00  0.00           O
ATOM    958  N   LEU A 132      73.660  43.470 188.490  1.00  0.00           N
ATOM    959  CA  LEU A 132      74.530  43.410 187.350  1.00  0.00           C
ATOM    960  CB  LEU A 132      74.110  44.370 186.230  1.00  0.00           C
ATOM    961  CG  LEU A 132      75.080  44.510 185.050  1.00  0.00           C
ATOM    962  CD1 LEU A 132      75.360  43.140 184.420  1.00  0.00           C
ATOM    963  CD2 LEU A 132      74.580  45.570 184.050  1.00  0.00           C
ATOM    964  C   LEU A 132      75.950  43.650 187.730  1.00  0.00           C
ATOM    965  O   LEU A 132      76.340  44.770 188.050  1.00  0.00           O
ATOM    966  N   GLN A 133      76.850  42.650 187.680  1.00  0.00           N
ATOM    967  CA  GLN A 133      78.220  42.750 188.100  1.00  0.00           C
ATOM    968  CB  GLN A 133      78.710  41.300 188.250  1.00  0.00           C
ATOM    969  CG  GLN A 133      77.920  40.500 189.290  1.00  0.00           C
ATOM    970  CD  GLN A 133      78.030  41.150 190.660  1.00  0.00           C
ATOM    971  OE1 GLN A 133      79.010  41.050 191.400  1.00  0.00           O
ATOM    972  NE2 GLN A 133      76.960  41.850 191.110  1.00  0.00           N
ATOM    973  C   GLN A 133      79.080  43.450 187.110  1.00  0.00           C
ATOM    974  O   GLN A 133      80.120  44.010 187.460  1.00  0.00           O
ATOM    975  N   GLY A 134      78.740  43.490 185.810  1.00  0.00           N
ATOM    976  CA  GLY A 134      79.470  44.200 184.800  1.00  0.00           C
ATOM    977  C   GLY A 134      79.390  43.450 183.520  1.00  0.00           C
ATOM    978  O   GLY A 134      78.850  42.350 183.410  1.00  0.00           O
ATOM    979  N   PHE A 135      80.050  44.010 182.490  1.00  0.00           N
ATOM    980  CA  PHE A 135      80.100  43.570 181.130  1.00  0.00           C
ATOM    981  CB  PHE A 135      79.950  44.730 180.120  1.00  0.00           C
ATOM    982  CG  PHE A 135      78.690  45.500 180.340  1.00  0.00           C
ATOM    983  CD1 PHE A 135      77.510  44.990 179.860  1.00  0.00           C
ATOM    984  CE1 PHE A 135      76.340  45.670 180.070  1.00  0.00           C
ATOM    985  CZ  PHE A 135      76.360  46.910 180.660  1.00  0.00           C
ATOM    986  CD2 PHE A 135      78.670  46.730 180.960  1.00  0.00           C
ATOM    987  CE2 PHE A 135      77.520  47.450 181.170  1.00  0.00           C
ATOM    988  C   PHE A 135      81.360  42.840 180.840  1.00  0.00           C
ATOM    989  O   PHE A 135      82.430  43.300 181.250  1.00  0.00           O
ATOM    990  N   LEU A 136      81.290  41.820 179.970  1.00  0.00           N
ATOM    991  CA  LEU A 136      82.360  41.120 179.340  1.00  0.00           C
ATOM    992  CB  LEU A 136      82.330  39.620 179.710  1.00  0.00           C
ATOM    993  CG  LEU A 136      82.220  39.310 181.210  1.00  0.00           C
ATOM    994  CD1 LEU A 136      82.180  37.780 181.380  1.00  0.00           C
ATOM    995  CD2 LEU A 136      83.350  39.970 182.010  1.00  0.00           C
ATOM    996  C   LEU A 136      82.240  41.250 177.860  1.00  0.00           C
ATOM    997  O   LEU A 136      81.280  40.760 177.280  1.00  0.00           O
ATOM    998  N   VAL A 137      83.270  41.810 177.200  1.00  0.00           N
ATOM    999  CA  VAL A 137      83.290  41.940 175.780  1.00  0.00           C
ATOM   1000  CB  VAL A 137      83.280  43.370 175.310  1.00  0.00           C
ATOM   1001  CG1 VAL A 137      82.220  44.190 176.060  1.00  0.00           C
ATOM   1002  CG2 VAL A 137      84.630  44.070 175.540  1.00  0.00           C
ATOM   1003  C   VAL A 137      84.360  41.100 175.180  1.00  0.00           C
ATOM   1004  O   VAL A 137      85.440  40.890 175.740  1.00  0.00           O
ATOM   1005  N   PHE A 138      84.080  40.540 173.990  1.00  0.00           N
ATOM   1006  CA  PHE A 138      84.910  39.640 173.260  1.00  0.00           C
ATOM   1007  CB  PHE A 138      84.350  38.210 173.150  1.00  0.00           C
ATOM   1008  CG  PHE A 138      84.250  37.540 174.480  1.00  0.00           C
ATOM   1009  CD1 PHE A 138      83.240  37.820 175.370  1.00  0.00           C
ATOM   1010  CE1 PHE A 138      83.190  37.180 176.580  1.00  0.00           C
ATOM   1011  CZ  PHE A 138      84.090  36.180 176.870  1.00  0.00           C
ATOM   1012  CD2 PHE A 138      85.170  36.570 174.790  1.00  0.00           C
ATOM   1013  CE2 PHE A 138      85.070  35.870 175.960  1.00  0.00           C
ATOM   1014  C   PHE A 138      85.100  40.160 171.870  1.00  0.00           C
ATOM   1015  O   PHE A 138      84.090  40.310 171.190  1.00  0.00           O
ATOM   1016  N   HIS A 139      86.340  40.430 171.420  1.00  0.00           N
ATOM   1017  CA  HIS A 139      86.510  40.910 170.080  1.00  0.00           C
ATOM   1018  CB  HIS A 139      86.040  42.370 169.980  1.00  0.00           C
ATOM   1019  CD2 HIS A 139      86.430  43.680 172.200  1.00  0.00           C
ATOM   1020  CG  HIS A 139      86.710  43.330 170.910  1.00  0.00           C
ATOM   1021  NE2 HIS A 139      87.340  44.650 172.540  1.00  0.00           N
ATOM   1022  ND1 HIS A 139      87.820  44.050 170.550  1.00  0.00           N
ATOM   1023  CE1 HIS A 139      88.210  44.800 171.560  1.00  0.00           C
ATOM   1024  C   HIS A 139      87.950  40.880 169.690  1.00  0.00           C
ATOM   1025  O   HIS A 139      88.870  40.700 170.490  1.00  0.00           O
ATOM   1026  N   SER A 140      88.240  41.080 168.390  1.00  0.00           N
ATOM   1027  CA  SER A 140      89.560  41.300 167.870  1.00  0.00           C
ATOM   1028  CB  SER A 140      89.610  40.850 166.400  1.00  0.00           C
ATOM   1029  OG  SER A 140      88.810  41.710 165.600  1.00  0.00           O
ATOM   1030  C   SER A 140      90.020  42.710 167.960  1.00  0.00           C
ATOM   1031  O   SER A 140      89.270  43.630 168.270  1.00  0.00           O
ATOM   1032  N   PHE A 141      91.300  42.950 167.620  1.00  0.00           N
ATOM   1033  CA  PHE A 141      91.890  44.230 167.430  1.00  0.00           C
ATOM   1034  CB  PHE A 141      93.300  44.220 168.040  1.00  0.00           C
ATOM   1035  CG  PHE A 141      93.270  44.880 169.380  1.00  0.00           C
ATOM   1036  CD1 PHE A 141      93.680  46.190 169.480  1.00  0.00           C
ATOM   1037  CE1 PHE A 141      93.770  46.810 170.710  1.00  0.00           C
ATOM   1038  CZ  PHE A 141      93.440  46.110 171.850  1.00  0.00           C
ATOM   1039  CD2 PHE A 141      92.970  44.200 170.530  1.00  0.00           C
ATOM   1040  CE2 PHE A 141      92.990  44.820 171.760  1.00  0.00           C
ATOM   1041  C   PHE A 141      92.040  44.580 165.990  1.00  0.00           C
ATOM   1042  O   PHE A 141      91.630  45.620 165.480  1.00  0.00           O
ATOM   1043  N   GLY A 142      92.630  43.640 165.220  1.00  0.00           N
ATOM   1044  CA  GLY A 142      93.000  43.760 163.850  1.00  0.00           C
ATOM   1045  C   GLY A 142      91.840  43.870 162.920  1.00  0.00           C
ATOM   1046  O   GLY A 142      92.010  44.240 161.760  1.00  0.00           O
ATOM   1047  N   GLY A 143      90.650  43.480 163.390  1.00  0.00           N
ATOM   1048  CA  GLY A 143      89.460  43.460 162.610  1.00  0.00           C
ATOM   1049  C   GLY A 143      88.940  44.810 162.260  1.00  0.00           C
ATOM   1050  O   GLY A 143      89.500  45.830 162.660  1.00  0.00           O
ATOM   1051  N   GLY A 144      87.790  44.850 161.570  1.00  0.00           N
ATOM   1052  CA  GLY A 144      87.050  46.050 161.290  1.00  0.00           C
ATOM   1053  C   GLY A 144      85.760  46.080 162.030  1.00  0.00           C
ATOM   1054  O   GLY A 144      85.320  47.170 162.390  1.00  0.00           O
ATOM   1055  N   THR A 145      85.140  44.930 162.350  1.00  0.00           N
ATOM   1056  CA  THR A 145      83.970  44.820 163.150  1.00  0.00           C
ATOM   1057  CB  THR A 145      83.170  43.570 162.940  1.00  0.00           C
ATOM   1058  OG1 THR A 145      82.620  43.540 161.630  1.00  0.00           O
ATOM   1059  CG2 THR A 145      81.970  43.450 163.890  1.00  0.00           C
ATOM   1060  C   THR A 145      84.390  44.930 164.580  1.00  0.00           C
ATOM   1061  O   THR A 145      83.920  45.800 165.310  1.00  0.00           O
ATOM   1062  N   GLY A 146      85.280  44.010 164.990  1.00  0.00           N
ATOM   1063  CA  GLY A 146      85.790  43.930 166.320  1.00  0.00           C
ATOM   1064  C   GLY A 146      86.400  45.160 166.890  1.00  0.00           C
ATOM   1065  O   GLY A 146      86.270  45.320 168.110  1.00  0.00           O
ATOM   1066  N   SER A 147      87.010  46.060 166.100  1.00  0.00           N
ATOM   1067  CA  SER A 147      87.510  47.350 166.470  1.00  0.00           C
ATOM   1068  CB  SER A 147      88.820  47.650 165.720  1.00  0.00           C
ATOM   1069  OG  SER A 147      88.530  47.630 164.330  1.00  0.00           O
ATOM   1070  C   SER A 147      86.550  48.480 166.370  1.00  0.00           C
ATOM   1071  O   SER A 147      86.300  49.150 167.360  1.00  0.00           O
ATOM   1072  N   GLY A 148      85.930  48.740 165.200  1.00  0.00           N
ATOM   1073  CA  GLY A 148      85.150  49.890 164.890  1.00  0.00           C
ATOM   1074  C   GLY A 148      83.850  49.890 165.620  1.00  0.00           C
ATOM   1075  O   GLY A 148      83.410  50.910 166.140  1.00  0.00           O
ATOM   1076  N   PHE A 149      83.200  48.710 165.670  1.00  0.00           N
ATOM   1077  CA  PHE A 149      81.900  48.590 166.250  1.00  0.00           C
ATOM   1078  CB  PHE A 149      81.250  47.260 165.810  1.00  0.00           C
ATOM   1079  CG  PHE A 149      79.810  47.280 166.170  1.00  0.00           C
ATOM   1080  CD1 PHE A 149      78.910  48.060 165.480  1.00  0.00           C
ATOM   1081  CE1 PHE A 149      77.600  48.120 165.860  1.00  0.00           C
ATOM   1082  CZ  PHE A 149      77.170  47.390 166.950  1.00  0.00           C
ATOM   1083  CD2 PHE A 149      79.370  46.560 167.260  1.00  0.00           C
ATOM   1084  CE2 PHE A 149      78.050  46.600 167.650  1.00  0.00           C
ATOM   1085  C   PHE A 149      82.040  48.670 167.730  1.00  0.00           C
ATOM   1086  O   PHE A 149      81.230  49.260 168.440  1.00  0.00           O
ATOM   1087  N   THR A 150      83.120  48.140 168.320  1.00  0.00           N
ATOM   1088  CA  THR A 150      83.430  48.150 169.720  1.00  0.00           C
ATOM   1089  CB  THR A 150      84.470  47.120 170.080  1.00  0.00           C
ATOM   1090  OG1 THR A 150      84.130  45.830 169.610  1.00  0.00           O
ATOM   1091  CG2 THR A 150      84.570  47.060 171.610  1.00  0.00           C
ATOM   1092  C   THR A 150      83.850  49.480 170.240  1.00  0.00           C
ATOM   1093  O   THR A 150      83.440  49.880 171.330  1.00  0.00           O
ATOM   1094  N   SER A 151      84.690  50.230 169.510  1.00  0.00           N
ATOM   1095  CA  SER A 151      85.080  51.550 169.920  1.00  0.00           C
ATOM   1096  CB  SER A 151      86.250  52.070 169.060  1.00  0.00           C
ATOM   1097  OG  SER A 151      85.900  52.300 167.710  1.00  0.00           O
ATOM   1098  C   SER A 151      83.980  52.550 169.890  1.00  0.00           C
ATOM   1099  O   SER A 151      83.950  53.520 170.650  1.00  0.00           O
ATOM   1100  N   LEU A 152      82.960  52.350 169.020  1.00  0.00           N
ATOM   1101  CA  LEU A 152      81.760  53.120 169.070  1.00  0.00           C
ATOM   1102  CB  LEU A 152      81.000  52.960 167.740  1.00  0.00           C
ATOM   1103  CG  LEU A 152      79.700  53.770 167.620  1.00  0.00           C
ATOM   1104  CD1 LEU A 152      79.940  55.270 167.370  1.00  0.00           C
ATOM   1105  CD2 LEU A 152      78.820  53.190 166.510  1.00  0.00           C
ATOM   1106  C   LEU A 152      80.900  52.720 170.220  1.00  0.00           C
ATOM   1107  O   LEU A 152      80.450  53.550 171.000  1.00  0.00           O
ATOM   1108  N   LEU A 153      80.690  51.400 170.420  1.00  0.00           N
ATOM   1109  CA  LEU A 153      79.890  50.830 171.460  1.00  0.00           C
ATOM   1110  CB  LEU A 153      79.820  49.300 171.300  1.00  0.00           C
ATOM   1111  CG  LEU A 153      78.800  48.570 172.190  1.00  0.00           C
ATOM   1112  CD1 LEU A 153      78.360  47.320 171.410  1.00  0.00           C
ATOM   1113  CD2 LEU A 153      79.230  48.190 173.610  1.00  0.00           C
ATOM   1114  C   LEU A 153      80.290  51.180 172.840  1.00  0.00           C
ATOM   1115  O   LEU A 153      79.420  51.590 173.610  1.00  0.00           O
ATOM   1116  N   MET A 154      81.570  51.040 173.250  1.00  0.00           N
ATOM   1117  CA  MET A 154      82.060  51.290 174.570  1.00  0.00           C
ATOM   1118  CB  MET A 154      83.460  50.690 174.780  1.00  0.00           C
ATOM   1119  CG  MET A 154      83.540  49.190 174.470  1.00  0.00           C
ATOM   1120  SD  MET A 154      82.740  48.060 175.650  1.00  0.00           S
ATOM   1121  CE  MET A 154      84.240  47.780 176.630  1.00  0.00           C
ATOM   1122  C   MET A 154      82.010  52.720 174.980  1.00  0.00           C
ATOM   1123  O   MET A 154      81.850  53.020 176.160  1.00  0.00           O
ATOM   1124  N   GLU A 155      82.000  53.650 174.010  1.00  0.00           N
ATOM   1125  CA  GLU A 155      81.770  55.060 174.160  1.00  0.00           C
ATOM   1126  CB  GLU A 155      82.030  55.840 172.860  1.00  0.00           C
ATOM   1127  CG  GLU A 155      82.030  57.360 173.050  1.00  0.00           C
ATOM   1128  CD  GLU A 155      82.080  58.090 171.720  1.00  0.00           C
ATOM   1129  OE1 GLU A 155      81.230  59.010 171.550  1.00  0.00           O
ATOM   1130  OE2 GLU A 155      83.000  57.830 170.900  1.00  0.00           O
ATOM   1131  C   GLU A 155      80.420  55.380 174.700  1.00  0.00           C
ATOM   1132  O   GLU A 155      80.270  56.020 175.740  1.00  0.00           O
ATOM   1133  N   ARG A 156      79.370  54.800 174.100  1.00  0.00           N
ATOM   1134  CA  ARG A 156      78.020  54.920 174.580  1.00  0.00           C
ATOM   1135  CB  ARG A 156      77.020  54.430 173.530  1.00  0.00           C
ATOM   1136  CG  ARG A 156      77.190  55.010 172.120  1.00  0.00           C
ATOM   1137  CD  ARG A 156      76.950  56.520 172.010  1.00  0.00           C
ATOM   1138  NE  ARG A 156      77.160  56.930 170.590  1.00  0.00           N
ATOM   1139  CZ  ARG A 156      76.260  56.830 169.570  1.00  0.00           C
ATOM   1140  NH1 ARG A 156      74.990  56.350 169.690  1.00  0.00           N
ATOM   1141  NH2 ARG A 156      76.690  57.230 168.340  1.00  0.00           N
ATOM   1142  C   ARG A 156      77.720  54.230 175.860  1.00  0.00           C
ATOM   1143  O   ARG A 156      77.140  54.750 176.800  1.00  0.00           O
ATOM   1144  N   LEU A 157      78.230  52.980 175.950  1.00  0.00           N
ATOM   1145  CA  LEU A 157      78.090  52.170 177.120  1.00  0.00           C
ATOM   1146  CB  LEU A 157      78.710  50.800 176.820  1.00  0.00           C
ATOM   1147  CG  LEU A 157      78.240  49.620 177.680  1.00  0.00           C
ATOM   1148  CD1 LEU A 157      76.820  49.220 177.260  1.00  0.00           C
ATOM   1149  CD2 LEU A 157      79.130  48.380 177.480  1.00  0.00           C
ATOM   1150  C   LEU A 157      78.670  52.750 178.360  1.00  0.00           C
ATOM   1151  O   LEU A 157      78.240  52.470 179.480  1.00  0.00           O
ATOM   1152  N   SER A 158      79.660  53.650 178.240  1.00  0.00           N
ATOM   1153  CA  SER A 158      80.290  54.330 179.320  1.00  0.00           C
ATOM   1154  CB  SER A 158      81.580  54.980 178.800  1.00  0.00           C
ATOM   1155  OG  SER A 158      82.330  55.490 179.890  1.00  0.00           O
ATOM   1156  C   SER A 158      79.430  55.360 179.960  1.00  0.00           C
ATOM   1157  O   SER A 158      79.570  55.670 181.150  1.00  0.00           O
ATOM   1158  N   VAL A 159      78.520  55.950 179.170  1.00  0.00           N
ATOM   1159  CA  VAL A 159      77.580  56.930 179.620  1.00  0.00           C
ATOM   1160  CB  VAL A 159      77.070  57.730 178.470  1.00  0.00           C
ATOM   1161  CG1 VAL A 159      76.280  58.960 178.940  1.00  0.00           C
ATOM   1162  CG2 VAL A 159      78.270  58.220 177.630  1.00  0.00           C
ATOM   1163  C   VAL A 159      76.410  56.330 180.330  1.00  0.00           C
ATOM   1164  O   VAL A 159      76.010  56.700 181.430  1.00  0.00           O
ATOM   1165  N   ASP A 160      75.840  55.310 179.670  1.00  0.00           N
ATOM   1166  CA  ASP A 160      74.600  54.730 180.090  1.00  0.00           C
ATOM   1167  CB  ASP A 160      74.010  53.980 178.880  1.00  0.00           C
ATOM   1168  CG  ASP A 160      73.440  54.960 177.870  1.00  0.00           C
ATOM   1169  OD1 ASP A 160      73.250  56.160 178.200  1.00  0.00           O
ATOM   1170  OD2 ASP A 160      73.190  54.480 176.730  1.00  0.00           O
ATOM   1171  C   ASP A 160      74.650  53.780 181.230  1.00  0.00           C
ATOM   1172  O   ASP A 160      73.720  53.680 182.020  1.00  0.00           O
ATOM   1173  N   TYR A 161      75.810  53.140 181.480  1.00  0.00           N
ATOM   1174  CA  TYR A 161      76.090  52.280 182.590  1.00  0.00           C
ATOM   1175  CB  TYR A 161      76.190  50.840 182.050  1.00  0.00           C
ATOM   1176  CG  TYR A 161      74.900  50.460 181.410  1.00  0.00           C
ATOM   1177  CD1 TYR A 161      73.880  49.850 182.110  1.00  0.00           C
ATOM   1178  CE1 TYR A 161      72.710  49.450 181.510  1.00  0.00           C
ATOM   1179  CZ  TYR A 161      72.520  49.730 180.180  1.00  0.00           C
ATOM   1180  OH  TYR A 161      71.240  49.450 179.670  1.00  0.00           O
ATOM   1181  CD2 TYR A 161      74.710  50.640 180.060  1.00  0.00           C
ATOM   1182  CE2 TYR A 161      73.520  50.320 179.440  1.00  0.00           C
ATOM   1183  C   TYR A 161      77.340  52.670 183.280  1.00  0.00           C
ATOM   1184  O   TYR A 161      78.220  51.830 183.510  1.00  0.00           O
ATOM   1185  N   GLY A 162      77.560  53.960 183.580  1.00  0.00           N
ATOM   1186  CA  GLY A 162      78.820  54.470 184.030  1.00  0.00           C
ATOM   1187  C   GLY A 162      79.400  53.800 185.230  1.00  0.00           C
ATOM   1188  O   GLY A 162      80.620  53.700 185.370  1.00  0.00           O
ATOM   1189  N   LYS A 163      78.590  53.330 186.190  1.00  0.00           N
ATOM   1190  CA  LYS A 163      79.070  52.630 187.340  1.00  0.00           C
ATOM   1191  CB  LYS A 163      78.040  52.780 188.480  1.00  0.00           C
ATOM   1192  CG  LYS A 163      77.790  54.220 188.930  1.00  0.00           C
ATOM   1193  CD  LYS A 163      79.040  54.900 189.510  1.00  0.00           C
ATOM   1194  CE  LYS A 163      78.740  56.370 189.810  1.00  0.00           C
ATOM   1195  NZ  LYS A 163      79.890  57.080 190.420  1.00  0.00           N
ATOM   1196  C   LYS A 163      79.400  51.180 187.180  1.00  0.00           C
ATOM   1197  O   LYS A 163      79.960  50.560 188.080  1.00  0.00           O
ATOM   1198  N   LYS A 164      79.080  50.570 186.020  1.00  0.00           N
ATOM   1199  CA  LYS A 164      79.340  49.180 185.810  1.00  0.00           C
ATOM   1200  CB  LYS A 164      78.220  48.650 184.890  1.00  0.00           C
ATOM   1201  CG  LYS A 164      76.830  48.670 185.540  1.00  0.00           C
ATOM   1202  CD  LYS A 164      76.650  47.850 186.820  1.00  0.00           C
ATOM   1203  CE  LYS A 164      75.270  47.960 187.470  1.00  0.00           C
ATOM   1204  NZ  LYS A 164      75.340  47.300 188.790  1.00  0.00           N
ATOM   1205  C   LYS A 164      80.630  48.990 185.090  1.00  0.00           C
ATOM   1206  O   LYS A 164      81.030  49.780 184.240  1.00  0.00           O
ATOM   1207  N   SER A 165      81.320  47.890 185.430  1.00  0.00           N
ATOM   1208  CA  SER A 165      82.600  47.530 184.900  1.00  0.00           C
ATOM   1209  CB  SER A 165      83.350  46.570 185.840  1.00  0.00           C
ATOM   1210  OG  SER A 165      82.760  45.280 185.980  1.00  0.00           O
ATOM   1211  C   SER A 165      82.530  47.010 183.510  1.00  0.00           C
ATOM   1212  O   SER A 165      81.520  46.500 183.020  1.00  0.00           O
ATOM   1213  N   LYS A 166      83.660  47.140 182.790  1.00  0.00           N
ATOM   1214  CA  LYS A 166      83.830  46.830 181.410  1.00  0.00           C
ATOM   1215  CB  LYS A 166      83.720  48.090 180.540  1.00  0.00           C
ATOM   1216  CG  LYS A 166      82.320  48.700 180.490  1.00  0.00           C
ATOM   1217  CD  LYS A 166      82.240  50.020 179.710  1.00  0.00           C
ATOM   1218  CE  LYS A 166      82.890  51.230 180.380  1.00  0.00           C
ATOM   1219  NZ  LYS A 166      82.270  51.460 181.710  1.00  0.00           N
ATOM   1220  C   LYS A 166      85.160  46.160 181.260  1.00  0.00           C
ATOM   1221  O   LYS A 166      86.220  46.770 181.340  1.00  0.00           O
ATOM   1222  N   LEU A 167      85.140  44.840 180.980  1.00  0.00           N
ATOM   1223  CA  LEU A 167      86.290  44.010 180.890  1.00  0.00           C
ATOM   1224  CB  LEU A 167      86.180  42.760 181.790  1.00  0.00           C
ATOM   1225  CG  LEU A 167      86.730  42.910 183.210  1.00  0.00           C
ATOM   1226  CD1 LEU A 167      86.170  44.130 183.960  1.00  0.00           C
ATOM   1227  CD2 LEU A 167      86.430  41.630 184.020  1.00  0.00           C
ATOM   1228  C   LEU A 167      86.330  43.520 179.480  1.00  0.00           C
ATOM   1229  O   LEU A 167      85.290  43.180 178.920  1.00  0.00           O
ATOM   1230  N   GLU A 168      87.530  43.500 178.890  1.00  0.00           N
ATOM   1231  CA  GLU A 168      87.740  42.990 177.570  1.00  0.00           C
ATOM   1232  CB  GLU A 168      88.430  44.010 176.640  1.00  0.00           C
ATOM   1233  CG  GLU A 168      87.840  45.410 176.750  1.00  0.00           C
ATOM   1234  CD  GLU A 168      88.450  46.380 175.740  1.00  0.00           C
ATOM   1235  OE1 GLU A 168      88.570  46.020 174.540  1.00  0.00           O
ATOM   1236  OE2 GLU A 168      88.810  47.510 176.160  1.00  0.00           O
ATOM   1237  C   GLU A 168      88.560  41.750 177.520  1.00  0.00           C
ATOM   1238  O   GLU A 168      89.600  41.590 178.160  1.00  0.00           O
ATOM   1239  N   PHE A 169      88.090  40.770 176.720  1.00  0.00           N
ATOM   1240  CA  PHE A 169      88.850  39.620 176.370  1.00  0.00           C
ATOM   1241  CB  PHE A 169      88.020  38.350 176.620  1.00  0.00           C
ATOM   1242  CG  PHE A 169      87.910  38.180 178.100  1.00  0.00           C
ATOM   1243  CD1 PHE A 169      86.800  38.550 178.810  1.00  0.00           C
ATOM   1244  CE1 PHE A 169      86.770  38.490 180.190  1.00  0.00           C
ATOM   1245  CZ  PHE A 169      87.870  38.040 180.880  1.00  0.00           C
ATOM   1246  CD2 PHE A 169      89.020  37.780 178.810  1.00  0.00           C
ATOM   1247  CE2 PHE A 169      89.010  37.690 180.180  1.00  0.00           C
ATOM   1248  C   PHE A 169      89.090  39.790 174.910  1.00  0.00           C
ATOM   1249  O   PHE A 169      88.120  39.910 174.160  1.00  0.00           O
ATOM   1250  N   SER A 170      90.350  39.920 174.470  1.00  0.00           N
ATOM   1251  CA  SER A 170      90.650  40.330 173.130  1.00  0.00           C
ATOM   1252  CB  SER A 170      90.840  41.860 173.130  1.00  0.00           C
ATOM   1253  OG  SER A 170      91.880  42.220 174.030  1.00  0.00           O
ATOM   1254  C   SER A 170      91.860  39.690 172.550  1.00  0.00           C
ATOM   1255  O   SER A 170      92.770  39.220 173.230  1.00  0.00           O
ATOM   1256  N   ILE A 171      91.920  39.650 171.210  1.00  0.00           N
ATOM   1257  CA  ILE A 171      92.970  39.110 170.400  1.00  0.00           C
ATOM   1258  CB  ILE A 171      92.410  38.320 169.250  1.00  0.00           C
ATOM   1259  CG2 ILE A 171      93.590  37.670 168.500  1.00  0.00           C
ATOM   1260  CG1 ILE A 171      91.380  37.250 169.670  1.00  0.00           C
ATOM   1261  CD  ILE A 171      91.910  36.170 170.610  1.00  0.00           C
ATOM   1262  C   ILE A 171      93.810  40.240 169.910  1.00  0.00           C
ATOM   1263  O   ILE A 171      93.290  41.170 169.300  1.00  0.00           O
ATOM   1264  N   TYR A 172      95.120  40.190 170.220  1.00  0.00           N
ATOM   1265  CA  TYR A 172      96.100  41.190 169.900  1.00  0.00           C
ATOM   1266  CB  TYR A 172      96.990  41.360 171.140  1.00  0.00           C
ATOM   1267  CG  TYR A 172      97.520  42.750 171.100  1.00  0.00           C
ATOM   1268  CD1 TYR A 172      96.710  43.800 171.490  1.00  0.00           C
ATOM   1269  CE1 TYR A 172      97.190  45.090 171.510  1.00  0.00           C
ATOM   1270  CZ  TYR A 172      98.480  45.350 171.110  1.00  0.00           C
ATOM   1271  OH  TYR A 172      99.020  46.660 171.190  1.00  0.00           O
ATOM   1272  CD2 TYR A 172      98.840  43.020 170.830  1.00  0.00           C
ATOM   1273  CE2 TYR A 172      99.320  44.310 170.800  1.00  0.00           C
ATOM   1274  C   TYR A 172      96.880  40.790 168.690  1.00  0.00           C
ATOM   1275  O   TYR A 172      96.980  39.590 168.480  1.00  0.00           O
ATOM   1276  N   PRO A 173      97.450  41.630 167.880  1.00  0.00           N
ATOM   1277  CD  PRO A 173      97.100  43.030 167.710  1.00  0.00           C
ATOM   1278  CA  PRO A 173      98.380  41.180 166.890  1.00  0.00           C
ATOM   1279  CB  PRO A 173      98.670  42.400 166.010  1.00  0.00           C
ATOM   1280  CG  PRO A 173      97.470  43.320 166.240  1.00  0.00           C
ATOM   1281  C   PRO A 173      99.620  40.520 167.400  1.00  0.00           C
ATOM   1282  O   PRO A 173     100.290  41.080 168.260  1.00  0.00           O
ATOM   1283  N   ALA A 174      99.980  39.370 166.800  1.00  0.00           N
ATOM   1284  CA  ALA A 174     101.200  38.660 167.060  1.00  0.00           C
ATOM   1285  CB  ALA A 174     101.020  37.330 166.310  1.00  0.00           C
ATOM   1286  C   ALA A 174     102.410  39.340 166.540  1.00  0.00           C
ATOM   1287  O   ALA A 174     102.300  40.220 165.680  1.00  0.00           O
ATOM   1288  N   PRO A 175     103.600  39.000 166.930  1.00  0.00           N
ATOM   1289  CD  PRO A 175     103.850  38.070 168.020  1.00  0.00           C
ATOM   1290  CA  PRO A 175     104.800  39.630 166.450  1.00  0.00           C
ATOM   1291  CB  PRO A 175     105.920  39.210 167.400  1.00  0.00           C
ATOM   1292  CG  PRO A 175     105.380  37.920 168.030  1.00  0.00           C
ATOM   1293  C   PRO A 175     105.070  39.340 165.010  1.00  0.00           C
ATOM   1294  O   PRO A 175     105.360  40.300 164.290  1.00  0.00           O
ATOM   1295  N   GLN A 176     104.990  38.060 164.600  1.00  0.00           N
ATOM   1296  CA  GLN A 176     105.380  37.650 163.290  1.00  0.00           C
ATOM   1297  CB  GLN A 176     106.320  36.450 163.410  1.00  0.00           C
ATOM   1298  CG  GLN A 176     107.570  36.790 164.220  1.00  0.00           C
ATOM   1299  CD  GLN A 176     108.380  37.940 163.660  1.00  0.00           C
ATOM   1300  OE1 GLN A 176     108.300  38.270 162.470  1.00  0.00           O
ATOM   1301  NE2 GLN A 176     109.260  38.560 164.490  1.00  0.00           N
ATOM   1302  C   GLN A 176     104.240  37.210 162.430  1.00  0.00           C
ATOM   1303  O   GLN A 176     104.200  37.510 161.240  1.00  0.00           O
ATOM   1304  N   VAL A 177     103.200  36.570 163.000  1.00  0.00           N
ATOM   1305  CA  VAL A 177     102.050  36.130 162.270  1.00  0.00           C
ATOM   1306  CB  VAL A 177     101.520  34.890 162.930  1.00  0.00           C
ATOM   1307  CG1 VAL A 177     100.180  34.450 162.320  1.00  0.00           C
ATOM   1308  CG2 VAL A 177     102.510  33.740 162.680  1.00  0.00           C
ATOM   1309  C   VAL A 177     101.000  37.180 162.180  1.00  0.00           C
ATOM   1310  O   VAL A 177     100.620  37.810 163.170  1.00  0.00           O
ATOM   1311  N   SER A 178     100.480  37.470 160.980  1.00  0.00           N
ATOM   1312  CA  SER A 178      99.340  38.300 160.760  1.00  0.00           C
ATOM   1313  CB  SER A 178      99.680  39.790 160.560  1.00  0.00           C
ATOM   1314  OG  SER A 178      99.870  40.370 161.840  1.00  0.00           O
ATOM   1315  C   SER A 178      98.610  37.890 159.530  1.00  0.00           C
ATOM   1316  O   SER A 178      99.220  37.590 158.500  1.00  0.00           O
ATOM   1317  N   THR A 179      97.270  37.770 159.600  1.00  0.00           N
ATOM   1318  CA  THR A 179      96.440  37.380 158.500  1.00  0.00           C
ATOM   1319  CB  THR A 179      95.340  36.490 158.990  1.00  0.00           C
ATOM   1320  OG1 THR A 179      94.870  35.670 157.930  1.00  0.00           O
ATOM   1321  CG2 THR A 179      94.180  37.300 159.590  1.00  0.00           C
ATOM   1322  C   THR A 179      95.940  38.540 157.710  1.00  0.00           C
ATOM   1323  O   THR A 179      95.100  38.430 156.810  1.00  0.00           O
ATOM   1324  N   ALA A 180      96.380  39.780 158.000  1.00  0.00           N
ATOM   1325  CA  ALA A 180      96.100  40.940 157.220  1.00  0.00           C
ATOM   1326  CB  ALA A 180      94.740  41.520 157.640  1.00  0.00           C
ATOM   1327  C   ALA A 180      97.120  42.020 157.330  1.00  0.00           C
ATOM   1328  O   ALA A 180      97.970  42.030 158.230  1.00  0.00           O
ATOM   1329  N   VAL A 181      97.040  43.040 156.450  1.00  0.00           N
ATOM   1330  CA  VAL A 181      97.990  44.110 156.380  1.00  0.00           C
ATOM   1331  CB  VAL A 181      98.070  44.630 154.970  1.00  0.00           C
ATOM   1332  CG1 VAL A 181      99.240  45.620 154.860  1.00  0.00           C
ATOM   1333  CG2 VAL A 181      98.200  43.410 154.040  1.00  0.00           C
ATOM   1334  C   VAL A 181      97.570  45.200 157.310  1.00  0.00           C
ATOM   1335  O   VAL A 181      98.350  45.930 157.920  1.00  0.00           O
ATOM   1336  N   VAL A 182      96.250  45.340 157.480  1.00  0.00           N
ATOM   1337  CA  VAL A 182      95.590  46.340 158.270  1.00  0.00           C
ATOM   1338  CB  VAL A 182      94.110  46.270 158.080  1.00  0.00           C
ATOM   1339  CG1 VAL A 182      93.840  46.520 156.580  1.00  0.00           C
ATOM   1340  CG2 VAL A 182      93.530  44.920 158.540  1.00  0.00           C
ATOM   1341  C   VAL A 182      95.820  46.350 159.740  1.00  0.00           C
ATOM   1342  O   VAL A 182      95.370  47.250 160.460  1.00  0.00           O
ATOM   1343  N   GLU A 183      96.480  45.310 160.280  1.00  0.00           N
ATOM   1344  CA  GLU A 183      96.510  45.050 161.680  1.00  0.00           C
ATOM   1345  CB  GLU A 183      96.970  43.620 162.020  1.00  0.00           C
ATOM   1346  CG  GLU A 183      96.210  42.530 161.270  1.00  0.00           C
ATOM   1347  CD  GLU A 183      96.560  41.120 161.730  1.00  0.00           C
ATOM   1348  OE1 GLU A 183      97.340  40.890 162.690  1.00  0.00           O
ATOM   1349  OE2 GLU A 183      96.090  40.200 161.000  1.00  0.00           O
ATOM   1350  C   GLU A 183      97.180  46.090 162.520  1.00  0.00           C
ATOM   1351  O   GLU A 183      96.570  46.380 163.550  1.00  0.00           O
ATOM   1352  N   PRO A 184      98.320  46.650 162.250  1.00  0.00           N
ATOM   1353  CD  PRO A 184      99.430  46.070 161.500  1.00  0.00           C
ATOM   1354  CA  PRO A 184      98.760  47.830 162.940  1.00  0.00           C
ATOM   1355  CB  PRO A 184     100.070  48.240 162.270  1.00  0.00           C
ATOM   1356  CG  PRO A 184     100.670  46.900 161.840  1.00  0.00           C
ATOM   1357  C   PRO A 184      97.790  48.960 162.920  1.00  0.00           C
ATOM   1358  O   PRO A 184      97.420  49.340 164.020  1.00  0.00           O
ATOM   1359  N   TYR A 185      97.310  49.480 161.770  1.00  0.00           N
ATOM   1360  CA  TYR A 185      96.410  50.590 161.690  1.00  0.00           C
ATOM   1361  CB  TYR A 185      95.930  50.880 160.260  1.00  0.00           C
ATOM   1362  CG  TYR A 185      96.930  51.610 159.420  1.00  0.00           C
ATOM   1363  CD1 TYR A 185      98.290  51.650 159.600  1.00  0.00           C
ATOM   1364  CE1 TYR A 185      99.120  52.340 158.750  1.00  0.00           C
ATOM   1365  CZ  TYR A 185      98.560  53.010 157.690  1.00  0.00           C
ATOM   1366  OH  TYR A 185      99.330  53.790 156.800  1.00  0.00           O
ATOM   1367  CD2 TYR A 185      96.410  52.250 158.320  1.00  0.00           C
ATOM   1368  CE2 TYR A 185      97.200  52.970 157.460  1.00  0.00           C
ATOM   1369  C   TYR A 185      95.190  50.430 162.520  1.00  0.00           C
ATOM   1370  O   TYR A 185      94.810  51.240 163.360  1.00  0.00           O
ATOM   1371  N   ASN A 186      94.470  49.310 162.340  1.00  0.00           N
ATOM   1372  CA  ASN A 186      93.220  49.120 163.030  1.00  0.00           C
ATOM   1373  CB  ASN A 186      92.410  47.940 162.470  1.00  0.00           C
ATOM   1374  CG  ASN A 186      91.820  48.160 161.080  1.00  0.00           C
ATOM   1375  OD1 ASN A 186      91.660  49.260 160.540  1.00  0.00           O
ATOM   1376  ND2 ASN A 186      91.460  47.010 160.450  1.00  0.00           N
ATOM   1377  C   ASN A 186      93.410  48.900 164.490  1.00  0.00           C
ATOM   1378  O   ASN A 186      92.490  49.160 165.270  1.00  0.00           O
ATOM   1379  N   SER A 187      94.620  48.490 164.880  1.00  0.00           N
ATOM   1380  CA  SER A 187      94.900  48.340 166.280  1.00  0.00           C
ATOM   1381  CB  SER A 187      96.070  47.390 166.600  1.00  0.00           C
ATOM   1382  OG  SER A 187      95.760  46.110 166.090  1.00  0.00           O
ATOM   1383  C   SER A 187      95.220  49.630 166.940  1.00  0.00           C
ATOM   1384  O   SER A 187      94.830  49.800 168.100  1.00  0.00           O
ATOM   1385  N   ILE A 188      95.910  50.590 166.290  1.00  0.00           N
ATOM   1386  CA  ILE A 188      96.220  51.850 166.900  1.00  0.00           C
ATOM   1387  CB  ILE A 188      97.370  52.570 166.260  1.00  0.00           C
ATOM   1388  CG2 ILE A 188      97.780  53.820 167.040  1.00  0.00           C
ATOM   1389  CG1 ILE A 188      98.580  51.620 166.150  1.00  0.00           C
ATOM   1390  CD  ILE A 188      99.030  50.970 167.460  1.00  0.00           C
ATOM   1391  C   ILE A 188      95.040  52.760 166.900  1.00  0.00           C
ATOM   1392  O   ILE A 188      94.750  53.440 167.890  1.00  0.00           O
ATOM   1393  N   LEU A 189      94.160  52.760 165.890  1.00  0.00           N
ATOM   1394  CA  LEU A 189      92.980  53.580 165.890  1.00  0.00           C
ATOM   1395  CB  LEU A 189      92.330  53.410 164.510  1.00  0.00           C
ATOM   1396  CG  LEU A 189      93.200  54.010 163.390  1.00  0.00           C
ATOM   1397  CD1 LEU A 189      92.460  53.820 162.060  1.00  0.00           C
ATOM   1398  CD2 LEU A 189      93.460  55.520 163.580  1.00  0.00           C
ATOM   1399  C   LEU A 189      91.980  53.320 166.970  1.00  0.00           C
ATOM   1400  O   LEU A 189      91.240  54.200 167.410  1.00  0.00           O
ATOM   1401  N   THR A 190      91.950  52.120 167.570  1.00  0.00           N
ATOM   1402  CA  THR A 190      91.090  51.800 168.660  1.00  0.00           C
ATOM   1403  CB  THR A 190      90.530  50.410 168.530  1.00  0.00           C
ATOM   1404  OG1 THR A 190      89.370  50.230 169.340  1.00  0.00           O
ATOM   1405  CG2 THR A 190      91.570  49.300 168.720  1.00  0.00           C
ATOM   1406  C   THR A 190      91.660  51.910 170.030  1.00  0.00           C
ATOM   1407  O   THR A 190      91.120  51.460 171.030  1.00  0.00           O
ATOM   1408  N   THR A 191      92.870  52.500 170.140  1.00  0.00           N
ATOM   1409  CA  THR A 191      93.570  52.660 171.370  1.00  0.00           C
ATOM   1410  CB  THR A 191      94.940  53.250 171.190  1.00  0.00           C
ATOM   1411  OG1 THR A 191      94.970  54.370 170.330  1.00  0.00           O
ATOM   1412  CG2 THR A 191      95.820  52.120 170.630  1.00  0.00           C
ATOM   1413  C   THR A 191      92.930  53.540 172.390  1.00  0.00           C
ATOM   1414  O   THR A 191      93.020  53.350 173.600  1.00  0.00           O
ATOM   1415  N   HIS A 192      92.210  54.620 172.020  1.00  0.00           N
ATOM   1416  CA  HIS A 192      91.670  55.520 172.990  1.00  0.00           C
ATOM   1417  CB  HIS A 192      91.160  56.790 172.290  1.00  0.00           C
ATOM   1418  CD2 HIS A 192      90.360  58.870 173.590  1.00  0.00           C
ATOM   1419  CG  HIS A 192      91.320  58.030 173.110  1.00  0.00           C
ATOM   1420  NE2 HIS A 192      91.040  59.810 174.320  1.00  0.00           N
ATOM   1421  ND1 HIS A 192      92.540  58.530 173.490  1.00  0.00           N
ATOM   1422  CE1 HIS A 192      92.340  59.600 174.240  1.00  0.00           C
ATOM   1423  C   HIS A 192      90.550  54.950 173.790  1.00  0.00           C
ATOM   1424  O   HIS A 192      90.550  55.050 175.020  1.00  0.00           O
ATOM   1425  N   THR A 193      89.630  54.240 173.120  1.00  0.00           N
ATOM   1426  CA  THR A 193      88.490  53.580 173.690  1.00  0.00           C
ATOM   1427  CB  THR A 193      87.520  53.220 172.610  1.00  0.00           C
ATOM   1428  OG1 THR A 193      88.130  52.550 171.510  1.00  0.00           O
ATOM   1429  CG2 THR A 193      86.940  54.540 172.080  1.00  0.00           C
ATOM   1430  C   THR A 193      88.840  52.340 174.440  1.00  0.00           C
ATOM   1431  O   THR A 193      88.110  51.860 175.310  1.00  0.00           O
ATOM   1432  N   THR A 194      90.020  51.770 174.120  1.00  0.00           N
ATOM   1433  CA  THR A 194      90.620  50.700 174.860  1.00  0.00           C
ATOM   1434  CB  THR A 194      91.680  50.030 174.040  1.00  0.00           C
ATOM   1435  OG1 THR A 194      91.150  49.470 172.840  1.00  0.00           O
ATOM   1436  CG2 THR A 194      92.390  48.880 174.770  1.00  0.00           C
ATOM   1437  C   THR A 194      91.240  51.200 176.110  1.00  0.00           C
ATOM   1438  O   THR A 194      91.360  50.440 177.070  1.00  0.00           O
ATOM   1439  N   LEU A 195      91.680  52.470 176.190  1.00  0.00           N
ATOM   1440  CA  LEU A 195      92.200  53.140 177.350  1.00  0.00           C
ATOM   1441  CB  LEU A 195      93.150  54.280 176.930  1.00  0.00           C
ATOM   1442  CG  LEU A 195      94.010  54.790 178.110  1.00  0.00           C
ATOM   1443  CD1 LEU A 195      95.430  55.120 177.620  1.00  0.00           C
ATOM   1444  CD2 LEU A 195      93.380  55.990 178.830  1.00  0.00           C
ATOM   1445  C   LEU A 195      91.170  53.580 178.330  1.00  0.00           C
ATOM   1446  O   LEU A 195      91.130  53.110 179.470  1.00  0.00           O
ATOM   1447  N   GLU A 196      90.290  54.500 177.900  1.00  0.00           N
ATOM   1448  CA  GLU A 196      89.380  55.220 178.730  1.00  0.00           C
ATOM   1449  CB  GLU A 196      88.910  56.490 178.010  1.00  0.00           C
ATOM   1450  CG  GLU A 196      90.040  57.380 177.490  1.00  0.00           C
ATOM   1451  CD  GLU A 196      89.520  58.690 176.920  1.00  0.00           C
ATOM   1452  OE1 GLU A 196      90.140  59.720 177.300  1.00  0.00           O
ATOM   1453  OE2 GLU A 196      88.550  58.720 176.130  1.00  0.00           O
ATOM   1454  C   GLU A 196      88.170  54.490 179.200  1.00  0.00           C
ATOM   1455  O   GLU A 196      87.820  54.470 180.380  1.00  0.00           O
ATOM   1456  N   HIS A 197      87.460  53.870 178.240  1.00  0.00           N
ATOM   1457  CA  HIS A 197      86.180  53.260 178.430  1.00  0.00           C
ATOM   1458  CB  HIS A 197      85.370  53.370 177.120  1.00  0.00           C
ATOM   1459  ND1 HIS A 197      85.550  55.110 175.320  1.00  0.00           N
ATOM   1460  CG  HIS A 197      85.310  54.790 176.640  1.00  0.00           C
ATOM   1461  CE1 HIS A 197      85.260  56.400 175.230  1.00  0.00           C
ATOM   1462  NE2 HIS A 197      84.850  56.900 176.430  1.00  0.00           N
ATOM   1463  CD2 HIS A 197      84.890  55.880 177.350  1.00  0.00           C
ATOM   1464  C   HIS A 197      86.220  51.810 178.770  1.00  0.00           C
ATOM   1465  O   HIS A 197      85.390  51.020 178.320  1.00  0.00           O
ATOM   1466  N   SER A 198      87.230  51.420 179.560  1.00  0.00           N
ATOM   1467  CA  SER A 198      87.550  50.050 179.820  1.00  0.00           C
ATOM   1468  CB  SER A 198      88.390  49.540 178.640  1.00  0.00           C
ATOM   1469  OG  SER A 198      88.760  48.180 178.790  1.00  0.00           O
ATOM   1470  C   SER A 198      88.380  49.970 181.060  1.00  0.00           C
ATOM   1471  O   SER A 198      89.250  50.800 181.300  1.00  0.00           O
ATOM   1472  N   ASP A 199      88.130  48.950 181.900  1.00  0.00           N
ATOM   1473  CA  ASP A 199      88.790  48.750 183.150  1.00  0.00           C
ATOM   1474  CB  ASP A 199      87.880  48.080 184.190  1.00  0.00           C
ATOM   1475  CG  ASP A 199      86.730  49.030 184.510  1.00  0.00           C
ATOM   1476  OD1 ASP A 199      86.950  50.230 184.830  1.00  0.00           O
ATOM   1477  OD2 ASP A 199      85.560  48.590 184.450  1.00  0.00           O
ATOM   1478  C   ASP A 199      90.000  47.900 182.940  1.00  0.00           C
ATOM   1479  O   ASP A 199      91.090  48.230 183.380  1.00  0.00           O
ATOM   1480  N   CYS A 200      89.840  46.690 182.370  1.00  0.00           N
ATOM   1481  CA  CYS A 200      90.890  45.720 182.350  1.00  0.00           C
ATOM   1482  CB  CYS A 200      90.760  44.680 183.480  1.00  0.00           C
ATOM   1483  SG  CYS A 200      91.270  45.310 185.100  1.00  0.00           S
ATOM   1484  C   CYS A 200      90.730  44.990 181.060  1.00  0.00           C
ATOM   1485  O   CYS A 200      89.710  44.330 180.830  1.00  0.00           O
ATOM   1486  N   ALA A 201      91.720  45.050 180.160  1.00  0.00           N
ATOM   1487  CA  ALA A 201      91.700  44.320 178.930  1.00  0.00           C
ATOM   1488  CB  ALA A 201      92.110  45.210 177.750  1.00  0.00           C
ATOM   1489  C   ALA A 201      92.720  43.230 178.990  1.00  0.00           C
ATOM   1490  O   ALA A 201      93.910  43.470 179.140  1.00  0.00           O
ATOM   1491  N   PHE A 202      92.260  41.970 178.810  1.00  0.00           N
ATOM   1492  CA  PHE A 202      93.040  40.780 178.940  1.00  0.00           C
ATOM   1493  CB  PHE A 202      92.290  39.670 179.690  1.00  0.00           C
ATOM   1494  CG  PHE A 202      91.930  40.090 181.080  1.00  0.00           C
ATOM   1495  CD1 PHE A 202      90.660  40.590 181.300  1.00  0.00           C
ATOM   1496  CE1 PHE A 202      90.290  41.050 182.540  1.00  0.00           C
ATOM   1497  CZ  PHE A 202      91.210  41.000 183.550  1.00  0.00           C
ATOM   1498  CD2 PHE A 202      92.840  40.080 182.100  1.00  0.00           C
ATOM   1499  CE2 PHE A 202      92.500  40.550 183.350  1.00  0.00           C
ATOM   1500  C   PHE A 202      93.370  40.330 177.560  1.00  0.00           C
ATOM   1501  O   PHE A 202      92.840  39.340 177.060  1.00  0.00           O
ATOM   1502  N   MET A 203      94.290  41.040 176.880  1.00  0.00           N
ATOM   1503  CA  MET A 203      94.730  40.710 175.560  1.00  0.00           C
ATOM   1504  CB  MET A 203      95.530  41.900 175.000  1.00  0.00           C
ATOM   1505  CG  MET A 203      96.830  42.280 175.720  1.00  0.00           C
ATOM   1506  SD  MET A 203      97.820  43.590 174.940  1.00  0.00           S
ATOM   1507  CE  MET A 203      96.560  44.900 175.060  1.00  0.00           C
ATOM   1508  C   MET A 203      95.520  39.450 175.490  1.00  0.00           C
ATOM   1509  O   MET A 203      96.300  39.120 176.380  1.00  0.00           O
ATOM   1510  N   VAL A 204      95.230  38.610 174.480  1.00  0.00           N
ATOM   1511  CA  VAL A 204      95.990  37.420 174.220  1.00  0.00           C
ATOM   1512  CB  VAL A 204      95.290  36.170 174.660  1.00  0.00           C
ATOM   1513  CG1 VAL A 204      95.030  36.330 176.170  1.00  0.00           C
ATOM   1514  CG2 VAL A 204      93.940  35.990 173.950  1.00  0.00           C
ATOM   1515  C   VAL A 204      96.430  37.310 172.800  1.00  0.00           C
ATOM   1516  O   VAL A 204      95.980  38.110 171.980  1.00  0.00           O
ATOM   1517  N   ASP A 205      97.340  36.390 172.440  1.00  0.00           N
ATOM   1518  CA  ASP A 205      97.950  36.230 171.160  1.00  0.00           C
ATOM   1519  CB  ASP A 205      99.410  36.650 171.380  1.00  0.00           C
ATOM   1520  CG  ASP A 205     100.250  36.700 170.110  1.00  0.00           C
ATOM   1521  OD1 ASP A 205      99.710  36.370 169.020  1.00  0.00           O
ATOM   1522  OD2 ASP A 205     101.450  37.070 170.230  1.00  0.00           O
ATOM   1523  C   ASP A 205      97.800  34.830 170.670  1.00  0.00           C
ATOM   1524  O   ASP A 205      98.090  33.840 171.340  1.00  0.00           O
ATOM   1525  N   ASN A 206      97.340  34.690 169.420  1.00  0.00           N
ATOM   1526  CA  ASN A 206      97.240  33.420 168.760  1.00  0.00           C
ATOM   1527  CB  ASN A 206      96.590  33.580 167.380  1.00  0.00           C
ATOM   1528  CG  ASN A 206      95.130  33.990 167.570  1.00  0.00           C
ATOM   1529  OD1 ASN A 206      94.530  33.810 168.620  1.00  0.00           O
ATOM   1530  ND2 ASN A 206      94.600  34.500 166.430  1.00  0.00           N
ATOM   1531  C   ASN A 206      98.550  32.750 168.540  1.00  0.00           C
ATOM   1532  O   ASN A 206      98.660  31.520 168.570  1.00  0.00           O
ATOM   1533  N   GLU A 207      99.630  33.510 168.260  1.00  0.00           N
ATOM   1534  CA  GLU A 207     100.890  32.990 167.830  1.00  0.00           C
ATOM   1535  CB  GLU A 207     101.860  34.060 167.310  1.00  0.00           C
ATOM   1536  CG  GLU A 207     103.090  33.480 166.600  1.00  0.00           C
ATOM   1537  CD  GLU A 207     104.140  34.550 166.340  1.00  0.00           C
ATOM   1538  OE1 GLU A 207     103.830  35.640 165.800  1.00  0.00           O
ATOM   1539  OE2 GLU A 207     105.310  34.200 166.680  1.00  0.00           O
ATOM   1540  C   GLU A 207     101.510  32.230 168.950  1.00  0.00           C
ATOM   1541  O   GLU A 207     102.190  31.210 168.850  1.00  0.00           O
ATOM   1542  N   ALA A 208     101.270  32.780 170.160  1.00  0.00           N
ATOM   1543  CA  ALA A 208     101.630  32.210 171.420  1.00  0.00           C
ATOM   1544  CB  ALA A 208     101.340  33.280 172.480  1.00  0.00           C
ATOM   1545  C   ALA A 208     100.900  30.940 171.720  1.00  0.00           C
ATOM   1546  O   ALA A 208     101.500  30.040 172.300  1.00  0.00           O
ATOM   1547  N   ILE A 209      99.620  30.830 171.310  1.00  0.00           N
ATOM   1548  CA  ILE A 209      98.830  29.660 171.560  1.00  0.00           C
ATOM   1549  CB  ILE A 209      97.360  29.960 171.620  1.00  0.00           C
ATOM   1550  CG2 ILE A 209      96.610  28.670 171.990  1.00  0.00           C
ATOM   1551  CG1 ILE A 209      97.090  30.990 172.730  1.00  0.00           C
ATOM   1552  CD  ILE A 209      95.730  31.670 172.540  1.00  0.00           C
ATOM   1553  C   ILE A 209      99.190  28.500 170.690  1.00  0.00           C
ATOM   1554  O   ILE A 209      99.220  27.330 171.060  1.00  0.00           O
ATOM   1555  N   TYR A 210      99.620  28.820 169.460  1.00  0.00           N
ATOM   1556  CA  TYR A 210     100.160  27.850 168.550  1.00  0.00           C
ATOM   1557  CB  TYR A 210     100.560  28.490 167.200  1.00  0.00           C
ATOM   1558  CG  TYR A 210      99.420  29.020 166.400  1.00  0.00           C
ATOM   1559  CD1 TYR A 210      98.180  28.440 166.380  1.00  0.00           C
ATOM   1560  CE1 TYR A 210      97.210  28.870 165.500  1.00  0.00           C
ATOM   1561  CZ  TYR A 210      97.520  29.890 164.640  1.00  0.00           C
ATOM   1562  OH  TYR A 210      96.590  30.380 163.700  1.00  0.00           O
ATOM   1563  CD2 TYR A 210      99.710  30.020 165.500  1.00  0.00           C
ATOM   1564  CE2 TYR A 210      98.770  30.470 164.600  1.00  0.00           C
ATOM   1565  C   TYR A 210     101.340  27.110 169.070  1.00  0.00           C
ATOM   1566  O   TYR A 210     101.470  25.890 168.980  1.00  0.00           O
ATOM   1567  N   ASP A 211     102.240  27.840 169.760  1.00  0.00           N
ATOM   1568  CA  ASP A 211     103.410  27.280 170.370  1.00  0.00           C
ATOM   1569  CB  ASP A 211     104.450  28.350 170.730  1.00  0.00           C
ATOM   1570  CG  ASP A 211     105.180  28.910 169.520  1.00  0.00           C
ATOM   1571  OD1 ASP A 211     105.270  28.280 168.440  1.00  0.00           O
ATOM   1572  OD2 ASP A 211     105.720  30.040 169.670  1.00  0.00           O
ATOM   1573  C   ASP A 211     103.080  26.430 171.550  1.00  0.00           C
ATOM   1574  O   ASP A 211     103.710  25.390 171.740  1.00  0.00           O
ATOM   1575  N   ILE A 212     102.100  26.800 172.390  1.00  0.00           N
ATOM   1576  CA  ILE A 212     101.650  26.030 173.510  1.00  0.00           C
ATOM   1577  CB  ILE A 212     100.720  26.820 174.390  1.00  0.00           C
ATOM   1578  CG2 ILE A 212      99.960  25.910 175.370  1.00  0.00           C
ATOM   1579  CG1 ILE A 212     101.470  27.940 175.140  1.00  0.00           C
ATOM   1580  CD  ILE A 212     100.530  29.030 175.660  1.00  0.00           C
ATOM   1581  C   ILE A 212     101.020  24.750 173.090  1.00  0.00           C
ATOM   1582  O   ILE A 212     101.350  23.660 173.560  1.00  0.00           O
ATOM   1583  N   CYS A 213     100.130  24.830 172.080  1.00  0.00           N
ATOM   1584  CA  CYS A 213      99.510  23.650 171.550  1.00  0.00           C
ATOM   1585  CB  CYS A 213      98.570  24.060 170.400  1.00  0.00           C
ATOM   1586  SG  CYS A 213      97.140  25.040 170.950  1.00  0.00           S
ATOM   1587  C   CYS A 213     100.400  22.570 171.040  1.00  0.00           C
ATOM   1588  O   CYS A 213     100.170  21.420 171.390  1.00  0.00           O
ATOM   1589  N   ARG A 214     101.470  22.870 170.280  1.00  0.00           N
ATOM   1590  CA  ARG A 214     102.430  21.880 169.920  1.00  0.00           C
ATOM   1591  CB  ARG A 214     103.170  22.350 168.660  1.00  0.00           C
ATOM   1592  CG  ARG A 214     104.050  23.580 168.940  1.00  0.00           C
ATOM   1593  CD  ARG A 214     104.980  24.010 167.800  1.00  0.00           C
ATOM   1594  NE  ARG A 214     105.630  25.250 168.300  1.00  0.00           N
ATOM   1595  CZ  ARG A 214     106.710  25.260 169.140  1.00  0.00           C
ATOM   1596  NH1 ARG A 214     107.290  24.110 169.600  1.00  0.00           N
ATOM   1597  NH2 ARG A 214     107.310  26.440 169.480  1.00  0.00           N
ATOM   1598  C   ARG A 214     103.370  21.380 170.960  1.00  0.00           C
ATOM   1599  O   ARG A 214     103.840  20.250 170.900  1.00  0.00           O
ATOM   1600  N   ARG A 215     103.640  22.180 172.010  1.00  0.00           N
ATOM   1601  CA  ARG A 215     104.460  21.740 173.090  1.00  0.00           C
ATOM   1602  CB  ARG A 215     105.110  22.900 173.850  1.00  0.00           C
ATOM   1603  CG  ARG A 215     106.150  23.690 173.050  1.00  0.00           C
ATOM   1604  CD  ARG A 215     106.950  24.740 173.830  1.00  0.00           C
ATOM   1605  NE  ARG A 215     105.980  25.640 174.510  1.00  0.00           N
ATOM   1606  CZ  ARG A 215     105.690  25.610 175.840  1.00  0.00           C
ATOM   1607  NH1 ARG A 215     106.200  24.650 176.660  1.00  0.00           N
ATOM   1608  NH2 ARG A 215     104.980  26.610 176.440  1.00  0.00           N
ATOM   1609  C   ARG A 215     103.690  20.900 174.060  1.00  0.00           C
ATOM   1610  O   ARG A 215     103.990  19.730 174.280  1.00  0.00           O
ATOM   1611  N   ASN A 216     102.660  21.480 174.690  1.00  0.00           N
ATOM   1612  CA  ASN A 216     101.990  20.950 175.840  1.00  0.00           C
ATOM   1613  CB  ASN A 216     101.440  22.100 176.710  1.00  0.00           C
ATOM   1614  CG  ASN A 216     102.550  22.990 177.230  1.00  0.00           C
ATOM   1615  OD1 ASN A 216     102.610  24.200 176.980  1.00  0.00           O
ATOM   1616  ND2 ASN A 216     103.490  22.410 178.030  1.00  0.00           N
ATOM   1617  C   ASN A 216     100.920  19.960 175.530  1.00  0.00           C
ATOM   1618  O   ASN A 216     100.800  18.970 176.250  1.00  0.00           O
ATOM   1619  N   LEU A 217     100.060  20.170 174.520  1.00  0.00           N
ATOM   1620  CA  LEU A 217      99.070  19.200 174.150  1.00  0.00           C
ATOM   1621  CB  LEU A 217      97.850  19.950 173.600  1.00  0.00           C
ATOM   1622  CG  LEU A 217      97.220  20.910 174.620  1.00  0.00           C
ATOM   1623  CD1 LEU A 217      96.180  21.800 173.920  1.00  0.00           C
ATOM   1624  CD2 LEU A 217      96.550  20.040 175.700  1.00  0.00           C
ATOM   1625  C   LEU A 217      99.530  18.230 173.110  1.00  0.00           C
ATOM   1626  O   LEU A 217      98.880  17.230 172.830  1.00  0.00           O
ATOM   1627  N   ASP A 218     100.730  18.480 172.550  1.00  0.00           N
ATOM   1628  CA  ASP A 218     101.350  17.690 171.540  1.00  0.00           C
ATOM   1629  CB  ASP A 218     101.850  16.280 171.890  1.00  0.00           C
ATOM   1630  CG  ASP A 218     102.340  16.210 173.330  1.00  0.00           C
ATOM   1631  OD1 ASP A 218     103.340  16.880 173.700  1.00  0.00           O
ATOM   1632  OD2 ASP A 218     101.770  15.400 174.110  1.00  0.00           O
ATOM   1633  C   ASP A 218     100.650  17.740 170.220  1.00  0.00           C
ATOM   1634  O   ASP A 218     100.800  16.800 169.430  1.00  0.00           O
ATOM   1635  N   ILE A 219      99.920  18.820 169.900  1.00  0.00           N
ATOM   1636  CA  ILE A 219      99.130  18.870 168.710  1.00  0.00           C
ATOM   1637  CB  ILE A 219      97.760  19.440 168.900  1.00  0.00           C
ATOM   1638  CG2 ILE A 219      97.060  19.510 167.530  1.00  0.00           C
ATOM   1639  CG1 ILE A 219      96.940  18.640 169.930  1.00  0.00           C
ATOM   1640  CD  ILE A 219      95.550  19.230 170.210  1.00  0.00           C
ATOM   1641  C   ILE A 219      99.900  19.690 167.740  1.00  0.00           C
ATOM   1642  O   ILE A 219     100.070  20.900 167.880  1.00  0.00           O
ATOM   1643  N   GLU A 220     100.440  19.050 166.680  1.00  0.00           N
ATOM   1644  CA  GLU A 220     101.310  19.640 165.710  1.00  0.00           C
ATOM   1645  CB  GLU A 220     101.870  18.510 164.830  1.00  0.00           C
ATOM   1646  CG  GLU A 220     102.830  19.010 163.760  1.00  0.00           C
ATOM   1647  CD  GLU A 220     103.420  17.790 163.060  1.00  0.00           C
ATOM   1648  OE1 GLU A 220     102.630  17.000 162.470  1.00  0.00           O
ATOM   1649  OE2 GLU A 220     104.660  17.580 163.110  1.00  0.00           O
ATOM   1650  C   GLU A 220     100.700  20.730 164.890  1.00  0.00           C
ATOM   1651  O   GLU A 220     101.290  21.760 164.580  1.00  0.00           O
ATOM   1652  N   ARG A 221      99.430  20.510 164.500  1.00  0.00           N
ATOM   1653  CA  ARG A 221      98.650  21.350 163.650  1.00  0.00           C
ATOM   1654  CB  ARG A 221      98.410  20.630 162.320  1.00  0.00           C
ATOM   1655  CG  ARG A 221      99.700  20.360 161.540  1.00  0.00           C
ATOM   1656  CD  ARG A 221      99.500  19.950 160.080  1.00  0.00           C
ATOM   1657  NE  ARG A 221      98.770  18.650 160.130  1.00  0.00           N
ATOM   1658  CZ  ARG A 221      97.780  18.270 159.280  1.00  0.00           C
ATOM   1659  NH1 ARG A 221      97.410  19.070 158.230  1.00  0.00           N
ATOM   1660  NH2 ARG A 221      97.160  17.060 159.420  1.00  0.00           N
ATOM   1661  C   ARG A 221      97.360  21.700 164.300  1.00  0.00           C
ATOM   1662  O   ARG A 221      96.380  20.990 164.050  1.00  0.00           O
ATOM   1663  N   PRO A 222      97.240  22.690 165.130  1.00  0.00           N
ATOM   1664  CD  PRO A 222      98.400  23.300 165.770  1.00  0.00           C
ATOM   1665  CA  PRO A 222      95.990  23.150 165.660  1.00  0.00           C
ATOM   1666  CB  PRO A 222      96.420  23.820 166.970  1.00  0.00           C
ATOM   1667  CG  PRO A 222      97.820  24.390 166.690  1.00  0.00           C
ATOM   1668  C   PRO A 222      95.310  24.070 164.700  1.00  0.00           C
ATOM   1669  O   PRO A 222      95.930  24.630 163.800  1.00  0.00           O
ATOM   1670  N   THR A 223      94.010  24.280 164.980  1.00  0.00           N
ATOM   1671  CA  THR A 223      93.140  25.150 164.260  1.00  0.00           C
ATOM   1672  CB  THR A 223      92.380  24.310 163.280  1.00  0.00           C
ATOM   1673  OG1 THR A 223      91.940  25.090 162.170  1.00  0.00           O
ATOM   1674  CG2 THR A 223      91.150  23.580 163.850  1.00  0.00           C
ATOM   1675  C   THR A 223      92.310  25.910 165.240  1.00  0.00           C
ATOM   1676  O   THR A 223      92.490  25.710 166.440  1.00  0.00           O
ATOM   1677  N   TYR A 224      91.410  26.820 164.830  1.00  0.00           N
ATOM   1678  CA  TYR A 224      90.800  27.710 165.770  1.00  0.00           C
ATOM   1679  CB  TYR A 224      89.930  28.710 164.980  1.00  0.00           C
ATOM   1680  CG  TYR A 224      90.760  29.780 164.350  1.00  0.00           C
ATOM   1681  CD1 TYR A 224      92.120  29.960 164.450  1.00  0.00           C
ATOM   1682  CE1 TYR A 224      92.720  31.090 163.950  1.00  0.00           C
ATOM   1683  CZ  TYR A 224      91.950  32.020 163.300  1.00  0.00           C
ATOM   1684  OH  TYR A 224      92.540  33.150 162.700  1.00  0.00           O
ATOM   1685  CD2 TYR A 224      90.010  30.680 163.640  1.00  0.00           C
ATOM   1686  CE2 TYR A 224      90.600  31.810 163.110  1.00  0.00           C
ATOM   1687  C   TYR A 224      90.030  27.100 166.890  1.00  0.00           C
ATOM   1688  O   TYR A 224      89.940  27.650 167.980  1.00  0.00           O
ATOM   1689  N   THR A 225      89.390  25.940 166.670  1.00  0.00           N
ATOM   1690  CA  THR A 225      88.680  25.290 167.730  1.00  0.00           C
ATOM   1691  CB  THR A 225      88.090  24.000 167.250  1.00  0.00           C
ATOM   1692  OG1 THR A 225      89.030  23.280 166.470  1.00  0.00           O
ATOM   1693  CG2 THR A 225      86.850  24.250 166.370  1.00  0.00           C
ATOM   1694  C   THR A 225      89.490  25.000 168.950  1.00  0.00           C
ATOM   1695  O   THR A 225      88.960  25.180 170.040  1.00  0.00           O
ATOM   1696  N   ASN A 226      90.780  24.660 168.790  1.00  0.00           N
ATOM   1697  CA  ASN A 226      91.620  24.380 169.920  1.00  0.00           C
ATOM   1698  CB  ASN A 226      92.890  23.650 169.450  1.00  0.00           C
ATOM   1699  CG  ASN A 226      92.530  22.600 168.410  1.00  0.00           C
ATOM   1700  OD1 ASN A 226      92.770  22.790 167.210  1.00  0.00           O
ATOM   1701  ND2 ASN A 226      91.900  21.470 168.810  1.00  0.00           N
ATOM   1702  C   ASN A 226      91.970  25.620 170.670  1.00  0.00           C
ATOM   1703  O   ASN A 226      92.080  25.610 171.900  1.00  0.00           O
ATOM   1704  N   LEU A 227      92.120  26.770 170.000  1.00  0.00           N
ATOM   1705  CA  LEU A 227      92.430  28.030 170.620  1.00  0.00           C
ATOM   1706  CB  LEU A 227      92.890  29.120 169.640  1.00  0.00           C
ATOM   1707  CG  LEU A 227      94.250  28.950 168.940  1.00  0.00           C
ATOM   1708  CD1 LEU A 227      94.360  27.730 168.010  1.00  0.00           C
ATOM   1709  CD2 LEU A 227      94.560  30.200 168.100  1.00  0.00           C
ATOM   1710  C   LEU A 227      91.300  28.550 171.430  1.00  0.00           C
ATOM   1711  O   LEU A 227      91.410  28.920 172.600  1.00  0.00           O
ATOM   1712  N   ASN A 228      90.110  28.630 170.810  1.00  0.00           N
ATOM   1713  CA  ASN A 228      88.900  29.180 171.350  1.00  0.00           C
ATOM   1714  CB  ASN A 228      87.820  29.260 170.260  1.00  0.00           C
ATOM   1715  CG  ASN A 228      88.230  30.190 169.130  1.00  0.00           C
ATOM   1716  OD1 ASN A 228      89.010  31.130 169.310  1.00  0.00           O
ATOM   1717  ND2 ASN A 228      87.580  30.030 167.950  1.00  0.00           N
ATOM   1718  C   ASN A 228      88.480  28.410 172.560  1.00  0.00           C
ATOM   1719  O   ASN A 228      88.080  28.990 173.560  1.00  0.00           O
ATOM   1720  N   ARG A 229      88.590  27.070 172.500  1.00  0.00           N
ATOM   1721  CA  ARG A 229      88.330  26.110 173.530  1.00  0.00           C
ATOM   1722  CB  ARG A 229      88.100  24.730 172.890  1.00  0.00           C
ATOM   1723  CG  ARG A 229      87.460  23.670 173.790  1.00  0.00           C
ATOM   1724  CD  ARG A 229      86.870  22.470 173.030  1.00  0.00           C
ATOM   1725  NE  ARG A 229      87.950  22.020 172.110  1.00  0.00           N
ATOM   1726  CZ  ARG A 229      87.690  21.430 170.900  1.00  0.00           C
ATOM   1727  NH1 ARG A 229      86.430  21.250 170.420  1.00  0.00           N
ATOM   1728  NH2 ARG A 229      88.740  20.940 170.170  1.00  0.00           N
ATOM   1729  C   ARG A 229      89.370  26.070 174.590  1.00  0.00           C
ATOM   1730  O   ARG A 229      89.140  25.550 175.690  1.00  0.00           O
ATOM   1731  N   LEU A 230      90.520  26.710 174.360  1.00  0.00           N
ATOM   1732  CA  LEU A 230      91.490  26.930 175.390  1.00  0.00           C
ATOM   1733  CB  LEU A 230      92.910  27.160 174.850  1.00  0.00           C
ATOM   1734  CG  LEU A 230      94.030  27.100 175.900  1.00  0.00           C
ATOM   1735  CD1 LEU A 230      94.250  25.660 176.390  1.00  0.00           C
ATOM   1736  CD2 LEU A 230      95.330  27.780 175.430  1.00  0.00           C
ATOM   1737  C   LEU A 230      91.120  28.170 176.130  1.00  0.00           C
ATOM   1738  O   LEU A 230      91.160  28.200 177.360  1.00  0.00           O
ATOM   1739  N   ILE A 231      90.680  29.240 175.430  1.00  0.00           N
ATOM   1740  CA  ILE A 231      90.280  30.480 176.020  1.00  0.00           C
ATOM   1741  CB  ILE A 231      90.110  31.570 175.000  1.00  0.00           C
ATOM   1742  CG2 ILE A 231      89.580  32.860 175.630  1.00  0.00           C
ATOM   1743  CG1 ILE A 231      91.470  31.760 174.300  1.00  0.00           C
ATOM   1744  CD  ILE A 231      91.380  32.590 173.020  1.00  0.00           C
ATOM   1745  C   ILE A 231      89.090  30.350 176.910  1.00  0.00           C
ATOM   1746  O   ILE A 231      88.970  30.990 177.950  1.00  0.00           O
ATOM   1747  N   SER A 232      88.140  29.440 176.610  1.00  0.00           N
ATOM   1748  CA  SER A 232      86.990  29.150 177.400  1.00  0.00           C
ATOM   1749  CB  SER A 232      86.020  28.180 176.700  1.00  0.00           C
ATOM   1750  OG  SER A 232      86.710  26.960 176.490  1.00  0.00           O
ATOM   1751  C   SER A 232      87.300  28.750 178.800  1.00  0.00           C
ATOM   1752  O   SER A 232      86.630  29.120 179.770  1.00  0.00           O
ATOM   1753  N   GLN A 233      88.460  28.100 179.020  1.00  0.00           N
ATOM   1754  CA  GLN A 233      88.820  27.600 180.310  1.00  0.00           C
ATOM   1755  CB  GLN A 233      89.990  26.600 180.240  1.00  0.00           C
ATOM   1756  CG  GLN A 233      89.860  25.480 179.200  1.00  0.00           C
ATOM   1757  CD  GLN A 233      88.630  24.610 179.420  1.00  0.00           C
ATOM   1758  OE1 GLN A 233      88.560  23.870 180.400  1.00  0.00           O
ATOM   1759  NE2 GLN A 233      87.680  24.630 178.450  1.00  0.00           N
ATOM   1760  C   GLN A 233      89.270  28.750 181.150  1.00  0.00           C
ATOM   1761  O   GLN A 233      89.010  28.820 182.350  1.00  0.00           O
ATOM   1762  N   ILE A 234      89.900  29.750 180.500  1.00  0.00           N
ATOM   1763  CA  ILE A 234      90.460  30.880 181.170  1.00  0.00           C
ATOM   1764  CB  ILE A 234      91.340  31.680 180.250  1.00  0.00           C
ATOM   1765  CG2 ILE A 234      91.670  33.110 180.720  1.00  0.00           C
ATOM   1766  CG1 ILE A 234      92.630  30.930 179.900  1.00  0.00           C
ATOM   1767  CD  ILE A 234      93.480  31.560 178.790  1.00  0.00           C
ATOM   1768  C   ILE A 234      89.360  31.720 181.700  1.00  0.00           C
ATOM   1769  O   ILE A 234      89.340  32.020 182.900  1.00  0.00           O
ATOM   1770  N   VAL A 235      88.350  32.070 180.880  1.00  0.00           N
ATOM   1771  CA  VAL A 235      87.280  32.860 181.380  1.00  0.00           C
ATOM   1772  CB  VAL A 235      86.360  33.410 180.330  1.00  0.00           C
ATOM   1773  CG1 VAL A 235      87.280  34.310 179.480  1.00  0.00           C
ATOM   1774  CG2 VAL A 235      85.680  32.330 179.480  1.00  0.00           C
ATOM   1775  C   VAL A 235      86.430  32.170 182.390  1.00  0.00           C
ATOM   1776  O   VAL A 235      85.950  32.800 183.340  1.00  0.00           O
ATOM   1777  N   SER A 236      86.330  30.830 182.320  1.00  0.00           N
ATOM   1778  CA  SER A 236      85.700  30.050 183.340  1.00  0.00           C
ATOM   1779  CB  SER A 236      85.610  28.550 182.990  1.00  0.00           C
ATOM   1780  OG  SER A 236      84.660  27.920 183.840  1.00  0.00           O
ATOM   1781  C   SER A 236      86.300  30.130 184.700  1.00  0.00           C
ATOM   1782  O   SER A 236      85.620  30.220 185.720  1.00  0.00           O
ATOM   1783  N   SER A 237      87.640  30.140 184.800  1.00  0.00           N
ATOM   1784  CA  SER A 237      88.330  30.270 186.050  1.00  0.00           C
ATOM   1785  CB  SER A 237      89.860  30.200 185.900  1.00  0.00           C
ATOM   1786  OG  SER A 237      90.190  28.820 185.750  1.00  0.00           O
ATOM   1787  C   SER A 237      88.110  31.610 186.660  1.00  0.00           C
ATOM   1788  O   SER A 237      88.090  31.750 187.880  1.00  0.00           O
ATOM   1789  N   ILE A 238      87.910  32.670 185.870  1.00  0.00           N
ATOM   1790  CA  ILE A 238      87.610  34.000 186.320  1.00  0.00           C
ATOM   1791  CB  ILE A 238      87.820  34.980 185.210  1.00  0.00           C
ATOM   1792  CG2 ILE A 238      87.550  36.390 185.740  1.00  0.00           C
ATOM   1793  CG1 ILE A 238      89.270  34.920 184.680  1.00  0.00           C
ATOM   1794  CD  ILE A 238      89.580  35.900 183.550  1.00  0.00           C
ATOM   1795  C   ILE A 238      86.240  34.070 186.890  1.00  0.00           C
ATOM   1796  O   ILE A 238      86.010  34.630 187.960  1.00  0.00           O
ATOM   1797  N   THR A 239      85.250  33.500 186.180  1.00  0.00           N
ATOM   1798  CA  THR A 239      83.880  33.610 186.570  1.00  0.00           C
ATOM   1799  CB  THR A 239      82.910  33.640 185.420  1.00  0.00           C
ATOM   1800  OG1 THR A 239      82.940  32.420 184.690  1.00  0.00           O
ATOM   1801  CG2 THR A 239      83.350  34.720 184.420  1.00  0.00           C
ATOM   1802  C   THR A 239      83.410  32.590 187.550  1.00  0.00           C
ATOM   1803  O   THR A 239      82.250  32.590 187.960  1.00  0.00           O
ATOM   1804  N   ALA A 240      84.250  31.620 187.960  1.00  0.00           N
ATOM   1805  CA  ALA A 240      83.990  30.640 188.970  1.00  0.00           C
ATOM   1806  CB  ALA A 240      85.230  29.740 189.110  1.00  0.00           C
ATOM   1807  C   ALA A 240      83.580  31.140 190.320  1.00  0.00           C
ATOM   1808  O   ALA A 240      82.660  30.600 190.930  1.00  0.00           O
ATOM   1809  N   SER A 241      84.180  32.230 190.820  1.00  0.00           N
ATOM   1810  CA  SER A 241      83.800  32.830 192.060  1.00  0.00           C
ATOM   1811  CB  SER A 241      84.650  34.060 192.420  1.00  0.00           C
ATOM   1812  OG  SER A 241      85.970  33.600 192.680  1.00  0.00           O
ATOM   1813  C   SER A 241      82.400  33.340 192.010  1.00  0.00           C
ATOM   1814  O   SER A 241      81.700  33.450 193.020  1.00  0.00           O
ATOM   1815  N   LEU A 242      81.920  33.730 190.820  1.00  0.00           N
ATOM   1816  CA  LEU A 242      80.650  34.390 190.700  1.00  0.00           C
ATOM   1817  CB  LEU A 242      80.630  35.380 189.520  1.00  0.00           C
ATOM   1818  CG  LEU A 242      81.650  36.510 189.670  1.00  0.00           C
ATOM   1819  CD1 LEU A 242      81.660  37.400 188.420  1.00  0.00           C
ATOM   1820  CD2 LEU A 242      81.420  37.360 190.930  1.00  0.00           C
ATOM   1821  C   LEU A 242      79.560  33.400 190.470  1.00  0.00           C
ATOM   1822  O   LEU A 242      78.420  33.740 190.150  1.00  0.00           O
ATOM   1823  N   ARG A 243      79.880  32.100 190.600  1.00  0.00           N
ATOM   1824  CA  ARG A 243      78.990  31.010 190.330  1.00  0.00           C
ATOM   1825  CB  ARG A 243      79.360  30.420 188.950  1.00  0.00           C
ATOM   1826  CG  ARG A 243      79.140  31.410 187.810  1.00  0.00           C
ATOM   1827  CD  ARG A 243      79.380  30.790 186.430  1.00  0.00           C
ATOM   1828  NE  ARG A 243      80.840  30.580 186.240  1.00  0.00           N
ATOM   1829  CZ  ARG A 243      81.360  29.500 185.590  1.00  0.00           C
ATOM   1830  NH1 ARG A 243      80.550  28.480 185.180  1.00  0.00           N
ATOM   1831  NH2 ARG A 243      82.710  29.390 185.420  1.00  0.00           N
ATOM   1832  C   ARG A 243      79.020  29.920 191.350  1.00  0.00           C
ATOM   1833  O   ARG A 243      77.950  29.500 191.770  1.00  0.00           O
ATOM   1834  N   PHE A 244      80.200  29.400 191.710  1.00  0.00           N
ATOM   1835  CA  PHE A 244      80.330  28.230 192.530  1.00  0.00           C
ATOM   1836  CB  PHE A 244      81.320  27.260 191.870  1.00  0.00           C
ATOM   1837  CG  PHE A 244      80.750  26.800 190.570  1.00  0.00           C
ATOM   1838  CD1 PHE A 244      79.630  26.000 190.570  1.00  0.00           C
ATOM   1839  CE1 PHE A 244      79.040  25.620 189.390  1.00  0.00           C
ATOM   1840  CZ  PHE A 244      79.630  25.970 188.200  1.00  0.00           C
ATOM   1841  CD2 PHE A 244      81.380  27.140 189.390  1.00  0.00           C
ATOM   1842  CE2 PHE A 244      80.790  26.720 188.230  1.00  0.00           C
ATOM   1843  C   PHE A 244      80.830  28.550 193.900  1.00  0.00           C
ATOM   1844  O   PHE A 244      81.300  29.660 194.180  1.00  0.00           O
ATOM   1845  N   ASP A 245      80.760  27.590 194.830  1.00  0.00           N
ATOM   1846  CA  ASP A 245      81.220  27.720 196.180  1.00  0.00           C
ATOM   1847  CB  ASP A 245      80.690  26.630 197.120  1.00  0.00           C
ATOM   1848  CG  ASP A 245      79.170  26.500 197.020  1.00  0.00           C
ATOM   1849  OD1 ASP A 245      78.670  25.430 196.590  1.00  0.00           O
ATOM   1850  OD2 ASP A 245      78.460  27.460 197.420  1.00  0.00           O
ATOM   1851  C   ASP A 245      82.710  27.740 196.210  1.00  0.00           C
ATOM   1852  O   ASP A 245      83.430  27.020 195.510  1.00  0.00           O
ATOM   1853  N   GLY A 246      83.310  28.590 197.060  1.00  0.00           N
ATOM   1854  CA  GLY A 246      84.740  28.640 197.150  1.00  0.00           C
ATOM   1855  C   GLY A 246      85.140  29.190 198.470  1.00  0.00           C
ATOM   1856  O   GLY A 246      84.460  30.030 199.080  1.00  0.00           O
ATOM   1857  N   ALA A 247      86.290  28.680 198.950  1.00  0.00           N
ATOM   1858  CA  ALA A 247      86.760  28.990 200.270  1.00  0.00           C
ATOM   1859  CB  ALA A 247      87.840  27.960 200.640  1.00  0.00           C
ATOM   1860  C   ALA A 247      87.360  30.350 200.380  1.00  0.00           C
ATOM   1861  O   ALA A 247      87.550  30.900 201.460  1.00  0.00           O
ATOM   1862  N   LEU A 248      87.700  30.920 199.210  1.00  0.00           N
ATOM   1863  CA  LEU A 248      88.230  32.240 199.100  1.00  0.00           C
ATOM   1864  CB  LEU A 248      89.760  32.210 199.250  1.00  0.00           C
ATOM   1865  CG  LEU A 248      90.420  33.590 199.390  1.00  0.00           C
ATOM   1866  CD1 LEU A 248      89.790  34.420 200.530  1.00  0.00           C
ATOM   1867  CD2 LEU A 248      91.910  33.400 199.710  1.00  0.00           C
ATOM   1868  C   LEU A 248      87.810  32.770 197.780  1.00  0.00           C
ATOM   1869  O   LEU A 248      88.580  32.710 196.820  1.00  0.00           O
ATOM   1870  N   ASN A 249      86.590  33.340 197.670  1.00  0.00           N
ATOM   1871  CA  ASN A 249      86.030  33.790 196.440  1.00  0.00           C
ATOM   1872  CB  ASN A 249      84.510  33.550 196.410  1.00  0.00           C
ATOM   1873  CG  ASN A 249      84.180  32.170 195.870  1.00  0.00           C
ATOM   1874  OD1 ASN A 249      84.940  31.440 195.230  1.00  0.00           O
ATOM   1875  ND2 ASN A 249      82.880  31.810 195.980  1.00  0.00           N
ATOM   1876  C   ASN A 249      86.330  35.240 196.250  1.00  0.00           C
ATOM   1877  O   ASN A 249      86.440  36.000 197.210  1.00  0.00           O
ATOM   1878  N   VAL A 250      86.480  35.610 194.960  1.00  0.00           N
ATOM   1879  CA  VAL A 250      86.810  36.940 194.550  1.00  0.00           C
ATOM   1880  CB  VAL A 250      87.780  36.960 193.410  1.00  0.00           C
ATOM   1881  CG1 VAL A 250      88.190  38.370 192.970  1.00  0.00           C
ATOM   1882  CG2 VAL A 250      89.040  36.210 193.880  1.00  0.00           C
ATOM   1883  C   VAL A 250      85.600  37.690 194.090  1.00  0.00           C
ATOM   1884  O   VAL A 250      84.780  37.270 193.280  1.00  0.00           O
ATOM   1885  N   ASP A 251      85.510  38.940 194.590  1.00  0.00           N
ATOM   1886  CA  ASP A 251      84.510  39.900 194.250  1.00  0.00           C
ATOM   1887  CB  ASP A 251      84.160  40.810 195.440  1.00  0.00           C
ATOM   1888  CG  ASP A 251      83.570  40.000 196.580  1.00  0.00           C
ATOM   1889  OD1 ASP A 251      83.800  40.360 197.770  1.00  0.00           O
ATOM   1890  OD2 ASP A 251      82.890  38.970 196.320  1.00  0.00           O
ATOM   1891  C   ASP A 251      84.960  40.680 193.060  1.00  0.00           C
ATOM   1892  O   ASP A 251      86.050  41.240 192.970  1.00  0.00           O
ATOM   1893  N   LEU A 252      84.080  40.770 192.040  1.00  0.00           N
ATOM   1894  CA  LEU A 252      84.510  41.260 190.770  1.00  0.00           C
ATOM   1895  CB  LEU A 252      83.410  41.150 189.710  1.00  0.00           C
ATOM   1896  CG  LEU A 252      83.950  41.090 188.270  1.00  0.00           C
ATOM   1897  CD1 LEU A 252      84.840  39.870 187.960  1.00  0.00           C
ATOM   1898  CD2 LEU A 252      82.760  41.160 187.310  1.00  0.00           C
ATOM   1899  C   LEU A 252      85.050  42.650 190.690  1.00  0.00           C
ATOM   1900  O   LEU A 252      85.930  42.950 189.880  1.00  0.00           O
ATOM   1901  N   THR A 253      84.610  43.550 191.590  1.00  0.00           N
ATOM   1902  CA  THR A 253      85.180  44.860 191.690  1.00  0.00           C
ATOM   1903  CB  THR A 253      84.310  45.800 192.470  1.00  0.00           C
ATOM   1904  OG1 THR A 253      84.660  47.170 192.350  1.00  0.00           O
ATOM   1905  CG2 THR A 253      84.260  45.500 193.970  1.00  0.00           C
ATOM   1906  C   THR A 253      86.540  44.880 192.300  1.00  0.00           C
ATOM   1907  O   THR A 253      87.370  45.700 191.920  1.00  0.00           O
ATOM   1908  N   GLU A 254      86.840  44.010 193.290  1.00  0.00           N
ATOM   1909  CA  GLU A 254      88.090  43.880 193.960  1.00  0.00           C
ATOM   1910  CB  GLU A 254      87.930  43.120 195.290  1.00  0.00           C
ATOM   1911  CG  GLU A 254      87.030  43.820 196.310  1.00  0.00           C
ATOM   1912  CD  GLU A 254      87.060  43.110 197.660  1.00  0.00           C
ATOM   1913  OE1 GLU A 254      87.560  41.970 197.830  1.00  0.00           O
ATOM   1914  OE2 GLU A 254      86.640  43.760 198.650  1.00  0.00           O
ATOM   1915  C   GLU A 254      89.170  43.310 193.100  1.00  0.00           C
ATOM   1916  O   GLU A 254      90.370  43.470 193.330  1.00  0.00           O
ATOM   1917  N   PHE A 255      88.770  42.580 192.040  1.00  0.00           N
ATOM   1918  CA  PHE A 255      89.620  42.050 191.020  1.00  0.00           C
ATOM   1919  CB  PHE A 255      88.730  41.250 190.040  1.00  0.00           C
ATOM   1920  CG  PHE A 255      89.530  40.370 189.140  1.00  0.00           C
ATOM   1921  CD1 PHE A 255      90.440  39.460 189.620  1.00  0.00           C
ATOM   1922  CE1 PHE A 255      91.080  38.600 188.760  1.00  0.00           C
ATOM   1923  CZ  PHE A 255      90.850  38.700 187.410  1.00  0.00           C
ATOM   1924  CD2 PHE A 255      89.280  40.440 187.790  1.00  0.00           C
ATOM   1925  CE2 PHE A 255      89.970  39.630 186.920  1.00  0.00           C
ATOM   1926  C   PHE A 255      90.360  43.100 190.270  1.00  0.00           C
ATOM   1927  O   PHE A 255      91.570  42.980 190.120  1.00  0.00           O
ATOM   1928  N   GLN A 256      89.670  44.200 189.940  1.00  0.00           N
ATOM   1929  CA  GLN A 256      90.180  45.390 189.320  1.00  0.00           C
ATOM   1930  CB  GLN A 256      89.060  46.430 189.160  1.00  0.00           C
ATOM   1931  CG  GLN A 256      87.850  45.970 188.330  1.00  0.00           C
ATOM   1932  CD  GLN A 256      86.790  47.050 188.280  1.00  0.00           C
ATOM   1933  OE1 GLN A 256      85.590  46.850 188.490  1.00  0.00           O
ATOM   1934  NE2 GLN A 256      87.220  48.280 187.870  1.00  0.00           N
ATOM   1935  C   GLN A 256      91.210  46.090 190.130  1.00  0.00           C
ATOM   1936  O   GLN A 256      92.290  46.420 189.640  1.00  0.00           O
ATOM   1937  N   THR A 257      90.950  46.310 191.430  1.00  0.00           N
ATOM   1938  CA  THR A 257      91.760  47.090 192.320  1.00  0.00           C
ATOM   1939  CB  THR A 257      90.970  47.650 193.470  1.00  0.00           C
ATOM   1940  OG1 THR A 257      90.070  46.660 193.950  1.00  0.00           O
ATOM   1941  CG2 THR A 257      90.160  48.860 192.970  1.00  0.00           C
ATOM   1942  C   THR A 257      92.940  46.360 192.870  1.00  0.00           C
ATOM   1943  O   THR A 257      93.930  46.950 193.310  1.00  0.00           O
ATOM   1944  N   ASN A 258      93.000  45.020 192.770  1.00  0.00           N
ATOM   1945  CA  ASN A 258      94.150  44.210 193.010  1.00  0.00           C
ATOM   1946  CB  ASN A 258      93.690  42.800 193.440  1.00  0.00           C
ATOM   1947  CG  ASN A 258      93.520  42.850 194.950  1.00  0.00           C
ATOM   1948  OD1 ASN A 258      94.440  42.600 195.720  1.00  0.00           O
ATOM   1949  ND2 ASN A 258      92.260  43.200 195.330  1.00  0.00           N
ATOM   1950  C   ASN A 258      95.000  44.110 191.790  1.00  0.00           C
ATOM   1951  O   ASN A 258      96.120  43.590 191.850  1.00  0.00           O
ATOM   1952  N   LEU A 259      94.510  44.550 190.620  1.00  0.00           N
ATOM   1953  CA  LEU A 259      95.290  44.430 189.430  1.00  0.00           C
ATOM   1954  CB  LEU A 259      94.470  43.820 188.290  1.00  0.00           C
ATOM   1955  CG  LEU A 259      94.450  42.280 188.330  1.00  0.00           C
ATOM   1956  CD1 LEU A 259      93.430  41.670 187.360  1.00  0.00           C
ATOM   1957  CD2 LEU A 259      95.790  41.600 188.050  1.00  0.00           C
ATOM   1958  C   LEU A 259      95.830  45.740 188.950  1.00  0.00           C
ATOM   1959  O   LEU A 259      96.960  45.850 188.480  1.00  0.00           O
ATOM   1960  N   VAL A 260      95.030  46.820 188.990  1.00  0.00           N
ATOM   1961  CA  VAL A 260      95.340  48.100 188.430  1.00  0.00           C
ATOM   1962  CB  VAL A 260      94.080  48.750 187.970  1.00  0.00           C
ATOM   1963  CG1 VAL A 260      94.280  50.180 187.430  1.00  0.00           C
ATOM   1964  CG2 VAL A 260      93.510  47.860 186.850  1.00  0.00           C
ATOM   1965  C   VAL A 260      95.940  48.960 189.490  1.00  0.00           C
ATOM   1966  O   VAL A 260      95.240  49.200 190.470  1.00  0.00           O
ATOM   1967  N   PRO A 261      97.120  49.490 189.460  1.00  0.00           N
ATOM   1968  CD  PRO A 261      98.200  48.980 188.620  1.00  0.00           C
ATOM   1969  CA  PRO A 261      97.580  50.370 190.500  1.00  0.00           C
ATOM   1970  CB  PRO A 261      99.090  50.120 190.540  1.00  0.00           C
ATOM   1971  CG  PRO A 261      99.470  49.700 189.110  1.00  0.00           C
ATOM   1972  C   PRO A 261      97.320  51.800 190.180  1.00  0.00           C
ATOM   1973  O   PRO A 261      97.100  52.550 191.130  1.00  0.00           O
ATOM   1974  N   TYR A 262      97.300  52.230 188.910  1.00  0.00           N
ATOM   1975  CA  TYR A 262      97.140  53.600 188.520  1.00  0.00           C
ATOM   1976  CB  TYR A 262      98.460  54.250 188.100  1.00  0.00           C
ATOM   1977  CG  TYR A 262      99.450  54.080 189.210  1.00  0.00           C
ATOM   1978  CD1 TYR A 262     100.640  53.450 188.960  1.00  0.00           C
ATOM   1979  CE1 TYR A 262     101.630  53.330 189.910  1.00  0.00           C
ATOM   1980  CZ  TYR A 262     101.390  53.880 191.160  1.00  0.00           C
ATOM   1981  OH  TYR A 262     102.390  53.820 192.150  1.00  0.00           O
ATOM   1982  CD2 TYR A 262      99.280  54.680 190.430  1.00  0.00           C
ATOM   1983  CE2 TYR A 262     100.240  54.580 191.420  1.00  0.00           C
ATOM   1984  C   TYR A 262      96.240  53.460 187.340  1.00  0.00           C
ATOM   1985  O   TYR A 262      96.480  52.540 186.550  1.00  0.00           O
ATOM   1986  N   PRO A 263      95.260  54.280 187.090  1.00  0.00           N
ATOM   1987  CD  PRO A 263      94.900  55.370 187.980  1.00  0.00           C
ATOM   1988  CA  PRO A 263      94.230  54.070 186.120  1.00  0.00           C
ATOM   1989  CB  PRO A 263      93.530  55.420 186.030  1.00  0.00           C
ATOM   1990  CG  PRO A 263      93.560  55.940 187.470  1.00  0.00           C
ATOM   1991  C   PRO A 263      94.590  53.580 184.750  1.00  0.00           C
ATOM   1992  O   PRO A 263      93.840  52.750 184.240  1.00  0.00           O
ATOM   1993  N   ARG A 264      95.690  54.030 184.130  1.00  0.00           N
ATOM   1994  CA  ARG A 264      95.960  53.740 182.760  1.00  0.00           C
ATOM   1995  CB  ARG A 264      96.840  54.840 182.140  1.00  0.00           C
ATOM   1996  CG  ARG A 264      96.240  56.240 182.250  1.00  0.00           C
ATOM   1997  CD  ARG A 264      97.220  57.410 182.220  1.00  0.00           C
ATOM   1998  NE  ARG A 264      97.990  57.200 180.960  1.00  0.00           N
ATOM   1999  CZ  ARG A 264      97.550  57.400 179.680  1.00  0.00           C
ATOM   2000  NH1 ARG A 264      96.350  57.960 179.370  1.00  0.00           N
ATOM   2001  NH2 ARG A 264      98.400  56.970 178.710  1.00  0.00           N
ATOM   2002  C   ARG A 264      96.610  52.400 182.590  1.00  0.00           C
ATOM   2003  O   ARG A 264      96.620  51.850 181.490  1.00  0.00           O
ATOM   2004  N   ILE A 265      97.150  51.830 183.680  1.00  0.00           N
ATOM   2005  CA  ILE A 265      98.010  50.690 183.680  1.00  0.00           C
ATOM   2006  CB  ILE A 265      99.000  50.830 184.800  1.00  0.00           C
ATOM   2007  CG2 ILE A 265      99.930  49.610 184.760  1.00  0.00           C
ATOM   2008  CG1 ILE A 265      99.730  52.180 184.810  1.00  0.00           C
ATOM   2009  CD  ILE A 265     100.590  52.450 183.580  1.00  0.00           C
ATOM   2010  C   ILE A 265      97.110  49.520 183.900  1.00  0.00           C
ATOM   2011  O   ILE A 265      96.920  49.060 185.020  1.00  0.00           O
ATOM   2012  N   HIS A 266      96.450  48.990 182.850  1.00  0.00           N
ATOM   2013  CA  HIS A 266      95.500  47.940 183.040  1.00  0.00           C
ATOM   2014  CB  HIS A 266      94.130  48.590 183.320  1.00  0.00           C
ATOM   2015  CD2 HIS A 266      92.860  49.140 181.120  1.00  0.00           C
ATOM   2016  CG  HIS A 266      93.510  49.460 182.270  1.00  0.00           C
ATOM   2017  NE2 HIS A 266      92.390  50.290 180.550  1.00  0.00           N
ATOM   2018  ND1 HIS A 266      93.410  50.830 182.360  1.00  0.00           N
ATOM   2019  CE1 HIS A 266      92.730  51.300 181.330  1.00  0.00           C
ATOM   2020  C   HIS A 266      95.350  46.980 181.910  1.00  0.00           C
ATOM   2021  O   HIS A 266      94.330  46.800 181.260  1.00  0.00           O
ATOM   2022  N   PHE A 267      96.470  46.300 181.600  1.00  0.00           N
ATOM   2023  CA  PHE A 267      96.500  45.350 180.530  1.00  0.00           C
ATOM   2024  CB  PHE A 267      97.300  45.870 179.320  1.00  0.00           C
ATOM   2025  CG  PHE A 267      96.570  47.060 178.810  1.00  0.00           C
ATOM   2026  CD1 PHE A 267      96.960  48.340 179.140  1.00  0.00           C
ATOM   2027  CE1 PHE A 267      96.270  49.410 178.630  1.00  0.00           C
ATOM   2028  CZ  PHE A 267      95.150  49.250 177.850  1.00  0.00           C
ATOM   2029  CD2 PHE A 267      95.440  46.880 178.050  1.00  0.00           C
ATOM   2030  CE2 PHE A 267      94.730  47.960 177.590  1.00  0.00           C
ATOM   2031  C   PHE A 267      97.030  44.020 180.950  1.00  0.00           C
ATOM   2032  O   PHE A 267      98.190  43.750 180.620  1.00  0.00           O
ATOM   2033  N   PRO A 268      96.390  43.190 181.710  1.00  0.00           N
ATOM   2034  CD  PRO A 268      95.040  43.340 182.220  1.00  0.00           C
ATOM   2035  CA  PRO A 268      97.060  42.120 182.400  1.00  0.00           C
ATOM   2036  CB  PRO A 268      96.210  41.810 183.630  1.00  0.00           C
ATOM   2037  CG  PRO A 268      95.210  42.970 183.700  1.00  0.00           C
ATOM   2038  C   PRO A 268      97.180  40.940 181.490  1.00  0.00           C
ATOM   2039  O   PRO A 268      96.330  40.580 180.690  1.00  0.00           O
ATOM   2040  N   LEU A 269      98.290  40.210 181.730  1.00  0.00           N
ATOM   2041  CA  LEU A 269      98.620  39.000 181.030  1.00  0.00           C
ATOM   2042  CB  LEU A 269     100.140  38.900 180.810  1.00  0.00           C
ATOM   2043  CG  LEU A 269     100.760  39.930 179.850  1.00  0.00           C
ATOM   2044  CD1 LEU A 269     102.280  39.780 179.760  1.00  0.00           C
ATOM   2045  CD2 LEU A 269     100.230  39.900 178.410  1.00  0.00           C
ATOM   2046  C   LEU A 269      98.150  37.780 181.730  1.00  0.00           C
ATOM   2047  O   LEU A 269      98.680  37.370 182.760  1.00  0.00           O
ATOM   2048  N   ALA A 270      97.140  37.050 181.210  1.00  0.00           N
ATOM   2049  CA  ALA A 270      96.590  35.870 181.820  1.00  0.00           C
ATOM   2050  CB  ALA A 270      95.080  35.770 181.560  1.00  0.00           C
ATOM   2051  C   ALA A 270      97.220  34.630 181.280  1.00  0.00           C
ATOM   2052  O   ALA A 270      97.760  34.600 180.170  1.00  0.00           O
ATOM   2053  N   THR A 271      97.150  33.530 182.050  1.00  0.00           N
ATOM   2054  CA  THR A 271      97.560  32.230 181.630  1.00  0.00           C
ATOM   2055  CB  THR A 271      99.050  32.050 181.580  1.00  0.00           C
ATOM   2056  OG1 THR A 271      99.370  30.990 180.690  1.00  0.00           O
ATOM   2057  CG2 THR A 271      99.700  31.750 182.940  1.00  0.00           C
ATOM   2058  C   THR A 271      96.910  31.160 182.450  1.00  0.00           C
ATOM   2059  O   THR A 271      96.280  31.460 183.460  1.00  0.00           O
ATOM   2060  N   TYR A 272      97.070  29.900 182.010  1.00  0.00           N
ATOM   2061  CA  TYR A 272      96.360  28.730 182.430  1.00  0.00           C
ATOM   2062  CB  TYR A 272      95.230  28.400 181.450  1.00  0.00           C
ATOM   2063  CG  TYR A 272      94.250  27.460 182.060  1.00  0.00           C
ATOM   2064  CD1 TYR A 272      93.240  27.960 182.850  1.00  0.00           C
ATOM   2065  CE1 TYR A 272      92.330  27.110 183.430  1.00  0.00           C
ATOM   2066  CZ  TYR A 272      92.390  25.770 183.140  1.00  0.00           C
ATOM   2067  OH  TYR A 272      91.410  24.940 183.740  1.00  0.00           O
ATOM   2068  CD2 TYR A 272      94.290  26.110 181.820  1.00  0.00           C
ATOM   2069  CE2 TYR A 272      93.410  25.230 182.400  1.00  0.00           C
ATOM   2070  C   TYR A 272      97.330  27.600 182.560  1.00  0.00           C
ATOM   2071  O   TYR A 272      98.220  27.340 181.750  1.00  0.00           O
ATOM   2072  N   ALA A 273      97.100  26.820 183.630  1.00  0.00           N
ATOM   2073  CA  ALA A 273      97.910  25.680 183.920  1.00  0.00           C
ATOM   2074  CB  ALA A 273      99.180  26.070 184.700  1.00  0.00           C
ATOM   2075  C   ALA A 273      97.100  24.740 184.740  1.00  0.00           C
ATOM   2076  O   ALA A 273      96.250  25.180 185.520  1.00  0.00           O
ATOM   2077  N   PRO A 274      97.200  23.450 184.670  1.00  0.00           N
ATOM   2078  CD  PRO A 274      96.480  22.610 185.610  1.00  0.00           C
ATOM   2079  CA  PRO A 274      98.190  22.730 183.930  1.00  0.00           C
ATOM   2080  CB  PRO A 274      98.350  21.410 184.680  1.00  0.00           C
ATOM   2081  CG  PRO A 274      97.020  21.180 185.410  1.00  0.00           C
ATOM   2082  C   PRO A 274      97.710  22.390 182.560  1.00  0.00           C
ATOM   2083  O   PRO A 274      96.680  21.750 182.360  1.00  0.00           O
ATOM   2084  N   VAL A 275      98.420  22.790 181.500  1.00  0.00           N
ATOM   2085  CA  VAL A 275      98.090  22.460 180.150  1.00  0.00           C
ATOM   2086  CB  VAL A 275      98.310  23.590 179.190  1.00  0.00           C
ATOM   2087  CG1 VAL A 275      97.840  23.200 177.770  1.00  0.00           C
ATOM   2088  CG2 VAL A 275      97.600  24.850 179.700  1.00  0.00           C
ATOM   2089  C   VAL A 275      98.810  21.200 179.830  1.00  0.00           C
ATOM   2090  O   VAL A 275     100.040  21.190 179.750  1.00  0.00           O
ATOM   2091  N   ILE A 276      98.090  20.070 179.720  1.00  0.00           N
ATOM   2092  CA  ILE A 276      98.610  18.760 179.490  1.00  0.00           C
ATOM   2093  CB  ILE A 276      98.950  17.950 180.710  1.00  0.00           C
ATOM   2094  CG2 ILE A 276     100.340  18.370 181.220  1.00  0.00           C
ATOM   2095  CG1 ILE A 276      97.890  18.070 181.820  1.00  0.00           C
ATOM   2096  CD  ILE A 276      96.560  17.400 181.500  1.00  0.00           C
ATOM   2097  C   ILE A 276      97.830  17.920 178.550  1.00  0.00           C
ATOM   2098  O   ILE A 276      96.600  17.970 178.430  1.00  0.00           O
ATOM   2099  N   SER A 277      98.490  17.020 177.800  1.00  0.00           N
ATOM   2100  CA  SER A 277      97.910  15.940 177.060  1.00  0.00           C
ATOM   2101  CB  SER A 277      98.790  15.560 175.860  1.00  0.00           C
ATOM   2102  OG  SER A 277     100.150  15.340 176.210  1.00  0.00           O
ATOM   2103  C   SER A 277      97.670  14.780 177.960  1.00  0.00           C
ATOM   2104  O   SER A 277      98.310  14.680 179.010  1.00  0.00           O
ATOM   2105  N   ALA A 278      96.650  13.950 177.700  1.00  0.00           N
ATOM   2106  CA  ALA A 278      96.200  12.990 178.660  1.00  0.00           C
ATOM   2107  CB  ALA A 278      94.860  12.420 178.190  1.00  0.00           C
ATOM   2108  C   ALA A 278      97.160  11.880 178.950  1.00  0.00           C
ATOM   2109  O   ALA A 278      97.190  11.380 180.080  1.00  0.00           O
ATOM   2110  N   GLU A 279      98.030  11.490 178.010  1.00  0.00           N
ATOM   2111  CA  GLU A 279      99.060  10.510 178.200  1.00  0.00           C
ATOM   2112  CB  GLU A 279      99.700  10.210 176.840  1.00  0.00           C
ATOM   2113  CG  GLU A 279     100.950   9.330 176.910  1.00  0.00           C
ATOM   2114  CD  GLU A 279     101.580   9.130 175.530  1.00  0.00           C
ATOM   2115  OE1 GLU A 279     102.720   9.610 175.320  1.00  0.00           O
ATOM   2116  OE2 GLU A 279     100.920   8.550 174.630  1.00  0.00           O
ATOM   2117  C   GLU A 279     100.090  11.010 179.160  1.00  0.00           C
ATOM   2118  O   GLU A 279     100.420  10.340 180.140  1.00  0.00           O
ATOM   2119  N   LYS A 280     100.560  12.240 178.910  1.00  0.00           N
ATOM   2120  CA  LYS A 280     101.600  12.840 179.690  1.00  0.00           C
ATOM   2121  CB  LYS A 280     101.810  14.160 178.940  1.00  0.00           C
ATOM   2122  CG  LYS A 280     102.980  15.070 179.340  1.00  0.00           C
ATOM   2123  CD  LYS A 280     103.000  16.310 178.450  1.00  0.00           C
ATOM   2124  CE  LYS A 280     103.480  16.070 177.020  1.00  0.00           C
ATOM   2125  NZ  LYS A 280     103.450  17.340 176.270  1.00  0.00           N
ATOM   2126  C   LYS A 280     101.310  13.060 181.130  1.00  0.00           C
ATOM   2127  O   LYS A 280     102.190  13.180 181.990  1.00  0.00           O
ATOM   2128  N   ALA A 281     100.010  13.170 181.460  1.00  0.00           N
ATOM   2129  CA  ALA A 281      99.520  13.380 182.780  1.00  0.00           C
ATOM   2130  CB  ALA A 281      98.040  13.780 182.680  1.00  0.00           C
ATOM   2131  C   ALA A 281      99.640  12.220 183.720  1.00  0.00           C
ATOM   2132  O   ALA A 281      99.830  12.470 184.910  1.00  0.00           O
ATOM   2133  N   TYR A 282      99.580  10.970 183.230  1.00  0.00           N
ATOM   2134  CA  TYR A 282      99.790   9.800 184.020  1.00  0.00           C
ATOM   2135  CB  TYR A 282      99.570   8.540 183.160  1.00  0.00           C
ATOM   2136  CG  TYR A 282      98.110   8.460 182.880  1.00  0.00           C
ATOM   2137  CD1 TYR A 282      97.280   8.060 183.910  1.00  0.00           C
ATOM   2138  CE1 TYR A 282      95.930   7.940 183.700  1.00  0.00           C
ATOM   2139  CZ  TYR A 282      95.400   8.180 182.460  1.00  0.00           C
ATOM   2140  OH  TYR A 282      94.040   7.890 182.240  1.00  0.00           O
ATOM   2141  CD2 TYR A 282      97.560   8.680 181.640  1.00  0.00           C
ATOM   2142  CE2 TYR A 282      96.210   8.530 181.400  1.00  0.00           C
ATOM   2143  C   TYR A 282     101.200   9.760 184.500  1.00  0.00           C
ATOM   2144  O   TYR A 282     101.480   9.130 185.520  1.00  0.00           O
ATOM   2145  N   HIS A 283     102.110  10.460 183.790  1.00  0.00           N
ATOM   2146  CA  HIS A 283     103.480  10.540 184.200  1.00  0.00           C
ATOM   2147  CB  HIS A 283     104.430  10.290 183.010  1.00  0.00           C
ATOM   2148  ND1 HIS A 283     104.800   7.830 182.650  1.00  0.00           N
ATOM   2149  CG  HIS A 283     104.180   9.000 182.280  1.00  0.00           C
ATOM   2150  CE1 HIS A 283     104.350   6.910 181.820  1.00  0.00           C
ATOM   2151  NE2 HIS A 283     103.480   7.430 180.920  1.00  0.00           N
ATOM   2152  CD2 HIS A 283     103.400   8.780 181.190  1.00  0.00           C
ATOM   2153  C   HIS A 283     103.870  11.830 184.830  1.00  0.00           C
ATOM   2154  O   HIS A 283     105.060  12.090 185.010  1.00  0.00           O
ATOM   2155  N   GLU A 284     102.870  12.600 185.310  1.00  0.00           N
ATOM   2156  CA  GLU A 284     103.070  13.830 186.010  1.00  0.00           C
ATOM   2157  CB  GLU A 284     102.660  15.030 185.140  1.00  0.00           C
ATOM   2158  CG  GLU A 284     103.380  16.340 185.480  1.00  0.00           C
ATOM   2159  CD  GLU A 284     104.840  16.160 185.090  1.00  0.00           C
ATOM   2160  OE1 GLU A 284     105.800  16.460 185.840  1.00  0.00           O
ATOM   2161  OE2 GLU A 284     105.050  15.680 183.940  1.00  0.00           O
ATOM   2162  C   GLU A 284     102.310  13.730 187.280  1.00  0.00           C
ATOM   2163  O   GLU A 284     101.240  13.130 187.340  1.00  0.00           O
ATOM   2164  N   GLN A 285     102.840  14.350 188.350  1.00  0.00           N
ATOM   2165  CA  GLN A 285     102.220  14.290 189.640  1.00  0.00           C
ATOM   2166  CB  GLN A 285     103.270  14.400 190.750  1.00  0.00           C
ATOM   2167  CG  GLN A 285     102.810  14.180 192.190  1.00  0.00           C
ATOM   2168  CD  GLN A 285     102.080  12.860 192.300  1.00  0.00           C
ATOM   2169  OE1 GLN A 285     100.870  12.840 192.500  1.00  0.00           O
ATOM   2170  NE2 GLN A 285     102.800  11.720 192.100  1.00  0.00           N
ATOM   2171  C   GLN A 285     101.150  15.310 189.850  1.00  0.00           C
ATOM   2172  O   GLN A 285     100.070  15.000 190.370  1.00  0.00           O
ATOM   2173  N   LEU A 286     101.350  16.570 189.430  1.00  0.00           N
ATOM   2174  CA  LEU A 286     100.450  17.680 189.400  1.00  0.00           C
ATOM   2175  CB  LEU A 286      99.290  17.520 188.410  1.00  0.00           C
ATOM   2176  CG  LEU A 286      99.680  17.250 186.940  1.00  0.00           C
ATOM   2177  CD1 LEU A 286      98.400  16.970 186.140  1.00  0.00           C
ATOM   2178  CD2 LEU A 286     100.420  18.430 186.280  1.00  0.00           C
ATOM   2179  C   LEU A 286      99.990  18.100 190.750  1.00  0.00           C
ATOM   2180  O   LEU A 286      98.800  18.040 191.060  1.00  0.00           O
ATOM   2181  N   SER A 287     100.960  18.470 191.610  1.00  0.00           N
ATOM   2182  CA  SER A 287     100.700  19.110 192.870  1.00  0.00           C
ATOM   2183  CB  SER A 287     101.810  18.790 193.880  1.00  0.00           C
ATOM   2184  OG  SER A 287     103.020  19.420 193.490  1.00  0.00           O
ATOM   2185  C   SER A 287     100.560  20.580 192.690  1.00  0.00           C
ATOM   2186  O   SER A 287     100.750  21.160 191.630  1.00  0.00           O
ATOM   2187  N   VAL A 288     100.230  21.300 193.780  1.00  0.00           N
ATOM   2188  CA  VAL A 288     100.050  22.720 193.690  1.00  0.00           C
ATOM   2189  CB  VAL A 288      99.430  23.310 194.920  1.00  0.00           C
ATOM   2190  CG1 VAL A 288      98.920  24.740 194.690  1.00  0.00           C
ATOM   2191  CG2 VAL A 288      98.330  22.330 195.380  1.00  0.00           C
ATOM   2192  C   VAL A 288     101.300  23.470 193.400  1.00  0.00           C
ATOM   2193  O   VAL A 288     101.240  24.410 192.600  1.00  0.00           O
ATOM   2194  N   ALA A 289     102.480  23.090 193.910  1.00  0.00           N
ATOM   2195  CA  ALA A 289     103.750  23.670 193.620  1.00  0.00           C
ATOM   2196  CB  ALA A 289     104.830  22.980 194.470  1.00  0.00           C
ATOM   2197  C   ALA A 289     104.130  23.610 192.180  1.00  0.00           C
ATOM   2198  O   ALA A 289     104.620  24.600 191.630  1.00  0.00           O
ATOM   2199  N   GLU A 290     103.870  22.480 191.500  1.00  0.00           N
ATOM   2200  CA  GLU A 290     104.180  22.250 190.120  1.00  0.00           C
ATOM   2201  CB  GLU A 290     103.780  20.790 189.840  1.00  0.00           C
ATOM   2202  CG  GLU A 290     104.710  19.780 190.520  1.00  0.00           C
ATOM   2203  CD  GLU A 290     104.110  18.380 190.370  1.00  0.00           C
ATOM   2204  OE1 GLU A 290     103.750  17.820 191.430  1.00  0.00           O
ATOM   2205  OE2 GLU A 290     104.050  17.810 189.250  1.00  0.00           O
ATOM   2206  C   GLU A 290     103.490  23.180 189.190  1.00  0.00           C
ATOM   2207  O   GLU A 290     104.140  23.850 188.380  1.00  0.00           O
ATOM   2208  N   ILE A 291     102.160  23.300 189.340  1.00  0.00           N
ATOM   2209  CA  ILE A 291     101.310  24.040 188.450  1.00  0.00           C
ATOM   2210  CB  ILE A 291      99.910  23.510 188.450  1.00  0.00           C
ATOM   2211  CG2 ILE A 291      99.910  22.020 188.040  1.00  0.00           C
ATOM   2212  CG1 ILE A 291      99.180  23.670 189.790  1.00  0.00           C
ATOM   2213  CD  ILE A 291      97.830  22.960 189.920  1.00  0.00           C
ATOM   2214  C   ILE A 291     101.390  25.490 188.790  1.00  0.00           C
ATOM   2215  O   ILE A 291     101.240  26.330 187.910  1.00  0.00           O
ATOM   2216  N   THR A 292     101.770  25.860 190.020  1.00  0.00           N
ATOM   2217  CA  THR A 292     102.080  27.230 190.320  1.00  0.00           C
ATOM   2218  CB  THR A 292     102.180  27.470 191.800  1.00  0.00           C
ATOM   2219  OG1 THR A 292     101.000  27.060 192.470  1.00  0.00           O
ATOM   2220  CG2 THR A 292     102.380  28.960 192.140  1.00  0.00           C
ATOM   2221  C   THR A 292     103.370  27.640 189.690  1.00  0.00           C
ATOM   2222  O   THR A 292     103.490  28.780 189.240  1.00  0.00           O
ATOM   2223  N   ASN A 293     104.420  26.800 189.620  1.00  0.00           N
ATOM   2224  CA  ASN A 293     105.660  27.190 189.020  1.00  0.00           C
ATOM   2225  CB  ASN A 293     106.720  26.130 189.380  1.00  0.00           C
ATOM   2226  CG  ASN A 293     107.240  26.320 190.800  1.00  0.00           C
ATOM   2227  OD1 ASN A 293     107.070  27.380 191.400  1.00  0.00           O
ATOM   2228  ND2 ASN A 293     107.810  25.250 191.400  1.00  0.00           N
ATOM   2229  C   ASN A 293     105.540  27.310 187.540  1.00  0.00           C
ATOM   2230  O   ASN A 293     106.190  28.180 186.970  1.00  0.00           O
ATOM   2231  N   ALA A 294     104.730  26.450 186.900  1.00  0.00           N
ATOM   2232  CA  ALA A 294     104.440  26.480 185.500  1.00  0.00           C
ATOM   2233  CB  ALA A 294     103.580  25.270 185.100  1.00  0.00           C
ATOM   2234  C   ALA A 294     103.770  27.740 185.060  1.00  0.00           C
ATOM   2235  O   ALA A 294     103.910  28.210 183.940  1.00  0.00           O
ATOM   2236  N   CYS A 295     103.000  28.410 185.940  1.00  0.00           N
ATOM   2237  CA  CYS A 295     102.460  29.690 185.610  1.00  0.00           C
ATOM   2238  CB  CYS A 295     101.420  30.030 186.690  1.00  0.00           C
ATOM   2239  SG  CYS A 295      99.980  28.920 186.620  1.00  0.00           S
ATOM   2240  C   CYS A 295     103.430  30.810 185.460  1.00  0.00           C
ATOM   2241  O   CYS A 295     103.140  31.740 184.700  1.00  0.00           O
ATOM   2242  N   PHE A 296     104.630  30.800 186.070  1.00  0.00           N
ATOM   2243  CA  PHE A 296     105.620  31.830 186.000  1.00  0.00           C
ATOM   2244  CB  PHE A 296     106.350  31.960 187.350  1.00  0.00           C
ATOM   2245  CG  PHE A 296     105.460  32.770 188.230  1.00  0.00           C
ATOM   2246  CD1 PHE A 296     105.540  34.140 188.120  1.00  0.00           C
ATOM   2247  CE1 PHE A 296     104.710  34.910 188.890  1.00  0.00           C
ATOM   2248  CZ  PHE A 296     103.730  34.330 189.660  1.00  0.00           C
ATOM   2249  CD2 PHE A 296     104.510  32.180 189.030  1.00  0.00           C
ATOM   2250  CE2 PHE A 296     103.630  32.960 189.740  1.00  0.00           C
ATOM   2251  C   PHE A 296     106.600  31.560 184.900  1.00  0.00           C
ATOM   2252  O   PHE A 296     107.530  32.340 184.720  1.00  0.00           O
ATOM   2253  N   GLU A 297     106.450  30.520 184.070  1.00  0.00           N
ATOM   2254  CA  GLU A 297     107.300  30.240 182.960  1.00  0.00           C
ATOM   2255  CB  GLU A 297     106.910  28.880 182.360  1.00  0.00           C
ATOM   2256  CG  GLU A 297     107.190  27.650 183.230  1.00  0.00           C
ATOM   2257  CD  GLU A 297     108.690  27.410 183.340  1.00  0.00           C
ATOM   2258  OE1 GLU A 297     109.260  27.450 184.470  1.00  0.00           O
ATOM   2259  OE2 GLU A 297     109.350  27.190 182.290  1.00  0.00           O
ATOM   2260  C   GLU A 297     107.190  31.240 181.860  1.00  0.00           C
ATOM   2261  O   GLU A 297     106.070  31.600 181.500  1.00  0.00           O
ATOM   2262  N   PRO A 298     108.240  31.710 181.260  1.00  0.00           N
ATOM   2263  CD  PRO A 298     109.570  31.810 181.860  1.00  0.00           C
ATOM   2264  CA  PRO A 298     108.100  32.510 180.080  1.00  0.00           C
ATOM   2265  CB  PRO A 298     109.510  32.990 179.740  1.00  0.00           C
ATOM   2266  CG  PRO A 298     110.250  32.960 181.090  1.00  0.00           C
ATOM   2267  C   PRO A 298     107.510  31.870 178.870  1.00  0.00           C
ATOM   2268  O   PRO A 298     106.960  32.590 178.040  1.00  0.00           O
ATOM   2269  N   ALA A 299     107.610  30.540 178.680  1.00  0.00           N
ATOM   2270  CA  ALA A 299     106.950  29.930 177.560  1.00  0.00           C
ATOM   2271  CB  ALA A 299     107.510  28.530 177.290  1.00  0.00           C
ATOM   2272  C   ALA A 299     105.480  29.710 177.690  1.00  0.00           C
ATOM   2273  O   ALA A 299     104.800  29.510 176.680  1.00  0.00           O
ATOM   2274  N   ASN A 300     104.910  29.820 178.900  1.00  0.00           N
ATOM   2275  CA  ASN A 300     103.550  29.540 179.220  1.00  0.00           C
ATOM   2276  CB  ASN A 300     103.400  28.760 180.540  1.00  0.00           C
ATOM   2277  CG  ASN A 300     103.890  27.340 180.340  1.00  0.00           C
ATOM   2278  OD1 ASN A 300     104.200  26.830 179.260  1.00  0.00           O
ATOM   2279  ND2 ASN A 300     104.090  26.650 181.500  1.00  0.00           N
ATOM   2280  C   ASN A 300     102.860  30.850 179.410  1.00  0.00           C
ATOM   2281  O   ASN A 300     102.030  31.050 180.290  1.00  0.00           O
ATOM   2282  N   GLN A 301     103.190  31.790 178.500  1.00  0.00           N
ATOM   2283  CA  GLN A 301     102.540  33.060 178.340  1.00  0.00           C
ATOM   2284  CB  GLN A 301     103.500  34.250 178.240  1.00  0.00           C
ATOM   2285  CG  GLN A 301     104.240  34.500 179.560  1.00  0.00           C
ATOM   2286  CD  GLN A 301     105.250  35.610 179.340  1.00  0.00           C
ATOM   2287  OE1 GLN A 301     106.280  35.390 178.710  1.00  0.00           O
ATOM   2288  NE2 GLN A 301     105.040  36.830 179.910  1.00  0.00           N
ATOM   2289  C   GLN A 301     101.630  32.990 177.160  1.00  0.00           C
ATOM   2290  O   GLN A 301     101.900  32.240 176.220  1.00  0.00           O
ATOM   2291  N   MET A 302     100.510  33.740 177.230  1.00  0.00           N
ATOM   2292  CA  MET A 302      99.530  33.820 176.200  1.00  0.00           C
ATOM   2293  CB  MET A 302      98.130  33.860 176.830  1.00  0.00           C
ATOM   2294  CG  MET A 302      97.850  32.590 177.640  1.00  0.00           C
ATOM   2295  SD  MET A 302      97.530  31.100 176.640  1.00  0.00           S
ATOM   2296  CE  MET A 302      97.470  30.020 178.100  1.00  0.00           C
ATOM   2297  C   MET A 302      99.760  34.970 175.280  1.00  0.00           C
ATOM   2298  O   MET A 302      98.990  35.160 174.340  1.00  0.00           O
ATOM   2299  N   VAL A 303     100.820  35.780 175.490  1.00  0.00           N
ATOM   2300  CA  VAL A 303     101.330  36.870 174.720  1.00  0.00           C
ATOM   2301  CB  VAL A 303     100.910  38.210 175.240  1.00  0.00           C
ATOM   2302  CG1 VAL A 303     101.570  39.390 174.500  1.00  0.00           C
ATOM   2303  CG2 VAL A 303      99.390  38.360 175.070  1.00  0.00           C
ATOM   2304  C   VAL A 303     102.810  36.800 174.690  1.00  0.00           C
ATOM   2305  O   VAL A 303     103.510  36.460 175.640  1.00  0.00           O
ATOM   2306  N   LYS A 304     103.390  37.040 173.500  1.00  0.00           N
ATOM   2307  CA  LYS A 304     104.800  36.900 173.310  1.00  0.00           C
ATOM   2308  CB  LYS A 304     105.130  36.530 171.850  1.00  0.00           C
ATOM   2309  CG  LYS A 304     104.650  35.150 171.390  1.00  0.00           C
ATOM   2310  CD  LYS A 304     105.500  34.570 170.260  1.00  0.00           C
ATOM   2311  CE  LYS A 304     104.970  33.210 169.820  1.00  0.00           C
ATOM   2312  NZ  LYS A 304     105.870  32.620 168.800  1.00  0.00           N
ATOM   2313  C   LYS A 304     105.600  38.100 173.670  1.00  0.00           C
ATOM   2314  O   LYS A 304     105.630  39.130 173.000  1.00  0.00           O
ATOM   2315  N   CYS A 305     106.250  38.030 174.840  1.00  0.00           N
ATOM   2316  CA  CYS A 305     107.160  38.980 175.410  1.00  0.00           C
ATOM   2317  CB  CYS A 305     106.410  40.180 176.020  1.00  0.00           C
ATOM   2318  SG  CYS A 305     105.190  39.810 177.320  1.00  0.00           S
ATOM   2319  C   CYS A 305     108.050  38.320 176.410  1.00  0.00           C
ATOM   2320  O   CYS A 305     107.790  37.170 176.750  1.00  0.00           O
ATOM   2321  N   ASP A 306     109.180  38.920 176.820  1.00  0.00           N
ATOM   2322  CA  ASP A 306     110.030  38.360 177.830  1.00  0.00           C
ATOM   2323  CB  ASP A 306     111.500  38.730 177.540  1.00  0.00           C
ATOM   2324  CG  ASP A 306     112.030  37.870 176.410  1.00  0.00           C
ATOM   2325  OD1 ASP A 306     111.970  36.620 176.550  1.00  0.00           O
ATOM   2326  OD2 ASP A 306     112.540  38.440 175.410  1.00  0.00           O
ATOM   2327  C   ASP A 306     109.680  38.930 179.160  1.00  0.00           C
ATOM   2328  O   ASP A 306     109.940  40.110 179.370  1.00  0.00           O
ATOM   2329  N   PRO A 307     109.120  38.230 180.100  1.00  0.00           N
ATOM   2330  CD  PRO A 307     108.890  36.790 180.050  1.00  0.00           C
ATOM   2331  CA  PRO A 307     108.720  38.770 181.370  1.00  0.00           C
ATOM   2332  CB  PRO A 307     107.880  37.680 182.040  1.00  0.00           C
ATOM   2333  CG  PRO A 307     108.440  36.370 181.460  1.00  0.00           C
ATOM   2334  C   PRO A 307     109.900  39.180 182.180  1.00  0.00           C
ATOM   2335  O   PRO A 307     109.690  39.940 183.130  1.00  0.00           O
ATOM   2336  N   ARG A 308     111.100  38.670 181.880  1.00  0.00           N
ATOM   2337  CA  ARG A 308     112.330  39.040 182.510  1.00  0.00           C
ATOM   2338  CB  ARG A 308     113.310  37.890 182.220  1.00  0.00           C
ATOM   2339  CG  ARG A 308     112.910  36.500 182.710  1.00  0.00           C
ATOM   2340  CD  ARG A 308     114.000  35.450 182.490  1.00  0.00           C
ATOM   2341  NE  ARG A 308     113.380  34.210 183.040  1.00  0.00           N
ATOM   2342  CZ  ARG A 308     113.920  32.960 183.010  1.00  0.00           C
ATOM   2343  NH1 ARG A 308     115.120  32.770 182.380  1.00  0.00           N
ATOM   2344  NH2 ARG A 308     113.230  31.940 183.590  1.00  0.00           N
ATOM   2345  C   ARG A 308     112.940  40.320 182.050  1.00  0.00           C
ATOM   2346  O   ARG A 308     113.980  40.790 182.510  1.00  0.00           O
ATOM   2347  N   HIS A 309     112.220  41.020 181.160  1.00  0.00           N
ATOM   2348  CA  HIS A 309     112.520  42.330 180.660  1.00  0.00           C
ATOM   2349  CB  HIS A 309     112.590  42.450 179.130  1.00  0.00           C
ATOM   2350  CD2 HIS A 309     114.830  41.170 179.260  1.00  0.00           C
ATOM   2351  CG  HIS A 309     113.770  41.700 178.590  1.00  0.00           C
ATOM   2352  NE2 HIS A 309     115.600  40.550 178.310  1.00  0.00           N
ATOM   2353  ND1 HIS A 309     113.970  41.480 177.260  1.00  0.00           N
ATOM   2354  CE1 HIS A 309     115.100  40.810 177.120  1.00  0.00           C
ATOM   2355  C   HIS A 309     111.610  43.350 181.240  1.00  0.00           C
ATOM   2356  O   HIS A 309     111.700  44.530 180.900  1.00  0.00           O
ATOM   2357  N   GLY A 310     110.710  42.960 182.160  1.00  0.00           N
ATOM   2358  CA  GLY A 310     109.930  43.890 182.920  1.00  0.00           C
ATOM   2359  C   GLY A 310     109.710  43.360 184.300  1.00  0.00           C
ATOM   2360  O   GLY A 310     110.330  42.390 184.710  1.00  0.00           O
ATOM   2361  N   LYS A 311     108.820  44.020 185.060  1.00  0.00           N
ATOM   2362  CA  LYS A 311     108.650  43.770 186.460  1.00  0.00           C
ATOM   2363  CB  LYS A 311     109.380  44.890 187.240  1.00  0.00           C
ATOM   2364  CG  LYS A 311     110.890  44.910 187.040  1.00  0.00           C
ATOM   2365  CD  LYS A 311     111.650  45.750 188.070  1.00  0.00           C
ATOM   2366  CE  LYS A 311     111.230  47.220 188.070  1.00  0.00           C
ATOM   2367  NZ  LYS A 311     112.060  47.980 189.030  1.00  0.00           N
ATOM   2368  C   LYS A 311     107.210  43.700 186.840  1.00  0.00           C
ATOM   2369  O   LYS A 311     106.390  44.440 186.310  1.00  0.00           O
ATOM   2370  N   TYR A 312     106.870  42.790 187.780  1.00  0.00           N
ATOM   2371  CA  TYR A 312     105.520  42.510 188.160  1.00  0.00           C
ATOM   2372  CB  TYR A 312     105.420  41.100 188.770  1.00  0.00           C
ATOM   2373  CG  TYR A 312     105.790  40.040 187.800  1.00  0.00           C
ATOM   2374  CD1 TYR A 312     104.870  39.560 186.890  1.00  0.00           C
ATOM   2375  CE1 TYR A 312     105.140  38.490 186.060  1.00  0.00           C
ATOM   2376  CZ  TYR A 312     106.380  37.910 186.130  1.00  0.00           C
ATOM   2377  OH  TYR A 312     106.580  36.760 185.340  1.00  0.00           O
ATOM   2378  CD2 TYR A 312     107.030  39.450 187.840  1.00  0.00           C
ATOM   2379  CE2 TYR A 312     107.330  38.400 187.010  1.00  0.00           C
ATOM   2380  C   TYR A 312     105.030  43.510 189.140  1.00  0.00           C
ATOM   2381  O   TYR A 312     105.700  43.840 190.120  1.00  0.00           O
ATOM   2382  N   MET A 313     103.820  44.060 188.940  1.00  0.00           N
ATOM   2383  CA  MET A 313     103.120  44.950 189.820  1.00  0.00           C
ATOM   2384  CB  MET A 313     102.540  46.120 189.010  1.00  0.00           C
ATOM   2385  CG  MET A 313     103.600  47.000 188.340  1.00  0.00           C
ATOM   2386  SD  MET A 313     102.990  48.280 187.210  1.00  0.00           S
ATOM   2387  CE  MET A 313     102.770  47.000 185.940  1.00  0.00           C
ATOM   2388  C   MET A 313     102.070  44.180 190.540  1.00  0.00           C
ATOM   2389  O   MET A 313     101.620  44.570 191.620  1.00  0.00           O
ATOM   2390  N   ALA A 314     101.560  43.060 189.990  1.00  0.00           N
ATOM   2391  CA  ALA A 314     100.560  42.290 190.660  1.00  0.00           C
ATOM   2392  CB  ALA A 314      99.160  42.920 190.560  1.00  0.00           C
ATOM   2393  C   ALA A 314     100.390  40.950 190.020  1.00  0.00           C
ATOM   2394  O   ALA A 314     100.670  40.840 188.830  1.00  0.00           O
ATOM   2395  N   CYS A 315      99.980  39.910 190.770  1.00  0.00           N
ATOM   2396  CA  CYS A 315      99.670  38.630 190.220  1.00  0.00           C
ATOM   2397  CB  CYS A 315     100.830  37.650 190.460  1.00  0.00           C
ATOM   2398  SG  CYS A 315     102.310  37.990 189.460  1.00  0.00           S
ATOM   2399  C   CYS A 315      98.450  38.140 190.920  1.00  0.00           C
ATOM   2400  O   CYS A 315      98.450  37.920 192.130  1.00  0.00           O
ATOM   2401  N   CYS A 316      97.320  37.990 190.210  1.00  0.00           N
ATOM   2402  CA  CYS A 316      96.130  37.400 190.750  1.00  0.00           C
ATOM   2403  CB  CYS A 316      94.830  38.070 190.280  1.00  0.00           C
ATOM   2404  SG  CYS A 316      94.590  39.690 191.070  1.00  0.00           S
ATOM   2405  C   CYS A 316      96.090  35.940 190.440  1.00  0.00           C
ATOM   2406  O   CYS A 316      96.150  35.540 189.270  1.00  0.00           O
ATOM   2407  N   LEU A 317      96.080  35.090 191.480  1.00  0.00           N
ATOM   2408  CA  LEU A 317      96.120  33.660 191.440  1.00  0.00           C
ATOM   2409  CB  LEU A 317      96.990  33.120 192.580  1.00  0.00           C
ATOM   2410  CG  LEU A 317      98.480  32.990 192.200  1.00  0.00           C
ATOM   2411  CD1 LEU A 317      98.730  31.890 191.150  1.00  0.00           C
ATOM   2412  CD2 LEU A 317      99.150  34.290 191.730  1.00  0.00           C
ATOM   2413  C   LEU A 317      94.750  33.120 191.630  1.00  0.00           C
ATOM   2414  O   LEU A 317      94.210  33.320 192.720  1.00  0.00           O
ATOM   2415  N   LEU A 318      94.080  32.470 190.660  1.00  0.00           N
ATOM   2416  CA  LEU A 318      92.790  31.880 190.840  1.00  0.00           C
ATOM   2417  CB  LEU A 318      91.820  32.350 189.750  1.00  0.00           C
ATOM   2418  CG  LEU A 318      91.580  33.870 189.710  1.00  0.00           C
ATOM   2419  CD1 LEU A 318      90.610  34.160 188.550  1.00  0.00           C
ATOM   2420  CD2 LEU A 318      90.920  34.370 191.000  1.00  0.00           C
ATOM   2421  C   LEU A 318      92.960  30.400 190.760  1.00  0.00           C
ATOM   2422  O   LEU A 318      93.130  29.760 189.720  1.00  0.00           O
ATOM   2423  N   TYR A 319      92.920  29.710 191.910  1.00  0.00           N
ATOM   2424  CA  TYR A 319      92.940  28.280 192.010  1.00  0.00           C
ATOM   2425  CB  TYR A 319      93.590  27.750 193.290  1.00  0.00           C
ATOM   2426  CG  TYR A 319      95.030  28.130 193.300  1.00  0.00           C
ATOM   2427  CD1 TYR A 319      95.470  29.300 193.860  1.00  0.00           C
ATOM   2428  CE1 TYR A 319      96.790  29.660 193.890  1.00  0.00           C
ATOM   2429  CZ  TYR A 319      97.710  28.760 193.400  1.00  0.00           C
ATOM   2430  OH  TYR A 319      99.090  29.080 193.330  1.00  0.00           O
ATOM   2431  CD2 TYR A 319      95.980  27.280 192.780  1.00  0.00           C
ATOM   2432  CE2 TYR A 319      97.320  27.600 192.790  1.00  0.00           C
ATOM   2433  C   TYR A 319      91.560  27.710 191.970  1.00  0.00           C
ATOM   2434  O   TYR A 319      90.620  28.260 192.540  1.00  0.00           O
ATOM   2435  N   ARG A 320      91.360  26.620 191.200  1.00  0.00           N
ATOM   2436  CA  ARG A 320      90.130  25.900 191.290  1.00  0.00           C
ATOM   2437  CB  ARG A 320      89.240  26.160 190.060  1.00  0.00           C
ATOM   2438  CG  ARG A 320      89.680  25.560 188.730  1.00  0.00           C
ATOM   2439  CD  ARG A 320      88.860  26.000 187.510  1.00  0.00           C
ATOM   2440  NE  ARG A 320      87.460  25.560 187.720  1.00  0.00           N
ATOM   2441  CZ  ARG A 320      86.460  25.570 186.790  1.00  0.00           C
ATOM   2442  NH1 ARG A 320      85.200  25.150 187.110  1.00  0.00           N
ATOM   2443  NH2 ARG A 320      86.690  25.840 185.470  1.00  0.00           N
ATOM   2444  C   ARG A 320      90.400  24.440 191.420  1.00  0.00           C
ATOM   2445  O   ARG A 320      91.360  23.910 190.850  1.00  0.00           O
ATOM   2446  N   GLY A 321      89.580  23.700 192.180  1.00  0.00           N
ATOM   2447  CA  GLY A 321      89.670  22.280 192.340  1.00  0.00           C
ATOM   2448  C   GLY A 321      90.060  21.930 193.740  1.00  0.00           C
ATOM   2449  O   GLY A 321      89.840  22.710 194.660  1.00  0.00           O
ATOM   2450  N   ASP A 322      90.620  20.720 193.930  1.00  0.00           N
ATOM   2451  CA  ASP A 322      91.080  20.230 195.190  1.00  0.00           C
ATOM   2452  CB  ASP A 322      91.150  18.700 195.290  1.00  0.00           C
ATOM   2453  CG  ASP A 322      89.740  18.150 195.190  1.00  0.00           C
ATOM   2454  OD1 ASP A 322      89.570  17.150 194.440  1.00  0.00           O
ATOM   2455  OD2 ASP A 322      88.770  18.680 195.810  1.00  0.00           O
ATOM   2456  C   ASP A 322      92.420  20.830 195.460  1.00  0.00           C
ATOM   2457  O   ASP A 322      93.390  20.420 194.840  1.00  0.00           O
ATOM   2458  N   VAL A 323      92.500  21.830 196.360  1.00  0.00           N
ATOM   2459  CA  VAL A 323      93.690  22.530 196.720  1.00  0.00           C
ATOM   2460  CB  VAL A 323      94.110  23.550 195.700  1.00  0.00           C
ATOM   2461  CG1 VAL A 323      92.880  24.340 195.230  1.00  0.00           C
ATOM   2462  CG2 VAL A 323      95.170  24.570 196.170  1.00  0.00           C
ATOM   2463  C   VAL A 323      93.370  23.140 198.040  1.00  0.00           C
ATOM   2464  O   VAL A 323      92.240  23.560 198.280  1.00  0.00           O
ATOM   2465  N   VAL A 324      94.360  23.170 198.950  1.00  0.00           N
ATOM   2466  CA  VAL A 324      94.180  23.710 200.260  1.00  0.00           C
ATOM   2467  CB  VAL A 324      94.440  22.650 201.280  1.00  0.00           C
ATOM   2468  CG1 VAL A 324      93.340  21.600 201.070  1.00  0.00           C
ATOM   2469  CG2 VAL A 324      95.790  21.970 201.030  1.00  0.00           C
ATOM   2470  C   VAL A 324      95.080  24.880 200.470  1.00  0.00           C
ATOM   2471  O   VAL A 324      96.170  24.870 199.910  1.00  0.00           O
ATOM   2472  N   PRO A 325      94.770  25.940 201.150  1.00  0.00           N
ATOM   2473  CD  PRO A 325      93.490  26.040 201.850  1.00  0.00           C
ATOM   2474  CA  PRO A 325      95.440  27.210 201.100  1.00  0.00           C
ATOM   2475  CB  PRO A 325      94.540  28.210 201.820  1.00  0.00           C
ATOM   2476  CG  PRO A 325      93.580  27.350 202.660  1.00  0.00           C
ATOM   2477  C   PRO A 325      96.800  27.220 201.710  1.00  0.00           C
ATOM   2478  O   PRO A 325      97.590  28.070 201.320  1.00  0.00           O
ATOM   2479  N   LYS A 326      97.100  26.260 202.610  1.00  0.00           N
ATOM   2480  CA  LYS A 326      98.440  26.100 203.100  1.00  0.00           C
ATOM   2481  CB  LYS A 326      98.490  25.020 204.192  1.00  0.00           C
ATOM   2482  CG  LYS A 326      98.220  23.610 203.682  1.00  0.00           C
ATOM   2483  CD  LYS A 326      98.060  22.550 204.772  1.00  0.00           C
ATOM   2484  CE  LYS A 326      97.990  21.120 204.232  1.00  0.00           C
ATOM   2485  NZ  LYS A 326      99.220  20.810 203.470  1.00  0.00           N
ATOM   2486  C   LYS A 326      99.470  25.700 202.100  1.00  0.00           C
ATOM   2487  O   LYS A 326     100.590  26.220 202.120  1.00  0.00           O
ATOM   2488  N   ASP A 327      99.080  24.930 201.070  1.00  0.00           N
ATOM   2489  CA  ASP A 327      99.990  24.590 200.020  1.00  0.00           C
ATOM   2490  CB  ASP A 327      99.460  23.440 199.140  1.00  0.00           C
ATOM   2491  CG  ASP A 327      99.290  22.100 199.850  1.00  0.00           C
ATOM   2492  OD1 ASP A 327      98.660  21.180 199.270  1.00  0.00           O
ATOM   2493  OD2 ASP A 327      99.760  21.970 201.010  1.00  0.00           O
ATOM   2494  C   ASP A 327     100.320  25.750 199.150  1.00  0.00           C
ATOM   2495  O   ASP A 327     101.460  25.910 198.710  1.00  0.00           O
ATOM   2496  N   VAL A 328      99.320  26.630 198.970  1.00  0.00           N
ATOM   2497  CA  VAL A 328      99.440  27.820 198.180  1.00  0.00           C
ATOM   2498  CB  VAL A 328      98.130  28.490 197.880  1.00  0.00           C
ATOM   2499  CG1 VAL A 328      98.380  29.680 196.940  1.00  0.00           C
ATOM   2500  CG2 VAL A 328      97.120  27.480 197.300  1.00  0.00           C
ATOM   2501  C   VAL A 328     100.310  28.820 198.850  1.00  0.00           C
ATOM   2502  O   VAL A 328     101.190  29.390 198.200  1.00  0.00           O
ATOM   2503  N   ASN A 329     100.170  28.950 200.180  1.00  0.00           N
ATOM   2504  CA  ASN A 329     101.020  29.830 200.920  1.00  0.00           C
ATOM   2505  CB  ASN A 329     100.540  29.840 202.390  1.00  0.00           C
ATOM   2506  CG  ASN A 329      99.250  30.630 202.530  1.00  0.00           C
ATOM   2507  OD1 ASN A 329      98.870  31.440 201.680  1.00  0.00           O
ATOM   2508  ND2 ASN A 329      98.570  30.490 203.702  1.00  0.00           N
ATOM   2509  C   ASN A 329     102.450  29.420 200.890  1.00  0.00           C
ATOM   2510  O   ASN A 329     103.350  30.250 200.700  1.00  0.00           O
ATOM   2511  N   ALA A 330     102.740  28.110 200.970  1.00  0.00           N
ATOM   2512  CA  ALA A 330     104.070  27.650 200.760  1.00  0.00           C
ATOM   2513  CB  ALA A 330     104.090  26.170 201.200  1.00  0.00           C
ATOM   2514  C   ALA A 330     104.600  27.770 199.370  1.00  0.00           C
ATOM   2515  O   ALA A 330     105.770  28.100 199.220  1.00  0.00           O
ATOM   2516  N   ALA A 331     103.760  27.600 198.330  1.00  0.00           N
ATOM   2517  CA  ALA A 331     104.190  27.690 196.970  1.00  0.00           C
ATOM   2518  CB  ALA A 331     103.100  27.020 196.120  1.00  0.00           C
ATOM   2519  C   ALA A 331     104.410  29.090 196.500  1.00  0.00           C
ATOM   2520  O   ALA A 331     105.200  29.330 195.580  1.00  0.00           O
ATOM   2521  N   ILE A 332     103.710  30.070 197.080  1.00  0.00           N
ATOM   2522  CA  ILE A 332     103.880  31.430 196.680  1.00  0.00           C
ATOM   2523  CB  ILE A 332     102.640  32.210 197.020  1.00  0.00           C
ATOM   2524  CG2 ILE A 332     102.690  32.870 198.410  1.00  0.00           C
ATOM   2525  CG1 ILE A 332     102.230  33.230 195.950  1.00  0.00           C
ATOM   2526  CD  ILE A 332     101.720  32.590 194.660  1.00  0.00           C
ATOM   2527  C   ILE A 332     105.150  32.000 197.190  1.00  0.00           C
ATOM   2528  O   ILE A 332     105.720  32.930 196.620  1.00  0.00           O
ATOM   2529  N   ALA A 333     105.650  31.480 198.330  1.00  0.00           N
ATOM   2530  CA  ALA A 333     106.800  31.990 199.000  1.00  0.00           C
ATOM   2531  CB  ALA A 333     106.870  31.270 200.360  1.00  0.00           C
ATOM   2532  C   ALA A 333     108.050  31.750 198.230  1.00  0.00           C
ATOM   2533  O   ALA A 333     108.990  32.530 198.310  1.00  0.00           O
ATOM   2534  N   THR A 334     108.160  30.720 197.370  1.00  0.00           N
ATOM   2535  CA  THR A 334     109.340  30.390 196.630  1.00  0.00           C
ATOM   2536  CB  THR A 334     109.400  28.990 196.090  1.00  0.00           C
ATOM   2537  OG1 THR A 334     108.240  28.650 195.340  1.00  0.00           O
ATOM   2538  CG2 THR A 334     109.410  28.070 197.320  1.00  0.00           C
ATOM   2539  C   THR A 334     109.510  31.300 195.460  1.00  0.00           C
ATOM   2540  O   THR A 334     110.630  31.550 195.020  1.00  0.00           O
ATOM   2541  N   ILE A 335     108.410  31.870 194.950  1.00  0.00           N
ATOM   2542  CA  ILE A 335     108.430  32.820 193.880  1.00  0.00           C
ATOM   2543  CB  ILE A 335     107.040  33.080 193.390  1.00  0.00           C
ATOM   2544  CG2 ILE A 335     107.080  33.890 192.080  1.00  0.00           C
ATOM   2545  CG1 ILE A 335     106.220  31.800 193.140  1.00  0.00           C
ATOM   2546  CD  ILE A 335     106.880  30.830 192.160  1.00  0.00           C
ATOM   2547  C   ILE A 335     109.010  34.130 194.290  1.00  0.00           C
ATOM   2548  O   ILE A 335     109.630  34.830 193.490  1.00  0.00           O
ATOM   2549  N   LYS A 336     108.910  34.510 195.570  1.00  0.00           N
ATOM   2550  CA  LYS A 336     109.510  35.680 196.130  1.00  0.00           C
ATOM   2551  CB  LYS A 336     108.760  35.930 197.450  1.00  0.00           C
ATOM   2552  CG  LYS A 336     107.240  36.030 197.320  1.00  0.00           C
ATOM   2553  CD  LYS A 336     106.560  36.410 198.630  1.00  0.00           C
ATOM   2554  CE  LYS A 336     105.070  36.770 198.530  1.00  0.00           C
ATOM   2555  NZ  LYS A 336     104.540  37.170 199.850  1.00  0.00           N
ATOM   2556  C   LYS A 336     110.980  35.560 196.300  1.00  0.00           C
ATOM   2557  O   LYS A 336     111.680  36.570 196.380  1.00  0.00           O
ATOM   2558  N   THR A 337     111.560  34.340 196.340  1.00  0.00           N
ATOM   2559  CA  THR A 337     112.960  34.110 196.480  1.00  0.00           C
ATOM   2560  CB  THR A 337     113.250  32.950 197.390  1.00  0.00           C
ATOM   2561  OG1 THR A 337     112.740  31.670 197.020  1.00  0.00           O
ATOM   2562  CG2 THR A 337     112.630  33.290 198.760  1.00  0.00           C
ATOM   2563  C   THR A 337     113.580  33.780 195.170  1.00  0.00           C
ATOM   2564  O   THR A 337     114.800  33.600 195.130  1.00  0.00           O
ATOM   2565  N   LYS A 338     112.810  33.730 194.070  1.00  0.00           N
ATOM   2566  CA  LYS A 338     113.250  33.390 192.750  1.00  0.00           C
ATOM   2567  CB  LYS A 338     112.070  32.870 191.920  1.00  0.00           C
ATOM   2568  CG  LYS A 338     112.370  32.080 190.640  1.00  0.00           C
ATOM   2569  CD  LYS A 338     112.950  30.700 190.910  1.00  0.00           C
ATOM   2570  CE  LYS A 338     111.970  29.660 191.460  1.00  0.00           C
ATOM   2571  NZ  LYS A 338     112.660  28.370 191.680  1.00  0.00           N
ATOM   2572  C   LYS A 338     113.900  34.560 192.080  1.00  0.00           C
ATOM   2573  O   LYS A 338     113.290  35.620 191.980  1.00  0.00           O
ATOM   2574  N   ARG A 339     115.180  34.420 191.690  1.00  0.00           N
ATOM   2575  CA  ARG A 339     115.970  35.520 191.220  1.00  0.00           C
ATOM   2576  CB  ARG A 339     117.420  35.020 191.040  1.00  0.00           C
ATOM   2577  CG  ARG A 339     118.440  36.110 190.720  1.00  0.00           C
ATOM   2578  CD  ARG A 339     118.550  37.170 191.820  1.00  0.00           C
ATOM   2579  NE  ARG A 339     118.930  36.430 193.060  1.00  0.00           N
ATOM   2580  CZ  ARG A 339     119.000  36.990 194.310  1.00  0.00           C
ATOM   2581  NH1 ARG A 339     118.800  38.320 194.540  1.00  0.00           N
ATOM   2582  NH2 ARG A 339     119.360  36.240 195.390  1.00  0.00           N
ATOM   2583  C   ARG A 339     115.540  36.070 189.910  1.00  0.00           C
ATOM   2584  O   ARG A 339     115.770  37.250 189.620  1.00  0.00           O
ATOM   2585  N   SER A 340     114.860  35.300 189.040  1.00  0.00           N
ATOM   2586  CA  SER A 340     114.480  35.630 187.700  1.00  0.00           C
ATOM   2587  CB  SER A 340     114.350  34.360 186.840  1.00  0.00           C
ATOM   2588  OG  SER A 340     113.430  33.450 187.420  1.00  0.00           O
ATOM   2589  C   SER A 340     113.200  36.380 187.700  1.00  0.00           C
ATOM   2590  O   SER A 340     112.780  37.010 186.720  1.00  0.00           O
ATOM   2591  N   ILE A 341     112.510  36.450 188.850  1.00  0.00           N
ATOM   2592  CA  ILE A 341     111.280  37.150 189.090  1.00  0.00           C
ATOM   2593  CB  ILE A 341     110.490  36.240 189.980  1.00  0.00           C
ATOM   2594  CG2 ILE A 341     109.240  36.950 190.520  1.00  0.00           C
ATOM   2595  CG1 ILE A 341     110.150  34.960 189.210  1.00  0.00           C
ATOM   2596  CD  ILE A 341     109.270  35.150 187.970  1.00  0.00           C
ATOM   2597  C   ILE A 341     111.610  38.410 189.810  1.00  0.00           C
ATOM   2598  O   ILE A 341     112.190  38.380 190.900  1.00  0.00           O
ATOM   2599  N   GLN A 342     111.250  39.580 189.260  1.00  0.00           N
ATOM   2600  CA  GLN A 342     111.340  40.830 189.950  1.00  0.00           C
ATOM   2601  CB  GLN A 342     112.190  41.740 189.050  1.00  0.00           C
ATOM   2602  CG  GLN A 342     113.470  41.060 188.550  1.00  0.00           C
ATOM   2603  CD  GLN A 342     114.470  42.120 188.110  1.00  0.00           C
ATOM   2604  OE1 GLN A 342     114.230  42.850 187.150  1.00  0.00           O
ATOM   2605  NE2 GLN A 342     115.610  42.190 188.860  1.00  0.00           N
ATOM   2606  C   GLN A 342     110.030  41.510 190.160  1.00  0.00           C
ATOM   2607  O   GLN A 342     109.260  41.800 189.250  1.00  0.00           O
ATOM   2608  N   PHE A 343     109.700  41.800 191.430  1.00  0.00           N
ATOM   2609  CA  PHE A 343     108.540  42.560 191.770  1.00  0.00           C
ATOM   2610  CB  PHE A 343     107.800  42.040 193.010  1.00  0.00           C
ATOM   2611  CG  PHE A 343     106.780  41.030 192.600  1.00  0.00           C
ATOM   2612  CD1 PHE A 343     107.120  39.700 192.530  1.00  0.00           C
ATOM   2613  CE1 PHE A 343     106.230  38.710 192.220  1.00  0.00           C
ATOM   2614  CZ  PHE A 343     104.930  39.100 191.970  1.00  0.00           C
ATOM   2615  CD2 PHE A 343     105.490  41.380 192.290  1.00  0.00           C
ATOM   2616  CE2 PHE A 343     104.550  40.420 191.980  1.00  0.00           C
ATOM   2617  C   PHE A 343     108.950  43.970 192.020  1.00  0.00           C
ATOM   2618  O   PHE A 343     110.040  44.220 192.520  1.00  0.00           O
ATOM   2619  N   VAL A 344     108.080  44.940 191.680  1.00  0.00           N
ATOM   2620  CA  VAL A 344     108.330  46.320 191.910  1.00  0.00           C
ATOM   2621  CB  VAL A 344     107.340  47.190 191.200  1.00  0.00           C
ATOM   2622  CG1 VAL A 344     107.340  46.890 189.690  1.00  0.00           C
ATOM   2623  CG2 VAL A 344     105.900  47.020 191.720  1.00  0.00           C
ATOM   2624  C   VAL A 344     108.450  46.680 193.350  1.00  0.00           C
ATOM   2625  O   VAL A 344     107.790  46.140 194.240  1.00  0.00           O
ATOM   2626  N   ASP A 345     109.400  47.580 193.690  1.00  0.00           N
ATOM   2627  CA  ASP A 345     109.730  47.910 195.040  1.00  0.00           C
ATOM   2628  CB  ASP A 345     110.980  48.800 194.970  1.00  0.00           C
ATOM   2629  CG  ASP A 345     112.150  48.030 194.380  1.00  0.00           C
ATOM   2630  OD1 ASP A 345     112.720  48.440 193.330  1.00  0.00           O
ATOM   2631  OD2 ASP A 345     112.450  46.950 194.950  1.00  0.00           O
ATOM   2632  C   ASP A 345     108.670  48.610 195.810  1.00  0.00           C
ATOM   2633  O   ASP A 345     108.500  48.370 197.000  1.00  0.00           O
ATOM   2634  N   TRP A 346     107.850  49.400 195.090  1.00  0.00           N
ATOM   2635  CA  TRP A 346     106.650  50.040 195.530  1.00  0.00           C
ATOM   2636  CB  TRP A 346     106.300  51.230 194.630  1.00  0.00           C
ATOM   2637  CG  TRP A 346     106.220  50.950 193.150  1.00  0.00           C
ATOM   2638  CD1 TRP A 346     107.220  51.080 192.220  1.00  0.00           C
ATOM   2639  NE1 TRP A 346     106.710  50.810 190.980  1.00  0.00           N
ATOM   2640  CE2 TRP A 346     105.370  50.530 191.080  1.00  0.00           C
ATOM   2641  CD2 TRP A 346     105.020  50.610 192.430  1.00  0.00           C
ATOM   2642  CE3 TRP A 346     103.740  50.390 192.870  1.00  0.00           C
ATOM   2643  CZ3 TRP A 346     102.780  50.220 191.890  1.00  0.00           C
ATOM   2644  CZ2 TRP A 346     104.430  50.290 190.120  1.00  0.00           C
ATOM   2645  CH2 TRP A 346     103.140  50.140 190.570  1.00  0.00           C
ATOM   2646  C   TRP A 346     105.530  49.120 195.840  1.00  0.00           C
ATOM   2647  O   TRP A 346     104.540  49.510 196.470  1.00  0.00           O
ATOM   2648  N   CYS A 347     105.570  47.830 195.490  1.00  0.00           N
ATOM   2649  CA  CYS A 347     104.560  46.880 195.840  1.00  0.00           C
ATOM   2650  CB  CYS A 347     103.950  46.180 194.620  1.00  0.00           C
ATOM   2651  SG  CYS A 347     102.850  47.290 193.680  1.00  0.00           S
ATOM   2652  C   CYS A 347     105.170  45.810 196.670  1.00  0.00           C
ATOM   2653  O   CYS A 347     105.770  44.930 196.060  1.00  0.00           O
ATOM   2654  N   PRO A 348     105.100  45.750 197.970  1.00  0.00           N
ATOM   2655  CD  PRO A 348     104.550  46.770 198.850  1.00  0.00           C
ATOM   2656  CA  PRO A 348     105.850  44.750 198.670  1.00  0.00           C
ATOM   2657  CB  PRO A 348     105.940  45.330 200.080  1.00  0.00           C
ATOM   2658  CG  PRO A 348     104.670  46.180 200.260  1.00  0.00           C
ATOM   2659  C   PRO A 348     105.170  43.420 198.660  1.00  0.00           C
ATOM   2660  O   PRO A 348     105.840  42.410 198.830  1.00  0.00           O
ATOM   2661  N   THR A 349     103.840  43.350 198.480  1.00  0.00           N
ATOM   2662  CA  THR A 349     103.080  42.160 198.250  1.00  0.00           C
ATOM   2663  CB  THR A 349     102.220  41.670 199.370  1.00  0.00           C
ATOM   2664  OG1 THR A 349     103.020  41.470 200.520  1.00  0.00           O
ATOM   2665  CG2 THR A 349     101.560  40.320 199.050  1.00  0.00           C
ATOM   2666  C   THR A 349     102.170  42.380 197.080  1.00  0.00           C
ATOM   2667  O   THR A 349     101.300  43.240 197.160  1.00  0.00           O
ATOM   2668  N   GLY A 350     102.360  41.700 195.940  1.00  0.00           N
ATOM   2669  CA  GLY A 350     101.600  41.810 194.740  1.00  0.00           C
ATOM   2670  C   GLY A 350     100.590  40.720 194.550  1.00  0.00           C
ATOM   2671  O   GLY A 350      99.980  40.600 193.500  1.00  0.00           O
ATOM   2672  N   PHE A 351     100.390  39.850 195.550  1.00  0.00           N
ATOM   2673  CA  PHE A 351      99.600  38.650 195.440  1.00  0.00           C
ATOM   2674  CB  PHE A 351     100.270  37.460 196.150  1.00  0.00           C
ATOM   2675  CG  PHE A 351     101.480  37.090 195.350  1.00  0.00           C
ATOM   2676  CD1 PHE A 351     102.730  37.470 195.780  1.00  0.00           C
ATOM   2677  CE1 PHE A 351     103.810  37.200 194.980  1.00  0.00           C
ATOM   2678  CZ  PHE A 351     103.690  36.530 193.790  1.00  0.00           C
ATOM   2679  CD2 PHE A 351     101.340  36.450 194.140  1.00  0.00           C
ATOM   2680  CE2 PHE A 351     102.440  36.140 193.380  1.00  0.00           C
ATOM   2681  C   PHE A 351      98.220  38.800 195.980  1.00  0.00           C
ATOM   2682  O   PHE A 351      97.970  39.130 197.140  1.00  0.00           O
ATOM   2683  N   LYS A 352      97.250  38.400 195.140  1.00  0.00           N
ATOM   2684  CA  LYS A 352      95.870  38.210 195.500  1.00  0.00           C
ATOM   2685  CB  LYS A 352      94.930  39.150 194.720  1.00  0.00           C
ATOM   2686  CG  LYS A 352      93.440  38.820 194.780  1.00  0.00           C
ATOM   2687  CD  LYS A 352      92.810  39.060 196.150  1.00  0.00           C
ATOM   2688  CE  LYS A 352      91.350  38.620 196.240  1.00  0.00           C
ATOM   2689  NZ  LYS A 352      90.870  38.910 197.610  1.00  0.00           N
ATOM   2690  C   LYS A 352      95.570  36.790 195.150  1.00  0.00           C
ATOM   2691  O   LYS A 352      95.770  36.390 194.000  1.00  0.00           O
ATOM   2692  N   VAL A 353      95.100  36.020 196.140  1.00  0.00           N
ATOM   2693  CA  VAL A 353      94.720  34.650 195.950  1.00  0.00           C
ATOM   2694  CB  VAL A 353      95.300  33.880 197.100  1.00  0.00           C
ATOM   2695  CG1 VAL A 353      95.080  32.370 196.900  1.00  0.00           C
ATOM   2696  CG2 VAL A 353      96.810  34.150 197.140  1.00  0.00           C
ATOM   2697  C   VAL A 353      93.240  34.480 195.870  1.00  0.00           C
ATOM   2698  O   VAL A 353      92.540  35.080 196.680  1.00  0.00           O
ATOM   2699  N   GLY A 354      92.690  33.650 194.960  1.00  0.00           N
ATOM   2700  CA  GLY A 354      91.340  33.170 194.910  1.00  0.00           C
ATOM   2701  C   GLY A 354      91.340  31.680 194.890  1.00  0.00           C
ATOM   2702  O   GLY A 354      92.240  31.030 194.360  1.00  0.00           O
ATOM   2703  N   ILE A 355      90.330  31.010 195.470  1.00  0.00           N
ATOM   2704  CA  ILE A 355      90.300  29.590 195.630  1.00  0.00           C
ATOM   2705  CB  ILE A 355      90.920  29.050 196.890  1.00  0.00           C
ATOM   2706  CG2 ILE A 355      90.820  27.510 196.830  1.00  0.00           C
ATOM   2707  CG1 ILE A 355      92.380  29.500 197.070  1.00  0.00           C
ATOM   2708  CD  ILE A 355      92.990  29.020 198.380  1.00  0.00           C
ATOM   2709  C   ILE A 355      88.850  29.270 195.570  1.00  0.00           C
ATOM   2710  O   ILE A 355      88.080  29.810 196.360  1.00  0.00           O
ATOM   2711  N   ASN A 356      88.470  28.360 194.650  1.00  0.00           N
ATOM   2712  CA  ASN A 356      87.130  27.940 194.400  1.00  0.00           C
ATOM   2713  CB  ASN A 356      86.660  28.550 193.070  1.00  0.00           C
ATOM   2714  CG  ASN A 356      85.170  28.350 192.890  1.00  0.00           C
ATOM   2715  OD1 ASN A 356      84.780  27.320 192.340  1.00  0.00           O
ATOM   2716  ND2 ASN A 356      84.350  29.290 193.430  1.00  0.00           N
ATOM   2717  C   ASN A 356      87.140  26.450 194.360  1.00  0.00           C
ATOM   2718  O   ASN A 356      88.110  25.850 193.900  1.00  0.00           O
ATOM   2719  N   TYR A 357      86.110  25.760 194.880  1.00  0.00           N
ATOM   2720  CA  TYR A 357      86.110  24.330 195.020  1.00  0.00           C
ATOM   2721  CB  TYR A 357      85.000  23.810 195.940  1.00  0.00           C
ATOM   2722  CG  TYR A 357      85.220  24.260 197.340  1.00  0.00           C
ATOM   2723  CD1 TYR A 357      86.310  23.860 198.070  1.00  0.00           C
ATOM   2724  CE1 TYR A 357      86.430  24.230 199.390  1.00  0.00           C
ATOM   2725  CZ  TYR A 357      85.500  25.070 199.940  1.00  0.00           C
ATOM   2726  OH  TYR A 357      85.680  25.430 201.300  1.00  0.00           O
ATOM   2727  CD2 TYR A 357      84.270  25.070 197.920  1.00  0.00           C
ATOM   2728  CE2 TYR A 357      84.410  25.510 199.220  1.00  0.00           C
ATOM   2729  C   TYR A 357      85.930  23.620 193.720  1.00  0.00           C
ATOM   2730  O   TYR A 357      86.470  22.530 193.510  1.00  0.00           O
ATOM   2731  N   GLN A 358      85.190  24.170 192.740  1.00  0.00           N
ATOM   2732  CA  GLN A 358      84.790  23.510 191.540  1.00  0.00           C
ATOM   2733  CB  GLN A 358      83.840  24.480 190.810  1.00  0.00           C
ATOM   2734  CG  GLN A 358      83.120  23.860 189.610  1.00  0.00           C
ATOM   2735  CD  GLN A 358      82.140  22.790 190.060  1.00  0.00           C
ATOM   2736  OE1 GLN A 358      81.640  22.820 191.180  1.00  0.00           O
ATOM   2737  NE2 GLN A 358      81.840  21.830 189.140  1.00  0.00           N
ATOM   2738  C   GLN A 358      85.890  23.110 190.620  1.00  0.00           C
ATOM   2739  O   GLN A 358      86.560  23.990 190.090  1.00  0.00           O
ATOM   2740  N   PRO A 359      86.180  21.870 190.320  1.00  0.00           N
ATOM   2741  CD  PRO A 359      85.500  20.700 190.860  1.00  0.00           C
ATOM   2742  CA  PRO A 359      87.200  21.520 189.380  1.00  0.00           C
ATOM   2743  CB  PRO A 359      87.430  20.020 189.490  1.00  0.00           C
ATOM   2744  CG  PRO A 359      86.140  19.500 190.150  1.00  0.00           C
ATOM   2745  C   PRO A 359      86.880  21.850 187.960  1.00  0.00           C
ATOM   2746  O   PRO A 359      85.700  22.100 187.740  1.00  0.00           O
ATOM   2747  N   PRO A 360      87.730  21.890 186.970  1.00  0.00           N
ATOM   2748  CD  PRO A 360      89.160  21.760 187.140  1.00  0.00           C
ATOM   2749  CA  PRO A 360      87.370  22.110 185.600  1.00  0.00           C
ATOM   2750  CB  PRO A 360      88.690  22.390 184.880  1.00  0.00           C
ATOM   2751  CG  PRO A 360      89.740  21.640 185.720  1.00  0.00           C
ATOM   2752  C   PRO A 360      86.590  20.960 185.050  1.00  0.00           C
ATOM   2753  O   PRO A 360      86.610  19.890 185.670  1.00  0.00           O
ATOM   2754  N   THR A 361      85.910  21.130 183.910  1.00  0.00           N
ATOM   2755  CA  THR A 361      85.100  20.120 183.310  1.00  0.00           C
ATOM   2756  CB  THR A 361      83.630  20.280 183.580  1.00  0.00           C
ATOM   2757  OG1 THR A 361      82.860  19.250 182.970  1.00  0.00           O
ATOM   2758  CG2 THR A 361      83.030  21.570 183.000  1.00  0.00           C
ATOM   2759  C   THR A 361      85.520  20.000 181.890  1.00  0.00           C
ATOM   2760  O   THR A 361      85.540  20.980 181.140  1.00  0.00           O
ATOM   2761  N   VAL A 362      85.940  18.780 181.500  1.00  0.00           N
ATOM   2762  CA  VAL A 362      86.370  18.530 180.160  1.00  0.00           C
ATOM   2763  CB  VAL A 362      87.110  17.250 179.910  1.00  0.00           C
ATOM   2764  CG1 VAL A 362      88.450  17.290 180.660  1.00  0.00           C
ATOM   2765  CG2 VAL A 362      86.310  15.960 180.200  1.00  0.00           C
ATOM   2766  C   VAL A 362      85.300  18.560 179.130  1.00  0.00           C
ATOM   2767  O   VAL A 362      84.160  18.130 179.330  1.00  0.00           O
ATOM   2768  N   VAL A 363      85.630  19.030 177.910  1.00  0.00           N
ATOM   2769  CA  VAL A 363      84.720  19.000 176.800  1.00  0.00           C
ATOM   2770  CB  VAL A 363      85.140  20.060 175.830  1.00  0.00           C
ATOM   2771  CG1 VAL A 363      84.120  20.070 174.670  1.00  0.00           C
ATOM   2772  CG2 VAL A 363      85.140  21.450 176.500  1.00  0.00           C
ATOM   2773  C   VAL A 363      84.670  17.680 176.110  1.00  0.00           C
ATOM   2774  O   VAL A 363      85.720  17.150 175.750  1.00  0.00           O
ATOM   2775  N   PRO A 364      83.550  17.090 175.810  1.00  0.00           N
ATOM   2776  CD  PRO A 364      82.280  17.390 176.450  1.00  0.00           C
ATOM   2777  CA  PRO A 364      83.470  15.970 174.920  1.00  0.00           C
ATOM   2778  CB  PRO A 364      81.980  15.610 174.900  1.00  0.00           C
ATOM   2779  CG  PRO A 364      81.410  16.150 176.220  1.00  0.00           C
ATOM   2780  C   PRO A 364      84.020  16.280 173.570  1.00  0.00           C
ATOM   2781  O   PRO A 364      83.500  17.170 172.910  1.00  0.00           O
ATOM   2782  N   GLY A 365      85.060  15.540 173.140  1.00  0.00           N
ATOM   2783  CA  GLY A 365      85.680  15.800 171.880  1.00  0.00           C
ATOM   2784  C   GLY A 365      86.700  16.880 171.930  1.00  0.00           C
ATOM   2785  O   GLY A 365      87.230  17.390 170.940  1.00  0.00           O
ATOM   2786  N   GLY A 366      87.020  17.300 173.170  1.00  0.00           N
ATOM   2787  CA  GLY A 366      88.000  18.300 173.490  1.00  0.00           C
ATOM   2788  C   GLY A 366      89.410  17.880 173.260  1.00  0.00           C
ATOM   2789  O   GLY A 366      89.720  16.810 172.730  1.00  0.00           O
ATOM   2790  N   ASP A 367      90.310  18.740 173.760  1.00  0.00           N
ATOM   2791  CA  ASP A 367      91.720  18.630 173.580  1.00  0.00           C
ATOM   2792  CB  ASP A 367      92.330  19.860 172.890  1.00  0.00           C
ATOM   2793  CG  ASP A 367      91.470  20.330 171.730  1.00  0.00           C
ATOM   2794  OD1 ASP A 367      91.250  19.460 170.840  1.00  0.00           O
ATOM   2795  OD2 ASP A 367      90.980  21.490 171.670  1.00  0.00           O
ATOM   2796  C   ASP A 367      92.370  18.450 174.910  1.00  0.00           C
ATOM   2797  O   ASP A 367      93.190  17.560 175.130  1.00  0.00           O
ATOM   2798  N   LEU A 368      92.040  19.260 175.930  1.00  0.00           N
ATOM   2799  CA  LEU A 368      92.560  19.250 177.260  1.00  0.00           C
ATOM   2800  CB  LEU A 368      92.330  20.650 177.850  1.00  0.00           C
ATOM   2801  CG  LEU A 368      93.030  20.990 179.180  1.00  0.00           C
ATOM   2802  CD1 LEU A 368      94.550  20.800 179.080  1.00  0.00           C
ATOM   2803  CD2 LEU A 368      92.730  22.460 179.500  1.00  0.00           C
ATOM   2804  C   LEU A 368      91.900  18.200 178.090  1.00  0.00           C
ATOM   2805  O   LEU A 368      90.710  17.920 177.960  1.00  0.00           O
ATOM   2806  N   ALA A 369      92.710  17.520 178.920  1.00  0.00           N
ATOM   2807  CA  ALA A 369      92.360  16.470 179.820  1.00  0.00           C
ATOM   2808  CB  ALA A 369      93.570  15.530 179.980  1.00  0.00           C
ATOM   2809  C   ALA A 369      91.860  16.940 181.140  1.00  0.00           C
ATOM   2810  O   ALA A 369      91.950  18.100 181.540  1.00  0.00           O
ATOM   2811  N   LYS A 370      91.240  15.980 181.840  1.00  0.00           N
ATOM   2812  CA  LYS A 370      90.660  16.040 183.150  1.00  0.00           C
ATOM   2813  CB  LYS A 370      89.670  14.880 183.310  1.00  0.00           C
ATOM   2814  CG  LYS A 370      88.870  14.950 184.610  1.00  0.00           C
ATOM   2815  CD  LYS A 370      87.890  13.790 184.780  1.00  0.00           C
ATOM   2816  CE  LYS A 370      88.500  12.440 185.180  1.00  0.00           C
ATOM   2817  NZ  LYS A 370      87.410  11.470 185.430  1.00  0.00           N
ATOM   2818  C   LYS A 370      91.690  15.990 184.230  1.00  0.00           C
ATOM   2819  O   LYS A 370      92.500  15.070 184.280  1.00  0.00           O
ATOM   2820  N   VAL A 371      91.660  16.900 185.220  1.00  0.00           N
ATOM   2821  CA  VAL A 371      92.540  17.120 186.320  1.00  0.00           C
ATOM   2822  CB  VAL A 371      93.580  18.190 186.150  1.00  0.00           C
ATOM   2823  CG1 VAL A 371      94.530  17.790 185.000  1.00  0.00           C
ATOM   2824  CG2 VAL A 371      93.020  19.580 185.820  1.00  0.00           C
ATOM   2825  C   VAL A 371      91.710  17.530 187.490  1.00  0.00           C
ATOM   2826  O   VAL A 371      90.630  18.100 187.370  1.00  0.00           O
ATOM   2827  N   GLN A 372      92.230  17.310 188.710  1.00  0.00           N
ATOM   2828  CA  GLN A 372      91.560  17.600 189.940  1.00  0.00           C
ATOM   2829  CB  GLN A 372      92.140  16.710 191.050  1.00  0.00           C
ATOM   2830  CG  GLN A 372      92.030  15.200 190.790  1.00  0.00           C
ATOM   2831  CD  GLN A 372      92.920  14.490 191.800  1.00  0.00           C
ATOM   2832  OE1 GLN A 372      92.390  13.830 192.690  1.00  0.00           O
ATOM   2833  NE2 GLN A 372      94.270  14.610 191.760  1.00  0.00           N
ATOM   2834  C   GLN A 372      91.740  19.010 190.370  1.00  0.00           C
ATOM   2835  O   GLN A 372      90.970  19.490 191.200  1.00  0.00           O
ATOM   2836  N   ARG A 373      92.710  19.750 189.810  1.00  0.00           N
ATOM   2837  CA  ARG A 373      93.010  21.090 190.220  1.00  0.00           C
ATOM   2838  CB  ARG A 373      93.940  21.090 191.450  1.00  0.00           C
ATOM   2839  CG  ARG A 373      95.000  19.990 191.410  1.00  0.00           C
ATOM   2840  CD  ARG A 373      96.090  20.130 192.470  1.00  0.00           C
ATOM   2841  NE  ARG A 373      96.630  18.770 192.730  1.00  0.00           N
ATOM   2842  CZ  ARG A 373      96.190  17.920 193.710  1.00  0.00           C
ATOM   2843  NH1 ARG A 373      95.110  18.280 194.460  1.00  0.00           N
ATOM   2844  NH2 ARG A 373      96.820  16.730 193.900  1.00  0.00           N
ATOM   2845  C   ARG A 373      93.660  21.800 189.080  1.00  0.00           C
ATOM   2846  O   ARG A 373      94.450  21.200 188.360  1.00  0.00           O
ATOM   2847  N   ALA A 374      93.360  23.100 188.950  1.00  0.00           N
ATOM   2848  CA  ALA A 374      93.880  23.950 187.920  1.00  0.00           C
ATOM   2849  CB  ALA A 374      92.990  23.810 186.680  1.00  0.00           C
ATOM   2850  C   ALA A 374      93.930  25.390 188.330  1.00  0.00           C
ATOM   2851  O   ALA A 374      93.490  25.820 189.390  1.00  0.00           O
ATOM   2852  N   VAL A 375      94.700  26.180 187.550  1.00  0.00           N
ATOM   2853  CA  VAL A 375      95.090  27.510 187.900  1.00  0.00           C
ATOM   2854  CB  VAL A 375      96.540  27.600 188.250  1.00  0.00           C
ATOM   2855  CG1 VAL A 375      96.890  28.950 188.890  1.00  0.00           C
ATOM   2856  CG2 VAL A 375      96.850  26.530 189.320  1.00  0.00           C
ATOM   2857  C   VAL A 375      94.880  28.430 186.750  1.00  0.00           C
ATOM   2858  O   VAL A 375      95.150  28.090 185.600  1.00  0.00           O
ATOM   2859  N   CYS A 376      94.450  29.670 187.040  1.00  0.00           N
ATOM   2860  CA  CYS A 376      94.510  30.760 186.120  1.00  0.00           C
ATOM   2861  CB  CYS A 376      93.130  31.320 185.730  1.00  0.00           C
ATOM   2862  SG  CYS A 376      93.200  32.460 184.320  1.00  0.00           S
ATOM   2863  C   CYS A 376      95.310  31.820 186.810  1.00  0.00           C
ATOM   2864  O   CYS A 376      95.010  32.200 187.930  1.00  0.00           O
ATOM   2865  N   MET A 377      96.380  32.350 186.200  1.00  0.00           N
ATOM   2866  CA  MET A 377      97.270  33.270 186.840  1.00  0.00           C
ATOM   2867  CB  MET A 377      98.680  32.700 187.030  1.00  0.00           C
ATOM   2868  CG  MET A 377      99.630  33.480 187.940  1.00  0.00           C
ATOM   2869  SD  MET A 377     100.370  35.010 187.280  1.00  0.00           S
ATOM   2870  CE  MET A 377     101.590  34.000 186.390  1.00  0.00           C
ATOM   2871  C   MET A 377      97.320  34.470 185.960  1.00  0.00           C
ATOM   2872  O   MET A 377      97.680  34.380 184.790  1.00  0.00           O
ATOM   2873  N   LEU A 378      96.970  35.650 186.510  1.00  0.00           N
ATOM   2874  CA  LEU A 378      96.950  36.880 185.770  1.00  0.00           C
ATOM   2875  CB  LEU A 378      95.550  37.500 185.860  1.00  0.00           C
ATOM   2876  CG  LEU A 378      94.400  36.610 185.350  1.00  0.00           C
ATOM   2877  CD1 LEU A 378      93.640  35.890 186.480  1.00  0.00           C
ATOM   2878  CD2 LEU A 378      93.420  37.470 184.540  1.00  0.00           C
ATOM   2879  C   LEU A 378      97.870  37.910 186.320  1.00  0.00           C
ATOM   2880  O   LEU A 378      97.780  38.360 187.460  1.00  0.00           O
ATOM   2881  N   SER A 379      98.890  38.310 185.530  1.00  0.00           N
ATOM   2882  CA  SER A 379      99.930  39.180 185.970  1.00  0.00           C
ATOM   2883  CB  SER A 379     101.300  38.490 185.800  1.00  0.00           C
ATOM   2884  OG  SER A 379     101.500  37.960 184.490  1.00  0.00           O
ATOM   2885  C   SER A 379      99.910  40.500 185.280  1.00  0.00           C
ATOM   2886  O   SER A 379      99.600  40.610 184.090  1.00  0.00           O
ATOM   2887  N   ASN A 380     100.170  41.580 186.040  1.00  0.00           N
ATOM   2888  CA  ASN A 380     100.330  42.900 185.510  1.00  0.00           C
ATOM   2889  CB  ASN A 380      99.520  43.850 186.400  1.00  0.00           C
ATOM   2890  CG  ASN A 380      99.320  45.120 185.600  1.00  0.00           C
ATOM   2891  OD1 ASN A 380      99.830  45.280 184.490  1.00  0.00           O
ATOM   2892  ND2 ASN A 380      98.560  46.110 186.150  1.00  0.00           N
ATOM   2893  C   ASN A 380     101.790  43.180 185.650  1.00  0.00           C
ATOM   2894  O   ASN A 380     102.360  43.130 186.740  1.00  0.00           O
ATOM   2895  N   THR A 381     102.470  43.320 184.500  1.00  0.00           N
ATOM   2896  CA  THR A 381     103.880  43.490 184.370  1.00  0.00           C
ATOM   2897  CB  THR A 381     104.630  42.270 183.930  1.00  0.00           C
ATOM   2898  OG1 THR A 381     106.000  42.490 183.650  1.00  0.00           O
ATOM   2899  CG2 THR A 381     104.040  41.550 182.700  1.00  0.00           C
ATOM   2900  C   THR A 381     104.120  44.580 183.380  1.00  0.00           C
ATOM   2901  O   THR A 381     103.310  44.800 182.490  1.00  0.00           O
ATOM   2902  N   THR A 382     105.240  45.320 183.530  1.00  0.00           N
ATOM   2903  CA  THR A 382     105.700  46.300 182.590  1.00  0.00           C
ATOM   2904  CB  THR A 382     106.810  47.130 183.160  1.00  0.00           C
ATOM   2905  OG1 THR A 382     107.830  46.330 183.750  1.00  0.00           O
ATOM   2906  CG2 THR A 382     106.290  48.100 184.240  1.00  0.00           C
ATOM   2907  C   THR A 382     106.220  45.720 181.330  1.00  0.00           C
ATOM   2908  O   THR A 382     106.410  46.420 180.330  1.00  0.00           O
ATOM   2909  N   ALA A 383     106.460  44.400 181.290  1.00  0.00           N
ATOM   2910  CA  ALA A 383     107.020  43.660 180.200  1.00  0.00           C
ATOM   2911  CB  ALA A 383     107.270  42.230 180.680  1.00  0.00           C
ATOM   2912  C   ALA A 383     106.240  43.590 178.930  1.00  0.00           C
ATOM   2913  O   ALA A 383     106.710  43.200 177.870  1.00  0.00           O
ATOM   2914  N   ILE A 384     104.960  44.010 179.000  1.00  0.00           N
ATOM   2915  CA  ILE A 384     104.070  43.920 177.880  1.00  0.00           C
ATOM   2916  CB  ILE A 384     102.640  44.000 178.350  1.00  0.00           C
ATOM   2917  CG2 ILE A 384     102.340  45.400 178.920  1.00  0.00           C
ATOM   2918  CG1 ILE A 384     101.660  43.630 177.230  1.00  0.00           C
ATOM   2919  CD  ILE A 384     100.200  43.550 177.680  1.00  0.00           C
ATOM   2920  C   ILE A 384     104.340  44.980 176.870  1.00  0.00           C
ATOM   2921  O   ILE A 384     103.980  44.840 175.700  1.00  0.00           O
ATOM   2922  N   ALA A 385     105.060  46.030 177.300  1.00  0.00           N
ATOM   2923  CA  ALA A 385     105.350  47.170 176.490  1.00  0.00           C
ATOM   2924  CB  ALA A 385     105.870  48.290 177.420  1.00  0.00           C
ATOM   2925  C   ALA A 385     106.210  46.970 175.290  1.00  0.00           C
ATOM   2926  O   ALA A 385     106.270  47.810 174.400  1.00  0.00           O
ATOM   2927  N   GLU A 386     106.850  45.800 175.100  1.00  0.00           N
ATOM   2928  CA  GLU A 386     107.630  45.510 173.940  1.00  0.00           C
ATOM   2929  CB  GLU A 386     108.680  44.400 174.100  1.00  0.00           C
ATOM   2930  CG  GLU A 386     108.130  43.060 174.570  1.00  0.00           C
ATOM   2931  CD  GLU A 386     109.230  42.010 174.600  1.00  0.00           C
ATOM   2932  OE1 GLU A 386     109.540  41.510 175.710  1.00  0.00           O
ATOM   2933  OE2 GLU A 386     109.800  41.660 173.530  1.00  0.00           O
ATOM   2934  C   GLU A 386     106.770  45.160 172.770  1.00  0.00           C
ATOM   2935  O   GLU A 386     107.090  45.470 171.630  1.00  0.00           O
ATOM   2936  N   ALA A 387     105.590  44.550 172.990  1.00  0.00           N
ATOM   2937  CA  ALA A 387     104.680  44.240 171.930  1.00  0.00           C
ATOM   2938  CB  ALA A 387     103.660  43.220 172.460  1.00  0.00           C
ATOM   2939  C   ALA A 387     103.990  45.410 171.320  1.00  0.00           C
ATOM   2940  O   ALA A 387     103.670  45.450 170.130  1.00  0.00           O
ATOM   2941  N   TRP A 388     103.830  46.490 172.100  1.00  0.00           N
ATOM   2942  CA  TRP A 388     103.290  47.770 171.720  1.00  0.00           C
ATOM   2943  CB  TRP A 388     102.940  48.550 173.000  1.00  0.00           C
ATOM   2944  CG  TRP A 388     101.880  47.860 173.820  1.00  0.00           C
ATOM   2945  CD1 TRP A 388     101.130  46.740 173.570  1.00  0.00           C
ATOM   2946  NE1 TRP A 388     100.220  46.550 174.570  1.00  0.00           N
ATOM   2947  CE2 TRP A 388     100.410  47.530 175.510  1.00  0.00           C
ATOM   2948  CD2 TRP A 388     101.490  48.320 175.130  1.00  0.00           C
ATOM   2949  CE3 TRP A 388     101.970  49.300 175.950  1.00  0.00           C
ATOM   2950  CZ3 TRP A 388     101.360  49.470 177.170  1.00  0.00           C
ATOM   2951  CZ2 TRP A 388      99.800  47.730 176.720  1.00  0.00           C
ATOM   2952  CH2 TRP A 388     100.280  48.710 177.560  1.00  0.00           C
ATOM   2953  C   TRP A 388     104.280  48.560 170.940  1.00  0.00           C
ATOM   2954  O   TRP A 388     103.940  49.120 169.900  1.00  0.00           O
ATOM   2955  N   ALA A 389     105.550  48.580 171.370  1.00  0.00           N
ATOM   2956  CA  ALA A 389     106.630  49.220 170.690  1.00  0.00           C
ATOM   2957  CB  ALA A 389     107.910  48.890 171.480  1.00  0.00           C
ATOM   2958  C   ALA A 389     106.860  48.800 169.280  1.00  0.00           C
ATOM   2959  O   ALA A 389     106.970  49.600 168.360  1.00  0.00           O
ATOM   2960  N   ARG A 390     106.800  47.470 169.060  1.00  0.00           N
ATOM   2961  CA  ARG A 390     106.880  46.930 167.730  1.00  0.00           C
ATOM   2962  CB  ARG A 390     107.170  45.420 167.690  1.00  0.00           C
ATOM   2963  CG  ARG A 390     106.100  44.500 168.290  1.00  0.00           C
ATOM   2964  CD  ARG A 390     106.280  43.020 167.920  1.00  0.00           C
ATOM   2965  NE  ARG A 390     107.470  42.560 168.690  1.00  0.00           N
ATOM   2966  CZ  ARG A 390     108.670  42.120 168.230  1.00  0.00           C
ATOM   2967  NH1 ARG A 390     108.980  42.030 166.900  1.00  0.00           N
ATOM   2968  NH2 ARG A 390     109.590  41.710 169.150  1.00  0.00           N
ATOM   2969  C   ARG A 390     105.660  47.200 166.930  1.00  0.00           C
ATOM   2970  O   ARG A 390     105.770  47.290 165.710  1.00  0.00           O
ATOM   2971  N   LEU A 391     104.460  47.360 167.520  1.00  0.00           N
ATOM   2972  CA  LEU A 391     103.270  47.590 166.770  1.00  0.00           C
ATOM   2973  CB  LEU A 391     102.030  47.320 167.650  1.00  0.00           C
ATOM   2974  CG  LEU A 391     100.760  47.010 166.850  1.00  0.00           C
ATOM   2975  CD1 LEU A 391     100.870  45.830 165.860  1.00  0.00           C
ATOM   2976  CD2 LEU A 391      99.620  46.710 167.840  1.00  0.00           C
ATOM   2977  C   LEU A 391     103.170  49.010 166.330  1.00  0.00           C
ATOM   2978  O   LEU A 391     102.780  49.310 165.200  1.00  0.00           O
ATOM   2979  N   ASP A 392     103.610  49.970 167.160  1.00  0.00           N
ATOM   2980  CA  ASP A 392     103.870  51.340 166.810  1.00  0.00           C
ATOM   2981  CB  ASP A 392     104.300  52.010 168.120  1.00  0.00           C
ATOM   2982  CG  ASP A 392     103.070  52.570 168.810  1.00  0.00           C
ATOM   2983  OD1 ASP A 392     102.090  52.960 168.200  1.00  0.00           O
ATOM   2984  OD2 ASP A 392     103.090  52.560 170.210  1.00  0.00           O
ATOM   2985  C   ASP A 392     104.950  51.450 165.790  1.00  0.00           C
ATOM   2986  O   ASP A 392     104.970  52.390 164.990  1.00  0.00           O
ATOM   2987  N   HIS A 393     105.910  50.510 165.730  1.00  0.00           N
ATOM   2988  CA  HIS A 393     106.990  50.510 164.790  1.00  0.00           C
ATOM   2989  CB  HIS A 393     108.140  49.600 165.250  1.00  0.00           C
ATOM   2990  ND1 HIS A 393     110.230  50.810 164.470  1.00  0.00           N
ATOM   2991  CG  HIS A 393     109.400  49.710 164.440  1.00  0.00           C
ATOM   2992  CE1 HIS A 393     111.340  50.470 163.760  1.00  0.00           C
ATOM   2993  NE2 HIS A 393     111.300  49.230 163.300  1.00  0.00           N
ATOM   2994  CD2 HIS A 393     110.060  48.770 163.710  1.00  0.00           C
ATOM   2995  C   HIS A 393     106.550  50.130 163.420  1.00  0.00           C
ATOM   2996  O   HIS A 393     107.000  50.750 162.470  1.00  0.00           O
ATOM   2997  N   LYS A 394     105.620  49.160 163.310  1.00  0.00           N
ATOM   2998  CA  LYS A 394     104.970  48.740 162.110  1.00  0.00           C
ATOM   2999  CB  LYS A 394     104.170  47.470 162.410  1.00  0.00           C
ATOM   3000  CG  LYS A 394     105.030  46.230 162.640  1.00  0.00           C
ATOM   3001  CD  LYS A 394     104.210  44.960 162.870  1.00  0.00           C
ATOM   3002  CE  LYS A 394     105.030  43.680 163.060  1.00  0.00           C
ATOM   3003  NZ  LYS A 394     104.110  42.570 163.380  1.00  0.00           N
ATOM   3004  C   LYS A 394     104.070  49.800 161.580  1.00  0.00           C
ATOM   3005  O   LYS A 394     104.060  50.020 160.370  1.00  0.00           O
ATOM   3006  N   PHE A 395     103.330  50.540 162.430  1.00  0.00           N
ATOM   3007  CA  PHE A 395     102.440  51.590 162.090  1.00  0.00           C
ATOM   3008  CB  PHE A 395     101.830  52.140 163.390  1.00  0.00           C
ATOM   3009  CG  PHE A 395     100.840  53.200 163.070  1.00  0.00           C
ATOM   3010  CD1 PHE A 395     101.230  54.520 162.970  1.00  0.00           C
ATOM   3011  CE1 PHE A 395     100.320  55.500 162.660  1.00  0.00           C
ATOM   3012  CZ  PHE A 395      99.030  55.170 162.310  1.00  0.00           C
ATOM   3013  CD2 PHE A 395      99.530  52.880 162.780  1.00  0.00           C
ATOM   3014  CE2 PHE A 395      98.650  53.850 162.380  1.00  0.00           C
ATOM   3015  C   PHE A 395     103.160  52.690 161.380  1.00  0.00           C
ATOM   3016  O   PHE A 395     102.770  53.110 160.290  1.00  0.00           O
ATOM   3017  N   ASP A 396     104.270  53.150 161.990  1.00  0.00           N
ATOM   3018  CA  ASP A 396     105.060  54.240 161.500  1.00  0.00           C
ATOM   3019  CB  ASP A 396     106.260  54.390 162.450  1.00  0.00           C
ATOM   3020  CG  ASP A 396     105.860  55.120 163.730  1.00  0.00           C
ATOM   3021  OD1 ASP A 396     104.680  55.560 163.890  1.00  0.00           O
ATOM   3022  OD2 ASP A 396     106.750  55.310 164.590  1.00  0.00           O
ATOM   3023  C   ASP A 396     105.630  53.990 160.150  1.00  0.00           C
ATOM   3024  O   ASP A 396     105.740  54.890 159.320  1.00  0.00           O
ATOM   3025  N   LEU A 397     106.000  52.730 159.840  1.00  0.00           N
ATOM   3026  CA  LEU A 397     106.620  52.310 158.620  1.00  0.00           C
ATOM   3027  CB  LEU A 397     107.080  50.860 158.800  1.00  0.00           C
ATOM   3028  CG  LEU A 397     107.940  50.280 157.670  1.00  0.00           C
ATOM   3029  CD1 LEU A 397     109.190  51.120 157.360  1.00  0.00           C
ATOM   3030  CD2 LEU A 397     108.230  48.790 157.950  1.00  0.00           C
ATOM   3031  C   LEU A 397     105.690  52.440 157.460  1.00  0.00           C
ATOM   3032  O   LEU A 397     106.090  52.890 156.390  1.00  0.00           O
ATOM   3033  N   MET A 398     104.390  52.110 157.630  1.00  0.00           N
ATOM   3034  CA  MET A 398     103.440  52.220 156.570  1.00  0.00           C
ATOM   3035  CB  MET A 398     102.270  51.240 156.760  1.00  0.00           C
ATOM   3036  CG  MET A 398     102.640  49.810 156.350  1.00  0.00           C
ATOM   3037  SD  MET A 398     101.280  48.600 156.300  1.00  0.00           S
ATOM   3038  CE  MET A 398     101.180  48.470 158.110  1.00  0.00           C
ATOM   3039  C   MET A 398     102.870  53.580 156.420  1.00  0.00           C
ATOM   3040  O   MET A 398     102.640  54.110 155.340  1.00  0.00           O
ATOM   3041  N   TYR A 399     102.720  54.280 157.570  1.00  0.00           N
ATOM   3042  CA  TYR A 399     102.180  55.600 157.610  1.00  0.00           C
ATOM   3043  CB  TYR A 399     101.780  55.920 159.060  1.00  0.00           C
ATOM   3044  CG  TYR A 399     101.040  57.210 159.130  1.00  0.00           C
ATOM   3045  CD1 TYR A 399      99.740  57.250 158.680  1.00  0.00           C
ATOM   3046  CE1 TYR A 399      99.040  58.440 158.740  1.00  0.00           C
ATOM   3047  CZ  TYR A 399      99.680  59.570 159.200  1.00  0.00           C
ATOM   3048  OH  TYR A 399      99.000  60.800 159.120  1.00  0.00           O
ATOM   3049  CD2 TYR A 399     101.680  58.330 159.610  1.00  0.00           C
ATOM   3050  CE2 TYR A 399     100.980  59.510 159.650  1.00  0.00           C
ATOM   3051  C   TYR A 399     103.100  56.610 157.010  1.00  0.00           C
ATOM   3052  O   TYR A 399     102.670  57.620 156.460  1.00  0.00           O
ATOM   3053  N   ALA A 400     104.410  56.280 156.970  1.00  0.00           N
ATOM   3054  CA  ALA A 400     105.380  57.120 156.330  1.00  0.00           C
ATOM   3055  CB  ALA A 400     106.770  56.480 156.560  1.00  0.00           C
ATOM   3056  C   ALA A 400     105.180  57.240 154.860  1.00  0.00           C
ATOM   3057  O   ALA A 400     105.510  58.260 154.270  1.00  0.00           O
ATOM   3058  N   LYS A 401     104.610  56.220 154.200  1.00  0.00           N
ATOM   3059  CA  LYS A 401     104.260  56.340 152.810  1.00  0.00           C
ATOM   3060  CB  LYS A 401     104.440  54.940 152.210  1.00  0.00           C
ATOM   3061  CG  LYS A 401     105.880  54.440 152.160  1.00  0.00           C
ATOM   3062  CD  LYS A 401     106.770  55.090 151.100  1.00  0.00           C
ATOM   3063  CE  LYS A 401     108.190  54.530 150.970  1.00  0.00           C
ATOM   3064  NZ  LYS A 401     108.870  54.730 152.260  1.00  0.00           N
ATOM   3065  C   LYS A 401     102.910  56.900 152.550  1.00  0.00           C
ATOM   3066  O   LYS A 401     102.510  57.120 151.410  1.00  0.00           O
ATOM   3067  N   ARG A 402     102.150  57.100 153.640  1.00  0.00           N
ATOM   3068  CA  ARG A 402     100.750  57.380 153.650  1.00  0.00           C
ATOM   3069  CB  ARG A 402     100.430  58.790 153.110  1.00  0.00           C
ATOM   3070  CG  ARG A 402     101.000  59.940 153.930  1.00  0.00           C
ATOM   3071  CD  ARG A 402     100.360  60.050 155.320  1.00  0.00           C
ATOM   3072  NE  ARG A 402     100.860  61.340 155.850  1.00  0.00           N
ATOM   3073  CZ  ARG A 402     102.050  61.510 156.520  1.00  0.00           C
ATOM   3074  NH1 ARG A 402     102.810  60.420 156.840  1.00  0.00           N
ATOM   3075  NH2 ARG A 402     102.410  62.750 156.930  1.00  0.00           N
ATOM   3076  C   ARG A 402      99.890  56.320 153.040  1.00  0.00           C
ATOM   3077  O   ARG A 402      98.880  56.570 152.390  1.00  0.00           O
ATOM   3078  N   ALA A 403     100.280  55.040 153.130  1.00  0.00           N
ATOM   3079  CA  ALA A 403      99.660  53.950 152.430  1.00  0.00           C
ATOM   3080  CB  ALA A 403     100.590  52.730 152.360  1.00  0.00           C
ATOM   3081  C   ALA A 403      98.420  53.470 153.090  1.00  0.00           C
ATOM   3082  O   ALA A 403      98.310  53.480 154.320  1.00  0.00           O
ATOM   3083  N   PHE A 404      97.400  53.110 152.290  1.00  0.00           N
ATOM   3084  CA  PHE A 404      96.120  52.640 152.740  1.00  0.00           C
ATOM   3085  CB  PHE A 404      96.160  51.500 153.770  1.00  0.00           C
ATOM   3086  CG  PHE A 404      96.910  50.340 153.210  1.00  0.00           C
ATOM   3087  CD1 PHE A 404      96.290  49.570 152.240  1.00  0.00           C
ATOM   3088  CE1 PHE A 404      96.910  48.470 151.690  1.00  0.00           C
ATOM   3089  CZ  PHE A 404      98.180  48.190 152.140  1.00  0.00           C
ATOM   3090  CD2 PHE A 404      98.170  50.040 153.640  1.00  0.00           C
ATOM   3091  CE2 PHE A 404      98.810  48.950 153.100  1.00  0.00           C
ATOM   3092  C   PHE A 404      95.180  53.650 153.320  1.00  0.00           C
ATOM   3093  O   PHE A 404      93.990  53.370 153.430  1.00  0.00           O
ATOM   3094  N   VAL A 405      95.620  54.870 153.660  1.00  0.00           N
ATOM   3095  CA  VAL A 405      94.890  55.940 154.250  1.00  0.00           C
ATOM   3096  CB  VAL A 405      95.800  57.110 154.500  1.00  0.00           C
ATOM   3097  CG1 VAL A 405      95.090  58.260 155.230  1.00  0.00           C
ATOM   3098  CG2 VAL A 405      97.020  56.610 155.290  1.00  0.00           C
ATOM   3099  C   VAL A 405      93.700  56.410 153.490  1.00  0.00           C
ATOM   3100  O   VAL A 405      92.660  56.780 154.040  1.00  0.00           O
ATOM   3101  N   HIS A 406      93.800  56.380 152.150  1.00  0.00           N
ATOM   3102  CA  HIS A 406      92.730  56.620 151.230  1.00  0.00           C
ATOM   3103  CB  HIS A 406      93.260  56.460 149.790  1.00  0.00           C
ATOM   3104  ND1 HIS A 406      92.370  54.540 148.400  1.00  0.00           N
ATOM   3105  CG  HIS A 406      93.330  55.070 149.240  1.00  0.00           C
ATOM   3106  CE1 HIS A 406      92.800  53.320 148.140  1.00  0.00           C
ATOM   3107  NE2 HIS A 406      93.990  53.040 148.730  1.00  0.00           N
ATOM   3108  CD2 HIS A 406      94.330  54.170 149.440  1.00  0.00           C
ATOM   3109  C   HIS A 406      91.450  55.880 151.390  1.00  0.00           C
ATOM   3110  O   HIS A 406      90.350  56.370 151.150  1.00  0.00           O
ATOM   3111  N   TRP A 407      91.560  54.660 151.950  1.00  0.00           N
ATOM   3112  CA  TRP A 407      90.390  53.900 152.260  1.00  0.00           C
ATOM   3113  CB  TRP A 407      90.660  52.410 152.500  1.00  0.00           C
ATOM   3114  CG  TRP A 407      91.180  51.640 151.310  1.00  0.00           C
ATOM   3115  CD1 TRP A 407      92.420  51.120 151.080  1.00  0.00           C
ATOM   3116  NE1 TRP A 407      92.460  50.420 149.910  1.00  0.00           N
ATOM   3117  CE2 TRP A 407      91.210  50.470 149.340  1.00  0.00           C
ATOM   3118  CD2 TRP A 407      90.380  51.200 150.190  1.00  0.00           C
ATOM   3119  CE3 TRP A 407      89.050  51.360 149.930  1.00  0.00           C
ATOM   3120  CZ3 TRP A 407      88.520  50.790 148.790  1.00  0.00           C
ATOM   3121  CZ2 TRP A 407      90.650  49.850 148.250  1.00  0.00           C
ATOM   3122  CH2 TRP A 407      89.320  50.030 147.970  1.00  0.00           C
ATOM   3123  C   TRP A 407      89.660  54.330 153.480  1.00  0.00           C
ATOM   3124  O   TRP A 407      88.440  54.170 153.600  1.00  0.00           O
ATOM   3125  N   TYR A 408      90.340  55.000 154.430  1.00  0.00           N
ATOM   3126  CA  TYR A 408      89.760  55.410 155.670  1.00  0.00           C
ATOM   3127  CB  TYR A 408      90.800  55.530 156.800  1.00  0.00           C
ATOM   3128  CG  TYR A 408      91.300  54.180 157.210  1.00  0.00           C
ATOM   3129  CD1 TYR A 408      92.160  53.480 156.390  1.00  0.00           C
ATOM   3130  CE1 TYR A 408      92.620  52.240 156.760  1.00  0.00           C
ATOM   3131  CZ  TYR A 408      92.270  51.660 157.950  1.00  0.00           C
ATOM   3132  OH  TYR A 408      92.800  50.410 158.330  1.00  0.00           O
ATOM   3133  CD2 TYR A 408      90.980  53.620 158.420  1.00  0.00           C
ATOM   3134  CE2 TYR A 408      91.450  52.380 158.790  1.00  0.00           C
ATOM   3135  C   TYR A 408      89.140  56.740 155.430  1.00  0.00           C
ATOM   3136  O   TYR A 408      88.030  57.010 155.880  1.00  0.00           O
ATOM   3137  N   VAL A 409      89.820  57.560 154.610  1.00  0.00           N
ATOM   3138  CA  VAL A 409      89.410  58.890 154.260  1.00  0.00           C
ATOM   3139  CB  VAL A 409      90.500  59.700 153.620  1.00  0.00           C
ATOM   3140  CG1 VAL A 409      90.000  61.070 153.120  1.00  0.00           C
ATOM   3141  CG2 VAL A 409      91.540  59.930 154.730  1.00  0.00           C
ATOM   3142  C   VAL A 409      88.150  58.890 153.460  1.00  0.00           C
ATOM   3143  O   VAL A 409      87.280  59.740 153.610  1.00  0.00           O
ATOM   3144  N   GLY A 410      87.950  57.820 152.670  1.00  0.00           N
ATOM   3145  CA  GLY A 410      86.780  57.570 151.880  1.00  0.00           C
ATOM   3146  C   GLY A 410      85.580  57.100 152.640  1.00  0.00           C
ATOM   3147  O   GLY A 410      84.470  57.120 152.130  1.00  0.00           O
ATOM   3148  N   GLU A 411      85.720  56.800 153.950  1.00  0.00           N
ATOM   3149  CA  GLU A 411      84.620  56.580 154.830  1.00  0.00           C
ATOM   3150  CB  GLU A 411      84.890  55.440 155.830  1.00  0.00           C
ATOM   3151  CG  GLU A 411      85.150  54.080 155.170  1.00  0.00           C
ATOM   3152  CD  GLU A 411      83.940  53.720 154.320  1.00  0.00           C
ATOM   3153  OE1 GLU A 411      84.070  53.660 153.060  1.00  0.00           O
ATOM   3154  OE2 GLU A 411      82.840  53.490 154.870  1.00  0.00           O
ATOM   3155  C   GLU A 411      84.300  57.800 155.610  1.00  0.00           C
ATOM   3156  O   GLU A 411      83.400  57.780 156.440  1.00  0.00           O
ATOM   3157  N   GLY A 412      85.050  58.890 155.370  1.00  0.00           N
ATOM   3158  CA  GLY A 412      84.820  60.110 156.080  1.00  0.00           C
ATOM   3159  C   GLY A 412      85.490  60.090 157.420  1.00  0.00           C
ATOM   3160  O   GLY A 412      84.990  60.740 158.340  1.00  0.00           O
ATOM   3161  N   MET A 413      86.660  59.440 157.490  1.00  0.00           N
ATOM   3162  CA  MET A 413      87.550  59.580 158.590  1.00  0.00           C
ATOM   3163  CB  MET A 413      88.390  58.300 158.800  1.00  0.00           C
ATOM   3164  CG  MET A 413      89.140  58.190 160.130  1.00  0.00           C
ATOM   3165  SD  MET A 413      89.670  56.510 160.570  1.00  0.00           S
ATOM   3166  CE  MET A 413      89.800  56.970 162.320  1.00  0.00           C
ATOM   3167  C   MET A 413      88.470  60.710 158.290  1.00  0.00           C
ATOM   3168  O   MET A 413      88.900  60.870 157.150  1.00  0.00           O
ATOM   3169  N   GLU A 414      88.830  61.520 159.300  1.00  0.00           N
ATOM   3170  CA  GLU A 414      89.750  62.610 159.260  1.00  0.00           C
ATOM   3171  CB  GLU A 414      89.470  63.670 160.340  1.00  0.00           C
ATOM   3172  CG  GLU A 414      88.150  64.400 160.060  1.00  0.00           C
ATOM   3173  CD  GLU A 414      87.880  65.440 161.140  1.00  0.00           C
ATOM   3174  OE1 GLU A 414      88.010  66.670 160.890  1.00  0.00           O
ATOM   3175  OE2 GLU A 414      87.500  65.040 162.270  1.00  0.00           O
ATOM   3176  C   GLU A 414      91.160  62.140 159.430  1.00  0.00           C
ATOM   3177  O   GLU A 414      91.490  61.190 160.130  1.00  0.00           O
ATOM   3178  N   GLU A 415      92.100  62.800 158.740  1.00  0.00           N
ATOM   3179  CA  GLU A 415      93.480  62.420 158.640  1.00  0.00           C
ATOM   3180  CB  GLU A 415      94.150  63.190 157.490  1.00  0.00           C
ATOM   3181  CG  GLU A 415      93.660  62.810 156.090  1.00  0.00           C
ATOM   3182  CD  GLU A 415      94.370  63.590 155.000  1.00  0.00           C
ATOM   3183  OE1 GLU A 415      94.060  63.370 153.800  1.00  0.00           O
ATOM   3184  OE2 GLU A 415      95.270  64.430 155.310  1.00  0.00           O
ATOM   3185  C   GLU A 415      94.310  62.600 159.870  1.00  0.00           C
ATOM   3186  O   GLU A 415      95.210  61.800 160.120  1.00  0.00           O
ATOM   3187  N   GLY A 416      93.960  63.550 160.750  1.00  0.00           N
ATOM   3188  CA  GLY A 416      94.710  63.870 161.930  1.00  0.00           C
ATOM   3189  C   GLY A 416      94.490  62.870 163.010  1.00  0.00           C
ATOM   3190  O   GLY A 416      95.220  62.890 164.000  1.00  0.00           O
ATOM   3191  N   GLU A 417      93.570  61.900 162.840  1.00  0.00           N
ATOM   3192  CA  GLU A 417      93.250  60.900 163.800  1.00  0.00           C
ATOM   3193  CB  GLU A 417      91.940  60.190 163.400  1.00  0.00           C
ATOM   3194  CG  GLU A 417      90.710  61.100 163.340  1.00  0.00           C
ATOM   3195  CD  GLU A 417      90.350  61.640 164.710  1.00  0.00           C
ATOM   3196  OE1 GLU A 417      90.050  62.860 164.810  1.00  0.00           O
ATOM   3197  OE2 GLU A 417      90.230  60.850 165.680  1.00  0.00           O
ATOM   3198  C   GLU A 417      94.300  59.850 163.900  1.00  0.00           C
ATOM   3199  O   GLU A 417      94.580  59.190 164.900  1.00  0.00           O
ATOM   3200  N   PHE A 418      95.000  59.680 162.760  1.00  0.00           N
ATOM   3201  CA  PHE A 418      96.070  58.740 162.650  1.00  0.00           C
ATOM   3202  CB  PHE A 418      96.520  58.500 161.200  1.00  0.00           C
ATOM   3203  CG  PHE A 418      95.520  57.610 160.540  1.00  0.00           C
ATOM   3204  CD1 PHE A 418      94.410  58.130 159.920  1.00  0.00           C
ATOM   3205  CE1 PHE A 418      93.520  57.310 159.260  1.00  0.00           C
ATOM   3206  CZ  PHE A 418      93.820  55.970 159.150  1.00  0.00           C
ATOM   3207  CD2 PHE A 418      95.780  56.260 160.430  1.00  0.00           C
ATOM   3208  CE2 PHE A 418      94.940  55.430 159.720  1.00  0.00           C
ATOM   3209  C   PHE A 418      97.240  59.130 163.490  1.00  0.00           C
ATOM   3210  O   PHE A 418      97.830  58.320 164.200  1.00  0.00           O
ATOM   3211  N   SER A 419      97.650  60.410 163.460  1.00  0.00           N
ATOM   3212  CA  SER A 419      98.770  60.930 164.180  1.00  0.00           C
ATOM   3213  CB  SER A 419      99.300  62.210 163.520  1.00  0.00           C
ATOM   3214  OG  SER A 419      98.260  63.120 163.200  1.00  0.00           O
ATOM   3215  C   SER A 419      98.410  61.130 165.620  1.00  0.00           C
ATOM   3216  O   SER A 419      99.210  60.800 166.500  1.00  0.00           O
ATOM   3217  N   GLU A 420      97.180  61.550 165.930  1.00  0.00           N
ATOM   3218  CA  GLU A 420      96.640  61.710 167.240  1.00  0.00           C
ATOM   3219  CB  GLU A 420      95.310  62.500 167.250  1.00  0.00           C
ATOM   3220  CG  GLU A 420      94.910  62.960 168.650  1.00  0.00           C
ATOM   3221  CD  GLU A 420      93.640  63.790 168.690  1.00  0.00           C
ATOM   3222  OE1 GLU A 420      92.580  63.290 168.200  1.00  0.00           O
ATOM   3223  OE2 GLU A 420      93.740  64.900 169.260  1.00  0.00           O
ATOM   3224  C   GLU A 420      96.500  60.460 168.040  1.00  0.00           C
ATOM   3225  O   GLU A 420      96.910  60.430 169.200  1.00  0.00           O
ATOM   3226  N   ALA A 421      96.080  59.330 167.450  1.00  0.00           N
ATOM   3227  CA  ALA A 421      96.130  58.060 168.100  1.00  0.00           C
ATOM   3228  CB  ALA A 421      95.200  57.030 167.430  1.00  0.00           C
ATOM   3229  C   ALA A 421      97.490  57.480 168.240  1.00  0.00           C
ATOM   3230  O   ALA A 421      97.780  56.780 169.200  1.00  0.00           O
ATOM   3231  N   ARG A 422      98.430  57.760 167.320  1.00  0.00           N
ATOM   3232  CA  ARG A 422      99.770  57.260 167.380  1.00  0.00           C
ATOM   3233  CB  ARG A 422     100.480  57.410 166.020  1.00  0.00           C
ATOM   3234  CG  ARG A 422     101.950  57.000 166.030  1.00  0.00           C
ATOM   3235  CD  ARG A 422     102.220  55.560 166.470  1.00  0.00           C
ATOM   3236  NE  ARG A 422     103.700  55.440 166.400  1.00  0.00           N
ATOM   3237  CZ  ARG A 422     104.580  55.480 167.440  1.00  0.00           C
ATOM   3238  NH1 ARG A 422     104.110  55.630 168.710  1.00  0.00           N
ATOM   3239  NH2 ARG A 422     105.920  55.390 167.190  1.00  0.00           N
ATOM   3240  C   ARG A 422     100.530  57.900 168.490  1.00  0.00           C
ATOM   3241  O   ARG A 422     101.250  57.210 169.210  1.00  0.00           O
ATOM   3242  N   GLU A 423     100.310  59.200 168.750  1.00  0.00           N
ATOM   3243  CA  GLU A 423     100.930  59.850 169.870  1.00  0.00           C
ATOM   3244  CB  GLU A 423     100.990  61.380 169.650  1.00  0.00           C
ATOM   3245  CG  GLU A 423      99.620  62.040 169.700  1.00  0.00           C
ATOM   3246  CD  GLU A 423      99.760  63.540 169.450  1.00  0.00           C
ATOM   3247  OE1 GLU A 423      99.510  64.320 170.410  1.00  0.00           O
ATOM   3248  OE2 GLU A 423     100.180  63.920 168.320  1.00  0.00           O
ATOM   3249  C   GLU A 423     100.260  59.610 171.170  1.00  0.00           C
ATOM   3250  O   GLU A 423     100.860  59.720 172.240  1.00  0.00           O
ATOM   3251  N   ASP A 424      99.000  59.140 171.200  1.00  0.00           N
ATOM   3252  CA  ASP A 424      98.310  58.650 172.350  1.00  0.00           C
ATOM   3253  CB  ASP A 424      96.820  58.470 172.020  1.00  0.00           C
ATOM   3254  CG  ASP A 424      96.020  58.180 173.280  1.00  0.00           C
ATOM   3255  OD1 ASP A 424      96.380  58.620 174.410  1.00  0.00           O
ATOM   3256  OD2 ASP A 424      94.970  57.500 173.150  1.00  0.00           O
ATOM   3257  C   ASP A 424      98.880  57.360 172.830  1.00  0.00           C
ATOM   3258  O   ASP A 424      99.270  57.220 173.990  1.00  0.00           O
ATOM   3259  N   MET A 425      99.100  56.390 171.930  1.00  0.00           N
ATOM   3260  CA  MET A 425      99.720  55.150 172.310  1.00  0.00           C
ATOM   3261  CB  MET A 425      99.700  54.210 171.080  1.00  0.00           C
ATOM   3262  CG  MET A 425      99.910  52.740 171.430  1.00  0.00           C
ATOM   3263  SD  MET A 425      98.740  51.990 172.600  1.00  0.00           S
ATOM   3264  CE  MET A 425      99.780  50.550 172.980  1.00  0.00           C
ATOM   3265  C   MET A 425     101.120  55.290 172.790  1.00  0.00           C
ATOM   3266  O   MET A 425     101.570  54.620 173.710  1.00  0.00           O
ATOM   3267  N   ALA A 426     101.880  56.260 172.250  1.00  0.00           N
ATOM   3268  CA  ALA A 426     103.210  56.580 172.670  1.00  0.00           C
ATOM   3269  CB  ALA A 426     103.770  57.700 171.770  1.00  0.00           C
ATOM   3270  C   ALA A 426     103.380  57.070 174.070  1.00  0.00           C
ATOM   3271  O   ALA A 426     104.330  56.740 174.780  1.00  0.00           O
ATOM   3272  N   ALA A 427     102.320  57.740 174.540  1.00  0.00           N
ATOM   3273  CA  ALA A 427     102.230  58.150 175.900  1.00  0.00           C
ATOM   3274  CB  ALA A 427     101.070  59.150 176.020  1.00  0.00           C
ATOM   3275  C   ALA A 427     102.040  57.010 176.850  1.00  0.00           C
ATOM   3276  O   ALA A 427     102.580  57.040 177.960  1.00  0.00           O
ATOM   3277  N   LEU A 428     101.380  55.930 176.410  1.00  0.00           N
ATOM   3278  CA  LEU A 428     101.190  54.750 177.190  1.00  0.00           C
ATOM   3279  CB  LEU A 428     100.000  53.970 176.610  1.00  0.00           C
ATOM   3280  CG  LEU A 428      99.560  52.730 177.410  1.00  0.00           C
ATOM   3281  CD1 LEU A 428      99.190  53.120 178.850  1.00  0.00           C
ATOM   3282  CD2 LEU A 428      98.400  51.980 176.730  1.00  0.00           C
ATOM   3283  C   LEU A 428     102.390  53.870 177.250  1.00  0.00           C
ATOM   3284  O   LEU A 428     102.710  53.290 178.290  1.00  0.00           O
ATOM   3285  N   GLU A 429     103.200  53.850 176.190  1.00  0.00           N
ATOM   3286  CA  GLU A 429     104.510  53.280 176.270  1.00  0.00           C
ATOM   3287  CB  GLU A 429     105.290  53.290 174.940  1.00  0.00           C
ATOM   3288  CG  GLU A 429     104.640  52.330 173.940  1.00  0.00           C
ATOM   3289  CD  GLU A 429     105.600  52.090 172.780  1.00  0.00           C
ATOM   3290  OE1 GLU A 429     106.760  51.680 173.060  1.00  0.00           O
ATOM   3291  OE2 GLU A 429     105.270  52.360 171.590  1.00  0.00           O
ATOM   3292  C   GLU A 429     105.380  53.970 177.260  1.00  0.00           C
ATOM   3293  O   GLU A 429     106.120  53.340 178.020  1.00  0.00           O
ATOM   3294  N   LYS A 430     105.230  55.300 177.330  1.00  0.00           N
ATOM   3295  CA  LYS A 430     106.000  56.130 178.200  1.00  0.00           C
ATOM   3296  CB  LYS A 430     105.930  57.570 177.680  1.00  0.00           C
ATOM   3297  CG  LYS A 430     106.680  58.550 178.590  1.00  0.00           C
ATOM   3298  CD  LYS A 430     108.190  58.300 178.650  1.00  0.00           C
ATOM   3299  CE  LYS A 430     108.900  58.310 177.300  1.00  0.00           C
ATOM   3300  NZ  LYS A 430     110.350  58.120 177.470  1.00  0.00           N
ATOM   3301  C   LYS A 430     105.530  55.980 179.610  1.00  0.00           C
ATOM   3302  O   LYS A 430     106.320  56.070 180.550  1.00  0.00           O
ATOM   3303  N   ASP A 431     104.260  55.600 179.860  1.00  0.00           N
ATOM   3304  CA  ASP A 431     103.840  55.360 181.210  1.00  0.00           C
ATOM   3305  CB  ASP A 431     102.300  55.420 181.310  1.00  0.00           C
ATOM   3306  CG  ASP A 431     101.800  56.850 181.290  1.00  0.00           C
ATOM   3307  OD1 ASP A 431     100.740  57.120 180.680  1.00  0.00           O
ATOM   3308  OD2 ASP A 431     102.450  57.780 181.850  1.00  0.00           O
ATOM   3309  C   ASP A 431     104.310  54.050 181.760  1.00  0.00           C
ATOM   3310  O   ASP A 431     104.720  53.980 182.920  1.00  0.00           O
ATOM   3311  N   TYR A 432     104.340  52.980 180.950  1.00  0.00           N
ATOM   3312  CA  TYR A 432     104.820  51.700 181.360  1.00  0.00           C
ATOM   3313  CB  TYR A 432     104.530  50.630 180.310  1.00  0.00           C
ATOM   3314  CG  TYR A 432     103.200  50.000 180.580  1.00  0.00           C
ATOM   3315  CD1 TYR A 432     102.060  50.750 180.620  1.00  0.00           C
ATOM   3316  CE1 TYR A 432     100.850  50.170 180.950  1.00  0.00           C
ATOM   3317  CZ  TYR A 432     100.820  48.820 181.190  1.00  0.00           C
ATOM   3318  OH  TYR A 432      99.580  48.180 181.440  1.00  0.00           O
ATOM   3319  CD2 TYR A 432     103.130  48.630 180.730  1.00  0.00           C
ATOM   3320  CE2 TYR A 432     101.940  48.040 181.070  1.00  0.00           C
ATOM   3321  C   TYR A 432     106.300  51.710 181.590  1.00  0.00           C
ATOM   3322  O   TYR A 432     106.900  50.950 182.340  1.00  0.00           O
ATOM   3323  N   GLU A 433     106.980  52.680 180.950  1.00  0.00           N
ATOM   3324  CA  GLU A 433     108.360  52.930 181.200  1.00  0.00           C
ATOM   3325  CB  GLU A 433     108.880  53.750 180.000  1.00  0.00           C
ATOM   3326  CG  GLU A 433     110.380  54.050 180.030  1.00  0.00           C
ATOM   3327  CD  GLU A 433     110.680  55.010 178.880  1.00  0.00           C
ATOM   3328  OE1 GLU A 433     110.560  54.620 177.690  1.00  0.00           O
ATOM   3329  OE2 GLU A 433     111.050  56.180 179.160  1.00  0.00           O
ATOM   3330  C   GLU A 433     108.610  53.700 182.440  1.00  0.00           C
ATOM   3331  O   GLU A 433     109.520  53.480 183.240  1.00  0.00           O
ATOM   3332  N   GLU A 434     107.760  54.700 182.780  1.00  0.00           N
ATOM   3333  CA  GLU A 434     107.840  55.490 183.970  1.00  0.00           C
ATOM   3334  CB  GLU A 434     106.770  56.590 183.830  1.00  0.00           C
ATOM   3335  CG  GLU A 434     106.920  57.730 184.840  1.00  0.00           C
ATOM   3336  CD  GLU A 434     105.920  58.840 184.560  1.00  0.00           C
ATOM   3337  OE1 GLU A 434     106.170  59.720 183.700  1.00  0.00           O
ATOM   3338  OE2 GLU A 434     104.850  58.840 185.230  1.00  0.00           O
ATOM   3339  C   GLU A 434     107.680  54.750 185.250  1.00  0.00           C
ATOM   3340  O   GLU A 434     108.440  54.880 186.210  1.00  0.00           O
ATOM   3341  N   VAL A 435     106.700  53.830 185.330  1.00  0.00           N
ATOM   3342  CA  VAL A 435     106.530  52.970 186.460  1.00  0.00           C
ATOM   3343  CB  VAL A 435     105.100  52.540 186.610  1.00  0.00           C
ATOM   3344  CG1 VAL A 435     104.230  53.810 186.600  1.00  0.00           C
ATOM   3345  CG2 VAL A 435     104.640  51.500 185.580  1.00  0.00           C
ATOM   3346  C   VAL A 435     107.440  51.790 186.410  1.00  0.00           C
ATOM   3347  O   VAL A 435     107.350  50.860 187.210  1.00  0.00           O
ATOM   3348  N   GLY A 436     108.460  51.820 185.540  1.00  0.00           N
ATOM   3349  CA  GLY A 436     109.490  50.830 185.380  1.00  0.00           C
ATOM   3350  C   GLY A 436     110.650  51.000 186.290  1.00  0.00           C
ATOM   3351  O   GLY A 436     111.560  50.160 186.260  1.00  0.00           O
ATOM   3352  N   VAL A 437     110.630  52.060 187.120  1.00  0.00           N
ATOM   3353  CA  VAL A 437     111.550  52.280 188.190  1.00  0.00           C
ATOM   3354  CB  VAL A 437     111.600  53.740 188.500  1.00  0.00           C
ATOM   3355  CG1 VAL A 437     112.700  53.990 189.550  1.00  0.00           C
ATOM   3356  CG2 VAL A 437     112.030  54.440 187.200  1.00  0.00           C
ATOM   3357  C   VAL A 437     111.130  51.530 189.450  1.00  0.00           C
ATOM   3358  OT1 VAL A 437     110.010  51.760 189.990  1.00  0.00           O
ATOM   3359  OT2 VAL A 437     111.910  50.680 189.960  1.00  0.00           O
ATOM   3360  N   MET B   1      71.140  38.440 150.680  1.00  0.00           N
ATOM   3361  CA  MET B   1      72.010  39.540 151.170  1.00  0.00           C
ATOM   3362  CB  MET B   1      72.220  39.380 152.680  1.00  0.00           C
ATOM   3363  CG  MET B   1      72.300  40.740 153.380  1.00  0.00           C
ATOM   3364  SD  MET B   1      70.760  41.720 153.320  1.00  0.00           S
ATOM   3365  CE  MET B   1      69.710  40.680 154.370  1.00  0.00           C
ATOM   3366  C   MET B   1      73.310  39.610 150.440  1.00  0.00           C
ATOM   3367  O   MET B   1      73.980  38.580 150.320  1.00  0.00           O
ATOM   3368  N   ARG B   2      73.760  40.790 149.990  1.00  0.00           N
ATOM   3369  CA  ARG B   2      75.060  40.960 149.410  1.00  0.00           C
ATOM   3370  CB  ARG B   2      76.300  40.630 150.260  1.00  0.00           C
ATOM   3371  CG  ARG B   2      76.320  41.390 151.590  1.00  0.00           C
ATOM   3372  CD  ARG B   2      77.600  41.240 152.420  1.00  0.00           C
ATOM   3373  NE  ARG B   2      77.760  39.790 152.710  1.00  0.00           N
ATOM   3374  CZ  ARG B   2      78.980  39.240 152.980  1.00  0.00           C
ATOM   3375  NH1 ARG B   2      80.120  39.970 153.120  1.00  0.00           N
ATOM   3376  NH2 ARG B   2      79.050  37.880 153.140  1.00  0.00           N
ATOM   3377  C   ARG B   2      75.170  40.410 148.030  1.00  0.00           C
ATOM   3378  O   ARG B   2      76.100  39.690 147.670  1.00  0.00           O
ATOM   3379  N   GLU B   3      74.150  40.690 147.200  1.00  0.00           N
ATOM   3380  CA  GLU B   3      73.960  40.260 145.850  1.00  0.00           C
ATOM   3381  CB  GLU B   3      72.570  40.680 145.350  1.00  0.00           C
ATOM   3382  CG  GLU B   3      71.380  39.850 145.850  1.00  0.00           C
ATOM   3383  CD  GLU B   3      71.110  40.080 147.320  1.00  0.00           C
ATOM   3384  OE1 GLU B   3      71.160  39.070 148.070  1.00  0.00           O
ATOM   3385  OE2 GLU B   3      70.890  41.250 147.740  1.00  0.00           O
ATOM   3386  C   GLU B   3      74.970  40.810 144.900  1.00  0.00           C
ATOM   3387  O   GLU B   3      75.450  41.920 145.120  1.00  0.00           O
ATOM   3388  N   ILE B   4      75.400  40.000 143.920  1.00  0.00           N
ATOM   3389  CA  ILE B   4      76.370  40.380 142.940  1.00  0.00           C
ATOM   3390  CB  ILE B   4      77.620  39.560 143.070  1.00  0.00           C
ATOM   3391  CG2 ILE B   4      77.530  38.090 142.630  1.00  0.00           C
ATOM   3392  CG1 ILE B   4      78.880  40.210 142.500  1.00  0.00           C
ATOM   3393  CD  ILE B   4      79.600  41.140 143.480  1.00  0.00           C
ATOM   3394  C   ILE B   4      75.760  40.190 141.590  1.00  0.00           C
ATOM   3395  O   ILE B   4      74.920  39.320 141.370  1.00  0.00           O
ATOM   3396  N   VAL B   5      76.090  41.060 140.620  1.00  0.00           N
ATOM   3397  CA  VAL B   5      75.590  41.050 139.280  1.00  0.00           C
ATOM   3398  CB  VAL B   5      74.680  42.210 139.010  1.00  0.00           C
ATOM   3399  CG1 VAL B   5      75.410  43.560 138.920  1.00  0.00           C
ATOM   3400  CG2 VAL B   5      73.840  41.930 137.750  1.00  0.00           C
ATOM   3401  C   VAL B   5      76.650  40.860 138.260  1.00  0.00           C
ATOM   3402  O   VAL B   5      77.760  41.410 138.290  1.00  0.00           O
ATOM   3403  N   HIS B   6      76.390  39.940 137.320  1.00  0.00           N
ATOM   3404  CA  HIS B   6      77.300  39.470 136.320  1.00  0.00           C
ATOM   3405  CB  HIS B   6      77.170  37.940 136.230  1.00  0.00           C
ATOM   3406  ND1 HIS B   6      78.530  37.460 134.190  1.00  0.00           N
ATOM   3407  CG  HIS B   6      78.230  37.170 135.510  1.00  0.00           C
ATOM   3408  CE1 HIS B   6      79.410  36.540 133.840  1.00  0.00           C
ATOM   3409  NE2 HIS B   6      79.710  35.680 134.850  1.00  0.00           N
ATOM   3410  CD2 HIS B   6      78.970  36.100 135.930  1.00  0.00           C
ATOM   3411  C   HIS B   6      77.100  40.110 134.990  1.00  0.00           C
ATOM   3412  O   HIS B   6      76.020  40.020 134.410  1.00  0.00           O
ATOM   3413  N   ILE B   7      78.130  40.750 134.420  1.00  0.00           N
ATOM   3414  CA  ILE B   7      78.140  41.320 133.110  1.00  0.00           C
ATOM   3415  CB  ILE B   7      78.250  42.820 133.090  1.00  0.00           C
ATOM   3416  CG2 ILE B   7      78.210  43.350 131.640  1.00  0.00           C
ATOM   3417  CG1 ILE B   7      77.130  43.540 133.860  1.00  0.00           C
ATOM   3418  CD  ILE B   7      77.450  44.980 134.260  1.00  0.00           C
ATOM   3419  C   ILE B   7      79.240  40.700 132.320  1.00  0.00           C
ATOM   3420  O   ILE B   7      80.410  40.590 132.680  1.00  0.00           O
ATOM   3421  N   GLN B   8      78.940  40.110 131.140  1.00  0.00           N
ATOM   3422  CA  GLN B   8      79.810  39.430 130.240  1.00  0.00           C
ATOM   3423  CB  GLN B   8      79.610  37.900 130.300  1.00  0.00           C
ATOM   3424  CG  GLN B   8      78.160  37.440 130.410  1.00  0.00           C
ATOM   3425  CD  GLN B   8      78.130  35.920 130.370  1.00  0.00           C
ATOM   3426  OE1 GLN B   8      78.300  35.260 131.400  1.00  0.00           O
ATOM   3427  NE2 GLN B   8      77.900  35.340 129.160  1.00  0.00           N
ATOM   3428  C   GLN B   8      79.610  39.920 128.850  1.00  0.00           C
ATOM   3429  O   GLN B   8      78.470  40.160 128.450  1.00  0.00           O
ATOM   3430  N   ALA B   9      80.720  40.200 128.140  1.00  0.00           N
ATOM   3431  CA  ALA B   9      80.700  40.970 126.940  1.00  0.00           C
ATOM   3432  CB  ALA B   9      80.930  42.470 127.200  1.00  0.00           C
ATOM   3433  C   ALA B   9      81.730  40.510 125.960  1.00  0.00           C
ATOM   3434  O   ALA B   9      82.850  40.210 126.360  1.00  0.00           O
ATOM   3435  N   GLY B  10      81.400  40.430 124.660  1.00  0.00           N
ATOM   3436  CA  GLY B  10      82.260  39.950 123.630  1.00  0.00           C
ATOM   3437  C   GLY B  10      82.400  38.470 123.620  1.00  0.00           C
ATOM   3438  O   GLY B  10      82.060  37.760 124.570  1.00  0.00           O
ATOM   3439  N   GLN B  11      82.920  37.940 122.500  1.00  0.00           N
ATOM   3440  CA  GLN B  11      82.920  36.520 122.330  1.00  0.00           C
ATOM   3441  CB  GLN B  11      83.290  36.210 120.870  1.00  0.00           C
ATOM   3442  CG  GLN B  11      83.220  34.720 120.510  1.00  0.00           C
ATOM   3443  CD  GLN B  11      83.540  34.520 119.030  1.00  0.00           C
ATOM   3444  OE1 GLN B  11      82.660  34.190 118.230  1.00  0.00           O
ATOM   3445  NE2 GLN B  11      84.850  34.580 118.670  1.00  0.00           N
ATOM   3446  C   GLN B  11      83.760  35.770 123.300  1.00  0.00           C
ATOM   3447  O   GLN B  11      83.490  34.630 123.650  1.00  0.00           O
ATOM   3448  N   CYS B  12      84.850  36.410 123.780  1.00  0.00           N
ATOM   3449  CA  CYS B  12      85.690  35.800 124.760  1.00  0.00           C
ATOM   3450  CB  CYS B  12      87.010  36.570 124.900  1.00  0.00           C
ATOM   3451  SG  CYS B  12      88.170  35.970 126.170  1.00  0.00           S
ATOM   3452  C   CYS B  12      84.980  35.750 126.060  1.00  0.00           C
ATOM   3453  O   CYS B  12      84.800  34.710 126.710  1.00  0.00           O
ATOM   3454  N   GLY B  13      84.460  36.910 126.480  1.00  0.00           N
ATOM   3455  CA  GLY B  13      83.860  37.110 127.760  1.00  0.00           C
ATOM   3456  C   GLY B  13      82.600  36.320 127.920  1.00  0.00           C
ATOM   3457  O   GLY B  13      82.360  35.800 129.010  1.00  0.00           O
ATOM   3458  N   ASN B  14      81.810  36.160 126.850  1.00  0.00           N
ATOM   3459  CA  ASN B  14      80.690  35.260 126.880  1.00  0.00           C
ATOM   3460  CB  ASN B  14      79.840  35.510 125.630  1.00  0.00           C
ATOM   3461  CG  ASN B  14      78.980  36.740 125.910  1.00  0.00           C
ATOM   3462  OD1 ASN B  14      77.970  36.620 126.590  1.00  0.00           O
ATOM   3463  ND2 ASN B  14      79.410  37.920 125.380  1.00  0.00           N
ATOM   3464  C   ASN B  14      81.000  33.820 127.110  1.00  0.00           C
ATOM   3465  O   ASN B  14      80.300  33.130 127.860  1.00  0.00           O
ATOM   3466  N   GLN B  15      82.060  33.270 126.490  1.00  0.00           N
ATOM   3467  CA  GLN B  15      82.420  31.900 126.660  1.00  0.00           C
ATOM   3468  CB  GLN B  15      83.360  31.500 125.510  1.00  0.00           C
ATOM   3469  CG  GLN B  15      82.660  31.410 124.150  1.00  0.00           C
ATOM   3470  CD  GLN B  15      83.700  31.030 123.100  1.00  0.00           C
ATOM   3471  OE1 GLN B  15      83.770  29.900 122.610  1.00  0.00           O
ATOM   3472  NE2 GLN B  15      84.510  32.040 122.700  1.00  0.00           N
ATOM   3473  C   GLN B  15      83.020  31.560 127.980  1.00  0.00           C
ATOM   3474  O   GLN B  15      82.800  30.470 128.500  1.00  0.00           O
ATOM   3475  N   ILE B  16      83.690  32.540 128.600  1.00  0.00           N
ATOM   3476  CA  ILE B  16      84.220  32.330 129.910  1.00  0.00           C
ATOM   3477  CB  ILE B  16      85.260  33.350 130.260  1.00  0.00           C
ATOM   3478  CG2 ILE B  16      85.810  33.150 131.680  1.00  0.00           C
ATOM   3479  CG1 ILE B  16      86.420  33.170 129.260  1.00  0.00           C
ATOM   3480  CD  ILE B  16      87.560  34.190 129.400  1.00  0.00           C
ATOM   3481  C   ILE B  16      83.130  32.470 130.920  1.00  0.00           C
ATOM   3482  O   ILE B  16      82.980  31.620 131.800  1.00  0.00           O
ATOM   3483  N   GLY B  17      82.220  33.440 130.730  1.00  0.00           N
ATOM   3484  CA  GLY B  17      81.010  33.530 131.500  1.00  0.00           C
ATOM   3485  C   GLY B  17      80.170  32.300 131.510  1.00  0.00           C
ATOM   3486  O   GLY B  17      79.740  31.820 132.550  1.00  0.00           O
ATOM   3487  N   ALA B  18      79.900  31.720 130.330  1.00  0.00           N
ATOM   3488  CA  ALA B  18      79.190  30.480 130.200  1.00  0.00           C
ATOM   3489  CB  ALA B  18      79.010  30.190 128.700  1.00  0.00           C
ATOM   3490  C   ALA B  18      79.790  29.320 130.910  1.00  0.00           C
ATOM   3491  O   ALA B  18      79.080  28.550 131.550  1.00  0.00           O
ATOM   3492  N   LYS B  19      81.130  29.200 130.900  1.00  0.00           N
ATOM   3493  CA  LYS B  19      81.890  28.210 131.600  1.00  0.00           C
ATOM   3494  CB  LYS B  19      83.380  28.290 131.200  1.00  0.00           C
ATOM   3495  CG  LYS B  19      84.160  27.040 131.610  1.00  0.00           C
ATOM   3496  CD  LYS B  19      83.720  25.730 130.950  1.00  0.00           C
ATOM   3497  CE  LYS B  19      83.870  25.810 129.430  1.00  0.00           C
ATOM   3498  NZ  LYS B  19      83.420  24.520 128.840  1.00  0.00           N
ATOM   3499  C   LYS B  19      81.790  28.340 133.080  1.00  0.00           C
ATOM   3500  O   LYS B  19      81.430  27.440 133.830  1.00  0.00           O
ATOM   3501  N   PHE B  20      81.970  29.580 133.580  1.00  0.00           N
ATOM   3502  CA  PHE B  20      81.800  30.010 134.930  1.00  0.00           C
ATOM   3503  CB  PHE B  20      82.090  31.520 135.010  1.00  0.00           C
ATOM   3504  CG  PHE B  20      81.650  32.090 136.310  1.00  0.00           C
ATOM   3505  CD1 PHE B  20      82.500  32.080 137.390  1.00  0.00           C
ATOM   3506  CE1 PHE B  20      82.140  32.680 138.570  1.00  0.00           C
ATOM   3507  CZ  PHE B  20      80.920  33.310 138.680  1.00  0.00           C
ATOM   3508  CD2 PHE B  20      80.420  32.710 136.410  1.00  0.00           C
ATOM   3509  CE2 PHE B  20      80.060  33.260 137.610  1.00  0.00           C
ATOM   3510  C   PHE B  20      80.440  29.620 135.410  1.00  0.00           C
ATOM   3511  O   PHE B  20      80.350  28.900 136.400  1.00  0.00           O
ATOM   3512  N   TRP B  21      79.370  30.040 134.710  1.00  0.00           N
ATOM   3513  CA  TRP B  21      78.040  29.740 135.140  1.00  0.00           C
ATOM   3514  CB  TRP B  21      77.020  30.480 134.250  1.00  0.00           C
ATOM   3515  CG  TRP B  21      76.870  31.930 134.650  1.00  0.00           C
ATOM   3516  CD1 TRP B  21      77.060  33.050 133.900  1.00  0.00           C
ATOM   3517  NE1 TRP B  21      76.780  34.160 134.640  1.00  0.00           N
ATOM   3518  CE2 TRP B  21      76.270  33.770 135.850  1.00  0.00           C
ATOM   3519  CD2 TRP B  21      76.350  32.370 135.920  1.00  0.00           C
ATOM   3520  CE3 TRP B  21      75.920  31.720 137.040  1.00  0.00           C
ATOM   3521  CZ3 TRP B  21      75.400  32.470 138.060  1.00  0.00           C
ATOM   3522  CZ2 TRP B  21      75.760  34.520 136.870  1.00  0.00           C
ATOM   3523  CH2 TRP B  21      75.310  33.840 137.980  1.00  0.00           C
ATOM   3524  C   TRP B  21      77.650  28.300 135.220  1.00  0.00           C
ATOM   3525  O   TRP B  21      76.770  27.930 136.000  1.00  0.00           O
ATOM   3526  N   GLU B  22      78.330  27.420 134.470  1.00  0.00           N
ATOM   3527  CA  GLU B  22      78.210  26.000 134.600  1.00  0.00           C
ATOM   3528  CB  GLU B  22      78.870  25.280 133.410  1.00  0.00           C
ATOM   3529  CG  GLU B  22      78.810  23.750 133.480  1.00  0.00           C
ATOM   3530  CD  GLU B  22      79.520  23.160 132.280  1.00  0.00           C
ATOM   3531  OE1 GLU B  22      78.830  22.440 131.510  1.00  0.00           O
ATOM   3532  OE2 GLU B  22      80.760  23.340 132.130  1.00  0.00           O
ATOM   3533  C   GLU B  22      78.840  25.450 135.840  1.00  0.00           C
ATOM   3534  O   GLU B  22      78.220  24.740 136.640  1.00  0.00           O
ATOM   3535  N   VAL B  23      80.090  25.820 136.170  1.00  0.00           N
ATOM   3536  CA  VAL B  23      80.760  25.350 137.330  1.00  0.00           C
ATOM   3537  CB  VAL B  23      82.260  25.500 137.290  1.00  0.00           C
ATOM   3538  CG1 VAL B  23      82.680  26.980 137.340  1.00  0.00           C
ATOM   3539  CG2 VAL B  23      83.010  24.660 138.340  1.00  0.00           C
ATOM   3540  C   VAL B  23      80.210  25.860 138.620  1.00  0.00           C
ATOM   3541  O   VAL B  23      80.160  25.140 139.610  1.00  0.00           O
ATOM   3542  N   ILE B  24      79.650  27.080 138.650  1.00  0.00           N
ATOM   3543  CA  ILE B  24      78.900  27.620 139.730  1.00  0.00           C
ATOM   3544  CB  ILE B  24      78.690  29.090 139.570  1.00  0.00           C
ATOM   3545  CG2 ILE B  24      77.730  29.670 140.630  1.00  0.00           C
ATOM   3546  CG1 ILE B  24      80.000  29.890 139.520  1.00  0.00           C
ATOM   3547  CD  ILE B  24      80.590  30.210 140.900  1.00  0.00           C
ATOM   3548  C   ILE B  24      77.600  26.910 139.920  1.00  0.00           C
ATOM   3549  O   ILE B  24      77.220  26.540 141.030  1.00  0.00           O
ATOM   3550  N   SER B  25      76.870  26.620 138.820  1.00  0.00           N
ATOM   3551  CA  SER B  25      75.670  25.850 138.890  1.00  0.00           C
ATOM   3552  CB  SER B  25      74.950  25.770 137.530  1.00  0.00           C
ATOM   3553  OG  SER B  25      74.520  27.060 137.120  1.00  0.00           O
ATOM   3554  C   SER B  25      75.800  24.480 139.470  1.00  0.00           C
ATOM   3555  O   SER B  25      75.030  24.100 140.350  1.00  0.00           O
ATOM   3556  N   ASP B  26      76.850  23.760 139.050  1.00  0.00           N
ATOM   3557  CA  ASP B  26      77.220  22.460 139.530  1.00  0.00           C
ATOM   3558  CB  ASP B  26      78.380  22.050 138.610  1.00  0.00           C
ATOM   3559  CG  ASP B  26      78.890  20.670 138.960  1.00  0.00           C
ATOM   3560  OD1 ASP B  26      78.020  19.780 139.180  1.00  0.00           O
ATOM   3561  OD2 ASP B  26      80.130  20.440 139.010  1.00  0.00           O
ATOM   3562  C   ASP B  26      77.590  22.470 140.970  1.00  0.00           C
ATOM   3563  O   ASP B  26      77.320  21.500 141.690  1.00  0.00           O
ATOM   3564  N   GLU B  27      78.220  23.550 141.470  1.00  0.00           N
ATOM   3565  CA  GLU B  27      78.640  23.680 142.830  1.00  0.00           C
ATOM   3566  CB  GLU B  27      79.710  24.790 142.890  1.00  0.00           C
ATOM   3567  CG  GLU B  27      80.400  24.980 144.240  1.00  0.00           C
ATOM   3568  CD  GLU B  27      81.470  26.060 144.070  1.00  0.00           C
ATOM   3569  OE1 GLU B  27      81.110  27.160 143.570  1.00  0.00           O
ATOM   3570  OE2 GLU B  27      82.660  25.760 144.340  1.00  0.00           O
ATOM   3571  C   GLU B  27      77.520  23.940 143.780  1.00  0.00           C
ATOM   3572  O   GLU B  27      77.450  23.430 144.900  1.00  0.00           O
ATOM   3573  N   HIS B  28      76.500  24.680 143.320  1.00  0.00           N
ATOM   3574  CA  HIS B  28      75.290  24.870 144.060  1.00  0.00           C
ATOM   3575  CB  HIS B  28      74.730  26.240 143.660  1.00  0.00           C
ATOM   3576  ND1 HIS B  28      75.230  27.610 145.680  1.00  0.00           N
ATOM   3577  CG  HIS B  28      75.500  27.330 144.360  1.00  0.00           C
ATOM   3578  CE1 HIS B  28      76.090  28.600 146.030  1.00  0.00           C
ATOM   3579  NE2 HIS B  28      76.850  29.000 145.020  1.00  0.00           N
ATOM   3580  CD2 HIS B  28      76.490  28.170 143.970  1.00  0.00           C
ATOM   3581  C   HIS B  28      74.280  23.810 143.790  1.00  0.00           C
ATOM   3582  O   HIS B  28      73.140  23.890 144.250  1.00  0.00           O
ATOM   3583  N   GLY B  29      74.590  22.710 143.080  1.00  0.00           N
ATOM   3584  CA  GLY B  29      73.710  21.600 142.890  1.00  0.00           C
ATOM   3585  C   GLY B  29      72.550  21.820 141.970  1.00  0.00           C
ATOM   3586  O   GLY B  29      71.550  21.120 142.080  1.00  0.00           O
ATOM   3587  N   ILE B  30      72.660  22.810 141.070  1.00  0.00           N
ATOM   3588  CA  ILE B  30      71.640  23.240 140.160  1.00  0.00           C
ATOM   3589  CB  ILE B  30      71.700  24.740 140.000  1.00  0.00           C
ATOM   3590  CG2 ILE B  30      70.800  25.210 138.850  1.00  0.00           C
ATOM   3591  CG1 ILE B  30      71.400  25.470 141.320  1.00  0.00           C
ATOM   3592  CD  ILE B  30      69.960  25.280 141.800  1.00  0.00           C
ATOM   3593  C   ILE B  30      71.850  22.570 138.850  1.00  0.00           C
ATOM   3594  O   ILE B  30      72.940  22.600 138.280  1.00  0.00           O
ATOM   3595  N   ASP B  31      70.840  21.830 138.370  1.00  0.00           N
ATOM   3596  CA  ASP B  31      70.790  21.180 137.100  1.00  0.00           C
ATOM   3597  CB  ASP B  31      69.780  20.020 137.170  1.00  0.00           C
ATOM   3598  CG  ASP B  31      70.460  18.830 137.850  1.00  0.00           C
ATOM   3599  OD1 ASP B  31      71.620  18.880 138.350  1.00  0.00           O
ATOM   3600  OD2 ASP B  31      69.800  17.760 137.930  1.00  0.00           O
ATOM   3601  C   ASP B  31      70.430  22.110 135.990  1.00  0.00           C
ATOM   3602  O   ASP B  31      69.940  23.200 136.300  1.00  0.00           O
ATOM   3603  N   PRO B  32      70.520  21.900 134.710  1.00  0.00           N
ATOM   3604  CD  PRO B  32      71.090  20.700 134.130  1.00  0.00           C
ATOM   3605  CA  PRO B  32      70.420  22.970 133.760  1.00  0.00           C
ATOM   3606  CB  PRO B  32      70.850  22.400 132.420  1.00  0.00           C
ATOM   3607  CG  PRO B  32      71.720  21.200 132.820  1.00  0.00           C
ATOM   3608  C   PRO B  32      69.080  23.580 133.540  1.00  0.00           C
ATOM   3609  O   PRO B  32      69.040  24.580 132.820  1.00  0.00           O
ATOM   3610  N   THR B  33      68.010  23.010 134.120  1.00  0.00           N
ATOM   3611  CA  THR B  33      66.640  23.410 134.160  1.00  0.00           C
ATOM   3612  CB  THR B  33      65.760  22.230 134.450  1.00  0.00           C
ATOM   3613  OG1 THR B  33      66.370  21.430 135.450  1.00  0.00           O
ATOM   3614  CG2 THR B  33      65.640  21.380 133.180  1.00  0.00           C
ATOM   3615  C   THR B  33      66.400  24.480 135.170  1.00  0.00           C
ATOM   3616  O   THR B  33      65.320  25.070 135.190  1.00  0.00           O
ATOM   3617  N   GLY B  34      67.350  24.670 136.110  1.00  0.00           N
ATOM   3618  CA  GLY B  34      67.240  25.580 137.200  1.00  0.00           C
ATOM   3619  C   GLY B  34      66.810  24.920 138.460  1.00  0.00           C
ATOM   3620  O   GLY B  34      66.470  25.590 139.430  1.00  0.00           O
ATOM   3621  N   SER B  35      66.720  23.580 138.400  1.00  0.00           N
ATOM   3622  CA  SER B  35      66.270  22.750 139.480  1.00  0.00           C
ATOM   3623  CB  SER B  35      65.640  21.440 138.980  1.00  0.00           C
ATOM   3624  OG  SER B  35      64.510  21.710 138.170  1.00  0.00           O
ATOM   3625  C   SER B  35      67.350  22.280 140.390  1.00  0.00           C
ATOM   3626  O   SER B  35      68.360  21.710 139.980  1.00  0.00           O
ATOM   3627  N   TYR B  36      67.140  22.420 141.710  1.00  0.00           N
ATOM   3628  CA  TYR B  36      68.040  21.970 142.730  1.00  0.00           C
ATOM   3629  CB  TYR B  36      67.870  22.890 143.950  1.00  0.00           C
ATOM   3630  CG  TYR B  36      68.790  22.490 145.050  1.00  0.00           C
ATOM   3631  CD1 TYR B  36      70.150  22.650 144.930  1.00  0.00           C
ATOM   3632  CE1 TYR B  36      70.980  22.240 145.950  1.00  0.00           C
ATOM   3633  CZ  TYR B  36      70.440  21.600 147.040  1.00  0.00           C
ATOM   3634  OH  TYR B  36      71.240  21.200 148.130  1.00  0.00           O
ATOM   3635  CD2 TYR B  36      68.290  21.770 146.110  1.00  0.00           C
ATOM   3636  CE2 TYR B  36      69.090  21.350 147.150  1.00  0.00           C
ATOM   3637  C   TYR B  36      67.890  20.530 143.070  1.00  0.00           C
ATOM   3638  O   TYR B  36      66.780  20.110 143.410  1.00  0.00           O
ATOM   3639  N   HIS B  37      68.970  19.740 143.030  1.00  0.00           N
ATOM   3640  CA  HIS B  37      68.980  18.350 143.370  1.00  0.00           C
ATOM   3641  CB  HIS B  37      68.910  17.440 142.130  1.00  0.00           C
ATOM   3642  ND1 HIS B  37      67.780  17.750 139.910  1.00  0.00           N
ATOM   3643  CG  HIS B  37      67.700  17.740 141.290  1.00  0.00           C
ATOM   3644  CE1 HIS B  37      66.500  17.860 139.460  1.00  0.00           C
ATOM   3645  NE2 HIS B  37      65.640  17.940 140.450  1.00  0.00           N
ATOM   3646  CD2 HIS B  37      66.390  17.890 141.610  1.00  0.00           C
ATOM   3647  C   HIS B  37      70.230  18.040 144.130  1.00  0.00           C
ATOM   3648  O   HIS B  37      70.770  16.930 144.060  1.00  0.00           O
ATOM   3649  N   GLY B  38      70.790  18.990 144.890  1.00  0.00           N
ATOM   3650  CA  GLY B  38      71.900  18.720 145.750  1.00  0.00           C
ATOM   3651  C   GLY B  38      71.470  18.160 147.070  1.00  0.00           C
ATOM   3652  O   GLY B  38      70.270  17.970 147.270  1.00  0.00           O
ATOM   3653  N   ASP B  39      72.370  17.930 148.040  1.00  0.00           N
ATOM   3654  CA  ASP B  39      72.060  17.450 149.350  1.00  0.00           C
ATOM   3655  CB  ASP B  39      72.890  16.200 149.660  1.00  0.00           C
ATOM   3656  CG  ASP B  39      72.440  15.070 148.740  1.00  0.00           C
ATOM   3657  OD1 ASP B  39      71.230  14.720 148.740  1.00  0.00           O
ATOM   3658  OD2 ASP B  39      73.290  14.490 148.020  1.00  0.00           O
ATOM   3659  C   ASP B  39      72.430  18.470 150.370  1.00  0.00           C
ATOM   3660  O   ASP B  39      71.660  18.680 151.310  1.00  0.00           O
ATOM   3661  N   SER B  40      73.620  19.080 150.300  1.00  0.00           N
ATOM   3662  CA  SER B  40      74.090  19.960 151.320  1.00  0.00           C
ATOM   3663  CB  SER B  40      75.590  20.270 151.170  1.00  0.00           C
ATOM   3664  OG  SER B  40      76.050  20.840 152.390  1.00  0.00           O
ATOM   3665  C   SER B  40      73.410  21.280 151.390  1.00  0.00           C
ATOM   3666  O   SER B  40      73.380  21.990 150.390  1.00  0.00           O
ATOM   3667  N   ASP B  41      72.790  21.650 152.530  1.00  0.00           N
ATOM   3668  CA  ASP B  41      71.950  22.800 152.680  1.00  0.00           C
ATOM   3669  CB  ASP B  41      71.220  22.700 154.030  1.00  0.00           C
ATOM   3670  CG  ASP B  41      70.490  21.380 154.180  1.00  0.00           C
ATOM   3671  OD1 ASP B  41      70.890  20.570 155.060  1.00  0.00           O
ATOM   3672  OD2 ASP B  41      69.570  21.120 153.360  1.00  0.00           O
ATOM   3673  C   ASP B  41      72.720  24.070 152.490  1.00  0.00           C
ATOM   3674  O   ASP B  41      72.150  25.130 152.250  1.00  0.00           O
ATOM   3675  N   LEU B  42      74.060  24.010 152.570  1.00  0.00           N
ATOM   3676  CA  LEU B  42      74.990  25.070 152.360  1.00  0.00           C
ATOM   3677  CB  LEU B  42      76.420  24.760 152.850  1.00  0.00           C
ATOM   3678  CG  LEU B  42      76.420  24.230 154.290  1.00  0.00           C
ATOM   3679  CD1 LEU B  42      77.820  23.770 154.720  1.00  0.00           C
ATOM   3680  CD2 LEU B  42      75.830  25.230 155.300  1.00  0.00           C
ATOM   3681  C   LEU B  42      75.000  25.530 150.940  1.00  0.00           C
ATOM   3682  O   LEU B  42      75.370  26.680 150.700  1.00  0.00           O
ATOM   3683  N   GLN B  43      74.470  24.720 150.000  1.00  0.00           N
ATOM   3684  CA  GLN B  43      74.350  25.130 148.640  1.00  0.00           C
ATOM   3685  CB  GLN B  43      74.110  23.910 147.730  1.00  0.00           C
ATOM   3686  CG  GLN B  43      75.210  22.850 147.840  1.00  0.00           C
ATOM   3687  CD  GLN B  43      74.880  21.670 146.930  1.00  0.00           C
ATOM   3688  OE1 GLN B  43      73.810  21.070 147.000  1.00  0.00           O
ATOM   3689  NE2 GLN B  43      75.820  21.310 146.020  1.00  0.00           N
ATOM   3690  C   GLN B  43      73.270  26.130 148.420  1.00  0.00           C
ATOM   3691  O   GLN B  43      73.360  26.990 147.550  1.00  0.00           O
ATOM   3692  N   LEU B  44      72.200  26.060 149.240  1.00  0.00           N
ATOM   3693  CA  LEU B  44      71.080  26.950 149.120  1.00  0.00           C
ATOM   3694  CB  LEU B  44      69.770  26.260 149.520  1.00  0.00           C
ATOM   3695  CG  LEU B  44      69.390  25.020 148.710  1.00  0.00           C
ATOM   3696  CD1 LEU B  44      68.100  24.360 149.230  1.00  0.00           C
ATOM   3697  CD2 LEU B  44      69.190  25.350 147.220  1.00  0.00           C
ATOM   3698  C   LEU B  44      71.190  28.100 150.060  1.00  0.00           C
ATOM   3699  O   LEU B  44      70.250  28.880 150.140  1.00  0.00           O
ATOM   3700  N   GLU B  45      72.260  28.180 150.870  1.00  0.00           N
ATOM   3701  CA  GLU B  45      72.450  29.200 151.850  1.00  0.00           C
ATOM   3702  CB  GLU B  45      73.710  28.830 152.650  1.00  0.00           C
ATOM   3703  CG  GLU B  45      73.960  29.670 153.910  1.00  0.00           C
ATOM   3704  CD  GLU B  45      72.910  29.400 154.980  1.00  0.00           C
ATOM   3705  OE1 GLU B  45      72.920  30.190 155.950  1.00  0.00           O
ATOM   3706  OE2 GLU B  45      72.090  28.440 154.920  1.00  0.00           O
ATOM   3707  C   GLU B  45      72.530  30.580 151.300  1.00  0.00           C
ATOM   3708  O   GLU B  45      71.750  31.420 151.740  1.00  0.00           O
ATOM   3709  N   ARG B  46      73.440  30.860 150.350  1.00  0.00           N
ATOM   3710  CA  ARG B  46      73.760  32.120 149.760  1.00  0.00           C
ATOM   3711  CB  ARG B  46      75.200  32.480 150.170  1.00  0.00           C
ATOM   3712  CG  ARG B  46      75.370  32.620 151.690  1.00  0.00           C
ATOM   3713  CD  ARG B  46      74.590  33.810 152.250  1.00  0.00           C
ATOM   3714  NE  ARG B  46      74.590  33.640 153.730  1.00  0.00           N
ATOM   3715  CZ  ARG B  46      73.990  34.530 154.570  1.00  0.00           C
ATOM   3716  NH1 ARG B  46      73.350  35.670 154.160  1.00  0.00           N
ATOM   3717  NH2 ARG B  46      74.010  34.160 155.880  1.00  0.00           N
ATOM   3718  C   ARG B  46      73.700  31.900 148.280  1.00  0.00           C
ATOM   3719  O   ARG B  46      74.500  32.410 147.500  1.00  0.00           O
ATOM   3720  N   ILE B  47      72.630  31.230 147.830  1.00  0.00           N
ATOM   3721  CA  ILE B  47      72.370  31.040 146.430  1.00  0.00           C
ATOM   3722  CB  ILE B  47      71.520  29.830 146.180  1.00  0.00           C
ATOM   3723  CG2 ILE B  47      70.190  29.960 146.950  1.00  0.00           C
ATOM   3724  CG1 ILE B  47      71.270  29.610 144.680  1.00  0.00           C
ATOM   3725  CD  ILE B  47      71.060  28.150 144.290  1.00  0.00           C
ATOM   3726  C   ILE B  47      71.780  32.280 145.880  1.00  0.00           C
ATOM   3727  O   ILE B  47      71.920  32.650 144.710  1.00  0.00           O
ATOM   3728  N   ASN B  48      71.140  33.090 146.740  1.00  0.00           N
ATOM   3729  CA  ASN B  48      70.560  34.340 146.370  1.00  0.00           C
ATOM   3730  CB  ASN B  48      69.720  34.930 147.520  1.00  0.00           C
ATOM   3731  CG  ASN B  48      70.460  35.160 148.830  1.00  0.00           C
ATOM   3732  OD1 ASN B  48      71.670  35.030 149.000  1.00  0.00           O
ATOM   3733  ND2 ASN B  48      69.660  35.410 149.900  1.00  0.00           N
ATOM   3734  C   ASN B  48      71.510  35.390 145.890  1.00  0.00           C
ATOM   3735  O   ASN B  48      71.100  36.330 145.220  1.00  0.00           O
ATOM   3736  N   VAL B  49      72.810  35.210 146.200  1.00  0.00           N
ATOM   3737  CA  VAL B  49      73.890  36.080 145.860  1.00  0.00           C
ATOM   3738  CB  VAL B  49      75.170  35.680 146.520  1.00  0.00           C
ATOM   3739  CG1 VAL B  49      76.330  36.580 146.050  1.00  0.00           C
ATOM   3740  CG2 VAL B  49      75.030  35.830 148.040  1.00  0.00           C
ATOM   3741  C   VAL B  49      74.160  36.200 144.400  1.00  0.00           C
ATOM   3742  O   VAL B  49      74.440  37.290 143.900  1.00  0.00           O
ATOM   3743  N   TYR B  50      74.000  35.080 143.660  1.00  0.00           N
ATOM   3744  CA  TYR B  50      74.210  35.030 142.250  1.00  0.00           C
ATOM   3745  CB  TYR B  50      75.250  33.970 141.870  1.00  0.00           C
ATOM   3746  CG  TYR B  50      76.660  34.450 141.970  1.00  0.00           C
ATOM   3747  CD1 TYR B  50      77.280  34.950 140.850  1.00  0.00           C
ATOM   3748  CE1 TYR B  50      78.580  35.380 140.930  1.00  0.00           C
ATOM   3749  CZ  TYR B  50      79.300  35.310 142.100  1.00  0.00           C
ATOM   3750  OH  TYR B  50      80.610  35.850 142.150  1.00  0.00           O
ATOM   3751  CD2 TYR B  50      77.400  34.330 143.130  1.00  0.00           C
ATOM   3752  CE2 TYR B  50      78.670  34.840 143.230  1.00  0.00           C
ATOM   3753  C   TYR B  50      72.950  34.690 141.520  1.00  0.00           C
ATOM   3754  O   TYR B  50      72.780  35.030 140.350  1.00  0.00           O
ATOM   3755  N   TYR B  51      71.950  34.040 142.140  1.00  0.00           N
ATOM   3756  CA  TYR B  51      70.780  33.580 141.450  1.00  0.00           C
ATOM   3757  CB  TYR B  51      70.490  32.080 141.640  1.00  0.00           C
ATOM   3758  CG  TYR B  51      71.610  31.320 141.020  1.00  0.00           C
ATOM   3759  CD1 TYR B  51      71.370  30.760 139.780  1.00  0.00           C
ATOM   3760  CE1 TYR B  51      72.290  29.950 139.180  1.00  0.00           C
ATOM   3761  CZ  TYR B  51      73.510  29.720 139.780  1.00  0.00           C
ATOM   3762  OH  TYR B  51      74.530  28.930 139.200  1.00  0.00           O
ATOM   3763  CD2 TYR B  51      72.830  31.100 141.610  1.00  0.00           C
ATOM   3764  CE2 TYR B  51      73.780  30.310 140.990  1.00  0.00           C
ATOM   3765  C   TYR B  51      69.580  34.360 141.870  1.00  0.00           C
ATOM   3766  O   TYR B  51      69.570  34.940 142.960  1.00  0.00           O
ATOM   3767  N   ASN B  52      68.520  34.330 141.040  1.00  0.00           N
ATOM   3768  CA  ASN B  52      67.250  34.910 141.340  1.00  0.00           C
ATOM   3769  CB  ASN B  52      66.680  35.950 140.370  1.00  0.00           C
ATOM   3770  CG  ASN B  52      67.670  37.110 140.330  1.00  0.00           C
ATOM   3771  OD1 ASN B  52      68.040  37.670 141.360  1.00  0.00           O
ATOM   3772  ND2 ASN B  52      68.150  37.450 139.110  1.00  0.00           N
ATOM   3773  C   ASN B  52      66.360  33.710 141.290  1.00  0.00           C
ATOM   3774  O   ASN B  52      66.590  32.740 140.570  1.00  0.00           O
ATOM   3775  N   GLU B  53      65.280  33.710 142.080  1.00  0.00           N
ATOM   3776  CA  GLU B  53      64.360  32.620 142.230  1.00  0.00           C
ATOM   3777  CB  GLU B  53      64.170  32.270 143.710  1.00  0.00           C
ATOM   3778  CG  GLU B  53      63.440  30.940 143.900  1.00  0.00           C
ATOM   3779  CD  GLU B  53      62.850  30.890 145.300  1.00  0.00           C
ATOM   3780  OE1 GLU B  53      63.300  30.140 146.200  1.00  0.00           O
ATOM   3781  OE2 GLU B  53      61.900  31.700 145.520  1.00  0.00           O
ATOM   3782  C   GLU B  53      63.040  32.850 141.580  1.00  0.00           C
ATOM   3783  O   GLU B  53      62.290  33.760 141.910  1.00  0.00           O
ATOM   3784  N   ALA B  54      62.650  31.980 140.620  1.00  0.00           N
ATOM   3785  CA  ALA B  54      61.370  32.000 139.980  1.00  0.00           C
ATOM   3786  CB  ALA B  54      61.550  31.550 138.520  1.00  0.00           C
ATOM   3787  C   ALA B  54      60.320  31.220 140.690  1.00  0.00           C
ATOM   3788  O   ALA B  54      60.340  31.050 141.910  1.00  0.00           O
ATOM   3789  N   ALA B  55      59.320  30.660 139.990  1.00  0.00           N
ATOM   3790  CA  ALA B  55      58.330  29.770 140.520  1.00  0.00           C
ATOM   3791  CB  ALA B  55      57.100  29.670 139.600  1.00  0.00           C
ATOM   3792  C   ALA B  55      58.900  28.430 140.840  1.00  0.00           C
ATOM   3793  O   ALA B  55      59.730  27.890 140.110  1.00  0.00           O
ATOM   3794  N   GLY B  56      58.470  27.870 141.980  1.00  0.00           N
ATOM   3795  CA  GLY B  56      58.760  26.530 142.370  1.00  0.00           C
ATOM   3796  C   GLY B  56      60.200  26.240 142.640  1.00  0.00           C
ATOM   3797  O   GLY B  56      60.700  25.150 142.390  1.00  0.00           O
ATOM   3798  N   ASN B  57      60.930  27.210 143.210  1.00  0.00           N
ATOM   3799  CA  ASN B  57      62.330  27.090 143.460  1.00  0.00           C
ATOM   3800  CB  ASN B  57      62.710  26.100 144.580  1.00  0.00           C
ATOM   3801  CG  ASN B  57      61.910  26.310 145.850  1.00  0.00           C
ATOM   3802  OD1 ASN B  57      61.210  25.400 146.300  1.00  0.00           O
ATOM   3803  ND2 ASN B  57      62.010  27.510 146.480  1.00  0.00           N
ATOM   3804  C   ASN B  57      63.160  26.920 142.240  1.00  0.00           C
ATOM   3805  O   ASN B  57      64.220  26.310 142.360  1.00  0.00           O
ATOM   3806  N   LYS B  58      62.810  27.430 141.040  1.00  0.00           N
ATOM   3807  CA  LYS B  58      63.640  27.420 139.880  1.00  0.00           C
ATOM   3808  CB  LYS B  58      62.830  27.480 138.570  1.00  0.00           C
ATOM   3809  CG  LYS B  58      63.670  27.370 137.300  1.00  0.00           C
ATOM   3810  CD  LYS B  58      62.940  27.560 135.960  1.00  0.00           C
ATOM   3811  CE  LYS B  58      61.820  26.580 135.620  1.00  0.00           C
ATOM   3812  NZ  LYS B  58      62.360  25.200 135.560  1.00  0.00           N
ATOM   3813  C   LYS B  58      64.560  28.600 139.940  1.00  0.00           C
ATOM   3814  O   LYS B  58      64.150  29.740 140.090  1.00  0.00           O
ATOM   3815  N   TYR B  59      65.880  28.330 139.990  1.00  0.00           N
ATOM   3816  CA  TYR B  59      66.920  29.310 140.120  1.00  0.00           C
ATOM   3817  CB  TYR B  59      68.100  28.810 140.970  1.00  0.00           C
ATOM   3818  CG  TYR B  59      67.580  28.720 142.360  1.00  0.00           C
ATOM   3819  CD1 TYR B  59      67.490  29.850 143.140  1.00  0.00           C
ATOM   3820  CE1 TYR B  59      66.920  29.810 144.390  1.00  0.00           C
ATOM   3821  CZ  TYR B  59      66.450  28.610 144.860  1.00  0.00           C
ATOM   3822  OH  TYR B  59      65.880  28.520 146.150  1.00  0.00           O
ATOM   3823  CD2 TYR B  59      67.120  27.520 142.860  1.00  0.00           C
ATOM   3824  CE2 TYR B  59      66.550  27.470 144.100  1.00  0.00           C
ATOM   3825  C   TYR B  59      67.470  29.610 138.770  1.00  0.00           C
ATOM   3826  O   TYR B  59      67.680  28.720 137.950  1.00  0.00           O
ATOM   3827  N   VAL B  60      67.550  30.930 138.500  1.00  0.00           N
ATOM   3828  CA  VAL B  60      67.960  31.480 137.250  1.00  0.00           C
ATOM   3829  CB  VAL B  60      66.850  32.080 136.430  1.00  0.00           C
ATOM   3830  CG1 VAL B  60      65.830  30.980 136.110  1.00  0.00           C
ATOM   3831  CG2 VAL B  60      66.170  33.260 137.150  1.00  0.00           C
ATOM   3832  C   VAL B  60      69.080  32.440 137.450  1.00  0.00           C
ATOM   3833  O   VAL B  60      69.020  33.210 138.400  1.00  0.00           O
ATOM   3834  N   PRO B  61      70.170  32.430 136.740  1.00  0.00           N
ATOM   3835  CD  PRO B  61      70.370  31.700 135.500  1.00  0.00           C
ATOM   3836  CA  PRO B  61      71.300  33.240 137.120  1.00  0.00           C
ATOM   3837  CB  PRO B  61      72.440  32.700 136.270  1.00  0.00           C
ATOM   3838  CG  PRO B  61      71.760  32.120 135.010  1.00  0.00           C
ATOM   3839  C   PRO B  61      71.130  34.690 136.850  1.00  0.00           C
ATOM   3840  O   PRO B  61      70.540  35.040 135.830  1.00  0.00           O
ATOM   3841  N   ARG B  62      71.630  35.550 137.750  1.00  0.00           N
ATOM   3842  CA  ARG B  62      71.640  36.970 137.600  1.00  0.00           C
ATOM   3843  CB  ARG B  62      71.650  37.650 138.990  1.00  0.00           C
ATOM   3844  CG  ARG B  62      71.390  39.150 138.900  1.00  0.00           C
ATOM   3845  CD  ARG B  62      71.500  39.930 140.220  1.00  0.00           C
ATOM   3846  NE  ARG B  62      70.630  39.230 141.210  1.00  0.00           N
ATOM   3847  CZ  ARG B  62      71.100  38.500 142.260  1.00  0.00           C
ATOM   3848  NH1 ARG B  62      72.440  38.370 142.510  1.00  0.00           N
ATOM   3849  NH2 ARG B  62      70.210  37.840 143.060  1.00  0.00           N
ATOM   3850  C   ARG B  62      72.750  37.490 136.760  1.00  0.00           C
ATOM   3851  O   ARG B  62      73.850  37.760 137.240  1.00  0.00           O
ATOM   3852  N   ALA B  63      72.540  37.570 135.430  1.00  0.00           N
ATOM   3853  CA  ALA B  63      73.590  37.650 134.460  1.00  0.00           C
ATOM   3854  CB  ALA B  63      74.100  36.230 134.140  1.00  0.00           C
ATOM   3855  C   ALA B  63      73.080  38.210 133.180  1.00  0.00           C
ATOM   3856  O   ALA B  63      72.020  37.820 132.700  1.00  0.00           O
ATOM   3857  N   ILE B  64      73.840  39.120 132.550  1.00  0.00           N
ATOM   3858  CA  ILE B  64      73.580  39.800 131.320  1.00  0.00           C
ATOM   3859  CB  ILE B  64      73.560  41.290 131.490  1.00  0.00           C
ATOM   3860  CG2 ILE B  64      73.580  42.040 130.150  1.00  0.00           C
ATOM   3861  CG1 ILE B  64      72.280  41.740 132.230  1.00  0.00           C
ATOM   3862  CD  ILE B  64      72.540  41.990 133.710  1.00  0.00           C
ATOM   3863  C   ILE B  64      74.670  39.440 130.370  1.00  0.00           C
ATOM   3864  O   ILE B  64      75.860  39.430 130.670  1.00  0.00           O
ATOM   3865  N   LEU B  65      74.270  39.140 129.120  1.00  0.00           N
ATOM   3866  CA  LEU B  65      75.120  38.800 128.020  1.00  0.00           C
ATOM   3867  CB  LEU B  65      74.690  37.440 127.440  1.00  0.00           C
ATOM   3868  CG  LEU B  65      74.440  36.330 128.480  1.00  0.00           C
ATOM   3869  CD1 LEU B  65      72.980  36.200 128.940  1.00  0.00           C
ATOM   3870  CD2 LEU B  65      74.880  34.960 127.950  1.00  0.00           C
ATOM   3871  C   LEU B  65      75.060  39.790 126.910  1.00  0.00           C
ATOM   3872  O   LEU B  65      73.980  40.160 126.460  1.00  0.00           O
ATOM   3873  N   VAL B  66      76.240  40.240 126.450  1.00  0.00           N
ATOM   3874  CA  VAL B  66      76.360  41.210 125.410  1.00  0.00           C
ATOM   3875  CB  VAL B  66      76.840  42.540 125.930  1.00  0.00           C
ATOM   3876  CG1 VAL B  66      76.880  43.590 124.810  1.00  0.00           C
ATOM   3877  CG2 VAL B  66      75.960  42.940 127.120  1.00  0.00           C
ATOM   3878  C   VAL B  66      77.260  40.780 124.310  1.00  0.00           C
ATOM   3879  O   VAL B  66      78.440  40.530 124.570  1.00  0.00           O
ATOM   3880  N   ASP B  67      76.820  40.830 123.040  1.00  0.00           N
ATOM   3881  CA  ASP B  67      77.670  40.720 121.890  1.00  0.00           C
ATOM   3882  CB  ASP B  67      78.020  39.290 121.440  1.00  0.00           C
ATOM   3883  CG  ASP B  67      79.160  39.290 120.430  1.00  0.00           C
ATOM   3884  OD1 ASP B  67      80.070  40.150 120.590  1.00  0.00           O
ATOM   3885  OD2 ASP B  67      79.160  38.450 119.490  1.00  0.00           O
ATOM   3886  C   ASP B  67      76.980  41.430 120.780  1.00  0.00           C
ATOM   3887  O   ASP B  67      75.760  41.590 120.760  1.00  0.00           O
ATOM   3888  N   LEU B  68      77.700  41.960 119.770  1.00  0.00           N
ATOM   3889  CA  LEU B  68      77.100  42.680 118.690  1.00  0.00           C
ATOM   3890  CB  LEU B  68      78.000  43.790 118.130  1.00  0.00           C
ATOM   3891  CG  LEU B  68      78.380  44.920 119.090  1.00  0.00           C
ATOM   3892  CD1 LEU B  68      78.910  46.160 118.350  1.00  0.00           C
ATOM   3893  CD2 LEU B  68      77.240  45.320 120.050  1.00  0.00           C
ATOM   3894  C   LEU B  68      76.630  41.800 117.590  1.00  0.00           C
ATOM   3895  O   LEU B  68      75.900  42.210 116.690  1.00  0.00           O
ATOM   3896  N   GLU B  69      76.950  40.490 117.630  1.00  0.00           N
ATOM   3897  CA  GLU B  69      76.500  39.540 116.650  1.00  0.00           C
ATOM   3898  CB  GLU B  69      77.720  38.670 116.290  1.00  0.00           C
ATOM   3899  CG  GLU B  69      77.830  38.360 114.800  1.00  0.00           C
ATOM   3900  CD  GLU B  69      76.620  37.560 114.330  1.00  0.00           C
ATOM   3901  OE1 GLU B  69      75.810  38.080 113.520  1.00  0.00           O
ATOM   3902  OE2 GLU B  69      76.540  36.370 114.730  1.00  0.00           O
ATOM   3903  C   GLU B  69      75.400  38.750 117.260  1.00  0.00           C
ATOM   3904  O   GLU B  69      75.570  38.100 118.290  1.00  0.00           O
ATOM   3905  N   PRO B  70      74.210  38.740 116.730  1.00  0.00           N
ATOM   3906  CD  PRO B  70      73.750  39.650 115.690  1.00  0.00           C
ATOM   3907  CA  PRO B  70      73.150  37.880 117.170  1.00  0.00           C
ATOM   3908  CB  PRO B  70      72.000  38.110 116.190  1.00  0.00           C
ATOM   3909  CG  PRO B  70      72.220  39.540 115.680  1.00  0.00           C
ATOM   3910  C   PRO B  70      73.500  36.450 117.370  1.00  0.00           C
ATOM   3911  O   PRO B  70      73.080  35.920 118.400  1.00  0.00           O
ATOM   3912  N   GLY B  71      74.200  35.800 116.420  1.00  0.00           N
ATOM   3913  CA  GLY B  71      74.390  34.380 116.400  1.00  0.00           C
ATOM   3914  C   GLY B  71      75.280  33.850 117.470  1.00  0.00           C
ATOM   3915  O   GLY B  71      75.360  32.640 117.690  1.00  0.00           O
ATOM   3916  N   THR B  72      75.960  34.740 118.220  1.00  0.00           N
ATOM   3917  CA  THR B  72      76.710  34.440 119.400  1.00  0.00           C
ATOM   3918  CB  THR B  72      77.410  35.680 119.890  1.00  0.00           C
ATOM   3919  OG1 THR B  72      78.470  35.990 119.000  1.00  0.00           O
ATOM   3920  CG2 THR B  72      78.080  35.540 121.270  1.00  0.00           C
ATOM   3921  C   THR B  72      75.810  33.960 120.480  1.00  0.00           C
ATOM   3922  O   THR B  72      76.120  32.990 121.160  1.00  0.00           O
ATOM   3923  N   MET B  73      74.630  34.590 120.610  1.00  0.00           N
ATOM   3924  CA  MET B  73      73.700  34.250 121.640  1.00  0.00           C
ATOM   3925  CB  MET B  73      72.620  35.350 121.700  1.00  0.00           C
ATOM   3926  CG  MET B  73      73.150  36.750 122.010  1.00  0.00           C
ATOM   3927  SD  MET B  73      74.290  36.830 123.430  1.00  0.00           S
ATOM   3928  CE  MET B  73      74.270  38.640 123.460  1.00  0.00           C
ATOM   3929  C   MET B  73      73.040  32.930 121.450  1.00  0.00           C
ATOM   3930  O   MET B  73      72.640  32.290 122.420  1.00  0.00           O
ATOM   3931  N   ASP B  74      72.960  32.410 120.210  1.00  0.00           N
ATOM   3932  CA  ASP B  74      72.420  31.130 119.850  1.00  0.00           C
ATOM   3933  CB  ASP B  74      71.980  31.180 118.380  1.00  0.00           C
ATOM   3934  CG  ASP B  74      70.810  32.140 118.210  1.00  0.00           C
ATOM   3935  OD1 ASP B  74      70.770  32.830 117.150  1.00  0.00           O
ATOM   3936  OD2 ASP B  74      69.920  32.170 119.100  1.00  0.00           O
ATOM   3937  C   ASP B  74      73.440  30.070 120.040  1.00  0.00           C
ATOM   3938  O   ASP B  74      73.130  29.000 120.550  1.00  0.00           O
ATOM   3939  N   SER B  75      74.730  30.380 119.770  1.00  0.00           N
ATOM   3940  CA  SER B  75      75.810  29.480 120.050  1.00  0.00           C
ATOM   3941  CB  SER B  75      77.070  30.080 119.400  1.00  0.00           C
ATOM   3942  OG  SER B  75      78.130  29.160 119.580  1.00  0.00           O
ATOM   3943  C   SER B  75      76.100  29.270 121.490  1.00  0.00           C
ATOM   3944  O   SER B  75      76.310  28.170 121.990  1.00  0.00           O
ATOM   3945  N   VAL B  76      76.000  30.340 122.310  1.00  0.00           N
ATOM   3946  CA  VAL B  76      76.110  30.300 123.740  1.00  0.00           C
ATOM   3947  CB  VAL B  76      76.110  31.690 124.300  1.00  0.00           C
ATOM   3948  CG1 VAL B  76      75.950  31.710 125.830  1.00  0.00           C
ATOM   3949  CG2 VAL B  76      77.450  32.350 123.960  1.00  0.00           C
ATOM   3950  C   VAL B  76      74.960  29.570 124.360  1.00  0.00           C
ATOM   3951  O   VAL B  76      75.180  28.760 125.260  1.00  0.00           O
ATOM   3952  N   ARG B  77      73.720  29.810 123.920  1.00  0.00           N
ATOM   3953  CA  ARG B  77      72.510  29.200 124.400  1.00  0.00           C
ATOM   3954  CB  ARG B  77      71.280  29.890 123.780  1.00  0.00           C
ATOM   3955  CG  ARG B  77      69.930  29.280 124.160  1.00  0.00           C
ATOM   3956  CD  ARG B  77      68.810  30.320 124.140  1.00  0.00           C
ATOM   3957  NE  ARG B  77      68.920  31.010 122.830  1.00  0.00           N
ATOM   3958  CZ  ARG B  77      68.650  32.340 122.640  1.00  0.00           C
ATOM   3959  NH1 ARG B  77      68.150  33.130 123.640  1.00  0.00           N
ATOM   3960  NH2 ARG B  77      68.930  32.980 121.470  1.00  0.00           N
ATOM   3961  C   ARG B  77      72.520  27.740 124.140  1.00  0.00           C
ATOM   3962  O   ARG B  77      72.030  26.990 124.990  1.00  0.00           O
ATOM   3963  N   SER B  78      73.130  27.250 123.050  1.00  0.00           N
ATOM   3964  CA  SER B  78      73.210  25.870 122.680  1.00  0.00           C
ATOM   3965  CB  SER B  78      73.680  25.720 121.220  1.00  0.00           C
ATOM   3966  OG  SER B  78      72.690  26.270 120.370  1.00  0.00           O
ATOM   3967  C   SER B  78      74.060  25.090 123.620  1.00  0.00           C
ATOM   3968  O   SER B  78      73.970  23.870 123.740  1.00  0.00           O
ATOM   3969  N   GLY B  79      74.950  25.780 124.360  1.00  0.00           N
ATOM   3970  CA  GLY B  79      75.870  25.190 125.280  1.00  0.00           C
ATOM   3971  C   GLY B  79      75.230  24.650 126.520  1.00  0.00           C
ATOM   3972  O   GLY B  79      74.060  24.890 126.820  1.00  0.00           O
ATOM   3973  N   PRO B  80      75.950  23.930 127.320  1.00  0.00           N
ATOM   3974  CD  PRO B  80      77.370  23.650 127.110  1.00  0.00           C
ATOM   3975  CA  PRO B  80      75.450  23.340 128.520  1.00  0.00           C
ATOM   3976  CB  PRO B  80      76.490  22.300 128.920  1.00  0.00           C
ATOM   3977  CG  PRO B  80      77.800  22.900 128.370  1.00  0.00           C
ATOM   3978  C   PRO B  80      75.260  24.420 129.530  1.00  0.00           C
ATOM   3979  O   PRO B  80      76.080  25.330 129.610  1.00  0.00           O
ATOM   3980  N   PHE B  81      74.120  24.380 130.240  1.00  0.00           N
ATOM   3981  CA  PHE B  81      73.650  25.450 131.070  1.00  0.00           C
ATOM   3982  CB  PHE B  81      74.580  25.750 132.260  1.00  0.00           C
ATOM   3983  CG  PHE B  81      74.420  24.630 133.240  1.00  0.00           C
ATOM   3984  CD1 PHE B  81      75.180  23.480 133.160  1.00  0.00           C
ATOM   3985  CE1 PHE B  81      75.000  22.470 134.080  1.00  0.00           C
ATOM   3986  CZ  PHE B  81      74.120  22.630 135.120  1.00  0.00           C
ATOM   3987  CD2 PHE B  81      73.520  24.770 134.260  1.00  0.00           C
ATOM   3988  CE2 PHE B  81      73.380  23.780 135.200  1.00  0.00           C
ATOM   3989  C   PHE B  81      73.380  26.700 130.310  1.00  0.00           C
ATOM   3990  O   PHE B  81      73.360  27.820 130.830  1.00  0.00           O
ATOM   3991  N   GLY B  82      73.180  26.610 128.990  1.00  0.00           N
ATOM   3992  CA  GLY B  82      72.940  27.690 128.090  1.00  0.00           C
ATOM   3993  C   GLY B  82      71.520  28.150 128.170  1.00  0.00           C
ATOM   3994  O   GLY B  82      71.160  29.320 128.050  1.00  0.00           O
ATOM   3995  N   GLN B  83      70.570  27.230 128.400  1.00  0.00           N
ATOM   3996  CA  GLN B  83      69.160  27.490 128.400  1.00  0.00           C
ATOM   3997  CB  GLN B  83      68.430  26.160 128.140  1.00  0.00           C
ATOM   3998  CG  GLN B  83      67.020  26.310 127.570  1.00  0.00           C
ATOM   3999  CD  GLN B  83      67.070  26.830 126.140  1.00  0.00           C
ATOM   4000  OE1 GLN B  83      67.710  26.250 125.270  1.00  0.00           O
ATOM   4001  NE2 GLN B  83      66.310  27.940 125.900  1.00  0.00           N
ATOM   4002  C   GLN B  83      68.630  28.100 129.650  1.00  0.00           C
ATOM   4003  O   GLN B  83      67.540  28.680 129.700  1.00  0.00           O
ATOM   4004  N   ILE B  84      69.430  28.120 130.730  1.00  0.00           N
ATOM   4005  CA  ILE B  84      69.010  28.610 132.000  1.00  0.00           C
ATOM   4006  CB  ILE B  84      69.900  27.990 133.040  1.00  0.00           C
ATOM   4007  CG2 ILE B  84      71.310  28.610 133.090  1.00  0.00           C
ATOM   4008  CG1 ILE B  84      69.180  28.010 134.400  1.00  0.00           C
ATOM   4009  CD  ILE B  84      70.010  27.350 135.500  1.00  0.00           C
ATOM   4010  C   ILE B  84      69.000  30.090 132.200  1.00  0.00           C
ATOM   4011  O   ILE B  84      68.330  30.630 133.080  1.00  0.00           O
ATOM   4012  N   PHE B  85      69.660  30.840 131.300  1.00  0.00           N
ATOM   4013  CA  PHE B  85      69.680  32.270 131.310  1.00  0.00           C
ATOM   4014  CB  PHE B  85      70.690  32.840 130.290  1.00  0.00           C
ATOM   4015  CG  PHE B  85      72.070  32.530 130.760  1.00  0.00           C
ATOM   4016  CD1 PHE B  85      72.700  33.310 131.690  1.00  0.00           C
ATOM   4017  CE1 PHE B  85      73.980  33.020 132.110  1.00  0.00           C
ATOM   4018  CZ  PHE B  85      74.630  31.940 131.580  1.00  0.00           C
ATOM   4019  CD2 PHE B  85      72.760  31.470 130.220  1.00  0.00           C
ATOM   4020  CE2 PHE B  85      74.040  31.140 130.630  1.00  0.00           C
ATOM   4021  C   PHE B  85      68.340  32.820 130.990  1.00  0.00           C
ATOM   4022  O   PHE B  85      67.640  32.240 130.160  1.00  0.00           O
ATOM   4023  N   ARG B  86      67.930  33.940 131.600  1.00  0.00           N
ATOM   4024  CA  ARG B  86      66.640  34.520 131.370  1.00  0.00           C
ATOM   4025  CB  ARG B  86      66.290  35.540 132.460  1.00  0.00           C
ATOM   4026  CG  ARG B  86      64.880  36.140 132.330  1.00  0.00           C
ATOM   4027  CD  ARG B  86      64.500  36.990 133.540  1.00  0.00           C
ATOM   4028  NE  ARG B  86      65.470  38.120 133.600  1.00  0.00           N
ATOM   4029  CZ  ARG B  86      65.570  38.990 134.640  1.00  0.00           C
ATOM   4030  NH1 ARG B  86      64.660  39.010 135.660  1.00  0.00           N
ATOM   4031  NH2 ARG B  86      66.540  39.950 134.650  1.00  0.00           N
ATOM   4032  C   ARG B  86      66.580  35.120 130.010  1.00  0.00           C
ATOM   4033  O   ARG B  86      67.480  35.900 129.690  1.00  0.00           O
ATOM   4034  N   PRO B  87      65.630  34.960 129.140  1.00  0.00           N
ATOM   4035  CD  PRO B  87      64.560  34.000 129.330  1.00  0.00           C
ATOM   4036  CA  PRO B  87      65.760  35.290 127.750  1.00  0.00           C
ATOM   4037  CB  PRO B  87      64.470  34.860 127.050  1.00  0.00           C
ATOM   4038  CG  PRO B  87      63.850  33.810 127.980  1.00  0.00           C
ATOM   4039  C   PRO B  87      65.980  36.750 127.500  1.00  0.00           C
ATOM   4040  O   PRO B  87      66.700  37.160 126.600  1.00  0.00           O
ATOM   4041  N   ASP B  88      65.360  37.640 128.290  1.00  0.00           N
ATOM   4042  CA  ASP B  88      65.460  39.070 128.230  1.00  0.00           C
ATOM   4043  CB  ASP B  88      64.570  39.730 129.290  1.00  0.00           C
ATOM   4044  CG  ASP B  88      63.130  39.350 128.990  1.00  0.00           C
ATOM   4045  OD1 ASP B  88      62.690  39.390 127.810  1.00  0.00           O
ATOM   4046  OD2 ASP B  88      62.400  39.030 129.970  1.00  0.00           O
ATOM   4047  C   ASP B  88      66.850  39.570 128.400  1.00  0.00           C
ATOM   4048  O   ASP B  88      67.170  40.690 128.000  1.00  0.00           O
ATOM   4049  N   ASN B  89      67.730  38.740 128.990  1.00  0.00           N
ATOM   4050  CA  ASN B  89      69.080  39.090 129.340  1.00  0.00           C
ATOM   4051  CB  ASN B  89      69.470  38.300 130.600  1.00  0.00           C
ATOM   4052  CG  ASN B  89      68.740  38.810 131.830  1.00  0.00           C
ATOM   4053  OD1 ASN B  89      67.540  39.080 131.900  1.00  0.00           O
ATOM   4054  ND2 ASN B  89      69.520  38.940 132.940  1.00  0.00           N
ATOM   4055  C   ASN B  89      70.080  38.880 128.250  1.00  0.00           C
ATOM   4056  O   ASN B  89      71.230  39.300 128.350  1.00  0.00           O
ATOM   4057  N   PHE B  90      69.710  38.300 127.090  1.00  0.00           N
ATOM   4058  CA  PHE B  90      70.490  38.150 125.900  1.00  0.00           C
ATOM   4059  CB  PHE B  90      70.040  36.970 125.000  1.00  0.00           C
ATOM   4060  CG  PHE B  90      70.370  35.680 125.660  1.00  0.00           C
ATOM   4061  CD1 PHE B  90      69.550  35.180 126.650  1.00  0.00           C
ATOM   4062  CE1 PHE B  90      69.680  33.910 127.150  1.00  0.00           C
ATOM   4063  CZ  PHE B  90      70.690  33.130 126.650  1.00  0.00           C
ATOM   4064  CD2 PHE B  90      71.410  34.900 125.230  1.00  0.00           C
ATOM   4065  CE2 PHE B  90      71.560  33.610 125.700  1.00  0.00           C
ATOM   4066  C   PHE B  90      70.400  39.360 125.050  1.00  0.00           C
ATOM   4067  O   PHE B  90      69.510  39.450 124.200  1.00  0.00           O
ATOM   4068  N   VAL B  91      71.240  40.400 125.260  1.00  0.00           N
ATOM   4069  CA  VAL B  91      71.220  41.650 124.560  1.00  0.00           C
ATOM   4070  CB  VAL B  91      71.480  42.790 125.510  1.00  0.00           C
ATOM   4071  CG1 VAL B  91      71.350  44.090 124.710  1.00  0.00           C
ATOM   4072  CG2 VAL B  91      70.500  42.730 126.690  1.00  0.00           C
ATOM   4073  C   VAL B  91      72.190  41.660 123.440  1.00  0.00           C
ATOM   4074  O   VAL B  91      73.370  41.930 123.660  1.00  0.00           O
ATOM   4075  N   PHE B  92      71.690  41.350 122.230  1.00  0.00           N
ATOM   4076  CA  PHE B  92      72.440  41.290 121.010  1.00  0.00           C
ATOM   4077  CB  PHE B  92      72.160  40.010 120.200  1.00  0.00           C
ATOM   4078  CG  PHE B  92      70.700  39.820 119.990  1.00  0.00           C
ATOM   4079  CD1 PHE B  92      70.060  40.300 118.870  1.00  0.00           C
ATOM   4080  CE1 PHE B  92      68.710  40.100 118.700  1.00  0.00           C
ATOM   4081  CZ  PHE B  92      67.980  39.410 119.650  1.00  0.00           C
ATOM   4082  CD2 PHE B  92      69.980  39.090 120.920  1.00  0.00           C
ATOM   4083  CE2 PHE B  92      68.630  38.910 120.740  1.00  0.00           C
ATOM   4084  C   PHE B  92      72.290  42.480 120.120  1.00  0.00           C
ATOM   4085  O   PHE B  92      71.250  43.140 120.050  1.00  0.00           O
ATOM   4086  N   GLY B  93      73.350  42.850 119.390  1.00  0.00           N
ATOM   4087  CA  GLY B  93      73.380  43.900 118.420  1.00  0.00           C
ATOM   4088  C   GLY B  93      72.730  43.590 117.110  1.00  0.00           C
ATOM   4089  O   GLY B  93      71.740  42.880 116.980  1.00  0.00           O
ATOM   4090  N   GLN B  94      73.350  44.210 116.090  1.00  0.00           N
ATOM   4091  CA  GLN B  94      72.840  44.150 114.760  1.00  0.00           C
ATOM   4092  CB  GLN B  94      71.710  45.170 114.580  1.00  0.00           C
ATOM   4093  CG  GLN B  94      72.150  46.610 114.850  1.00  0.00           C
ATOM   4094  CD  GLN B  94      70.990  47.560 114.590  1.00  0.00           C
ATOM   4095  OE1 GLN B  94      69.890  47.130 114.250  1.00  0.00           O
ATOM   4096  NE2 GLN B  94      71.230  48.890 114.700  1.00  0.00           N
ATOM   4097  C   GLN B  94      73.950  44.460 113.810  1.00  0.00           C
ATOM   4098  O   GLN B  94      73.710  44.860 112.680  1.00  0.00           O
ATOM   4099  N   SER B  95      75.220  44.330 114.230  1.00  0.00           N
ATOM   4100  CA  SER B  95      76.310  44.750 113.410  1.00  0.00           C
ATOM   4101  CB  SER B  95      76.460  46.270 113.260  1.00  0.00           C
ATOM   4102  OG  SER B  95      76.780  46.890 114.500  1.00  0.00           O
ATOM   4103  C   SER B  95      77.570  44.050 113.780  1.00  0.00           C
ATOM   4104  O   SER B  95      77.690  42.830 113.690  1.00  0.00           O
ATOM   4105  N   GLY B  96      78.580  44.790 114.250  1.00  0.00           N
ATOM   4106  CA  GLY B  96      79.850  44.240 114.620  1.00  0.00           C
ATOM   4107  C   GLY B  96      80.840  45.310 114.880  1.00  0.00           C
ATOM   4108  O   GLY B  96      80.750  46.400 114.320  1.00  0.00           O
ATOM   4109  N   ALA B  97      81.820  45.060 115.770  1.00  0.00           N
ATOM   4110  CA  ALA B  97      82.690  46.100 116.240  1.00  0.00           C
ATOM   4111  CB  ALA B  97      83.150  45.680 117.640  1.00  0.00           C
ATOM   4112  C   ALA B  97      83.920  46.330 115.430  1.00  0.00           C
ATOM   4113  O   ALA B  97      84.590  47.360 115.540  1.00  0.00           O
ATOM   4114  N   GLY B  98      84.290  45.380 114.560  1.00  0.00           N
ATOM   4115  CA  GLY B  98      85.320  45.440 113.570  1.00  0.00           C
ATOM   4116  C   GLY B  98      86.710  45.400 114.100  1.00  0.00           C
ATOM   4117  O   GLY B  98      87.630  45.750 113.370  1.00  0.00           O
ATOM   4118  N   ASN B  99      86.900  45.030 115.380  1.00  0.00           N
ATOM   4119  CA  ASN B  99      88.120  45.220 116.100  1.00  0.00           C
ATOM   4120  CB  ASN B  99      89.360  44.470 115.600  1.00  0.00           C
ATOM   4121  CG  ASN B  99      89.180  42.960 115.530  1.00  0.00           C
ATOM   4122  OD1 ASN B  99      90.040  42.290 114.950  1.00  0.00           O
ATOM   4123  ND2 ASN B  99      88.100  42.340 116.070  1.00  0.00           N
ATOM   4124  C   ASN B  99      88.450  46.660 116.330  1.00  0.00           C
ATOM   4125  O   ASN B  99      89.620  47.020 116.390  1.00  0.00           O
ATOM   4126  N   ASN B 100      87.460  47.560 116.410  1.00  0.00           N
ATOM   4127  CA  ASN B 100      87.610  48.970 116.610  1.00  0.00           C
ATOM   4128  CB  ASN B 100      86.950  49.620 115.390  1.00  0.00           C
ATOM   4129  CG  ASN B 100      87.320  51.100 115.370  1.00  0.00           C
ATOM   4130  OD1 ASN B 100      87.810  51.730 116.300  1.00  0.00           O
ATOM   4131  ND2 ASN B 100      86.990  51.730 114.210  1.00  0.00           N
ATOM   4132  C   ASN B 100      86.950  49.350 117.890  1.00  0.00           C
ATOM   4133  O   ASN B 100      85.730  49.360 118.050  1.00  0.00           O
ATOM   4134  N   TRP B 101      87.790  49.760 118.860  1.00  0.00           N
ATOM   4135  CA  TRP B 101      87.410  50.330 120.120  1.00  0.00           C
ATOM   4136  CB  TRP B 101      88.620  50.750 120.960  1.00  0.00           C
ATOM   4137  CG  TRP B 101      88.400  51.350 122.330  1.00  0.00           C
ATOM   4138  CD1 TRP B 101      88.340  50.670 123.510  1.00  0.00           C
ATOM   4139  NE1 TRP B 101      87.930  51.530 124.500  1.00  0.00           N
ATOM   4140  CE2 TRP B 101      87.750  52.780 123.950  1.00  0.00           C
ATOM   4141  CD2 TRP B 101      88.090  52.730 122.590  1.00  0.00           C
ATOM   4142  CE3 TRP B 101      87.950  53.840 121.810  1.00  0.00           C
ATOM   4143  CZ3 TRP B 101      87.510  55.000 122.390  1.00  0.00           C
ATOM   4144  CZ2 TRP B 101      87.330  53.950 124.520  1.00  0.00           C
ATOM   4145  CH2 TRP B 101      87.210  55.070 123.730  1.00  0.00           C
ATOM   4146  C   TRP B 101      86.440  51.460 119.960  1.00  0.00           C
ATOM   4147  O   TRP B 101      85.490  51.510 120.740  1.00  0.00           O
ATOM   4148  N   ALA B 102      86.620  52.280 118.920  1.00  0.00           N
ATOM   4149  CA  ALA B 102      85.870  53.480 118.680  1.00  0.00           C
ATOM   4150  CB  ALA B 102      86.660  54.440 117.780  1.00  0.00           C
ATOM   4151  C   ALA B 102      84.520  53.140 118.150  1.00  0.00           C
ATOM   4152  O   ALA B 102      83.550  53.890 118.330  1.00  0.00           O
ATOM   4153  N   LYS B 103      84.330  51.930 117.600  1.00  0.00           N
ATOM   4154  CA  LYS B 103      83.040  51.600 117.070  1.00  0.00           C
ATOM   4155  CB  LYS B 103      83.230  50.500 116.010  1.00  0.00           C
ATOM   4156  CG  LYS B 103      81.970  50.200 115.190  1.00  0.00           C
ATOM   4157  CD  LYS B 103      82.230  49.290 113.990  1.00  0.00           C
ATOM   4158  CE  LYS B 103      83.070  49.850 112.840  1.00  0.00           C
ATOM   4159  NZ  LYS B 103      82.530  51.060 112.180  1.00  0.00           N
ATOM   4160  C   LYS B 103      82.180  51.050 118.150  1.00  0.00           C
ATOM   4161  O   LYS B 103      80.970  51.240 118.220  1.00  0.00           O
ATOM   4162  N   GLY B 104      82.800  50.310 119.090  1.00  0.00           N
ATOM   4163  CA  GLY B 104      82.160  49.880 120.290  1.00  0.00           C
ATOM   4164  C   GLY B 104      81.800  50.990 121.220  1.00  0.00           C
ATOM   4165  O   GLY B 104      80.720  51.000 121.790  1.00  0.00           O
ATOM   4166  N   HIS B 105      82.710  51.960 121.400  1.00  0.00           N
ATOM   4167  CA  HIS B 105      82.550  53.060 122.310  1.00  0.00           C
ATOM   4168  CB  HIS B 105      83.960  53.600 122.610  1.00  0.00           C
ATOM   4169  ND1 HIS B 105      83.700  55.900 123.690  1.00  0.00           N
ATOM   4170  CG  HIS B 105      83.990  54.560 123.760  1.00  0.00           C
ATOM   4171  CE1 HIS B 105      83.830  56.390 124.950  1.00  0.00           C
ATOM   4172  NE2 HIS B 105      84.150  55.450 125.820  1.00  0.00           N
ATOM   4173  CD2 HIS B 105      84.240  54.290 125.080  1.00  0.00           C
ATOM   4174  C   HIS B 105      81.700  54.190 121.850  1.00  0.00           C
ATOM   4175  O   HIS B 105      80.870  54.690 122.600  1.00  0.00           O
ATOM   4176  N   TYR B 106      81.860  54.710 120.620  1.00  0.00           N
ATOM   4177  CA  TYR B 106      81.090  55.800 120.110  1.00  0.00           C
ATOM   4178  CB  TYR B 106      82.000  56.800 119.370  1.00  0.00           C
ATOM   4179  CG  TYR B 106      83.060  57.320 120.270  1.00  0.00           C
ATOM   4180  CD1 TYR B 106      84.390  57.110 119.990  1.00  0.00           C
ATOM   4181  CE1 TYR B 106      85.360  57.610 120.820  1.00  0.00           C
ATOM   4182  CZ  TYR B 106      85.030  58.380 121.910  1.00  0.00           C
ATOM   4183  OH  TYR B 106      86.050  58.880 122.740  1.00  0.00           O
ATOM   4184  CD2 TYR B 106      82.740  58.070 121.390  1.00  0.00           C
ATOM   4185  CE2 TYR B 106      83.710  58.620 122.200  1.00  0.00           C
ATOM   4186  C   TYR B 106      79.980  55.450 119.190  1.00  0.00           C
ATOM   4187  O   TYR B 106      78.880  55.950 119.420  1.00  0.00           O
ATOM   4188  N   THR B 107      80.180  54.710 118.080  1.00  0.00           N
ATOM   4189  CA  THR B 107      79.170  54.490 117.090  1.00  0.00           C
ATOM   4190  CB  THR B 107      79.730  54.390 115.700  1.00  0.00           C
ATOM   4191  OG1 THR B 107      80.600  53.270 115.650  1.00  0.00           O
ATOM   4192  CG2 THR B 107      80.630  55.600 115.440  1.00  0.00           C
ATOM   4193  C   THR B 107      78.210  53.410 117.430  1.00  0.00           C
ATOM   4194  O   THR B 107      77.260  53.630 118.190  1.00  0.00           O
ATOM   4195  N   GLU B 108      78.390  52.160 116.950  1.00  0.00           N
ATOM   4196  CA  GLU B 108      77.540  51.010 116.990  1.00  0.00           C
ATOM   4197  CB  GLU B 108      78.210  49.790 116.330  1.00  0.00           C
ATOM   4198  CG  GLU B 108      78.530  49.980 114.850  1.00  0.00           C
ATOM   4199  CD  GLU B 108      77.300  50.260 114.010  1.00  0.00           C
ATOM   4200  OE1 GLU B 108      76.330  49.460 114.050  1.00  0.00           O
ATOM   4201  OE2 GLU B 108      77.420  51.140 113.110  1.00  0.00           O
ATOM   4202  C   GLU B 108      77.090  50.620 118.350  1.00  0.00           C
ATOM   4203  O   GLU B 108      75.930  50.300 118.610  1.00  0.00           O
ATOM   4204  N   GLY B 109      77.980  50.620 119.360  1.00  0.00           N
ATOM   4205  CA  GLY B 109      77.720  50.230 120.710  1.00  0.00           C
ATOM   4206  C   GLY B 109      76.900  51.170 121.530  1.00  0.00           C
ATOM   4207  O   GLY B 109      76.070  50.760 122.330  1.00  0.00           O
ATOM   4208  N   ALA B 110      77.020  52.470 121.210  1.00  0.00           N
ATOM   4209  CA  ALA B 110      76.240  53.460 121.890  1.00  0.00           C
ATOM   4210  CB  ALA B 110      76.880  54.840 121.680  1.00  0.00           C
ATOM   4211  C   ALA B 110      74.800  53.520 121.510  1.00  0.00           C
ATOM   4212  O   ALA B 110      73.930  53.980 122.240  1.00  0.00           O
ATOM   4213  N   GLU B 111      74.460  52.920 120.360  1.00  0.00           N
ATOM   4214  CA  GLU B 111      73.110  52.660 119.990  1.00  0.00           C
ATOM   4215  CB  GLU B 111      73.010  52.240 118.510  1.00  0.00           C
ATOM   4216  CG  GLU B 111      73.730  53.160 117.530  1.00  0.00           C
ATOM   4217  CD  GLU B 111      73.240  52.880 116.120  1.00  0.00           C
ATOM   4218  OE1 GLU B 111      74.070  52.390 115.310  1.00  0.00           O
ATOM   4219  OE2 GLU B 111      72.030  53.070 115.840  1.00  0.00           O
ATOM   4220  C   GLU B 111      72.470  51.570 120.770  1.00  0.00           C
ATOM   4221  O   GLU B 111      71.250  51.550 120.930  1.00  0.00           O
ATOM   4222  N   LEU B 112      73.260  50.680 121.410  1.00  0.00           N
ATOM   4223  CA  LEU B 112      72.770  49.610 122.220  1.00  0.00           C
ATOM   4224  CB  LEU B 112      73.510  48.350 121.760  1.00  0.00           C
ATOM   4225  CG  LEU B 112      72.990  47.010 122.290  1.00  0.00           C
ATOM   4226  CD1 LEU B 112      71.540  46.750 121.840  1.00  0.00           C
ATOM   4227  CD2 LEU B 112      73.890  45.860 121.810  1.00  0.00           C
ATOM   4228  C   LEU B 112      72.900  49.790 123.700  1.00  0.00           C
ATOM   4229  O   LEU B 112      72.250  49.100 124.490  1.00  0.00           O
ATOM   4230  N   VAL B 113      73.710  50.750 124.170  1.00  0.00           N
ATOM   4231  CA  VAL B 113      74.060  50.890 125.550  1.00  0.00           C
ATOM   4232  CB  VAL B 113      75.190  51.870 125.730  1.00  0.00           C
ATOM   4233  CG1 VAL B 113      74.790  53.340 125.520  1.00  0.00           C
ATOM   4234  CG2 VAL B 113      75.910  51.650 127.070  1.00  0.00           C
ATOM   4235  C   VAL B 113      72.980  51.190 126.540  1.00  0.00           C
ATOM   4236  O   VAL B 113      72.970  50.570 127.600  1.00  0.00           O
ATOM   4237  N   ASP B 114      71.990  52.050 126.230  1.00  0.00           N
ATOM   4238  CA  ASP B 114      70.950  52.370 127.160  1.00  0.00           C
ATOM   4239  CB  ASP B 114      70.160  53.580 126.630  1.00  0.00           C
ATOM   4240  CG  ASP B 114      70.980  54.850 126.660  1.00  0.00           C
ATOM   4241  OD1 ASP B 114      71.160  55.470 125.570  1.00  0.00           O
ATOM   4242  OD2 ASP B 114      71.470  55.260 127.750  1.00  0.00           O
ATOM   4243  C   ASP B 114      69.970  51.250 127.280  1.00  0.00           C
ATOM   4244  O   ASP B 114      69.190  51.150 128.230  1.00  0.00           O
ATOM   4245  N   SER B 115      69.940  50.330 126.300  1.00  0.00           N
ATOM   4246  CA  SER B 115      69.170  49.130 126.350  1.00  0.00           C
ATOM   4247  CB  SER B 115      69.140  48.420 124.980  1.00  0.00           C
ATOM   4248  OG  SER B 115      68.240  47.320 124.990  1.00  0.00           O
ATOM   4249  C   SER B 115      69.560  48.200 127.450  1.00  0.00           C
ATOM   4250  O   SER B 115      68.710  47.730 128.190  1.00  0.00           O
ATOM   4251  N   VAL B 116      70.880  48.050 127.670  1.00  0.00           N
ATOM   4252  CA  VAL B 116      71.560  47.380 128.740  1.00  0.00           C
ATOM   4253  CB  VAL B 116      73.040  47.240 128.540  1.00  0.00           C
ATOM   4254  CG1 VAL B 116      73.660  46.360 129.630  1.00  0.00           C
ATOM   4255  CG2 VAL B 116      73.260  46.590 127.160  1.00  0.00           C
ATOM   4256  C   VAL B 116      71.220  48.050 130.030  1.00  0.00           C
ATOM   4257  O   VAL B 116      70.920  47.420 131.040  1.00  0.00           O
ATOM   4258  N   LEU B 117      71.310  49.380 130.140  1.00  0.00           N
ATOM   4259  CA  LEU B 117      71.150  50.090 131.370  1.00  0.00           C
ATOM   4260  CB  LEU B 117      71.440  51.600 131.290  1.00  0.00           C
ATOM   4261  CG  LEU B 117      72.900  51.980 131.040  1.00  0.00           C
ATOM   4262  CD1 LEU B 117      73.030  53.490 130.770  1.00  0.00           C
ATOM   4263  CD2 LEU B 117      73.840  51.580 132.200  1.00  0.00           C
ATOM   4264  C   LEU B 117      69.840  49.880 132.060  1.00  0.00           C
ATOM   4265  O   LEU B 117      69.730  49.810 133.280  1.00  0.00           O
ATOM   4266  N   ASP B 118      68.730  49.750 131.310  1.00  0.00           N
ATOM   4267  CA  ASP B 118      67.480  49.520 131.970  1.00  0.00           C
ATOM   4268  CB  ASP B 118      66.330  50.010 131.070  1.00  0.00           C
ATOM   4269  CG  ASP B 118      66.350  51.540 131.080  1.00  0.00           C
ATOM   4270  OD1 ASP B 118      66.010  52.140 130.030  1.00  0.00           O
ATOM   4271  OD2 ASP B 118      66.590  52.190 132.130  1.00  0.00           O
ATOM   4272  C   ASP B 118      67.260  48.100 132.360  1.00  0.00           C
ATOM   4273  O   ASP B 118      66.340  47.840 133.140  1.00  0.00           O
ATOM   4274  N   VAL B 119      68.120  47.180 131.900  1.00  0.00           N
ATOM   4275  CA  VAL B 119      68.080  45.830 132.380  1.00  0.00           C
ATOM   4276  CB  VAL B 119      68.900  44.830 131.620  1.00  0.00           C
ATOM   4277  CG1 VAL B 119      68.650  43.400 132.120  1.00  0.00           C
ATOM   4278  CG2 VAL B 119      68.490  44.900 130.140  1.00  0.00           C
ATOM   4279  C   VAL B 119      68.630  45.840 133.760  1.00  0.00           C
ATOM   4280  O   VAL B 119      68.000  45.280 134.670  1.00  0.00           O
ATOM   4281  N   VAL B 120      69.810  46.450 133.970  1.00  0.00           N
ATOM   4282  CA  VAL B 120      70.470  46.410 135.230  1.00  0.00           C
ATOM   4283  CB  VAL B 120      71.930  46.760 135.130  1.00  0.00           C
ATOM   4284  CG1 VAL B 120      72.520  45.930 133.970  1.00  0.00           C
ATOM   4285  CG2 VAL B 120      72.170  48.270 134.970  1.00  0.00           C
ATOM   4286  C   VAL B 120      69.840  47.180 136.340  1.00  0.00           C
ATOM   4287  O   VAL B 120      69.950  46.740 137.490  1.00  0.00           O
ATOM   4288  N   ARG B 121      69.160  48.310 136.080  1.00  0.00           N
ATOM   4289  CA  ARG B 121      68.390  49.050 137.030  1.00  0.00           C
ATOM   4290  CB  ARG B 121      67.810  50.300 136.350  1.00  0.00           C
ATOM   4291  CG  ARG B 121      68.810  51.410 136.000  1.00  0.00           C
ATOM   4292  CD  ARG B 121      68.180  52.530 135.170  1.00  0.00           C
ATOM   4293  NE  ARG B 121      69.240  53.570 135.020  1.00  0.00           N
ATOM   4294  CZ  ARG B 121      69.510  54.180 133.830  1.00  0.00           C
ATOM   4295  NH1 ARG B 121      68.910  53.830 132.650  1.00  0.00           N
ATOM   4296  NH2 ARG B 121      70.510  55.110 133.880  1.00  0.00           N
ATOM   4297  C   ARG B 121      67.360  48.200 137.690  1.00  0.00           C
ATOM   4298  O   ARG B 121      67.200  48.270 138.910  1.00  0.00           O
ATOM   4299  N   LYS B 122      66.660  47.340 136.930  1.00  0.00           N
ATOM   4300  CA  LYS B 122      65.720  46.380 137.420  1.00  0.00           C
ATOM   4301  CB  LYS B 122      64.960  45.780 136.230  1.00  0.00           C
ATOM   4302  CG  LYS B 122      64.110  46.760 135.420  1.00  0.00           C
ATOM   4303  CD  LYS B 122      63.470  46.080 134.200  1.00  0.00           C
ATOM   4304  CE  LYS B 122      62.850  47.070 133.210  1.00  0.00           C
ATOM   4305  NZ  LYS B 122      62.570  46.340 131.950  1.00  0.00           N
ATOM   4306  C   LYS B 122      66.300  45.310 138.280  1.00  0.00           C
ATOM   4307  O   LYS B 122      65.630  44.810 139.180  1.00  0.00           O
ATOM   4308  N   GLU B 123      67.550  44.900 138.020  1.00  0.00           N
ATOM   4309  CA  GLU B 123      68.240  43.950 138.850  1.00  0.00           C
ATOM   4310  CB  GLU B 123      69.520  43.380 138.220  1.00  0.00           C
ATOM   4311  CG  GLU B 123      69.340  42.640 136.900  1.00  0.00           C
ATOM   4312  CD  GLU B 123      68.270  41.560 137.060  1.00  0.00           C
ATOM   4313  OE1 GLU B 123      67.150  41.710 136.520  1.00  0.00           O
ATOM   4314  OE2 GLU B 123      68.560  40.590 137.810  1.00  0.00           O
ATOM   4315  C   GLU B 123      68.610  44.490 140.190  1.00  0.00           C
ATOM   4316  O   GLU B 123      68.420  43.900 141.260  1.00  0.00           O
ATOM   4317  N   SER B 124      69.090  45.740 140.180  1.00  0.00           N
ATOM   4318  CA  SER B 124      69.360  46.580 141.320  1.00  0.00           C
ATOM   4319  CB  SER B 124      69.900  47.970 140.970  1.00  0.00           C
ATOM   4320  OG  SER B 124      71.100  47.810 140.230  1.00  0.00           O
ATOM   4321  C   SER B 124      68.200  46.900 142.190  1.00  0.00           C
ATOM   4322  O   SER B 124      68.300  46.960 143.420  1.00  0.00           O
ATOM   4323  N   GLU B 125      67.000  46.970 141.590  1.00  0.00           N
ATOM   4324  CA  GLU B 125      65.770  47.170 142.290  1.00  0.00           C
ATOM   4325  CB  GLU B 125      64.610  47.510 141.340  1.00  0.00           C
ATOM   4326  CG  GLU B 125      63.370  48.130 141.990  1.00  0.00           C
ATOM   4327  CD  GLU B 125      63.680  49.510 142.540  1.00  0.00           C
ATOM   4328  OE1 GLU B 125      63.490  49.730 143.770  1.00  0.00           O
ATOM   4329  OE2 GLU B 125      64.080  50.400 141.750  1.00  0.00           O
ATOM   4330  C   GLU B 125      65.390  45.940 143.050  1.00  0.00           C
ATOM   4331  O   GLU B 125      64.710  45.940 144.070  1.00  0.00           O
ATOM   4332  N   SER B 126      65.830  44.770 142.570  1.00  0.00           N
ATOM   4333  CA  SER B 126      65.550  43.490 143.160  1.00  0.00           C
ATOM   4334  CB  SER B 126      65.300  42.470 142.040  1.00  0.00           C
ATOM   4335  OG  SER B 126      64.840  41.230 142.550  1.00  0.00           O
ATOM   4336  C   SER B 126      66.590  43.050 144.130  1.00  0.00           C
ATOM   4337  O   SER B 126      66.410  42.130 144.930  1.00  0.00           O
ATOM   4338  N   CYS B 127      67.730  43.750 144.210  1.00  0.00           N
ATOM   4339  CA  CYS B 127      68.780  43.470 145.140  1.00  0.00           C
ATOM   4340  CB  CYS B 127      70.080  44.160 144.700  1.00  0.00           C
ATOM   4341  SG  CYS B 127      70.850  43.470 143.210  1.00  0.00           S
ATOM   4342  C   CYS B 127      68.420  43.920 146.510  1.00  0.00           C
ATOM   4343  O   CYS B 127      67.930  45.030 146.700  1.00  0.00           O
ATOM   4344  N   ASP B 128      68.630  43.050 147.520  1.00  0.00           N
ATOM   4345  CA  ASP B 128      68.370  43.370 148.890  1.00  0.00           C
ATOM   4346  CB  ASP B 128      68.180  42.060 149.670  1.00  0.00           C
ATOM   4347  CG  ASP B 128      66.910  41.380 149.190  1.00  0.00           C
ATOM   4348  OD1 ASP B 128      66.920  40.790 148.070  1.00  0.00           O
ATOM   4349  OD2 ASP B 128      65.840  41.420 149.860  1.00  0.00           O
ATOM   4350  C   ASP B 128      69.490  44.130 149.510  1.00  0.00           C
ATOM   4351  O   ASP B 128      69.310  45.100 150.240  1.00  0.00           O
ATOM   4352  N   CYS B 129      70.720  43.740 149.130  1.00  0.00           N
ATOM   4353  CA  CYS B 129      71.910  44.470 149.470  1.00  0.00           C
ATOM   4354  CB  CYS B 129      72.510  44.070 150.830  1.00  0.00           C
ATOM   4355  SG  CYS B 129      73.980  45.020 151.310  1.00  0.00           S
ATOM   4356  C   CYS B 129      72.870  44.270 148.350  1.00  0.00           C
ATOM   4357  O   CYS B 129      73.430  43.200 148.130  1.00  0.00           O
ATOM   4358  N   LEU B 130      73.110  45.290 147.500  1.00  0.00           N
ATOM   4359  CA  LEU B 130      73.880  45.240 146.300  1.00  0.00           C
ATOM   4360  CB  LEU B 130      73.470  46.260 145.220  1.00  0.00           C
ATOM   4361  CG  LEU B 130      74.320  46.260 143.940  1.00  0.00           C
ATOM   4362  CD1 LEU B 130      74.390  44.900 143.230  1.00  0.00           C
ATOM   4363  CD2 LEU B 130      73.870  47.390 143.010  1.00  0.00           C
ATOM   4364  C   LEU B 130      75.340  45.350 146.550  1.00  0.00           C
ATOM   4365  O   LEU B 130      75.810  46.380 147.040  1.00  0.00           O
ATOM   4366  N   GLN B 131      76.120  44.270 146.400  1.00  0.00           N
ATOM   4367  CA  GLN B 131      77.520  44.330 146.710  1.00  0.00           C
ATOM   4368  CB  GLN B 131      78.070  42.950 147.120  1.00  0.00           C
ATOM   4369  CG  GLN B 131      79.500  43.050 147.650  1.00  0.00           C
ATOM   4370  CD  GLN B 131      79.910  41.780 148.380  1.00  0.00           C
ATOM   4371  OE1 GLN B 131      80.320  41.730 149.530  1.00  0.00           O
ATOM   4372  NE2 GLN B 131      79.810  40.630 147.650  1.00  0.00           N
ATOM   4373  C   GLN B 131      78.320  44.900 145.590  1.00  0.00           C
ATOM   4374  O   GLN B 131      79.130  45.820 145.730  1.00  0.00           O
ATOM   4375  N   GLY B 132      78.180  44.420 144.350  1.00  0.00           N
ATOM   4376  CA  GLY B 132      79.000  44.870 143.270  1.00  0.00           C
ATOM   4377  C   GLY B 132      78.710  44.310 141.920  1.00  0.00           C
ATOM   4378  O   GLY B 132      77.860  43.440 141.710  1.00  0.00           O
ATOM   4379  N   PHE B 133      79.530  44.740 140.940  1.00  0.00           N
ATOM   4380  CA  PHE B 133      79.460  44.390 139.560  1.00  0.00           C
ATOM   4381  CB  PHE B 133      79.430  45.680 138.720  1.00  0.00           C
ATOM   4382  CG  PHE B 133      78.190  46.450 138.970  1.00  0.00           C
ATOM   4383  CD1 PHE B 133      78.070  47.350 140.010  1.00  0.00           C
ATOM   4384  CE1 PHE B 133      76.890  48.020 140.200  1.00  0.00           C
ATOM   4385  CZ  PHE B 133      75.800  47.780 139.390  1.00  0.00           C
ATOM   4386  CD2 PHE B 133      77.120  46.280 138.130  1.00  0.00           C
ATOM   4387  CE2 PHE B 133      75.930  46.960 138.300  1.00  0.00           C
ATOM   4388  C   PHE B 133      80.630  43.540 139.220  1.00  0.00           C
ATOM   4389  O   PHE B 133      81.780  43.920 139.450  1.00  0.00           O
ATOM   4390  N   GLN B 134      80.380  42.360 138.630  1.00  0.00           N
ATOM   4391  CA  GLN B 134      81.390  41.470 138.130  1.00  0.00           C
ATOM   4392  CB  GLN B 134      81.020  40.040 138.540  1.00  0.00           C
ATOM   4393  CG  GLN B 134      82.210  39.090 138.430  1.00  0.00           C
ATOM   4394  CD  GLN B 134      81.730  37.660 138.640  1.00  0.00           C
ATOM   4395  OE1 GLN B 134      81.590  37.240 139.780  1.00  0.00           O
ATOM   4396  NE2 GLN B 134      81.540  36.860 137.560  1.00  0.00           N
ATOM   4397  C   GLN B 134      81.450  41.580 136.640  1.00  0.00           C
ATOM   4398  O   GLN B 134      80.510  41.210 135.930  1.00  0.00           O
ATOM   4399  N   LEU B 135      82.540  42.080 136.050  1.00  0.00           N
ATOM   4400  CA  LEU B 135      82.720  42.180 134.630  1.00  0.00           C
ATOM   4401  CB  LEU B 135      83.230  43.560 134.200  1.00  0.00           C
ATOM   4402  CG  LEU B 135      82.270  44.240 133.210  1.00  0.00           C
ATOM   4403  CD1 LEU B 135      82.610  45.720 132.980  1.00  0.00           C
ATOM   4404  CD2 LEU B 135      82.250  43.600 131.810  1.00  0.00           C
ATOM   4405  C   LEU B 135      83.620  41.100 134.120  1.00  0.00           C
ATOM   4406  O   LEU B 135      84.660  40.780 134.690  1.00  0.00           O
ATOM   4407  N   THR B 136      83.260  40.490 132.980  1.00  0.00           N
ATOM   4408  CA  THR B 136      84.080  39.530 132.300  1.00  0.00           C
ATOM   4409  CB  THR B 136      83.440  38.180 132.300  1.00  0.00           C
ATOM   4410  OG1 THR B 136      83.220  37.720 133.630  1.00  0.00           O
ATOM   4411  CG2 THR B 136      84.330  37.110 131.630  1.00  0.00           C
ATOM   4412  C   THR B 136      84.190  39.930 130.870  1.00  0.00           C
ATOM   4413  O   THR B 136      83.180  40.140 130.210  1.00  0.00           O
ATOM   4414  N   HIS B 137      85.430  40.070 130.360  1.00  0.00           N
ATOM   4415  CA  HIS B 137      85.680  40.500 129.020  1.00  0.00           C
ATOM   4416  CB  HIS B 137      85.260  41.970 128.810  1.00  0.00           C
ATOM   4417  ND1 HIS B 137      87.120  43.700 128.930  1.00  0.00           N
ATOM   4418  CG  HIS B 137      86.160  42.930 129.540  1.00  0.00           C
ATOM   4419  CE1 HIS B 137      87.670  44.450 129.920  1.00  0.00           C
ATOM   4420  NE2 HIS B 137      87.160  44.160 131.100  1.00  0.00           N
ATOM   4421  CD2 HIS B 137      86.190  43.200 130.870  1.00  0.00           C
ATOM   4422  C   HIS B 137      87.080  40.330 128.540  1.00  0.00           C
ATOM   4423  O   HIS B 137      87.970  39.810 129.210  1.00  0.00           O
ATOM   4424  N   SER B 138      87.360  40.810 127.310  1.00  0.00           N
ATOM   4425  CA  SER B 138      88.620  40.850 126.630  1.00  0.00           C
ATOM   4426  CB  SER B 138      88.660  39.720 125.580  1.00  0.00           C
ATOM   4427  OG  SER B 138      89.950  39.550 125.000  1.00  0.00           O
ATOM   4428  C   SER B 138      88.840  42.220 126.080  1.00  0.00           C
ATOM   4429  O   SER B 138      87.930  43.050 126.120  1.00  0.00           O
ATOM   4430  N   LEU B 139      90.090  42.550 125.690  1.00  0.00           N
ATOM   4431  CA  LEU B 139      90.530  43.870 125.350  1.00  0.00           C
ATOM   4432  CB  LEU B 139      91.760  44.160 126.230  1.00  0.00           C
ATOM   4433  CG  LEU B 139      91.460  44.970 127.500  1.00  0.00           C
ATOM   4434  CD1 LEU B 139      90.930  44.150 128.690  1.00  0.00           C
ATOM   4435  CD2 LEU B 139      92.680  45.740 128.020  1.00  0.00           C
ATOM   4436  C   LEU B 139      90.950  44.090 123.940  1.00  0.00           C
ATOM   4437  O   LEU B 139      90.840  45.160 123.350  1.00  0.00           O
ATOM   4438  N   GLY B 140      91.570  43.070 123.330  1.00  0.00           N
ATOM   4439  CA  GLY B 140      92.130  43.140 122.010  1.00  0.00           C
ATOM   4440  C   GLY B 140      91.210  43.480 120.890  1.00  0.00           C
ATOM   4441  O   GLY B 140      91.620  44.170 119.960  1.00  0.00           O
ATOM   4442  N   GLY B 141      89.950  43.040 121.020  1.00  0.00           N
ATOM   4443  CA  GLY B 141      88.870  43.260 120.110  1.00  0.00           C
ATOM   4444  C   GLY B 141      88.260  44.610 120.190  1.00  0.00           C
ATOM   4445  O   GLY B 141      88.820  45.530 120.790  1.00  0.00           O
ATOM   4446  N   GLY B 142      87.040  44.810 119.650  1.00  0.00           N
ATOM   4447  CA  GLY B 142      86.350  46.060 119.690  1.00  0.00           C
ATOM   4448  C   GLY B 142      85.120  46.040 120.530  1.00  0.00           C
ATOM   4449  O   GLY B 142      84.700  47.120 120.960  1.00  0.00           O
ATOM   4450  N   THR B 143      84.530  44.860 120.790  1.00  0.00           N
ATOM   4451  CA  THR B 143      83.290  44.780 121.510  1.00  0.00           C
ATOM   4452  CB  THR B 143      82.450  43.560 121.280  1.00  0.00           C
ATOM   4453  OG1 THR B 143      82.100  43.450 119.910  1.00  0.00           O
ATOM   4454  CG2 THR B 143      81.110  43.700 122.020  1.00  0.00           C
ATOM   4455  C   THR B 143      83.420  44.960 122.980  1.00  0.00           C
ATOM   4456  O   THR B 143      83.050  46.010 123.510  1.00  0.00           O
ATOM   4457  N   GLY B 144      84.020  43.980 123.670  1.00  0.00           N
ATOM   4458  CA  GLY B 144      84.260  44.010 125.080  1.00  0.00           C
ATOM   4459  C   GLY B 144      85.200  45.080 125.530  1.00  0.00           C
ATOM   4460  O   GLY B 144      85.110  45.510 126.680  1.00  0.00           O
ATOM   4461  N   SER B 145      86.020  45.600 124.600  1.00  0.00           N
ATOM   4462  CA  SER B 145      86.840  46.760 124.800  1.00  0.00           C
ATOM   4463  CB  SER B 145      88.050  46.750 123.850  1.00  0.00           C
ATOM   4464  OG  SER B 145      87.770  47.150 122.510  1.00  0.00           O
ATOM   4465  C   SER B 145      86.080  48.040 124.790  1.00  0.00           C
ATOM   4466  O   SER B 145      85.910  48.690 125.820  1.00  0.00           O
ATOM   4467  N   GLY B 146      85.550  48.460 123.630  1.00  0.00           N
ATOM   4468  CA  GLY B 146      84.890  49.710 123.420  1.00  0.00           C
ATOM   4469  C   GLY B 146      83.600  49.880 124.150  1.00  0.00           C
ATOM   4470  O   GLY B 146      83.420  50.840 124.880  1.00  0.00           O
ATOM   4471  N   MET B 147      82.710  48.880 124.010  1.00  0.00           N
ATOM   4472  CA  MET B 147      81.400  49.020 124.570  1.00  0.00           C
ATOM   4473  CB  MET B 147      80.400  48.070 123.900  1.00  0.00           C
ATOM   4474  CG  MET B 147      78.940  48.160 124.360  1.00  0.00           C
ATOM   4475  SD  MET B 147      77.740  47.230 123.350  1.00  0.00           S
ATOM   4476  CE  MET B 147      76.380  47.820 124.390  1.00  0.00           C
ATOM   4477  C   MET B 147      81.470  48.690 126.030  1.00  0.00           C
ATOM   4478  O   MET B 147      80.710  49.250 126.820  1.00  0.00           O
ATOM   4479  N   GLY B 148      82.410  47.860 126.500  1.00  0.00           N
ATOM   4480  CA  GLY B 148      82.700  47.670 127.880  1.00  0.00           C
ATOM   4481  C   GLY B 148      83.240  48.890 128.550  1.00  0.00           C
ATOM   4482  O   GLY B 148      82.840  49.200 129.680  1.00  0.00           O
ATOM   4483  N   THR B 149      84.120  49.630 127.870  1.00  0.00           N
ATOM   4484  CA  THR B 149      84.660  50.870 128.350  1.00  0.00           C
ATOM   4485  CB  THR B 149      85.780  51.330 127.470  1.00  0.00           C
ATOM   4486  OG1 THR B 149      86.850  50.400 127.550  1.00  0.00           O
ATOM   4487  CG2 THR B 149      86.280  52.710 127.960  1.00  0.00           C
ATOM   4488  C   THR B 149      83.620  51.920 128.480  1.00  0.00           C
ATOM   4489  O   THR B 149      83.620  52.650 129.480  1.00  0.00           O
ATOM   4490  N   LEU B 150      82.660  52.000 127.550  1.00  0.00           N
ATOM   4491  CA  LEU B 150      81.550  52.910 127.620  1.00  0.00           C
ATOM   4492  CB  LEU B 150      80.790  52.900 126.280  1.00  0.00           C
ATOM   4493  CG  LEU B 150      79.560  53.820 126.210  1.00  0.00           C
ATOM   4494  CD1 LEU B 150      80.030  55.270 126.080  1.00  0.00           C
ATOM   4495  CD2 LEU B 150      78.670  53.480 125.000  1.00  0.00           C
ATOM   4496  C   LEU B 150      80.640  52.540 128.740  1.00  0.00           C
ATOM   4497  O   LEU B 150      80.300  53.390 129.560  1.00  0.00           O
ATOM   4498  N   LEU B 151      80.240  51.270 128.880  1.00  0.00           N
ATOM   4499  CA  LEU B 151      79.300  50.790 129.850  1.00  0.00           C
ATOM   4500  CB  LEU B 151      79.120  49.300 129.510  1.00  0.00           C
ATOM   4501  CG  LEU B 151      78.060  48.580 130.370  1.00  0.00           C
ATOM   4502  CD1 LEU B 151      76.680  49.250 130.260  1.00  0.00           C
ATOM   4503  CD2 LEU B 151      77.870  47.130 129.900  1.00  0.00           C
ATOM   4504  C   LEU B 151      79.750  50.920 131.260  1.00  0.00           C
ATOM   4505  O   LEU B 151      78.980  51.340 132.130  1.00  0.00           O
ATOM   4506  N   ILE B 152      81.030  50.640 131.540  1.00  0.00           N
ATOM   4507  CA  ILE B 152      81.550  50.740 132.870  1.00  0.00           C
ATOM   4508  CB  ILE B 152      82.870  50.030 132.980  1.00  0.00           C
ATOM   4509  CG2 ILE B 152      84.050  50.780 132.330  1.00  0.00           C
ATOM   4510  CG1 ILE B 152      83.220  49.620 134.420  1.00  0.00           C
ATOM   4511  CD  ILE B 152      84.570  48.930 134.570  1.00  0.00           C
ATOM   4512  C   ILE B 152      81.630  52.130 133.390  1.00  0.00           C
ATOM   4513  O   ILE B 152      81.450  52.360 134.590  1.00  0.00           O
ATOM   4514  N   SER B 153      81.730  53.130 132.500  1.00  0.00           N
ATOM   4515  CA  SER B 153      81.750  54.500 132.920  1.00  0.00           C
ATOM   4516  CB  SER B 153      82.310  55.410 131.820  1.00  0.00           C
ATOM   4517  OG  SER B 153      82.600  56.720 132.270  1.00  0.00           O
ATOM   4518  C   SER B 153      80.380  54.980 133.260  1.00  0.00           C
ATOM   4519  O   SER B 153      80.230  55.870 134.100  1.00  0.00           O
ATOM   4520  N   LYS B 154      79.300  54.400 132.690  1.00  0.00           N
ATOM   4521  CA  LYS B 154      77.960  54.680 133.080  1.00  0.00           C
ATOM   4522  CB  LYS B 154      76.920  54.210 132.050  1.00  0.00           C
ATOM   4523  CG  LYS B 154      77.290  54.530 130.600  1.00  0.00           C
ATOM   4524  CD  LYS B 154      77.500  56.020 130.310  1.00  0.00           C
ATOM   4525  CE  LYS B 154      77.850  56.380 128.860  1.00  0.00           C
ATOM   4526  NZ  LYS B 154      78.470  57.730 128.790  1.00  0.00           N
ATOM   4527  C   LYS B 154      77.600  54.070 134.390  1.00  0.00           C
ATOM   4528  O   LYS B 154      77.170  54.720 135.350  1.00  0.00           O
ATOM   4529  N   ILE B 155      77.880  52.770 134.580  1.00  0.00           N
ATOM   4530  CA  ILE B 155      77.750  52.070 135.820  1.00  0.00           C
ATOM   4531  CB  ILE B 155      78.100  50.640 135.560  1.00  0.00           C
ATOM   4532  CG2 ILE B 155      78.120  49.800 136.850  1.00  0.00           C
ATOM   4533  CG1 ILE B 155      77.260  49.920 134.490  1.00  0.00           C
ATOM   4534  CD  ILE B 155      75.880  49.480 134.990  1.00  0.00           C
ATOM   4535  C   ILE B 155      78.460  52.610 137.020  1.00  0.00           C
ATOM   4536  O   ILE B 155      77.920  52.620 138.120  1.00  0.00           O
ATOM   4537  N   ARG B 156      79.630  53.230 136.800  1.00  0.00           N
ATOM   4538  CA  ARG B 156      80.380  53.900 137.820  1.00  0.00           C
ATOM   4539  CB  ARG B 156      81.780  54.300 137.320  1.00  0.00           C
ATOM   4540  CG  ARG B 156      82.830  54.500 138.420  1.00  0.00           C
ATOM   4541  CD  ARG B 156      83.060  53.320 139.370  1.00  0.00           C
ATOM   4542  NE  ARG B 156      84.280  53.600 140.180  1.00  0.00           N
ATOM   4543  CZ  ARG B 156      84.810  52.680 141.030  1.00  0.00           C
ATOM   4544  NH1 ARG B 156      84.230  51.450 141.220  1.00  0.00           N
ATOM   4545  NH2 ARG B 156      85.960  52.920 141.720  1.00  0.00           N
ATOM   4546  C   ARG B 156      79.740  55.130 138.360  1.00  0.00           C
ATOM   4547  O   ARG B 156      79.940  55.540 139.500  1.00  0.00           O
ATOM   4548  N   GLU B 157      78.880  55.770 137.540  1.00  0.00           N
ATOM   4549  CA  GLU B 157      78.160  56.960 137.870  1.00  0.00           C
ATOM   4550  CB  GLU B 157      78.040  57.850 136.620  1.00  0.00           C
ATOM   4551  CG  GLU B 157      77.420  59.220 136.910  1.00  0.00           C
ATOM   4552  CD  GLU B 157      77.790  60.210 135.820  1.00  0.00           C
ATOM   4553  OE1 GLU B 157      76.890  60.660 135.060  1.00  0.00           O
ATOM   4554  OE2 GLU B 157      78.950  60.710 135.800  1.00  0.00           O
ATOM   4555  C   GLU B 157      76.830  56.650 138.470  1.00  0.00           C
ATOM   4556  O   GLU B 157      76.410  57.250 139.450  1.00  0.00           O
ATOM   4557  N   GLU B 158      76.080  55.650 137.950  1.00  0.00           N
ATOM   4558  CA  GLU B 158      74.810  55.190 138.410  1.00  0.00           C
ATOM   4559  CB  GLU B 158      74.310  54.100 137.450  1.00  0.00           C
ATOM   4560  CG  GLU B 158      74.000  54.520 136.020  1.00  0.00           C
ATOM   4561  CD  GLU B 158      72.960  55.640 135.960  1.00  0.00           C
ATOM   4562  OE1 GLU B 158      71.780  55.390 136.290  1.00  0.00           O
ATOM   4563  OE2 GLU B 158      73.310  56.780 135.550  1.00  0.00           O
ATOM   4564  C   GLU B 158      74.830  54.690 139.810  1.00  0.00           C
ATOM   4565  O   GLU B 158      73.960  54.990 140.630  1.00  0.00           O
ATOM   4566  N   TYR B 159      75.860  53.890 140.150  1.00  0.00           N
ATOM   4567  CA  TYR B 159      76.010  53.250 141.420  1.00  0.00           C
ATOM   4568  CB  TYR B 159      75.840  51.720 141.290  1.00  0.00           C
ATOM   4569  CG  TYR B 159      74.500  51.430 140.700  1.00  0.00           C
ATOM   4570  CD1 TYR B 159      73.390  51.530 141.500  1.00  0.00           C
ATOM   4571  CE1 TYR B 159      72.130  51.360 140.980  1.00  0.00           C
ATOM   4572  CZ  TYR B 159      72.010  51.020 139.650  1.00  0.00           C
ATOM   4573  OH  TYR B 159      70.740  50.730 139.100  1.00  0.00           O
ATOM   4574  CD2 TYR B 159      74.360  51.100 139.370  1.00  0.00           C
ATOM   4575  CE2 TYR B 159      73.110  50.890 138.840  1.00  0.00           C
ATOM   4576  C   TYR B 159      77.340  53.560 142.000  1.00  0.00           C
ATOM   4577  O   TYR B 159      78.240  52.720 141.950  1.00  0.00           O
ATOM   4578  N   PRO B 160      77.640  54.720 142.510  1.00  0.00           N
ATOM   4579  CD  PRO B 160      76.630  55.730 142.760  1.00  0.00           C
ATOM   4580  CA  PRO B 160      78.980  55.230 142.620  1.00  0.00           C
ATOM   4581  CB  PRO B 160      78.830  56.750 142.680  1.00  0.00           C
ATOM   4582  CG  PRO B 160      77.440  56.910 143.320  1.00  0.00           C
ATOM   4583  C   PRO B 160      79.770  54.700 143.770  1.00  0.00           C
ATOM   4584  O   PRO B 160      80.970  54.960 143.810  1.00  0.00           O
ATOM   4585  N   ASP B 161      79.150  53.950 144.700  1.00  0.00           N
ATOM   4586  CA  ASP B 161      79.710  53.350 145.870  1.00  0.00           C
ATOM   4587  CB  ASP B 161      78.880  53.670 147.130  1.00  0.00           C
ATOM   4588  CG  ASP B 161      77.400  53.360 146.930  1.00  0.00           C
ATOM   4589  OD1 ASP B 161      76.630  53.630 147.890  1.00  0.00           O
ATOM   4590  OD2 ASP B 161      76.970  52.860 145.860  1.00  0.00           O
ATOM   4591  C   ASP B 161      79.910  51.880 145.740  1.00  0.00           C
ATOM   4592  O   ASP B 161      80.560  51.290 146.600  1.00  0.00           O
ATOM   4593  N   ARG B 162      79.410  51.220 144.680  1.00  0.00           N
ATOM   4594  CA  ARG B 162      79.460  49.790 144.570  1.00  0.00           C
ATOM   4595  CB  ARG B 162      78.320  49.260 143.680  1.00  0.00           C
ATOM   4596  CG  ARG B 162      76.920  49.650 144.140  1.00  0.00           C
ATOM   4597  CD  ARG B 162      76.480  49.060 145.480  1.00  0.00           C
ATOM   4598  NE  ARG B 162      76.370  50.160 146.480  1.00  0.00           N
ATOM   4599  CZ  ARG B 162      75.980  49.950 147.770  1.00  0.00           C
ATOM   4600  NH1 ARG B 162      75.730  48.730 148.320  1.00  0.00           N
ATOM   4601  NH2 ARG B 162      75.940  51.030 148.610  1.00  0.00           N
ATOM   4602  C   ARG B 162      80.730  49.320 143.960  1.00  0.00           C
ATOM   4603  O   ARG B 162      81.320  50.040 143.150  1.00  0.00           O
ATOM   4604  N   ILE B 163      81.210  48.130 144.390  1.00  0.00           N
ATOM   4605  CA  ILE B 163      82.510  47.670 144.020  1.00  0.00           C
ATOM   4606  CB  ILE B 163      83.100  46.810 145.100  1.00  0.00           C
ATOM   4607  CG2 ILE B 163      82.480  45.400 145.100  1.00  0.00           C
ATOM   4608  CG1 ILE B 163      84.630  46.730 145.050  1.00  0.00           C
ATOM   4609  CD  ILE B 163      85.260  46.320 146.380  1.00  0.00           C
ATOM   4610  C   ILE B 163      82.520  47.030 142.670  1.00  0.00           C
ATOM   4611  O   ILE B 163      81.590  46.330 142.280  1.00  0.00           O
ATOM   4612  N   MET B 164      83.630  47.280 141.960  1.00  0.00           N
ATOM   4613  CA  MET B 164      83.880  46.840 140.620  1.00  0.00           C
ATOM   4614  CB  MET B 164      84.090  48.100 139.770  1.00  0.00           C
ATOM   4615  CG  MET B 164      84.190  47.820 138.270  1.00  0.00           C
ATOM   4616  SD  MET B 164      82.790  46.980 137.480  1.00  0.00           S
ATOM   4617  CE  MET B 164      81.540  48.280 137.710  1.00  0.00           C
ATOM   4618  C   MET B 164      85.030  45.920 140.420  1.00  0.00           C
ATOM   4619  O   MET B 164      86.200  46.280 140.590  1.00  0.00           O
ATOM   4620  N   ASN B 165      84.790  44.660 140.020  1.00  0.00           N
ATOM   4621  CA  ASN B 165      85.750  43.650 139.690  1.00  0.00           C
ATOM   4622  CB  ASN B 165      85.390  42.340 140.410  1.00  0.00           C
ATOM   4623  CG  ASN B 165      86.100  42.310 141.760  1.00  0.00           C
ATOM   4624  OD1 ASN B 165      87.040  41.530 141.900  1.00  0.00           O
ATOM   4625  ND2 ASN B 165      85.580  43.090 142.750  1.00  0.00           N
ATOM   4626  C   ASN B 165      85.720  43.380 138.230  1.00  0.00           C
ATOM   4627  O   ASN B 165      84.670  43.010 137.710  1.00  0.00           O
ATOM   4628  N   THR B 166      86.860  43.480 137.520  1.00  0.00           N
ATOM   4629  CA  THR B 166      86.910  43.100 136.140  1.00  0.00           C
ATOM   4630  CB  THR B 166      87.310  44.250 135.260  1.00  0.00           C
ATOM   4631  OG1 THR B 166      88.630  44.750 135.340  1.00  0.00           O
ATOM   4632  CG2 THR B 166      86.410  45.450 135.610  1.00  0.00           C
ATOM   4633  C   THR B 166      87.850  41.970 135.900  1.00  0.00           C
ATOM   4634  O   THR B 166      89.020  42.010 136.250  1.00  0.00           O
ATOM   4635  N   PHE B 167      87.380  40.840 135.330  1.00  0.00           N
ATOM   4636  CA  PHE B 167      88.200  39.790 134.830  1.00  0.00           C
ATOM   4637  CB  PHE B 167      87.570  38.400 135.010  1.00  0.00           C
ATOM   4638  CG  PHE B 167      87.320  38.200 136.470  1.00  0.00           C
ATOM   4639  CD1 PHE B 167      86.080  38.430 137.010  1.00  0.00           C
ATOM   4640  CE1 PHE B 167      85.900  38.190 138.350  1.00  0.00           C
ATOM   4641  CZ  PHE B 167      86.920  37.740 139.160  1.00  0.00           C
ATOM   4642  CD2 PHE B 167      88.370  37.780 137.250  1.00  0.00           C
ATOM   4643  CE2 PHE B 167      88.140  37.500 138.580  1.00  0.00           C
ATOM   4644  C   PHE B 167      88.520  40.100 133.410  1.00  0.00           C
ATOM   4645  O   PHE B 167      87.680  40.010 132.520  1.00  0.00           O
ATOM   4646  N   SER B 168      89.760  40.600 133.200  1.00  0.00           N
ATOM   4647  CA  SER B 168      90.220  41.210 132.000  1.00  0.00           C
ATOM   4648  CB  SER B 168      90.710  42.650 132.210  1.00  0.00           C
ATOM   4649  OG  SER B 168      89.680  43.450 132.780  1.00  0.00           O
ATOM   4650  C   SER B 168      91.290  40.460 131.290  1.00  0.00           C
ATOM   4651  O   SER B 168      92.450  40.470 131.710  1.00  0.00           O
ATOM   4652  N   VAL B 169      90.990  39.800 130.160  1.00  0.00           N
ATOM   4653  CA  VAL B 169      92.000  39.210 129.350  1.00  0.00           C
ATOM   4654  CB  VAL B 169      91.470  38.210 128.370  1.00  0.00           C
ATOM   4655  CG1 VAL B 169      92.550  37.660 127.420  1.00  0.00           C
ATOM   4656  CG2 VAL B 169      90.710  37.090 129.090  1.00  0.00           C
ATOM   4657  C   VAL B 169      92.580  40.320 128.540  1.00  0.00           C
ATOM   4658  O   VAL B 169      91.920  41.010 127.760  1.00  0.00           O
ATOM   4659  N   VAL B 170      93.920  40.480 128.590  1.00  0.00           N
ATOM   4660  CA  VAL B 170      94.730  41.440 127.900  1.00  0.00           C
ATOM   4661  CB  VAL B 170      95.820  41.980 128.770  1.00  0.00           C
ATOM   4662  CG1 VAL B 170      95.230  42.810 129.920  1.00  0.00           C
ATOM   4663  CG2 VAL B 170      96.680  40.830 129.320  1.00  0.00           C
ATOM   4664  C   VAL B 170      95.310  40.830 126.670  1.00  0.00           C
ATOM   4665  O   VAL B 170      95.340  39.610 126.560  1.00  0.00           O
ATOM   4666  N   PRO B 171      95.870  41.580 125.770  1.00  0.00           N
ATOM   4667  CD  PRO B 171      95.570  42.970 125.460  1.00  0.00           C
ATOM   4668  CA  PRO B 171      96.820  41.090 124.820  1.00  0.00           C
ATOM   4669  CB  PRO B 171      97.310  42.270 124.000  1.00  0.00           C
ATOM   4670  CG  PRO B 171      96.150  43.280 124.080  1.00  0.00           C
ATOM   4671  C   PRO B 171      97.970  40.270 125.310  1.00  0.00           C
ATOM   4672  O   PRO B 171      98.630  40.630 126.280  1.00  0.00           O
ATOM   4673  N   SER B 172      98.310  39.160 124.630  1.00  0.00           N
ATOM   4674  CA  SER B 172      99.400  38.310 125.000  1.00  0.00           C
ATOM   4675  CB  SER B 172      99.270  36.870 124.490  1.00  0.00           C
ATOM   4676  OG  SER B 172      98.510  36.110 125.420  1.00  0.00           O
ATOM   4677  C   SER B 172     100.750  38.840 124.630  1.00  0.00           C
ATOM   4678  O   SER B 172     100.850  39.600 123.670  1.00  0.00           O
ATOM   4679  N   PRO B 173     101.820  38.520 125.290  1.00  0.00           N
ATOM   4680  CD  PRO B 173     101.910  37.790 126.540  1.00  0.00           C
ATOM   4681  CA  PRO B 173     103.090  39.110 124.960  1.00  0.00           C
ATOM   4682  CB  PRO B 173     104.070  38.690 126.050  1.00  0.00           C
ATOM   4683  CG  PRO B 173     103.200  38.250 127.240  1.00  0.00           C
ATOM   4684  C   PRO B 173     103.670  39.040 123.590  1.00  0.00           C
ATOM   4685  O   PRO B 173     104.180  40.050 123.110  1.00  0.00           O
ATOM   4686  N   LYS B 174     103.680  37.860 122.950  1.00  0.00           N
ATOM   4687  CA  LYS B 174     104.140  37.640 121.610  1.00  0.00           C
ATOM   4688  CB  LYS B 174     105.150  36.470 121.620  1.00  0.00           C
ATOM   4689  CG  LYS B 174     106.430  36.750 122.410  1.00  0.00           C
ATOM   4690  CD  LYS B 174     107.540  35.730 122.170  1.00  0.00           C
ATOM   4691  CE  LYS B 174     107.630  34.600 123.190  1.00  0.00           C
ATOM   4692  NZ  LYS B 174     106.350  33.860 123.300  1.00  0.00           N
ATOM   4693  C   LYS B 174     103.030  37.190 120.720  1.00  0.00           C
ATOM   4694  O   LYS B 174     103.050  37.470 119.520  1.00  0.00           O
ATOM   4695  N   VAL B 175     102.010  36.500 121.250  1.00  0.00           N
ATOM   4696  CA  VAL B 175     100.830  36.100 120.540  1.00  0.00           C
ATOM   4697  CB  VAL B 175     100.120  34.990 121.260  1.00  0.00           C
ATOM   4698  CG1 VAL B 175      98.820  34.580 120.550  1.00  0.00           C
ATOM   4699  CG2 VAL B 175     101.020  33.770 121.490  1.00  0.00           C
ATOM   4700  C   VAL B 175      99.930  37.240 120.230  1.00  0.00           C
ATOM   4701  O   VAL B 175      99.510  37.980 121.110  1.00  0.00           O
ATOM   4702  N   SER B 176      99.550  37.440 118.950  1.00  0.00           N
ATOM   4703  CA  SER B 176      98.670  38.490 118.570  1.00  0.00           C
ATOM   4704  CB  SER B 176      99.360  39.670 117.860  1.00  0.00           C
ATOM   4705  OG  SER B 176     100.140  39.270 116.740  1.00  0.00           O
ATOM   4706  C   SER B 176      97.620  37.940 117.670  1.00  0.00           C
ATOM   4707  O   SER B 176      97.900  37.330 116.640  1.00  0.00           O
ATOM   4708  N   ASP B 177      96.330  38.010 118.050  1.00  0.00           N
ATOM   4709  CA  ASP B 177      95.270  37.510 117.230  1.00  0.00           C
ATOM   4710  CB  ASP B 177      94.070  37.050 118.070  1.00  0.00           C
ATOM   4711  CG  ASP B 177      94.510  35.830 118.860  1.00  0.00           C
ATOM   4712  OD1 ASP B 177      94.250  35.790 120.100  1.00  0.00           O
ATOM   4713  OD2 ASP B 177      95.060  34.860 118.280  1.00  0.00           O
ATOM   4714  C   ASP B 177      94.710  38.570 116.340  1.00  0.00           C
ATOM   4715  O   ASP B 177      93.950  38.300 115.420  1.00  0.00           O
ATOM   4716  N   THR B 178      95.040  39.870 116.520  1.00  0.00           N
ATOM   4717  CA  THR B 178      94.590  40.920 115.670  1.00  0.00           C
ATOM   4718  CB  THR B 178      93.250  41.530 115.960  1.00  0.00           C
ATOM   4719  OG1 THR B 178      92.740  42.440 114.990  1.00  0.00           O
ATOM   4720  CG2 THR B 178      93.230  42.270 117.310  1.00  0.00           C
ATOM   4721  C   THR B 178      95.640  41.970 115.640  1.00  0.00           C
ATOM   4722  O   THR B 178      96.420  42.080 116.590  1.00  0.00           O
ATOM   4723  N   VAL B 179      95.750  42.840 114.620  1.00  0.00           N
ATOM   4724  CA  VAL B 179      96.830  43.750 114.430  1.00  0.00           C
ATOM   4725  CB  VAL B 179      96.810  44.210 113.000  1.00  0.00           C
ATOM   4726  CG1 VAL B 179      97.800  45.350 112.730  1.00  0.00           C
ATOM   4727  CG2 VAL B 179      97.180  43.030 112.080  1.00  0.00           C
ATOM   4728  C   VAL B 179      96.760  44.890 115.390  1.00  0.00           C
ATOM   4729  O   VAL B 179      97.770  45.380 115.880  1.00  0.00           O
ATOM   4730  N   VAL B 180      95.540  45.360 115.690  1.00  0.00           N
ATOM   4731  CA  VAL B 180      95.240  46.580 116.390  1.00  0.00           C
ATOM   4732  CB  VAL B 180      94.100  47.310 115.750  1.00  0.00           C
ATOM   4733  CG1 VAL B 180      94.500  47.770 114.340  1.00  0.00           C
ATOM   4734  CG2 VAL B 180      92.830  46.450 115.720  1.00  0.00           C
ATOM   4735  C   VAL B 180      95.080  46.400 117.860  1.00  0.00           C
ATOM   4736  O   VAL B 180      94.540  47.240 118.570  1.00  0.00           O
ATOM   4737  N   GLU B 181      95.590  45.290 118.420  1.00  0.00           N
ATOM   4738  CA  GLU B 181      95.770  45.070 119.820  1.00  0.00           C
ATOM   4739  CB  GLU B 181      96.490  43.720 120.010  1.00  0.00           C
ATOM   4740  CG  GLU B 181      95.600  42.480 119.900  1.00  0.00           C
ATOM   4741  CD  GLU B 181      96.320  41.160 120.090  1.00  0.00           C
ATOM   4742  OE1 GLU B 181      97.530  41.130 120.440  1.00  0.00           O
ATOM   4743  OE2 GLU B 181      95.620  40.120 119.950  1.00  0.00           O
ATOM   4744  C   GLU B 181      96.400  46.150 120.620  1.00  0.00           C
ATOM   4745  O   GLU B 181      95.820  46.490 121.640  1.00  0.00           O
ATOM   4746  N   PRO B 182      97.440  46.830 120.210  1.00  0.00           N
ATOM   4747  CD  PRO B 182      98.350  46.490 119.130  1.00  0.00           C
ATOM   4748  CA  PRO B 182      97.970  47.910 120.990  1.00  0.00           C
ATOM   4749  CB  PRO B 182      99.300  48.310 120.360  1.00  0.00           C
ATOM   4750  CG  PRO B 182      99.710  47.080 119.520  1.00  0.00           C
ATOM   4751  C   PRO B 182      97.050  49.080 121.070  1.00  0.00           C
ATOM   4752  O   PRO B 182      97.010  49.790 122.080  1.00  0.00           O
ATOM   4753  N   TYR B 183      96.250  49.340 120.020  1.00  0.00           N
ATOM   4754  CA  TYR B 183      95.350  50.460 120.070  1.00  0.00           C
ATOM   4755  CB  TYR B 183      94.780  50.770 118.680  1.00  0.00           C
ATOM   4756  CG  TYR B 183      95.790  51.490 117.860  1.00  0.00           C
ATOM   4757  CD1 TYR B 183      96.190  52.750 118.250  1.00  0.00           C
ATOM   4758  CE1 TYR B 183      96.980  53.500 117.400  1.00  0.00           C
ATOM   4759  CZ  TYR B 183      97.390  52.990 116.190  1.00  0.00           C
ATOM   4760  OH  TYR B 183      98.270  53.730 115.390  1.00  0.00           O
ATOM   4761  CD2 TYR B 183      96.180  51.000 116.640  1.00  0.00           C
ATOM   4762  CE2 TYR B 183      96.990  51.730 115.800  1.00  0.00           C
ATOM   4763  C   TYR B 183      94.170  50.270 120.950  1.00  0.00           C
ATOM   4764  O   TYR B 183      93.910  51.090 121.830  1.00  0.00           O
ATOM   4765  N   ASN B 184      93.450  49.140 120.830  1.00  0.00           N
ATOM   4766  CA  ASN B 184      92.240  48.870 121.560  1.00  0.00           C
ATOM   4767  CB  ASN B 184      91.500  47.640 121.010  1.00  0.00           C
ATOM   4768  CG  ASN B 184      91.070  47.870 119.570  1.00  0.00           C
ATOM   4769  OD1 ASN B 184      90.740  48.980 119.150  1.00  0.00           O
ATOM   4770  ND2 ASN B 184      91.210  46.760 118.790  1.00  0.00           N
ATOM   4771  C   ASN B 184      92.530  48.600 122.990  1.00  0.00           C
ATOM   4772  O   ASN B 184      91.720  49.000 123.830  1.00  0.00           O
ATOM   4773  N   ALA B 185      93.700  48.060 123.380  1.00  0.00           N
ATOM   4774  CA  ALA B 185      94.100  47.880 124.740  1.00  0.00           C
ATOM   4775  CB  ALA B 185      95.270  46.880 124.740  1.00  0.00           C
ATOM   4776  C   ALA B 185      94.430  49.180 125.400  1.00  0.00           C
ATOM   4777  O   ALA B 185      93.990  49.360 126.530  1.00  0.00           O
ATOM   4778  N   THR B 186      95.140  50.110 124.740  1.00  0.00           N
ATOM   4779  CA  THR B 186      95.480  51.380 125.300  1.00  0.00           C
ATOM   4780  CB  THR B 186      96.430  52.090 124.390  1.00  0.00           C
ATOM   4781  OG1 THR B 186      97.620  51.330 124.220  1.00  0.00           O
ATOM   4782  CG2 THR B 186      96.980  53.380 125.020  1.00  0.00           C
ATOM   4783  C   THR B 186      94.300  52.260 125.520  1.00  0.00           C
ATOM   4784  O   THR B 186      94.190  52.970 126.520  1.00  0.00           O
ATOM   4785  N   LEU B 187      93.360  52.290 124.560  1.00  0.00           N
ATOM   4786  CA  LEU B 187      92.210  53.140 124.730  1.00  0.00           C
ATOM   4787  CB  LEU B 187      91.570  53.300 123.340  1.00  0.00           C
ATOM   4788  CG  LEU B 187      92.480  53.940 122.280  1.00  0.00           C
ATOM   4789  CD1 LEU B 187      91.850  53.670 120.910  1.00  0.00           C
ATOM   4790  CD2 LEU B 187      92.830  55.430 122.470  1.00  0.00           C
ATOM   4791  C   LEU B 187      91.230  52.600 125.710  1.00  0.00           C
ATOM   4792  O   LEU B 187      90.570  53.370 126.400  1.00  0.00           O
ATOM   4793  N   SER B 188      91.130  51.270 125.880  1.00  0.00           N
ATOM   4794  CA  SER B 188      90.330  50.670 126.890  1.00  0.00           C
ATOM   4795  CB  SER B 188      89.910  49.220 126.570  1.00  0.00           C
ATOM   4796  OG  SER B 188      90.970  48.270 126.580  1.00  0.00           O
ATOM   4797  C   SER B 188      90.910  50.760 128.260  1.00  0.00           C
ATOM   4798  O   SER B 188      90.220  51.150 129.200  1.00  0.00           O
ATOM   4799  N   VAL B 189      92.210  50.500 128.450  1.00  0.00           N
ATOM   4800  CA  VAL B 189      92.860  50.530 129.730  1.00  0.00           C
ATOM   4801  CB  VAL B 189      94.210  49.880 129.670  1.00  0.00           C
ATOM   4802  CG1 VAL B 189      95.320  50.830 129.190  1.00  0.00           C
ATOM   4803  CG2 VAL B 189      94.490  49.240 131.040  1.00  0.00           C
ATOM   4804  C   VAL B 189      92.900  51.870 130.370  1.00  0.00           C
ATOM   4805  O   VAL B 189      92.780  51.990 131.590  1.00  0.00           O
ATOM   4806  N   HIS B 190      92.980  52.940 129.570  1.00  0.00           N
ATOM   4807  CA  HIS B 190      92.940  54.320 129.970  1.00  0.00           C
ATOM   4808  CB  HIS B 190      92.800  55.150 128.680  1.00  0.00           C
ATOM   4809  ND1 HIS B 190      91.780  57.340 127.990  1.00  0.00           N
ATOM   4810  CG  HIS B 190      92.530  56.610 128.880  1.00  0.00           C
ATOM   4811  CE1 HIS B 190      91.710  58.610 128.470  1.00  0.00           C
ATOM   4812  NE2 HIS B 190      92.290  58.740 129.650  1.00  0.00           N
ATOM   4813  CD2 HIS B 190      92.790  57.480 129.900  1.00  0.00           C
ATOM   4814  C   HIS B 190      91.820  54.710 130.860  1.00  0.00           C
ATOM   4815  O   HIS B 190      92.020  55.320 131.910  1.00  0.00           O
ATOM   4816  N   GLN B 191      90.560  54.350 130.550  1.00  0.00           N
ATOM   4817  CA  GLN B 191      89.410  54.600 131.360  1.00  0.00           C
ATOM   4818  CB  GLN B 191      88.150  54.750 130.490  1.00  0.00           C
ATOM   4819  CG  GLN B 191      88.130  56.070 129.710  1.00  0.00           C
ATOM   4820  CD  GLN B 191      86.860  56.130 128.870  1.00  0.00           C
ATOM   4821  OE1 GLN B 191      85.740  56.200 129.380  1.00  0.00           O
ATOM   4822  NE2 GLN B 191      86.970  56.090 127.510  1.00  0.00           N
ATOM   4823  C   GLN B 191      89.200  53.540 132.400  1.00  0.00           C
ATOM   4824  O   GLN B 191      88.460  53.680 133.370  1.00  0.00           O
ATOM   4825  N   LEU B 192      89.780  52.350 132.170  1.00  0.00           N
ATOM   4826  CA  LEU B 192      89.560  51.200 132.980  1.00  0.00           C
ATOM   4827  CB  LEU B 192      90.280  49.960 132.410  1.00  0.00           C
ATOM   4828  CG  LEU B 192      89.950  48.640 133.130  1.00  0.00           C
ATOM   4829  CD1 LEU B 192      88.500  48.250 132.830  1.00  0.00           C
ATOM   4830  CD2 LEU B 192      90.940  47.530 132.730  1.00  0.00           C
ATOM   4831  C   LEU B 192      89.980  51.480 134.390  1.00  0.00           C
ATOM   4832  O   LEU B 192      89.270  51.200 135.350  1.00  0.00           O
ATOM   4833  N   VAL B 193      91.190  52.050 134.540  1.00  0.00           N
ATOM   4834  CA  VAL B 193      91.750  52.300 135.830  1.00  0.00           C
ATOM   4835  CB  VAL B 193      93.170  52.750 135.670  1.00  0.00           C
ATOM   4836  CG1 VAL B 193      93.250  54.140 135.000  1.00  0.00           C
ATOM   4837  CG2 VAL B 193      93.900  52.870 137.020  1.00  0.00           C
ATOM   4838  C   VAL B 193      90.920  53.160 136.730  1.00  0.00           C
ATOM   4839  O   VAL B 193      90.770  52.900 137.920  1.00  0.00           O
ATOM   4840  N   GLU B 194      90.270  54.210 136.190  1.00  0.00           N
ATOM   4841  CA  GLU B 194      89.480  55.200 136.850  1.00  0.00           C
ATOM   4842  CB  GLU B 194      89.080  56.230 135.790  1.00  0.00           C
ATOM   4843  CG  GLU B 194      90.270  56.890 135.070  1.00  0.00           C
ATOM   4844  CD  GLU B 194      91.100  57.670 136.080  1.00  0.00           C
ATOM   4845  OE1 GLU B 194      90.890  58.900 136.220  1.00  0.00           O
ATOM   4846  OE2 GLU B 194      91.990  57.070 136.740  1.00  0.00           O
ATOM   4847  C   GLU B 194      88.200  54.650 137.380  1.00  0.00           C
ATOM   4848  O   GLU B 194      87.680  55.100 138.400  1.00  0.00           O
ATOM   4849  N   ASN B 195      87.630  53.620 136.730  1.00  0.00           N
ATOM   4850  CA  ASN B 195      86.310  53.090 136.870  1.00  0.00           C
ATOM   4851  CB  ASN B 195      85.600  52.900 135.520  1.00  0.00           C
ATOM   4852  CG  ASN B 195      85.210  54.270 134.990  1.00  0.00           C
ATOM   4853  OD1 ASN B 195      84.360  54.980 135.540  1.00  0.00           O
ATOM   4854  ND2 ASN B 195      85.900  54.710 133.900  1.00  0.00           N
ATOM   4855  C   ASN B 195      86.310  51.780 137.590  1.00  0.00           C
ATOM   4856  O   ASN B 195      85.240  51.180 137.720  1.00  0.00           O
ATOM   4857  N   THR B 196      87.460  51.250 138.030  1.00  0.00           N
ATOM   4858  CA  THR B 196      87.620  49.930 138.570  1.00  0.00           C
ATOM   4859  CB  THR B 196      88.500  48.990 137.790  1.00  0.00           C
ATOM   4860  OG1 THR B 196      89.720  49.570 137.350  1.00  0.00           O
ATOM   4861  CG2 THR B 196      87.710  48.610 136.520  1.00  0.00           C
ATOM   4862  C   THR B 196      88.260  50.020 139.910  1.00  0.00           C
ATOM   4863  O   THR B 196      89.170  50.800 140.150  1.00  0.00           O
ATOM   4864  N   ASP B 197      87.790  49.110 140.790  1.00  0.00           N
ATOM   4865  CA  ASP B 197      88.420  48.900 142.060  1.00  0.00           C
ATOM   4866  CB  ASP B 197      87.320  48.580 143.090  1.00  0.00           C
ATOM   4867  CG  ASP B 197      86.350  49.750 143.130  1.00  0.00           C
ATOM   4868  OD1 ASP B 197      86.780  50.910 143.370  1.00  0.00           O
ATOM   4869  OD2 ASP B 197      85.130  49.510 142.900  1.00  0.00           O
ATOM   4870  C   ASP B 197      89.480  47.860 141.950  1.00  0.00           C
ATOM   4871  O   ASP B 197      90.600  48.010 142.440  1.00  0.00           O
ATOM   4872  N   GLU B 198      89.160  46.750 141.250  1.00  0.00           N
ATOM   4873  CA  GLU B 198      89.970  45.570 141.180  1.00  0.00           C
ATOM   4874  CB  GLU B 198      89.400  44.480 142.110  1.00  0.00           C
ATOM   4875  CG  GLU B 198      89.190  44.890 143.570  1.00  0.00           C
ATOM   4876  CD  GLU B 198      89.080  43.610 144.390  1.00  0.00           C
ATOM   4877  OE1 GLU B 198      88.050  43.080 144.790  1.00  0.00           O
ATOM   4878  OE2 GLU B 198      90.320  43.010 144.640  1.00  0.00           O
ATOM   4879  C   GLU B 198      89.910  45.050 139.790  1.00  0.00           C
ATOM   4880  O   GLU B 198      88.860  45.060 139.140  1.00  0.00           O
ATOM   4881  N   THR B 199      91.050  44.560 139.270  1.00  0.00           N
ATOM   4882  CA  THR B 199      91.160  44.120 137.910  1.00  0.00           C
ATOM   4883  CB  THR B 199      91.670  45.190 136.980  1.00  0.00           C
ATOM   4884  OG1 THR B 199      90.680  46.210 136.920  1.00  0.00           O
ATOM   4885  CG2 THR B 199      91.950  44.710 135.550  1.00  0.00           C
ATOM   4886  C   THR B 199      92.160  43.020 137.870  1.00  0.00           C
ATOM   4887  O   THR B 199      93.280  43.240 138.360  1.00  0.00           O
ATOM   4888  N   TYR B 200      91.810  41.850 137.310  1.00  0.00           N
ATOM   4889  CA  TYR B 200      92.730  40.770 137.130  1.00  0.00           C
ATOM   4890  CB  TYR B 200      92.090  39.430 137.540  1.00  0.00           C
ATOM   4891  CG  TYR B 200      91.410  39.660 138.840  1.00  0.00           C
ATOM   4892  CD1 TYR B 200      90.060  39.940 138.840  1.00  0.00           C
ATOM   4893  CE1 TYR B 200      89.340  40.080 140.000  1.00  0.00           C
ATOM   4894  CZ  TYR B 200      90.010  39.980 141.200  1.00  0.00           C
ATOM   4895  OH  TYR B 200      89.330  40.190 142.410  1.00  0.00           O
ATOM   4896  CD2 TYR B 200      92.040  39.550 140.060  1.00  0.00           C
ATOM   4897  CE2 TYR B 200      91.360  39.720 141.240  1.00  0.00           C
ATOM   4898  C   TYR B 200      93.150  40.780 135.700  1.00  0.00           C
ATOM   4899  O   TYR B 200      92.300  40.640 134.820  1.00  0.00           O
ATOM   4900  N   CYS B 201      94.450  40.880 135.380  1.00  0.00           N
ATOM   4901  CA  CYS B 201      95.040  40.860 134.080  1.00  0.00           C
ATOM   4902  CB  CYS B 201      96.090  41.970 133.930  1.00  0.00           C
ATOM   4903  SG  CYS B 201      95.330  43.620 133.810  1.00  0.00           S
ATOM   4904  C   CYS B 201      95.660  39.540 133.790  1.00  0.00           C
ATOM   4905  O   CYS B 201      96.660  39.110 134.370  1.00  0.00           O
ATOM   4906  N   ILE B 202      95.080  38.780 132.840  1.00  0.00           N
ATOM   4907  CA  ILE B 202      95.510  37.480 132.400  1.00  0.00           C
ATOM   4908  CB  ILE B 202      94.560  36.390 132.780  1.00  0.00           C
ATOM   4909  CG2 ILE B 202      94.390  36.450 134.310  1.00  0.00           C
ATOM   4910  CG1 ILE B 202      93.180  36.450 132.090  1.00  0.00           C
ATOM   4911  CD  ILE B 202      92.320  35.230 132.370  1.00  0.00           C
ATOM   4912  C   ILE B 202      95.730  37.400 130.930  1.00  0.00           C
ATOM   4913  O   ILE B 202      95.140  38.130 130.140  1.00  0.00           O
ATOM   4914  N   ASP B 203      96.750  36.600 130.560  1.00  0.00           N
ATOM   4915  CA  ASP B 203      97.180  36.360 129.210  1.00  0.00           C
ATOM   4916  CB  ASP B 203      98.660  36.710 128.970  1.00  0.00           C
ATOM   4917  CG  ASP B 203      99.230  37.640 130.030  1.00  0.00           C
ATOM   4918  OD1 ASP B 203      98.820  38.820 130.190  1.00  0.00           O
ATOM   4919  OD2 ASP B 203     100.240  37.240 130.670  1.00  0.00           O
ATOM   4920  C   ASP B 203      96.970  34.940 128.810  1.00  0.00           C
ATOM   4921  O   ASP B 203      97.320  34.000 129.520  1.00  0.00           O
ATOM   4922  N   ASN B 204      96.480  34.690 127.580  1.00  0.00           N
ATOM   4923  CA  ASN B 204      96.400  33.370 127.050  1.00  0.00           C
ATOM   4924  CB  ASN B 204      95.750  33.400 125.660  1.00  0.00           C
ATOM   4925  CG  ASN B 204      94.250  33.660 125.790  1.00  0.00           C
ATOM   4926  OD1 ASN B 204      93.660  33.440 126.840  1.00  0.00           O
ATOM   4927  ND2 ASN B 204      93.590  34.030 124.660  1.00  0.00           N
ATOM   4928  C   ASN B 204      97.700  32.650 126.890  1.00  0.00           C
ATOM   4929  O   ASN B 204      97.780  31.450 127.140  1.00  0.00           O
ATOM   4930  N   GLU B 205      98.770  33.370 126.520  1.00  0.00           N
ATOM   4931  CA  GLU B 205     100.090  32.850 126.340  1.00  0.00           C
ATOM   4932  CB  GLU B 205     101.040  33.950 125.850  1.00  0.00           C
ATOM   4933  CG  GLU B 205     102.480  33.560 125.540  1.00  0.00           C
ATOM   4934  CD  GLU B 205     103.240  34.680 124.840  1.00  0.00           C
ATOM   4935  OE1 GLU B 205     104.490  34.740 125.000  1.00  0.00           O
ATOM   4936  OE2 GLU B 205     102.630  35.540 124.160  1.00  0.00           O
ATOM   4937  C   GLU B 205     100.590  32.210 127.590  1.00  0.00           C
ATOM   4938  O   GLU B 205     101.210  31.150 127.560  1.00  0.00           O
ATOM   4939  N   ALA B 206     100.280  32.790 128.760  1.00  0.00           N
ATOM   4940  CA  ALA B 206     100.590  32.190 130.030  1.00  0.00           C
ATOM   4941  CB  ALA B 206     100.310  33.290 131.060  1.00  0.00           C
ATOM   4942  C   ALA B 206      99.750  31.000 130.360  1.00  0.00           C
ATOM   4943  O   ALA B 206     100.180  30.150 131.120  1.00  0.00           O
ATOM   4944  N   LEU B 207      98.510  30.920 129.840  1.00  0.00           N
ATOM   4945  CA  LEU B 207      97.690  29.770 130.070  1.00  0.00           C
ATOM   4946  CB  LEU B 207      96.210  30.040 129.770  1.00  0.00           C
ATOM   4947  CG  LEU B 207      95.580  31.160 130.620  1.00  0.00           C
ATOM   4948  CD1 LEU B 207      94.110  31.350 130.190  1.00  0.00           C
ATOM   4949  CD2 LEU B 207      95.700  30.840 132.120  1.00  0.00           C
ATOM   4950  C   LEU B 207      98.100  28.600 129.240  1.00  0.00           C
ATOM   4951  O   LEU B 207      98.070  27.450 129.680  1.00  0.00           O
ATOM   4952  N   TYR B 208      98.560  28.860 128.000  1.00  0.00           N
ATOM   4953  CA  TYR B 208      99.060  27.800 127.180  1.00  0.00           C
ATOM   4954  CB  TYR B 208      99.520  28.310 125.810  1.00  0.00           C
ATOM   4955  CG  TYR B 208      98.330  28.560 124.950  1.00  0.00           C
ATOM   4956  CD1 TYR B 208      97.490  27.540 124.570  1.00  0.00           C
ATOM   4957  CE1 TYR B 208      96.410  27.770 123.760  1.00  0.00           C
ATOM   4958  CZ  TYR B 208      96.190  29.030 123.260  1.00  0.00           C
ATOM   4959  OH  TYR B 208      95.090  29.260 122.400  1.00  0.00           O
ATOM   4960  CD2 TYR B 208      98.130  29.810 124.400  1.00  0.00           C
ATOM   4961  CE2 TYR B 208      97.070  30.040 123.550  1.00  0.00           C
ATOM   4962  C   TYR B 208     100.270  27.180 127.780  1.00  0.00           C
ATOM   4963  O   TYR B 208     100.410  25.950 127.750  1.00  0.00           O
ATOM   4964  N   ASP B 209     101.180  27.990 128.350  1.00  0.00           N
ATOM   4965  CA  ASP B 209     102.380  27.600 129.020  1.00  0.00           C
ATOM   4966  CB  ASP B 209     103.010  28.900 129.550  1.00  0.00           C
ATOM   4967  CG  ASP B 209     104.450  28.710 130.000  1.00  0.00           C
ATOM   4968  OD1 ASP B 209     105.210  28.150 129.170  1.00  0.00           O
ATOM   4969  OD2 ASP B 209     104.840  29.130 131.130  1.00  0.00           O
ATOM   4970  C   ASP B 209     102.110  26.620 130.110  1.00  0.00           C
ATOM   4971  O   ASP B 209     102.710  25.550 130.160  1.00  0.00           O
ATOM   4972  N   ILE B 210     101.090  26.880 130.950  1.00  0.00           N
ATOM   4973  CA  ILE B 210     100.600  26.040 131.990  1.00  0.00           C
ATOM   4974  CB  ILE B 210      99.540  26.780 132.750  1.00  0.00           C
ATOM   4975  CG2 ILE B 210      98.920  25.830 133.790  1.00  0.00           C
ATOM   4976  CG1 ILE B 210     100.200  27.940 133.520  1.00  0.00           C
ATOM   4977  CD  ILE B 210      99.220  28.910 134.170  1.00  0.00           C
ATOM   4978  C   ILE B 210     100.060  24.730 131.500  1.00  0.00           C
ATOM   4979  O   ILE B 210     100.300  23.690 132.120  1.00  0.00           O
ATOM   4980  N   CYS B 211      99.360  24.690 130.350  1.00  0.00           N
ATOM   4981  CA  CYS B 211      98.700  23.520 129.880  1.00  0.00           C
ATOM   4982  CB  CYS B 211      97.580  23.910 128.910  1.00  0.00           C
ATOM   4983  SG  CYS B 211      96.270  24.890 129.710  1.00  0.00           S
ATOM   4984  C   CYS B 211      99.700  22.550 129.350  1.00  0.00           C
ATOM   4985  O   CYS B 211      99.550  21.340 129.550  1.00  0.00           O
ATOM   4986  N   PHE B 212     100.810  22.960 128.720  1.00  0.00           N
ATOM   4987  CA  PHE B 212     101.860  22.090 128.290  1.00  0.00           C
ATOM   4988  CB  PHE B 212     102.880  22.770 127.350  1.00  0.00           C
ATOM   4989  CG  PHE B 212     102.140  23.290 126.160  1.00  0.00           C
ATOM   4990  CD1 PHE B 212     101.310  22.490 125.410  1.00  0.00           C
ATOM   4991  CE1 PHE B 212     100.690  22.990 124.290  1.00  0.00           C
ATOM   4992  CZ  PHE B 212     100.880  24.310 123.940  1.00  0.00           C
ATOM   4993  CD2 PHE B 212     102.300  24.610 125.800  1.00  0.00           C
ATOM   4994  CE2 PHE B 212     101.680  25.130 124.690  1.00  0.00           C
ATOM   4995  C   PHE B 212     102.680  21.590 129.430  1.00  0.00           C
ATOM   4996  O   PHE B 212     102.870  20.390 129.590  1.00  0.00           O
ATOM   4997  N   ARG B 213     103.170  22.490 130.300  1.00  0.00           N
ATOM   4998  CA  ARG B 213     104.080  22.150 131.350  1.00  0.00           C
ATOM   4999  CB  ARG B 213     104.830  23.390 131.880  1.00  0.00           C
ATOM   5000  CG  ARG B 213     105.990  23.100 132.830  1.00  0.00           C
ATOM   5001  CD  ARG B 213     106.550  24.310 133.580  1.00  0.00           C
ATOM   5002  NE  ARG B 213     107.310  25.210 132.670  1.00  0.00           N
ATOM   5003  CZ  ARG B 213     106.780  26.350 132.140  1.00  0.00           C
ATOM   5004  NH1 ARG B 213     105.530  26.840 132.420  1.00  0.00           N
ATOM   5005  NH2 ARG B 213     107.560  27.090 131.300  1.00  0.00           N
ATOM   5006  C   ARG B 213     103.490  21.400 132.500  1.00  0.00           C
ATOM   5007  O   ARG B 213     103.890  20.280 132.800  1.00  0.00           O
ATOM   5008  N   THR B 214     102.470  22.000 133.140  1.00  0.00           N
ATOM   5009  CA  THR B 214     101.920  21.480 134.350  1.00  0.00           C
ATOM   5010  CB  THR B 214     101.290  22.510 135.240  1.00  0.00           C
ATOM   5011  OG1 THR B 214     102.210  23.590 135.390  1.00  0.00           O
ATOM   5012  CG2 THR B 214     100.990  21.900 136.610  1.00  0.00           C
ATOM   5013  C   THR B 214     100.930  20.410 134.050  1.00  0.00           C
ATOM   5014  O   THR B 214     101.020  19.320 134.610  1.00  0.00           O
ATOM   5015  N   LEU B 215     100.030  20.680 133.090  1.00  0.00           N
ATOM   5016  CA  LEU B 215      98.970  19.770 132.780  1.00  0.00           C
ATOM   5017  CB  LEU B 215      97.750  20.480 132.180  1.00  0.00           C
ATOM   5018  CG  LEU B 215      97.020  21.410 133.160  1.00  0.00           C
ATOM   5019  CD1 LEU B 215      95.890  22.150 132.430  1.00  0.00           C
ATOM   5020  CD2 LEU B 215      96.550  20.670 134.420  1.00  0.00           C
ATOM   5021  C   LEU B 215      99.370  18.580 131.980  1.00  0.00           C
ATOM   5022  O   LEU B 215      98.660  17.570 132.020  1.00  0.00           O
ATOM   5023  N   LYS B 216     100.440  18.670 131.170  1.00  0.00           N
ATOM   5024  CA  LYS B 216     100.910  17.690 130.240  1.00  0.00           C
ATOM   5025  CB  LYS B 216     101.420  16.420 130.960  1.00  0.00           C
ATOM   5026  CG  LYS B 216     102.640  16.650 131.850  1.00  0.00           C
ATOM   5027  CD  LYS B 216     103.940  16.700 131.040  1.00  0.00           C
ATOM   5028  CE  LYS B 216     105.150  16.540 131.960  1.00  0.00           C
ATOM   5029  NZ  LYS B 216     105.330  17.790 132.730  1.00  0.00           N
ATOM   5030  C   LYS B 216      99.850  17.460 129.220  1.00  0.00           C
ATOM   5031  O   LYS B 216      99.620  16.350 128.750  1.00  0.00           O
ATOM   5032  N   LEU B 217      99.180  18.580 128.900  1.00  0.00           N
ATOM   5033  CA  LEU B 217      98.040  18.630 128.030  1.00  0.00           C
ATOM   5034  CB  LEU B 217      97.100  19.780 128.430  1.00  0.00           C
ATOM   5035  CG  LEU B 217      95.600  19.600 128.140  1.00  0.00           C
ATOM   5036  CD1 LEU B 217      94.980  18.460 128.960  1.00  0.00           C
ATOM   5037  CD2 LEU B 217      94.850  20.930 128.370  1.00  0.00           C
ATOM   5038  C   LEU B 217      98.480  18.740 126.610  1.00  0.00           C
ATOM   5039  O   LEU B 217      99.200  19.660 126.220  1.00  0.00           O
ATOM   5040  N   THR B 218      98.060  17.790 125.760  1.00  0.00           N
ATOM   5041  CA  THR B 218      98.470  17.760 124.390  1.00  0.00           C
ATOM   5042  CB  THR B 218      98.450  16.350 123.850  1.00  0.00           C
ATOM   5043  OG1 THR B 218      99.120  16.260 122.610  1.00  0.00           O
ATOM   5044  CG2 THR B 218      97.040  15.780 123.660  1.00  0.00           C
ATOM   5045  C   THR B 218      97.700  18.700 123.530  1.00  0.00           C
ATOM   5046  O   THR B 218      98.230  19.250 122.560  1.00  0.00           O
ATOM   5047  N   THR B 219      96.420  18.930 123.890  1.00  0.00           N
ATOM   5048  CA  THR B 219      95.550  19.770 123.120  1.00  0.00           C
ATOM   5049  CB  THR B 219      94.550  19.030 122.290  1.00  0.00           C
ATOM   5050  OG1 THR B 219      93.910  17.950 122.950  1.00  0.00           O
ATOM   5051  CG2 THR B 219      95.270  18.410 121.080  1.00  0.00           C
ATOM   5052  C   THR B 219      94.810  20.770 123.940  1.00  0.00           C
ATOM   5053  O   THR B 219      93.640  20.530 124.220  1.00  0.00           O
ATOM   5054  N   PRO B 220      95.370  21.840 124.410  1.00  0.00           N
ATOM   5055  CD  PRO B 220      96.800  22.000 124.610  1.00  0.00           C
ATOM   5056  CA  PRO B 220      94.610  22.930 124.960  1.00  0.00           C
ATOM   5057  CB  PRO B 220      95.630  23.880 125.580  1.00  0.00           C
ATOM   5058  CG  PRO B 220      97.000  23.480 125.000  1.00  0.00           C
ATOM   5059  C   PRO B 220      93.720  23.600 123.970  1.00  0.00           C
ATOM   5060  O   PRO B 220      94.160  23.780 122.840  1.00  0.00           O
ATOM   5061  N   THR B 221      92.470  23.940 124.330  1.00  0.00           N
ATOM   5062  CA  THR B 221      91.510  24.570 123.470  1.00  0.00           C
[truncated: 1,743,614 more chars]
