# Supplementary material for: Microtubule instability driven by longitudinal and lateral strain propagation
Source: PLoS Comput Biol. 2020 Sep 2;16(9):e1008132. doi: 10.1371/journal.pcbi.1008132 (PMC7467311; doi:10.1371/journal.pcbi.1008132)
Supplement: S1 Data Set — S1: Refined single-PF structure in the GTP state. S2: Refined single-PF structure in the GDP state. S3: Refined homotypic double-PF structure in the GTP state. S4: Refined homotypic double-PF structure in the GDP state. S5: Refined three-PF structure in the GTP state. S6: Refined three-PF structure in the GDP state. (ZIP) [file pcbi.1008132.s003.zip › refined_models/single_PF_GTP.pdb]

CRYST1   80.000   80.000  220.000  90.00  90.00  90.00 P 1           1
ATOM      1  N   MET A   1      17.270  26.900  98.070  1.00  0.00           N
ATOM      2  CA  MET A   1      17.460  28.030  99.010  1.00  0.00           C
ATOM      3  CB  MET A   1      18.050  27.510 100.330  1.00  0.00           C
ATOM      4  CG  MET A   1      17.990  28.530 101.480  1.00  0.00           C
ATOM      5  SD  MET A   1      16.290  28.970 101.940  1.00  0.00           S
ATOM      6  CE  MET A   1      16.410  30.760 101.630  1.00  0.00           C
ATOM      7  C   MET A   1      18.260  29.150  98.450  1.00  0.00           C
ATOM      8  O   MET A   1      17.780  30.280  98.380  1.00  0.00           O
ATOM      9  N   ARG A   2      19.510  28.890  98.020  1.00  0.00           N
ATOM     10  CA  ARG A   2      20.450  29.860  97.530  1.00  0.00           C
ATOM     11  CB  ARG A   2      21.750  29.770  98.340  1.00  0.00           C
ATOM     12  CG  ARG A   2      22.210  28.360  98.700  1.00  0.00           C
ATOM     13  CD  ARG A   2      23.450  28.290  99.590  1.00  0.00           C
ATOM     14  NE  ARG A   2      23.590  26.850  99.930  1.00  0.00           N
ATOM     15  CZ  ARG A   2      22.840  26.170 100.840  1.00  0.00           C
ATOM     16  NH1 ARG A   2      22.050  26.820 101.760  1.00  0.00           N
ATOM     17  NH2 ARG A   2      22.900  24.810 100.900  1.00  0.00           N
ATOM     18  C   ARG A   2      20.730  29.670  96.080  1.00  0.00           C
ATOM     19  O   ARG A   2      21.740  29.120  95.670  1.00  0.00           O
ATOM     20  N   GLU A   3      19.760  30.110  95.250  1.00  0.00           N
ATOM     21  CA  GLU A   3      19.690  29.990  93.830  1.00  0.00           C
ATOM     22  CB  GLU A   3      18.240  30.110  93.310  1.00  0.00           C
ATOM     23  CG  GLU A   3      17.310  28.930  93.580  1.00  0.00           C
ATOM     24  CD  GLU A   3      16.760  29.030  94.990  1.00  0.00           C
ATOM     25  OE1 GLU A   3      16.810  28.010  95.730  1.00  0.00           O
ATOM     26  OE2 GLU A   3      16.150  30.070  95.370  1.00  0.00           O
ATOM     27  C   GLU A   3      20.500  30.980  93.070  1.00  0.00           C
ATOM     28  O   GLU A   3      20.800  32.110  93.460  1.00  0.00           O
ATOM     29  N   CYS A   4      21.000  30.540  91.900  1.00  0.00           N
ATOM     30  CA  CYS A   4      21.830  31.340  91.060  1.00  0.00           C
ATOM     31  CB  CYS A   4      23.320  31.220  91.430  1.00  0.00           C
ATOM     32  SG  CYS A   4      24.430  32.270  90.450  1.00  0.00           S
ATOM     33  C   CYS A   4      21.580  30.980  89.640  1.00  0.00           C
ATOM     34  O   CYS A   4      21.270  29.830  89.330  1.00  0.00           O
ATOM     35  N   ILE A   5      21.570  31.960  88.720  1.00  0.00           N
ATOM     36  CA  ILE A   5      21.170  31.770  87.360  1.00  0.00           C
ATOM     37  CB  ILE A   5      19.990  32.630  87.000  1.00  0.00           C
ATOM     38  CG2 ILE A   5      19.670  32.660  85.490  1.00  0.00           C
ATOM     39  CG1 ILE A   5      18.750  32.140  87.760  1.00  0.00           C
ATOM     40  CD  ILE A   5      17.660  33.210  87.790  1.00  0.00           C
ATOM     41  C   ILE A   5      22.210  32.120  86.350  1.00  0.00           C
ATOM     42  O   ILE A   5      22.820  33.190  86.350  1.00  0.00           O
ATOM     43  N   SER A   6      22.490  31.180  85.430  1.00  0.00           N
ATOM     44  CA  SER A   6      23.510  31.310  84.440  1.00  0.00           C
ATOM     45  CB  SER A   6      24.250  29.970  84.330  1.00  0.00           C
ATOM     46  OG  SER A   6      25.470  30.180  83.640  1.00  0.00           O
ATOM     47  C   SER A   6      22.980  31.670  83.100  1.00  0.00           C
ATOM     48  O   SER A   6      22.200  30.920  82.500  1.00  0.00           O
ATOM     49  N   ILE A   7      23.400  32.800  82.510  1.00  0.00           N
ATOM     50  CA  ILE A   7      22.980  33.300  81.230  1.00  0.00           C
ATOM     51  CB  ILE A   7      22.450  34.700  81.390  1.00  0.00           C
ATOM     52  CG2 ILE A   7      21.940  35.200  80.030  1.00  0.00           C
ATOM     53  CG1 ILE A   7      21.370  34.750  82.480  1.00  0.00           C
ATOM     54  CD  ILE A   7      20.420  35.940  82.380  1.00  0.00           C
ATOM     55  C   ILE A   7      24.140  33.290  80.290  1.00  0.00           C
ATOM     56  O   ILE A   7      25.130  33.980  80.510  1.00  0.00           O
ATOM     57  N   HIS A   8      24.040  32.580  79.150  1.00  0.00           N
ATOM     58  CA  HIS A   8      25.020  32.470  78.120  1.00  0.00           C
ATOM     59  CB  HIS A   8      25.180  30.960  77.820  1.00  0.00           C
ATOM     60  ND1 HIS A   8      26.910  30.120  79.520  1.00  0.00           N
ATOM     61  CG  HIS A   8      25.620  30.220  79.050  1.00  0.00           C
ATOM     62  CE1 HIS A   8      26.840  29.530  80.740  1.00  0.00           C
ATOM     63  NE2 HIS A   8      25.590  29.200  81.040  1.00  0.00           N
ATOM     64  CD2 HIS A   8      24.820  29.650  79.990  1.00  0.00           C
ATOM     65  C   HIS A   8      24.590  33.180  76.890  1.00  0.00           C
ATOM     66  O   HIS A   8      23.490  33.020  76.360  1.00  0.00           O
ATOM     67  N   VAL A   9      25.480  34.050  76.380  1.00  0.00           N
ATOM     68  CA  VAL A   9      25.240  34.940  75.280  1.00  0.00           C
ATOM     69  CB  VAL A   9      25.150  36.380  75.710  1.00  0.00           C
ATOM     70  CG1 VAL A   9      24.890  37.350  74.550  1.00  0.00           C
ATOM     71  CG2 VAL A   9      24.070  36.420  76.800  1.00  0.00           C
ATOM     72  C   VAL A   9      26.300  34.850  74.240  1.00  0.00           C
ATOM     73  O   VAL A   9      27.500  34.860  74.520  1.00  0.00           O
ATOM     74  N   GLY A  10      25.880  34.730  72.970  1.00  0.00           N
ATOM     75  CA  GLY A  10      26.780  34.680  71.860  1.00  0.00           C
ATOM     76  C   GLY A  10      27.430  33.340  71.770  1.00  0.00           C
ATOM     77  O   GLY A  10      27.200  32.410  72.540  1.00  0.00           O
ATOM     78  N   GLN A  11      28.330  33.150  70.790  1.00  0.00           N
ATOM     79  CA  GLN A  11      28.980  31.890  70.580  1.00  0.00           C
ATOM     80  CB  GLN A  11      29.630  31.870  69.190  1.00  0.00           C
ATOM     81  CG  GLN A  11      30.270  30.550  68.730  1.00  0.00           C
ATOM     82  CD  GLN A  11      31.330  30.840  67.670  1.00  0.00           C
ATOM     83  OE1 GLN A  11      31.130  30.820  66.460  1.00  0.00           O
ATOM     84  NE2 GLN A  11      32.560  31.180  68.160  1.00  0.00           N
ATOM     85  C   GLN A  11      30.060  31.640  71.590  1.00  0.00           C
ATOM     86  O   GLN A  11      30.270  30.530  72.060  1.00  0.00           O
ATOM     87  N   ALA A  12      30.690  32.710  72.090  1.00  0.00           N
ATOM     88  CA  ALA A  12      31.410  32.780  73.330  1.00  0.00           C
ATOM     89  CB  ALA A  12      31.760  34.230  73.690  1.00  0.00           C
ATOM     90  C   ALA A  12      30.710  32.170  74.490  1.00  0.00           C
ATOM     91  O   ALA A  12      31.230  31.230  75.100  1.00  0.00           O
ATOM     92  N   GLY A  13      29.470  32.610  74.780  1.00  0.00           N
ATOM     93  CA  GLY A  13      28.740  32.070  75.890  1.00  0.00           C
ATOM     94  C   GLY A  13      28.360  30.640  75.780  1.00  0.00           C
ATOM     95  O   GLY A  13      28.310  29.930  76.790  1.00  0.00           O
ATOM     96  N   VAL A  14      28.070  30.140  74.560  1.00  0.00           N
ATOM     97  CA  VAL A  14      27.740  28.770  74.370  1.00  0.00           C
ATOM     98  CB  VAL A  14      27.170  28.410  73.030  1.00  0.00           C
ATOM     99  CG1 VAL A  14      26.680  26.950  73.030  1.00  0.00           C
ATOM    100  CG2 VAL A  14      25.970  29.350  72.810  1.00  0.00           C
ATOM    101  C   VAL A  14      28.930  27.890  74.550  1.00  0.00           C
ATOM    102  O   VAL A  14      28.910  26.960  75.350  1.00  0.00           O
ATOM    103  N   GLN A  15      30.030  28.170  73.830  1.00  0.00           N
ATOM    104  CA  GLN A  15      31.180  27.320  73.900  1.00  0.00           C
ATOM    105  CB  GLN A  15      32.190  27.660  72.790  1.00  0.00           C
ATOM    106  CG  GLN A  15      31.600  27.400  71.400  1.00  0.00           C
ATOM    107  CD  GLN A  15      32.590  27.690  70.280  1.00  0.00           C
ATOM    108  OE1 GLN A  15      32.770  26.850  69.400  1.00  0.00           O
ATOM    109  NE2 GLN A  15      33.290  28.850  70.330  1.00  0.00           N
ATOM    110  C   GLN A  15      31.780  27.230  75.260  1.00  0.00           C
ATOM    111  O   GLN A  15      32.320  26.200  75.660  1.00  0.00           O
ATOM    112  N   ILE A  16      31.640  28.310  76.050  1.00  0.00           N
ATOM    113  CA  ILE A  16      31.960  28.310  77.440  1.00  0.00           C
ATOM    114  CB  ILE A  16      32.080  29.720  77.920  1.00  0.00           C
ATOM    115  CG2 ILE A  16      32.060  29.860  79.450  1.00  0.00           C
ATOM    116  CG1 ILE A  16      33.390  30.300  77.360  1.00  0.00           C
ATOM    117  CD  ILE A  16      33.610  31.780  77.670  1.00  0.00           C
ATOM    118  C   ILE A  16      30.980  27.520  78.250  1.00  0.00           C
ATOM    119  O   ILE A  16      31.330  26.750  79.140  1.00  0.00           O
ATOM    120  N   GLY A  17      29.660  27.690  78.020  1.00  0.00           N
ATOM    121  CA  GLY A  17      28.610  27.040  78.730  1.00  0.00           C
ATOM    122  C   GLY A  17      28.620  25.560  78.540  1.00  0.00           C
ATOM    123  O   GLY A  17      28.280  24.860  79.490  1.00  0.00           O
ATOM    124  N   ASN A  18      29.100  24.990  77.420  1.00  0.00           N
ATOM    125  CA  ASN A  18      29.270  23.580  77.260  1.00  0.00           C
ATOM    126  CB  ASN A  18      29.830  23.320  75.840  1.00  0.00           C
ATOM    127  CG  ASN A  18      28.730  23.570  74.820  1.00  0.00           C
ATOM    128  OD1 ASN A  18      27.540  23.440  75.110  1.00  0.00           O
ATOM    129  ND2 ASN A  18      29.140  23.890  73.560  1.00  0.00           N
ATOM    130  C   ASN A  18      30.280  22.990  78.180  1.00  0.00           C
ATOM    131  O   ASN A  18      30.130  21.850  78.620  1.00  0.00           O
ATOM    132  N   ALA A  19      31.320  23.750  78.570  1.00  0.00           N
ATOM    133  CA  ALA A  19      32.310  23.330  79.500  1.00  0.00           C
ATOM    134  CB  ALA A  19      33.520  24.270  79.350  1.00  0.00           C
ATOM    135  C   ALA A  19      31.860  23.500  80.910  1.00  0.00           C
ATOM    136  O   ALA A  19      32.030  22.580  81.720  1.00  0.00           O
ATOM    137  N   CYS A  20      31.200  24.630  81.220  1.00  0.00           N
ATOM    138  CA  CYS A  20      30.750  24.940  82.540  1.00  0.00           C
ATOM    139  CB  CYS A  20      30.180  26.360  82.670  1.00  0.00           C
ATOM    140  SG  CYS A  20      31.360  27.680  82.270  1.00  0.00           S
ATOM    141  C   CYS A  20      29.770  23.960  83.100  1.00  0.00           C
ATOM    142  O   CYS A  20      29.890  23.390  84.180  1.00  0.00           O
ATOM    143  N   TRP A  21      28.750  23.690  82.280  1.00  0.00           N
ATOM    144  CA  TRP A  21      27.720  22.780  82.680  1.00  0.00           C
ATOM    145  CB  TRP A  21      26.460  23.000  81.810  1.00  0.00           C
ATOM    146  CG  TRP A  21      25.790  24.290  82.190  1.00  0.00           C
ATOM    147  CD1 TRP A  21      25.850  25.510  81.570  1.00  0.00           C
ATOM    148  NE1 TRP A  21      25.240  26.460  82.340  1.00  0.00           N
ATOM    149  CE2 TRP A  21      24.810  25.870  83.500  1.00  0.00           C
ATOM    150  CD2 TRP A  21      25.120  24.510  83.450  1.00  0.00           C
ATOM    151  CE3 TRP A  21      24.850  23.620  84.450  1.00  0.00           C
ATOM    152  CZ3 TRP A  21      24.210  24.150  85.550  1.00  0.00           C
ATOM    153  CZ2 TRP A  21      24.150  26.370  84.590  1.00  0.00           C
ATOM    154  CH2 TRP A  21      23.880  25.480  85.610  1.00  0.00           C
ATOM    155  C   TRP A  21      28.120  21.350  82.740  1.00  0.00           C
ATOM    156  O   TRP A  21      27.660  20.630  83.620  1.00  0.00           O
ATOM    157  N   GLU A  22      29.040  20.970  81.840  1.00  0.00           N
ATOM    158  CA  GLU A  22      29.660  19.680  81.850  1.00  0.00           C
ATOM    159  CB  GLU A  22      30.610  19.520  80.650  1.00  0.00           C
ATOM    160  CG  GLU A  22      31.500  18.290  80.710  1.00  0.00           C
ATOM    161  CD  GLU A  22      31.840  17.890  79.280  1.00  0.00           C
ATOM    162  OE1 GLU A  22      32.680  18.590  78.660  1.00  0.00           O
ATOM    163  OE2 GLU A  22      31.230  16.950  78.700  1.00  0.00           O
ATOM    164  C   GLU A  22      30.370  19.410  83.140  1.00  0.00           C
ATOM    165  O   GLU A  22      30.230  18.340  83.710  1.00  0.00           O
ATOM    166  N   LEU A  23      31.090  20.440  83.630  1.00  0.00           N
ATOM    167  CA  LEU A  23      31.730  20.470  84.910  1.00  0.00           C
ATOM    168  CB  LEU A  23      32.620  21.710  85.110  1.00  0.00           C
ATOM    169  CG  LEU A  23      33.460  21.680  86.400  1.00  0.00           C
ATOM    170  CD1 LEU A  23      34.310  20.410  86.560  1.00  0.00           C
ATOM    171  CD2 LEU A  23      34.350  22.920  86.560  1.00  0.00           C
ATOM    172  C   LEU A  23      30.780  20.420  86.060  1.00  0.00           C
ATOM    173  O   LEU A  23      30.930  19.620  86.990  1.00  0.00           O
ATOM    174  N   TYR A  24      29.730  21.250  86.120  1.00  0.00           N
ATOM    175  CA  TYR A  24      28.770  21.190  87.180  1.00  0.00           C
ATOM    176  CB  TYR A  24      27.690  22.280  87.060  1.00  0.00           C
ATOM    177  CG  TYR A  24      28.280  23.640  87.230  1.00  0.00           C
ATOM    178  CD1 TYR A  24      29.080  23.960  88.310  1.00  0.00           C
ATOM    179  CE1 TYR A  24      29.550  25.240  88.450  1.00  0.00           C
ATOM    180  CZ  TYR A  24      29.240  26.210  87.520  1.00  0.00           C
ATOM    181  OH  TYR A  24      29.840  27.480  87.680  1.00  0.00           O
ATOM    182  CD2 TYR A  24      27.960  24.620  86.330  1.00  0.00           C
ATOM    183  CE2 TYR A  24      28.450  25.890  86.440  1.00  0.00           C
ATOM    184  C   TYR A  24      28.070  19.890  87.310  1.00  0.00           C
ATOM    185  O   TYR A  24      27.770  19.450  88.430  1.00  0.00           O
ATOM    186  N   CYS A  25      27.770  19.250  86.170  1.00  0.00           N
ATOM    187  CA  CYS A  25      27.190  17.940  86.150  1.00  0.00           C
ATOM    188  CB  CYS A  25      26.790  17.510  84.730  1.00  0.00           C
ATOM    189  SG  CYS A  25      25.490  18.570  84.030  1.00  0.00           S
ATOM    190  C   CYS A  25      28.090  16.910  86.750  1.00  0.00           C
ATOM    191  O   CYS A  25      27.740  16.180  87.680  1.00  0.00           O
ATOM    192  N   LEU A  26      29.350  16.890  86.290  1.00  0.00           N
ATOM    193  CA  LEU A  26      30.330  15.990  86.790  1.00  0.00           C
ATOM    194  CB  LEU A  26      31.600  16.310  85.990  1.00  0.00           C
ATOM    195  CG  LEU A  26      32.840  15.460  86.310  1.00  0.00           C
ATOM    196  CD1 LEU A  26      32.570  13.960  86.130  1.00  0.00           C
ATOM    197  CD2 LEU A  26      33.970  15.940  85.380  1.00  0.00           C
ATOM    198  C   LEU A  26      30.570  16.100  88.260  1.00  0.00           C
ATOM    199  O   LEU A  26      30.640  15.110  88.980  1.00  0.00           O
ATOM    200  N   GLU A  27      30.650  17.340  88.770  1.00  0.00           N
ATOM    201  CA  GLU A  27      30.900  17.600  90.150  1.00  0.00           C
ATOM    202  CB  GLU A  27      31.200  19.110  90.280  1.00  0.00           C
ATOM    203  CG  GLU A  27      31.700  19.490  91.680  1.00  0.00           C
ATOM    204  CD  GLU A  27      32.390  20.840  91.630  1.00  0.00           C
ATOM    205  OE1 GLU A  27      31.730  21.890  91.390  1.00  0.00           O
ATOM    206  OE2 GLU A  27      33.620  20.890  91.890  1.00  0.00           O
ATOM    207  C   GLU A  27      29.820  17.140  91.070  1.00  0.00           C
ATOM    208  O   GLU A  27      30.080  16.690  92.180  1.00  0.00           O
ATOM    209  N   HIS A  28      28.550  17.120  90.610  1.00  0.00           N
ATOM    210  CA  HIS A  28      27.450  16.690  91.420  1.00  0.00           C
ATOM    211  CB  HIS A  28      26.290  17.690  91.320  1.00  0.00           C
ATOM    212  ND1 HIS A  28      26.870  19.070  93.400  1.00  0.00           N
ATOM    213  CG  HIS A  28      26.660  18.950  92.050  1.00  0.00           C
ATOM    214  CE1 HIS A  28      27.170  20.380  93.640  1.00  0.00           C
ATOM    215  NE2 HIS A  28      27.170  21.100  92.530  1.00  0.00           N
ATOM    216  CD2 HIS A  28      26.830  20.200  91.540  1.00  0.00           C
ATOM    217  C   HIS A  28      26.980  15.310  91.130  1.00  0.00           C
ATOM    218  O   HIS A  28      26.000  14.800  91.680  1.00  0.00           O
ATOM    219  N   GLY A  29      27.670  14.540  90.280  1.00  0.00           N
ATOM    220  CA  GLY A  29      27.430  13.160  89.990  1.00  0.00           C
ATOM    221  C   GLY A  29      26.280  12.940  89.070  1.00  0.00           C
ATOM    222  O   GLY A  29      25.770  11.830  88.940  1.00  0.00           O
ATOM    223  N   ILE A  30      25.910  13.990  88.310  1.00  0.00           N
ATOM    224  CA  ILE A  30      24.800  14.000  87.420  1.00  0.00           C
ATOM    225  CB  ILE A  30      24.140  15.350  87.360  1.00  0.00           C
ATOM    226  CG2 ILE A  30      23.000  15.320  86.330  1.00  0.00           C
ATOM    227  CG1 ILE A  30      23.630  15.830  88.730  1.00  0.00           C
ATOM    228  CD  ILE A  30      23.280  17.320  88.750  1.00  0.00           C
ATOM    229  C   ILE A  30      25.240  13.580  86.060  1.00  0.00           C
ATOM    230  O   ILE A  30      26.190  14.120  85.500  1.00  0.00           O
ATOM    231  N   GLN A  31      24.540  12.600  85.460  1.00  0.00           N
ATOM    232  CA  GLN A  31      24.830  12.170  84.130  1.00  0.00           C
ATOM    233  CB  GLN A  31      24.080  10.830  83.970  1.00  0.00           C
ATOM    234  CG  GLN A  31      24.450   9.710  84.930  1.00  0.00           C
ATOM    235  CD  GLN A  31      25.930   9.380  84.770  1.00  0.00           C
ATOM    236  OE1 GLN A  31      26.800   9.540  85.630  1.00  0.00           O
ATOM    237  NE2 GLN A  31      26.260   8.890  83.550  1.00  0.00           N
ATOM    238  C   GLN A  31      24.350  13.130  83.100  1.00  0.00           C
ATOM    239  O   GLN A  31      23.510  13.960  83.450  1.00  0.00           O
ATOM    240  N   PRO A  32      24.730  13.130  81.850  1.00  0.00           N
ATOM    241  CD  PRO A  32      26.000  12.550  81.450  1.00  0.00           C
ATOM    242  CA  PRO A  32      24.160  13.990  80.850  1.00  0.00           C
ATOM    243  CB  PRO A  32      24.990  13.730  79.600  1.00  0.00           C
ATOM    244  CG  PRO A  32      26.350  13.260  80.130  1.00  0.00           C
ATOM    245  C   PRO A  32      22.720  13.780  80.560  1.00  0.00           C
ATOM    246  O   PRO A  32      22.080  14.640  79.940  1.00  0.00           O
ATOM    247  N   ASP A  33      22.120  12.670  81.030  1.00  0.00           N
ATOM    248  CA  ASP A  33      20.710  12.450  81.010  1.00  0.00           C
ATOM    249  CB  ASP A  33      20.450  10.980  81.380  1.00  0.00           C
ATOM    250  CG  ASP A  33      21.170  10.100  80.360  1.00  0.00           C
ATOM    251  OD1 ASP A  33      21.940   9.210  80.810  1.00  0.00           O
ATOM    252  OD2 ASP A  33      20.990  10.300  79.130  1.00  0.00           O
ATOM    253  C   ASP A  33      19.900  13.270  81.950  1.00  0.00           C
ATOM    254  O   ASP A  33      18.670  13.220  81.950  1.00  0.00           O
ATOM    255  N   GLY A  34      20.560  14.000  82.860  1.00  0.00           N
ATOM    256  CA  GLY A  34      19.970  14.730  83.940  1.00  0.00           C
ATOM    257  C   GLY A  34      19.660  13.900  85.130  1.00  0.00           C
ATOM    258  O   GLY A  34      18.970  14.350  86.050  1.00  0.00           O
ATOM    259  N   GLN A  35      20.070  12.620  85.130  1.00  0.00           N
ATOM    260  CA  GLN A  35      19.760  11.690  86.170  1.00  0.00           C
ATOM    261  CB  GLN A  35      19.380  10.350  85.530  1.00  0.00           C
ATOM    262  CG  GLN A  35      18.200  10.440  84.560  1.00  0.00           C
ATOM    263  CD  GLN A  35      18.020   9.060  83.960  1.00  0.00           C
ATOM    264  OE1 GLN A  35      18.660   8.670  82.980  1.00  0.00           O
ATOM    265  NE2 GLN A  35      17.170   8.210  84.600  1.00  0.00           N
ATOM    266  C   GLN A  35      20.920  11.540  87.100  1.00  0.00           C
ATOM    267  O   GLN A  35      22.060  11.490  86.650  1.00  0.00           O
ATOM    268  N   MET A  36      20.700  11.470  88.430  1.00  0.00           N
ATOM    269  CA  MET A  36      21.690  11.230  89.430  1.00  0.00           C
ATOM    270  CB  MET A  36      21.510  12.240  90.580  1.00  0.00           C
ATOM    271  CG  MET A  36      22.810  12.710  91.250  1.00  0.00           C
ATOM    272  SD  MET A  36      23.820  11.450  92.080  1.00  0.00           S
ATOM    273  CE  MET A  36      22.710  11.070  93.470  1.00  0.00           C
ATOM    274  C   MET A  36      21.520   9.820  89.880  1.00  0.00           C
ATOM    275  O   MET A  36      20.470   9.530  90.440  1.00  0.00           O
ATOM    276  N   PRO A  37      22.400   8.870  89.680  1.00  0.00           N
ATOM    277  CD  PRO A  37      23.450   8.920  88.680  1.00  0.00           C
ATOM    278  CA  PRO A  37      22.240   7.540  90.180  1.00  0.00           C
ATOM    279  CB  PRO A  37      23.540   6.820  89.820  1.00  0.00           C
ATOM    280  CG  PRO A  37      23.950   7.470  88.490  1.00  0.00           C
ATOM    281  C   PRO A  37      21.950   7.300  91.620  1.00  0.00           C
ATOM    282  O   PRO A  37      22.440   8.070  92.450  1.00  0.00           O
ATOM    283  N   ASP A  47      22.050  17.580 100.130  1.00  0.00           N
ATOM    284  CA  ASP A  47      22.440  18.020  98.830  1.00  0.00           C
ATOM    285  CB  ASP A  47      21.530  17.390  97.770  1.00  0.00           C
ATOM    286  CG  ASP A  47      21.730  15.880  97.840  1.00  0.00           C
ATOM    287  OD1 ASP A  47      22.880  15.380  97.760  1.00  0.00           O
ATOM    288  OD2 ASP A  47      20.680  15.190  97.990  1.00  0.00           O
ATOM    289  C   ASP A  47      22.380  19.510  98.700  1.00  0.00           C
ATOM    290  O   ASP A  47      21.560  20.180  99.330  1.00  0.00           O
ATOM    291  N   SER A  48      23.270  20.080  97.870  1.00  0.00           N
ATOM    292  CA  SER A  48      23.370  21.500  97.720  1.00  0.00           C
ATOM    293  CB  SER A  48      24.500  22.080  98.590  1.00  0.00           C
ATOM    294  OG  SER A  48      24.320  23.470  98.820  1.00  0.00           O
ATOM    295  C   SER A  48      23.600  21.870  96.300  1.00  0.00           C
ATOM    296  O   SER A  48      24.020  22.970  95.940  1.00  0.00           O
ATOM    297  N   PHE A  49      23.250  20.980  95.350  1.00  0.00           N
ATOM    298  CA  PHE A  49      23.310  21.260  93.950  1.00  0.00           C
ATOM    299  CB  PHE A  49      23.350  19.950  93.160  1.00  0.00           C
ATOM    300  CG  PHE A  49      22.310  18.950  93.560  1.00  0.00           C
ATOM    301  CD1 PHE A  49      20.970  19.170  93.320  1.00  0.00           C
ATOM    302  CE1 PHE A  49      20.050  18.200  93.620  1.00  0.00           C
ATOM    303  CZ  PHE A  49      20.440  17.000  94.150  1.00  0.00           C
ATOM    304  CD2 PHE A  49      22.710  17.710  93.990  1.00  0.00           C
ATOM    305  CE2 PHE A  49      21.780  16.750  94.320  1.00  0.00           C
ATOM    306  C   PHE A  49      22.220  22.160  93.500  1.00  0.00           C
ATOM    307  O   PHE A  49      22.240  22.780  92.440  1.00  0.00           O
ATOM    308  N   ASN A  50      21.200  22.340  94.370  1.00  0.00           N
ATOM    309  CA  ASN A  50      19.980  23.070  94.200  1.00  0.00           C
ATOM    310  CB  ASN A  50      18.940  22.880  95.310  1.00  0.00           C
ATOM    311  CG  ASN A  50      19.330  21.630  96.100  1.00  0.00           C
ATOM    312  OD1 ASN A  50      20.210  21.730  96.940  1.00  0.00           O
ATOM    313  ND2 ASN A  50      18.630  20.480  95.870  1.00  0.00           N
ATOM    314  C   ASN A  50      20.100  24.500  93.810  1.00  0.00           C
ATOM    315  O   ASN A  50      19.220  25.080  93.170  1.00  0.00           O
ATOM    316  N   THR A  51      21.250  25.120  94.160  1.00  0.00           N
ATOM    317  CA  THR A  51      21.700  26.390  93.680  1.00  0.00           C
ATOM    318  CB  THR A  51      23.170  26.620  93.910  1.00  0.00           C
ATOM    319  OG1 THR A  51      23.380  26.780  95.300  1.00  0.00           O
ATOM    320  CG2 THR A  51      23.800  27.860  93.240  1.00  0.00           C
ATOM    321  C   THR A  51      21.540  26.560  92.210  1.00  0.00           C
ATOM    322  O   THR A  51      21.080  27.590  91.720  1.00  0.00           O
ATOM    323  N   PHE A  52      21.960  25.550  91.430  1.00  0.00           N
ATOM    324  CA  PHE A  52      21.970  25.630  90.000  1.00  0.00           C
ATOM    325  CB  PHE A  52      23.350  25.250  89.450  1.00  0.00           C
ATOM    326  CG  PHE A  52      24.270  26.420  89.440  1.00  0.00           C
ATOM    327  CD1 PHE A  52      23.960  27.640  88.900  1.00  0.00           C
ATOM    328  CE1 PHE A  52      24.900  28.650  88.840  1.00  0.00           C
ATOM    329  CZ  PHE A  52      26.170  28.440  89.310  1.00  0.00           C
ATOM    330  CD2 PHE A  52      25.570  26.210  89.850  1.00  0.00           C
ATOM    331  CE2 PHE A  52      26.530  27.200  89.790  1.00  0.00           C
ATOM    332  C   PHE A  52      21.060  24.650  89.350  1.00  0.00           C
ATOM    333  O   PHE A  52      20.880  24.740  88.140  1.00  0.00           O
ATOM    334  N   PHE A  53      20.440  23.700  90.070  1.00  0.00           N
ATOM    335  CA  PHE A  53      19.620  22.680  89.500  1.00  0.00           C
ATOM    336  CB  PHE A  53      20.280  21.300  89.710  1.00  0.00           C
ATOM    337  CG  PHE A  53      21.410  21.180  88.750  1.00  0.00           C
ATOM    338  CD1 PHE A  53      22.700  21.490  89.100  1.00  0.00           C
ATOM    339  CE1 PHE A  53      23.750  21.300  88.230  1.00  0.00           C
ATOM    340  CZ  PHE A  53      23.510  20.780  86.990  1.00  0.00           C
ATOM    341  CD2 PHE A  53      21.170  20.690  87.490  1.00  0.00           C
ATOM    342  CE2 PHE A  53      22.210  20.510  86.610  1.00  0.00           C
ATOM    343  C   PHE A  53      18.270  22.570  90.130  1.00  0.00           C
ATOM    344  O   PHE A  53      18.130  22.470  91.350  1.00  0.00           O
ATOM    345  N   SER A  54      17.220  22.470  89.290  1.00  0.00           N
ATOM    346  CA  SER A  54      15.870  22.260  89.720  1.00  0.00           C
ATOM    347  CB  SER A  54      14.870  23.040  88.860  1.00  0.00           C
ATOM    348  OG  SER A  54      13.540  22.910  89.320  1.00  0.00           O
ATOM    349  C   SER A  54      15.570  20.800  89.570  1.00  0.00           C
ATOM    350  O   SER A  54      15.920  20.200  88.560  1.00  0.00           O
ATOM    351  N   GLU A  55      14.910  20.200  90.570  1.00  0.00           N
ATOM    352  CA  GLU A  55      14.360  18.880  90.450  1.00  0.00           C
ATOM    353  CB  GLU A  55      14.170  18.220  91.820  1.00  0.00           C
ATOM    354  CG  GLU A  55      13.210  17.040  91.950  1.00  0.00           C
ATOM    355  CD  GLU A  55      13.660  15.810  91.170  1.00  0.00           C
ATOM    356  OE1 GLU A  55      14.390  14.930  91.690  1.00  0.00           O
ATOM    357  OE2 GLU A  55      13.160  15.660  90.020  1.00  0.00           O
ATOM    358  C   GLU A  55      13.070  19.050  89.730  1.00  0.00           C
ATOM    359  O   GLU A  55      12.180  19.810  90.110  1.00  0.00           O
ATOM    360  N   THR A  56      12.840  18.300  88.630  1.00  0.00           N
ATOM    361  CA  THR A  56      11.660  18.440  87.840  1.00  0.00           C
ATOM    362  CB  THR A  56      11.830  17.990  86.420  1.00  0.00           C
ATOM    363  OG1 THR A  56      10.810  18.500  85.570  1.00  0.00           O
ATOM    364  CG2 THR A  56      11.790  16.460  86.320  1.00  0.00           C
ATOM    365  C   THR A  56      10.440  17.880  88.510  1.00  0.00           C
ATOM    366  O   THR A  56       9.310  18.300  88.320  1.00  0.00           O
ATOM    367  N   GLY A  57      10.700  16.920  89.420  1.00  0.00           N
ATOM    368  CA  GLY A  57       9.760  16.250  90.260  1.00  0.00           C
ATOM    369  C   GLY A  57       9.790  14.760  90.130  1.00  0.00           C
ATOM    370  O   GLY A  57       9.060  14.030  90.800  1.00  0.00           O
ATOM    371  N   ALA A  58      10.590  14.270  89.170  1.00  0.00           N
ATOM    372  CA  ALA A  58      10.500  12.930  88.680  1.00  0.00           C
ATOM    373  CB  ALA A  58       9.950  12.950  87.240  1.00  0.00           C
ATOM    374  C   ALA A  58      11.800  12.200  88.730  1.00  0.00           C
ATOM    375  O   ALA A  58      11.970  11.150  88.120  1.00  0.00           O
ATOM    376  N   GLY A  59      12.810  12.690  89.490  1.00  0.00           N
ATOM    377  CA  GLY A  59      14.110  12.100  89.600  1.00  0.00           C
ATOM    378  C   GLY A  59      15.040  12.580  88.550  1.00  0.00           C
ATOM    379  O   GLY A  59      15.800  11.760  88.030  1.00  0.00           O
ATOM    380  N   LYS A  60      15.020  13.880  88.200  1.00  0.00           N
ATOM    381  CA  LYS A  60      15.830  14.400  87.140  1.00  0.00           C
ATOM    382  CB  LYS A  60      15.120  14.230  85.790  1.00  0.00           C
ATOM    383  CG  LYS A  60      15.770  14.980  84.620  1.00  0.00           C
ATOM    384  CD  LYS A  60      15.190  14.560  83.260  1.00  0.00           C
ATOM    385  CE  LYS A  60      15.870  15.310  82.110  1.00  0.00           C
ATOM    386  NZ  LYS A  60      15.470  14.740  80.800  1.00  0.00           N
ATOM    387  C   LYS A  60      16.090  15.850  87.420  1.00  0.00           C
ATOM    388  O   LYS A  60      15.180  16.600  87.760  1.00  0.00           O
ATOM    389  N   HIS A  61      17.360  16.270  87.290  1.00  0.00           N
ATOM    390  CA  HIS A  61      17.810  17.600  87.560  1.00  0.00           C
ATOM    391  CB  HIS A  61      19.060  17.570  88.450  1.00  0.00           C
ATOM    392  ND1 HIS A  61      17.880  17.440  90.690  1.00  0.00           N
ATOM    393  CG  HIS A  61      18.770  16.920  89.760  1.00  0.00           C
ATOM    394  CE1 HIS A  61      17.900  16.610  91.770  1.00  0.00           C
ATOM    395  NE2 HIS A  61      18.700  15.570  91.580  1.00  0.00           N
ATOM    396  CD2 HIS A  61      19.260  15.800  90.340  1.00  0.00           C
ATOM    397  C   HIS A  61      18.130  18.290  86.280  1.00  0.00           C
ATOM    398  O   HIS A  61      18.770  17.700  85.410  1.00  0.00           O
ATOM    399  N   VAL A  62      17.670  19.550  86.160  1.00  0.00           N
ATOM    400  CA  VAL A  62      17.780  20.320  84.960  1.00  0.00           C
ATOM    401  CB  VAL A  62      16.480  20.430  84.200  1.00  0.00           C
ATOM    402  CG1 VAL A  62      15.980  19.010  83.880  1.00  0.00           C
ATOM    403  CG2 VAL A  62      15.390  21.220  84.930  1.00  0.00           C
ATOM    404  C   VAL A  62      18.310  21.640  85.400  1.00  0.00           C
ATOM    405  O   VAL A  62      18.100  22.020  86.550  1.00  0.00           O
ATOM    406  N   PRO A  63      19.060  22.380  84.640  1.00  0.00           N
ATOM    407  CD  PRO A  63      19.250  22.150  83.220  1.00  0.00           C
ATOM    408  CA  PRO A  63      19.790  23.510  85.140  1.00  0.00           C
ATOM    409  CB  PRO A  63      20.940  23.640  84.150  1.00  0.00           C
ATOM    410  CG  PRO A  63      20.350  23.150  82.820  1.00  0.00           C
ATOM    411  C   PRO A  63      18.940  24.740  85.140  1.00  0.00           C
ATOM    412  O   PRO A  63      18.010  24.910  84.340  1.00  0.00           O
ATOM    413  N   ARG A  64      19.250  25.730  85.990  1.00  0.00           N
ATOM    414  CA  ARG A  64      18.660  27.040  86.050  1.00  0.00           C
ATOM    415  CB  ARG A  64      18.680  27.730  87.420  1.00  0.00           C
ATOM    416  CG  ARG A  64      17.940  26.950  88.510  1.00  0.00           C
ATOM    417  CD  ARG A  64      17.930  27.660  89.860  1.00  0.00           C
ATOM    418  NE  ARG A  64      17.710  26.610  90.900  1.00  0.00           N
ATOM    419  CZ  ARG A  64      16.530  25.980  91.170  1.00  0.00           C
ATOM    420  NH1 ARG A  64      16.520  24.980  92.110  1.00  0.00           N
ATOM    421  NH2 ARG A  64      15.340  26.320  90.600  1.00  0.00           N
ATOM    422  C   ARG A  64      19.440  27.930  85.150  1.00  0.00           C
ATOM    423  O   ARG A  64      20.330  28.670  85.570  1.00  0.00           O
ATOM    424  N   ALA A  65      19.170  27.930  83.830  1.00  0.00           N
ATOM    425  CA  ALA A  65      20.080  28.470  82.860  1.00  0.00           C
ATOM    426  CB  ALA A  65      21.200  27.450  82.590  1.00  0.00           C
ATOM    427  C   ALA A  65      19.390  28.810  81.590  1.00  0.00           C
ATOM    428  O   ALA A  65      18.220  28.470  81.410  1.00  0.00           O
ATOM    429  N   VAL A  66      20.110  29.490  80.670  1.00  0.00           N
ATOM    430  CA  VAL A  66      19.580  29.900  79.410  1.00  0.00           C
ATOM    431  CB  VAL A  66      18.670  31.080  79.580  1.00  0.00           C
ATOM    432  CG1 VAL A  66      19.390  32.370  80.040  1.00  0.00           C
ATOM    433  CG2 VAL A  66      17.820  31.330  78.330  1.00  0.00           C
ATOM    434  C   VAL A  66      20.680  30.190  78.440  1.00  0.00           C
ATOM    435  O   VAL A  66      21.720  30.710  78.840  1.00  0.00           O
ATOM    436  N   PHE A  67      20.480  29.840  77.160  1.00  0.00           N
ATOM    437  CA  PHE A  67      21.430  29.990  76.100  1.00  0.00           C
ATOM    438  CB  PHE A  67      21.770  28.660  75.410  1.00  0.00           C
ATOM    439  CG  PHE A  67      22.470  27.810  76.420  1.00  0.00           C
ATOM    440  CD1 PHE A  67      21.770  26.980  77.260  1.00  0.00           C
ATOM    441  CE1 PHE A  67      22.380  26.210  78.220  1.00  0.00           C
ATOM    442  CZ  PHE A  67      23.750  26.330  78.380  1.00  0.00           C
ATOM    443  CD2 PHE A  67      23.840  27.910  76.560  1.00  0.00           C
ATOM    444  CE2 PHE A  67      24.450  27.170  77.540  1.00  0.00           C
ATOM    445  C   PHE A  67      20.820  30.750  74.980  1.00  0.00           C
ATOM    446  O   PHE A  67      19.750  30.380  74.500  1.00  0.00           O
ATOM    447  N   VAL A  68      21.460  31.870  74.590  1.00  0.00           N
ATOM    448  CA  VAL A  68      20.910  32.750  73.610  1.00  0.00           C
ATOM    449  CB  VAL A  68      20.620  34.070  74.260  1.00  0.00           C
ATOM    450  CG1 VAL A  68      20.020  35.060  73.260  1.00  0.00           C
ATOM    451  CG2 VAL A  68      19.580  33.820  75.370  1.00  0.00           C
ATOM    452  C   VAL A  68      21.860  32.960  72.480  1.00  0.00           C
ATOM    453  O   VAL A  68      23.000  33.370  72.670  1.00  0.00           O
ATOM    454  N   ASP A  69      21.410  32.770  71.220  1.00  0.00           N
ATOM    455  CA  ASP A  69      22.170  33.160  70.070  1.00  0.00           C
ATOM    456  CB  ASP A  69      23.400  32.260  69.860  1.00  0.00           C
ATOM    457  CG  ASP A  69      24.450  33.040  69.080  1.00  0.00           C
ATOM    458  OD1 ASP A  69      24.290  34.120  68.540  1.00  0.00           O
ATOM    459  OD2 ASP A  69      25.720  32.450  69.050  1.00  0.00           O
ATOM    460  C   ASP A  69      21.320  33.260  68.860  1.00  0.00           C
ATOM    461  O   ASP A  69      20.480  32.430  68.520  1.00  0.00           O
ATOM    462  N   LEU A  70      21.590  34.320  68.070  1.00  0.00           N
ATOM    463  CA  LEU A  70      21.090  34.590  66.760  1.00  0.00           C
ATOM    464  CB  LEU A  70      21.470  36.000  66.280  1.00  0.00           C
ATOM    465  CG  LEU A  70      20.870  37.200  67.020  1.00  0.00           C
ATOM    466  CD1 LEU A  70      19.350  37.010  67.130  1.00  0.00           C
ATOM    467  CD2 LEU A  70      21.530  37.450  68.380  1.00  0.00           C
ATOM    468  C   LEU A  70      21.700  33.700  65.750  1.00  0.00           C
ATOM    469  O   LEU A  70      21.070  33.310  64.760  1.00  0.00           O
ATOM    470  N   GLU A  71      22.980  33.330  65.970  1.00  0.00           N
ATOM    471  CA  GLU A  71      23.730  32.370  65.220  1.00  0.00           C
ATOM    472  CB  GLU A  71      25.200  32.480  65.680  1.00  0.00           C
ATOM    473  CG  GLU A  71      25.770  33.900  65.620  1.00  0.00           C
ATOM    474  CD  GLU A  71      27.120  33.970  66.310  1.00  0.00           C
ATOM    475  OE1 GLU A  71      27.290  33.910  67.550  1.00  0.00           O
ATOM    476  OE2 GLU A  71      28.120  34.430  65.680  1.00  0.00           O
ATOM    477  C   GLU A  71      23.160  31.000  65.420  1.00  0.00           C
ATOM    478  O   GLU A  71      23.350  30.480  66.520  1.00  0.00           O
ATOM    479  N   PRO A  72      22.470  30.350  64.540  1.00  0.00           N
ATOM    480  CD  PRO A  72      22.280  30.750  63.150  1.00  0.00           C
ATOM    481  CA  PRO A  72      21.670  29.210  64.890  1.00  0.00           C
ATOM    482  CB  PRO A  72      20.700  29.030  63.730  1.00  0.00           C
ATOM    483  CG  PRO A  72      21.440  29.630  62.520  1.00  0.00           C
ATOM    484  C   PRO A  72      22.490  27.990  65.100  1.00  0.00           C
ATOM    485  O   PRO A  72      22.180  27.220  66.010  1.00  0.00           O
ATOM    486  N   THR A  73      23.560  27.790  64.320  1.00  0.00           N
ATOM    487  CA  THR A  73      24.400  26.630  64.250  1.00  0.00           C
ATOM    488  CB  THR A  73      25.480  26.750  63.220  1.00  0.00           C
ATOM    489  OG1 THR A  73      26.100  28.030  63.270  1.00  0.00           O
ATOM    490  CG2 THR A  73      24.910  26.600  61.800  1.00  0.00           C
ATOM    491  C   THR A  73      25.030  26.230  65.540  1.00  0.00           C
ATOM    492  O   THR A  73      25.230  25.060  65.870  1.00  0.00           O
ATOM    493  N   VAL A  74      25.240  27.220  66.420  1.00  0.00           N
ATOM    494  CA  VAL A  74      25.830  27.130  67.720  1.00  0.00           C
ATOM    495  CB  VAL A  74      26.240  28.510  68.140  1.00  0.00           C
ATOM    496  CG1 VAL A  74      27.270  28.420  69.290  1.00  0.00           C
ATOM    497  CG2 VAL A  74      26.910  29.220  66.960  1.00  0.00           C
ATOM    498  C   VAL A  74      24.900  26.520  68.710  1.00  0.00           C
ATOM    499  O   VAL A  74      25.290  25.750  69.580  1.00  0.00           O
ATOM    500  N   ILE A  75      23.600  26.850  68.580  1.00  0.00           N
ATOM    501  CA  ILE A  75      22.620  26.390  69.500  1.00  0.00           C
ATOM    502  CB  ILE A  75      21.520  27.400  69.650  1.00  0.00           C
ATOM    503  CG2 ILE A  75      20.560  26.870  70.740  1.00  0.00           C
ATOM    504  CG1 ILE A  75      22.010  28.800  70.040  1.00  0.00           C
ATOM    505  CD  ILE A  75      22.540  28.950  71.460  1.00  0.00           C
ATOM    506  C   ILE A  75      22.110  25.060  69.070  1.00  0.00           C
ATOM    507  O   ILE A  75      21.830  24.150  69.860  1.00  0.00           O
ATOM    508  N   ASP A  76      22.010  24.870  67.740  1.00  0.00           N
ATOM    509  CA  ASP A  76      21.660  23.620  67.150  1.00  0.00           C
ATOM    510  CB  ASP A  76      21.310  23.820  65.670  1.00  0.00           C
ATOM    511  CG  ASP A  76      19.990  24.570  65.570  1.00  0.00           C
ATOM    512  OD1 ASP A  76      19.030  24.170  66.280  1.00  0.00           O
ATOM    513  OD2 ASP A  76      19.840  25.480  64.710  1.00  0.00           O
ATOM    514  C   ASP A  76      22.710  22.560  67.300  1.00  0.00           C
ATOM    515  O   ASP A  76      22.380  21.380  67.200  1.00  0.00           O
ATOM    516  N   GLU A  77      23.970  22.890  67.610  1.00  0.00           N
ATOM    517  CA  GLU A  77      24.960  21.950  68.050  1.00  0.00           C
ATOM    518  CB  GLU A  77      26.320  22.670  68.140  1.00  0.00           C
ATOM    519  CG  GLU A  77      27.520  21.720  68.080  1.00  0.00           C
ATOM    520  CD  GLU A  77      27.620  20.990  66.750  1.00  0.00           C
ATOM    521  OE1 GLU A  77      27.150  19.830  66.590  1.00  0.00           O
ATOM    522  OE2 GLU A  77      28.110  21.650  65.790  1.00  0.00           O
ATOM    523  C   GLU A  77      24.610  21.360  69.380  1.00  0.00           C
ATOM    524  O   GLU A  77      24.850  20.170  69.580  1.00  0.00           O
ATOM    525  N   VAL A  78      23.960  22.120  70.270  1.00  0.00           N
ATOM    526  CA  VAL A  78      23.610  21.690  71.590  1.00  0.00           C
ATOM    527  CB  VAL A  78      23.340  22.870  72.470  1.00  0.00           C
ATOM    528  CG1 VAL A  78      23.160  22.420  73.930  1.00  0.00           C
ATOM    529  CG2 VAL A  78      24.530  23.850  72.350  1.00  0.00           C
ATOM    530  C   VAL A  78      22.430  20.780  71.570  1.00  0.00           C
ATOM    531  O   VAL A  78      22.390  19.770  72.260  1.00  0.00           O
ATOM    532  N   ARG A  79      21.470  21.080  70.670  1.00  0.00           N
ATOM    533  CA  ARG A  79      20.290  20.300  70.440  1.00  0.00           C
ATOM    534  CB  ARG A  79      19.360  20.970  69.420  1.00  0.00           C
ATOM    535  CG  ARG A  79      18.850  22.330  69.900  1.00  0.00           C
ATOM    536  CD  ARG A  79      17.610  22.790  69.120  1.00  0.00           C
ATOM    537  NE  ARG A  79      17.080  24.000  69.800  1.00  0.00           N
ATOM    538  CZ  ARG A  79      17.330  25.290  69.430  1.00  0.00           C
ATOM    539  NH1 ARG A  79      18.140  25.680  68.400  1.00  0.00           N
ATOM    540  NH2 ARG A  79      16.670  26.300  70.080  1.00  0.00           N
ATOM    541  C   ARG A  79      20.520  18.950  69.870  1.00  0.00           C
ATOM    542  O   ARG A  79      19.690  18.050  70.040  1.00  0.00           O
ATOM    543  N   THR A  80      21.640  18.680  69.180  1.00  0.00           N
ATOM    544  CA  THR A  80      21.990  17.370  68.730  1.00  0.00           C
ATOM    545  CB  THR A  80      22.460  17.380  67.300  1.00  0.00           C
ATOM    546  OG1 THR A  80      22.580  16.100  66.690  1.00  0.00           O
ATOM    547  CG2 THR A  80      23.810  18.100  67.180  1.00  0.00           C
ATOM    548  C   THR A  80      23.060  16.760  69.560  1.00  0.00           C
ATOM    549  O   THR A  80      23.200  15.540  69.620  1.00  0.00           O
ATOM    550  N   GLY A  81      23.710  17.600  70.390  1.00  0.00           N
ATOM    551  CA  GLY A  81      24.690  17.250  71.370  1.00  0.00           C
ATOM    552  C   GLY A  81      24.260  16.320  72.450  1.00  0.00           C
ATOM    553  O   GLY A  81      23.090  15.940  72.580  1.00  0.00           O
ATOM    554  N   THR A  82      25.170  15.900  73.340  1.00  0.00           N
ATOM    555  CA  THR A  82      24.860  14.970  74.390  1.00  0.00           C
ATOM    556  CB  THR A  82      26.070  14.450  75.090  1.00  0.00           C
ATOM    557  OG1 THR A  82      26.860  15.490  75.670  1.00  0.00           O
ATOM    558  CG2 THR A  82      26.970  13.690  74.100  1.00  0.00           C
ATOM    559  C   THR A  82      23.940  15.550  75.410  1.00  0.00           C
ATOM    560  O   THR A  82      23.090  14.860  75.980  1.00  0.00           O
ATOM    561  N   TYR A  83      24.040  16.860  75.690  1.00  0.00           N
ATOM    562  CA  TYR A  83      23.320  17.460  76.780  1.00  0.00           C
ATOM    563  CB  TYR A  83      24.070  18.690  77.330  1.00  0.00           C
ATOM    564  CG  TYR A  83      25.330  18.250  78.000  1.00  0.00           C
ATOM    565  CD1 TYR A  83      26.580  18.430  77.460  1.00  0.00           C
ATOM    566  CE1 TYR A  83      27.710  17.960  78.090  1.00  0.00           C
ATOM    567  CZ  TYR A  83      27.600  17.250  79.270  1.00  0.00           C
ATOM    568  OH  TYR A  83      28.760  16.710  79.870  1.00  0.00           O
ATOM    569  CD2 TYR A  83      25.240  17.610  79.210  1.00  0.00           C
ATOM    570  CE2 TYR A  83      26.360  17.110  79.830  1.00  0.00           C
ATOM    571  C   TYR A  83      21.930  17.840  76.410  1.00  0.00           C
ATOM    572  O   TYR A  83      21.180  18.400  77.210  1.00  0.00           O
ATOM    573  N   ARG A  84      21.450  17.550  75.190  1.00  0.00           N
ATOM    574  CA  ARG A  84      20.110  17.790  74.740  1.00  0.00           C
ATOM    575  CB  ARG A  84      19.940  17.340  73.270  1.00  0.00           C
ATOM    576  CG  ARG A  84      19.930  15.830  73.070  1.00  0.00           C
ATOM    577  CD  ARG A  84      19.820  15.420  71.600  1.00  0.00           C
ATOM    578  NE  ARG A  84      19.780  13.930  71.610  1.00  0.00           N
ATOM    579  CZ  ARG A  84      20.850  13.080  71.650  1.00  0.00           C
ATOM    580  NH1 ARG A  84      20.600  11.740  71.600  1.00  0.00           N
ATOM    581  NH2 ARG A  84      22.130  13.540  71.760  1.00  0.00           N
ATOM    582  C   ARG A  84      19.010  17.170  75.530  1.00  0.00           C
ATOM    583  O   ARG A  84      17.880  17.650  75.570  1.00  0.00           O
ATOM    584  N   GLN A  85      19.330  16.100  76.290  1.00  0.00           N
ATOM    585  CA  GLN A  85      18.520  15.440  77.260  1.00  0.00           C
ATOM    586  CB  GLN A  85      19.000  14.000  77.490  1.00  0.00           C
ATOM    587  CG  GLN A  85      18.960  13.100  76.250  1.00  0.00           C
ATOM    588  CD  GLN A  85      17.530  12.910  75.760  1.00  0.00           C
ATOM    589  OE1 GLN A  85      17.090  13.580  74.830  1.00  0.00           O
ATOM    590  NE2 GLN A  85      16.750  11.990  76.410  1.00  0.00           N
ATOM    591  C   GLN A  85      18.450  16.160  78.570  1.00  0.00           C
ATOM    592  O   GLN A  85      17.500  16.050  79.340  1.00  0.00           O
ATOM    593  N   LEU A  86      19.450  17.010  78.870  1.00  0.00           N
ATOM    594  CA  LEU A  86      19.540  17.650  80.140  1.00  0.00           C
ATOM    595  CB  LEU A  86      21.020  17.880  80.470  1.00  0.00           C
ATOM    596  CG  LEU A  86      21.380  18.420  81.870  1.00  0.00           C
ATOM    597  CD1 LEU A  86      22.470  17.530  82.480  1.00  0.00           C
ATOM    598  CD2 LEU A  86      21.880  19.870  81.730  1.00  0.00           C
ATOM    599  C   LEU A  86      18.860  18.980  80.080  1.00  0.00           C
ATOM    600  O   LEU A  86      18.160  19.340  81.030  1.00  0.00           O
ATOM    601  N   PHE A  87      19.010  19.740  78.980  1.00  0.00           N
ATOM    602  CA  PHE A  87      18.370  21.020  78.880  1.00  0.00           C
ATOM    603  CB  PHE A  87      19.000  21.920  77.800  1.00  0.00           C
ATOM    604  CG  PHE A  87      20.430  22.140  78.150  1.00  0.00           C
ATOM    605  CD1 PHE A  87      20.790  22.890  79.250  1.00  0.00           C
ATOM    606  CE1 PHE A  87      22.120  23.110  79.530  1.00  0.00           C
ATOM    607  CZ  PHE A  87      23.090  22.620  78.690  1.00  0.00           C
ATOM    608  CD2 PHE A  87      21.410  21.700  77.290  1.00  0.00           C
ATOM    609  CE2 PHE A  87      22.730  21.940  77.550  1.00  0.00           C
ATOM    610  C   PHE A  87      16.910  20.890  78.610  1.00  0.00           C
ATOM    611  O   PHE A  87      16.450  20.040  77.840  1.00  0.00           O
ATOM    612  N   HIS A  88      16.100  21.810  79.170  1.00  0.00           N
ATOM    613  CA  HIS A  88      14.700  21.960  78.940  1.00  0.00           C
ATOM    614  CB  HIS A  88      13.990  22.680  80.100  1.00  0.00           C
ATOM    615  ND1 HIS A  88      12.110  23.860  78.980  1.00  0.00           N
ATOM    616  CG  HIS A  88      12.520  22.940  79.920  1.00  0.00           C
ATOM    617  CE1 HIS A  88      10.800  23.800  79.040  1.00  0.00           C
ATOM    618  NE2 HIS A  88      10.360  22.920  79.970  1.00  0.00           N
ATOM    619  CD2 HIS A  88      11.470  22.340  80.540  1.00  0.00           C
ATOM    620  C   HIS A  88      14.620  22.750  77.680  1.00  0.00           C
ATOM    621  O   HIS A  88      15.310  23.770  77.580  1.00  0.00           O
ATOM    622  N   PRO A  89      13.960  22.350  76.630  1.00  0.00           N
ATOM    623  CD  PRO A  89      12.970  21.290  76.720  1.00  0.00           C
ATOM    624  CA  PRO A  89      14.180  22.800  75.290  1.00  0.00           C
ATOM    625  CB  PRO A  89      13.410  21.820  74.420  1.00  0.00           C
ATOM    626  CG  PRO A  89      12.280  21.320  75.350  1.00  0.00           C
ATOM    627  C   PRO A  89      13.690  24.190  75.090  1.00  0.00           C
ATOM    628  O   PRO A  89      14.040  24.790  74.070  1.00  0.00           O
ATOM    629  N   GLU A  90      12.980  24.780  76.070  1.00  0.00           N
ATOM    630  CA  GLU A  90      12.570  26.150  76.010  1.00  0.00           C
ATOM    631  CB  GLU A  90      11.300  26.360  76.850  1.00  0.00           C
ATOM    632  CG  GLU A  90      10.490  27.570  76.380  1.00  0.00           C
ATOM    633  CD  GLU A  90       9.230  27.800  77.190  1.00  0.00           C
ATOM    634  OE1 GLU A  90       8.420  26.860  77.400  1.00  0.00           O
ATOM    635  OE2 GLU A  90       9.100  28.960  77.670  1.00  0.00           O
ATOM    636  C   GLU A  90      13.660  27.080  76.420  1.00  0.00           C
ATOM    637  O   GLU A  90      13.620  28.280  76.170  1.00  0.00           O
ATOM    638  N   GLN A  91      14.750  26.550  77.010  1.00  0.00           N
ATOM    639  CA  GLN A  91      15.880  27.320  77.440  1.00  0.00           C
ATOM    640  CB  GLN A  91      16.620  26.560  78.550  1.00  0.00           C
ATOM    641  CG  GLN A  91      15.730  26.180  79.730  1.00  0.00           C
ATOM    642  CD  GLN A  91      16.490  25.370  80.780  1.00  0.00           C
ATOM    643  OE1 GLN A  91      17.050  24.320  80.470  1.00  0.00           O
ATOM    644  NE2 GLN A  91      16.460  25.860  82.040  1.00  0.00           N
ATOM    645  C   GLN A  91      16.860  27.650  76.360  1.00  0.00           C
ATOM    646  O   GLN A  91      17.780  28.440  76.540  1.00  0.00           O
ATOM    647  N   LEU A  92      16.670  27.050  75.170  1.00  0.00           N
ATOM    648  CA  LEU A  92      17.540  27.260  74.060  1.00  0.00           C
ATOM    649  CB  LEU A  92      17.720  25.900  73.360  1.00  0.00           C
ATOM    650  CG  LEU A  92      18.190  24.740  74.260  1.00  0.00           C
ATOM    651  CD1 LEU A  92      18.470  23.510  73.390  1.00  0.00           C
ATOM    652  CD2 LEU A  92      19.470  25.110  75.040  1.00  0.00           C
ATOM    653  C   LEU A  92      16.870  28.200  73.120  1.00  0.00           C
ATOM    654  O   LEU A  92      15.980  27.830  72.340  1.00  0.00           O
ATOM    655  N   ILE A  93      17.250  29.480  73.100  1.00  0.00           N
ATOM    656  CA  ILE A  93      16.660  30.480  72.270  1.00  0.00           C
ATOM    657  CB  ILE A  93      16.480  31.800  72.970  1.00  0.00           C
ATOM    658  CG2 ILE A  93      16.360  32.990  72.000  1.00  0.00           C
ATOM    659  CG1 ILE A  93      15.210  31.760  73.830  1.00  0.00           C
ATOM    660  CD  ILE A  93      15.320  31.050  75.180  1.00  0.00           C
ATOM    661  C   ILE A  93      17.520  30.600  71.060  1.00  0.00           C
ATOM    662  O   ILE A  93      18.750  30.610  71.130  1.00  0.00           O
ATOM    663  N   THR A  94      16.920  30.700  69.860  1.00  0.00           N
ATOM    664  CA  THR A  94      17.590  30.890  68.610  1.00  0.00           C
ATOM    665  CB  THR A  94      17.710  29.580  67.880  1.00  0.00           C
ATOM    666  OG1 THR A  94      18.180  28.580  68.770  1.00  0.00           O
ATOM    667  CG2 THR A  94      18.780  29.730  66.790  1.00  0.00           C
ATOM    668  C   THR A  94      16.910  31.900  67.750  1.00  0.00           C
ATOM    669  O   THR A  94      15.730  31.790  67.430  1.00  0.00           O
ATOM    670  N   GLY A  95      17.650  32.950  67.350  1.00  0.00           N
ATOM    671  CA  GLY A  95      17.150  33.980  66.500  1.00  0.00           C
ATOM    672  C   GLY A  95      17.100  33.560  65.070  1.00  0.00           C
ATOM    673  O   GLY A  95      17.200  32.370  64.760  1.00  0.00           O
ATOM    674  N   LYS A  96      16.960  34.490  64.110  1.00  0.00           N
ATOM    675  CA  LYS A  96      16.860  34.210  62.710  1.00  0.00           C
ATOM    676  CB  LYS A  96      15.790  35.080  62.040  1.00  0.00           C
ATOM    677  CG  LYS A  96      14.360  34.790  62.520  1.00  0.00           C
ATOM    678  CD  LYS A  96      13.860  33.380  62.210  1.00  0.00           C
ATOM    679  CE  LYS A  96      13.650  33.090  60.720  1.00  0.00           C
ATOM    680  NZ  LYS A  96      12.960  31.780  60.620  1.00  0.00           N
ATOM    681  C   LYS A  96      18.120  34.570  62.000  1.00  0.00           C
ATOM    682  O   LYS A  96      18.530  33.840  61.100  1.00  0.00           O
ATOM    683  N   GLU A  97      18.770  35.700  62.350  1.00  0.00           N
ATOM    684  CA  GLU A  97      19.980  36.110  61.720  1.00  0.00           C
ATOM    685  CB  GLU A  97      19.690  37.050  60.540  1.00  0.00           C
ATOM    686  CG  GLU A  97      20.880  37.300  59.610  1.00  0.00           C
ATOM    687  CD  GLU A  97      20.480  38.230  58.470  1.00  0.00           C
ATOM    688  OE1 GLU A  97      19.950  39.330  58.760  1.00  0.00           O
ATOM    689  OE2 GLU A  97      20.620  37.820  57.280  1.00  0.00           O
ATOM    690  C   GLU A  97      20.990  36.790  62.590  1.00  0.00           C
ATOM    691  O   GLU A  97      20.690  37.730  63.330  1.00  0.00           O
ATOM    692  N   ASP A  98      22.260  36.360  62.490  1.00  0.00           N
ATOM    693  CA  ASP A  98      23.450  36.760  63.170  1.00  0.00           C
ATOM    694  CB  ASP A  98      24.760  36.170  62.600  1.00  0.00           C
ATOM    695  CG  ASP A  98      24.530  34.820  61.940  1.00  0.00           C
ATOM    696  OD1 ASP A  98      25.200  33.810  62.310  1.00  0.00           O
ATOM    697  OD2 ASP A  98      23.740  34.750  60.970  1.00  0.00           O
ATOM    698  C   ASP A  98      23.620  38.220  63.400  1.00  0.00           C
ATOM    699  O   ASP A  98      23.240  39.030  62.560  1.00  0.00           O
ATOM    700  N   ALA A  99      24.270  38.670  64.490  1.00  0.00           N
ATOM    701  CA  ALA A  99      24.540  40.040  64.780  1.00  0.00           C
ATOM    702  CB  ALA A  99      24.930  40.180  66.260  1.00  0.00           C
ATOM    703  C   ALA A  99      25.650  40.580  63.950  1.00  0.00           C
ATOM    704  O   ALA A  99      25.720  41.800  63.770  1.00  0.00           O
ATOM    705  N   ALA A 100      26.530  39.740  63.380  1.00  0.00           N
ATOM    706  CA  ALA A 100      27.470  40.100  62.360  1.00  0.00           C
ATOM    707  CB  ALA A 100      26.770  40.770  61.170  1.00  0.00           C
ATOM    708  C   ALA A 100      28.580  40.960  62.860  1.00  0.00           C
ATOM    709  O   ALA A 100      29.200  41.680  62.070  1.00  0.00           O
ATOM    710  N   ASN A 101      28.970  40.870  64.140  1.00  0.00           N
ATOM    711  CA  ASN A 101      30.010  41.660  64.720  1.00  0.00           C
ATOM    712  CB  ASN A 101      31.420  41.380  64.170  1.00  0.00           C
ATOM    713  CG  ASN A 101      31.930  40.020  64.640  1.00  0.00           C
ATOM    714  OD1 ASN A 101      33.010  39.560  64.300  1.00  0.00           O
ATOM    715  ND2 ASN A 101      31.140  39.230  65.420  1.00  0.00           N
ATOM    716  C   ASN A 101      29.660  43.110  64.710  1.00  0.00           C
ATOM    717  O   ASN A 101      30.530  43.980  64.690  1.00  0.00           O
ATOM    718  N   ASN A 102      28.360  43.450  64.760  1.00  0.00           N
ATOM    719  CA  ASN A 102      27.840  44.780  64.830  1.00  0.00           C
ATOM    720  CB  ASN A 102      27.050  45.040  63.540  1.00  0.00           C
ATOM    721  CG  ASN A 102      26.690  46.510  63.440  1.00  0.00           C
ATOM    722  OD1 ASN A 102      25.610  46.890  63.900  1.00  0.00           O
ATOM    723  ND2 ASN A 102      27.580  47.380  62.880  1.00  0.00           N
ATOM    724  C   ASN A 102      26.970  44.990  66.030  1.00  0.00           C
ATOM    725  O   ASN A 102      25.970  44.290  66.190  1.00  0.00           O
ATOM    726  N   TYR A 103      27.350  45.920  66.910  1.00  0.00           N
ATOM    727  CA  TYR A 103      26.670  46.340  68.100  1.00  0.00           C
ATOM    728  CB  TYR A 103      27.400  47.540  68.720  1.00  0.00           C
ATOM    729  CG  TYR A 103      26.790  48.010  69.990  1.00  0.00           C
ATOM    730  CD1 TYR A 103      25.960  49.110  69.980  1.00  0.00           C
ATOM    731  CE1 TYR A 103      25.380  49.560  71.140  1.00  0.00           C
ATOM    732  CZ  TYR A 103      25.690  48.950  72.330  1.00  0.00           C
ATOM    733  OH  TYR A 103      25.100  49.400  73.530  1.00  0.00           O
ATOM    734  CD2 TYR A 103      27.120  47.420  71.190  1.00  0.00           C
ATOM    735  CE2 TYR A 103      26.580  47.900  72.350  1.00  0.00           C
ATOM    736  C   TYR A 103      25.240  46.700  67.890  1.00  0.00           C
ATOM    737  O   TYR A 103      24.340  46.430  68.690  1.00  0.00           O
ATOM    738  N   ALA A 104      24.970  47.390  66.760  1.00  0.00           N
ATOM    739  CA  ALA A 104      23.710  48.020  66.530  1.00  0.00           C
ATOM    740  CB  ALA A 104      23.910  49.110  65.470  1.00  0.00           C
ATOM    741  C   ALA A 104      22.680  47.040  66.060  1.00  0.00           C
ATOM    742  O   ALA A 104      21.490  47.210  66.350  1.00  0.00           O
ATOM    743  N   ARG A 105      23.100  45.970  65.360  1.00  0.00           N
ATOM    744  CA  ARG A 105      22.220  44.880  65.070  1.00  0.00           C
ATOM    745  CB  ARG A 105      22.860  43.920  64.060  1.00  0.00           C
ATOM    746  CG  ARG A 105      22.750  44.410  62.610  1.00  0.00           C
ATOM    747  CD  ARG A 105      23.550  43.600  61.580  1.00  0.00           C
ATOM    748  NE  ARG A 105      23.040  42.200  61.530  1.00  0.00           N
ATOM    749  CZ  ARG A 105      21.980  41.740  60.810  1.00  0.00           C
ATOM    750  NH1 ARG A 105      21.270  42.590  60.010  1.00  0.00           N
ATOM    751  NH2 ARG A 105      21.680  40.410  60.830  1.00  0.00           N
ATOM    752  C   ARG A 105      21.750  44.180  66.300  1.00  0.00           C
ATOM    753  O   ARG A 105      20.560  43.970  66.510  1.00  0.00           O
ATOM    754  N   GLY A 106      22.710  43.840  67.180  1.00  0.00           N
ATOM    755  CA  GLY A 106      22.390  43.170  68.410  1.00  0.00           C
ATOM    756  C   GLY A 106      21.600  44.020  69.350  1.00  0.00           C
ATOM    757  O   GLY A 106      20.790  43.450  70.080  1.00  0.00           O
ATOM    758  N   HIS A 107      21.750  45.350  69.300  1.00  0.00           N
ATOM    759  CA  HIS A 107      21.080  46.220  70.220  1.00  0.00           C
ATOM    760  CB  HIS A 107      21.970  47.430  70.560  1.00  0.00           C
ATOM    761  ND1 HIS A 107      21.770  47.810  73.050  1.00  0.00           N
ATOM    762  CG  HIS A 107      21.470  48.190  71.760  1.00  0.00           C
ATOM    763  CE1 HIS A 107      21.210  48.740  73.870  1.00  0.00           C
ATOM    764  NE2 HIS A 107      20.550  49.660  73.200  1.00  0.00           N
ATOM    765  CD2 HIS A 107      20.760  49.340  71.870  1.00  0.00           C
ATOM    766  C   HIS A 107      19.760  46.670  69.680  1.00  0.00           C
ATOM    767  O   HIS A 107      18.690  46.330  70.180  1.00  0.00           O
ATOM    768  N   TYR A 108      19.760  47.470  68.600  1.00  0.00           N
ATOM    769  CA  TYR A 108      18.600  48.190  68.190  1.00  0.00           C
ATOM    770  CB  TYR A 108      18.910  49.410  67.310  1.00  0.00           C
ATOM    771  CG  TYR A 108      19.660  50.400  68.140  1.00  0.00           C
ATOM    772  CD1 TYR A 108      19.010  51.270  68.980  1.00  0.00           C
ATOM    773  CE1 TYR A 108      19.720  52.150  69.760  1.00  0.00           C
ATOM    774  CZ  TYR A 108      21.090  52.180  69.650  1.00  0.00           C
ATOM    775  OH  TYR A 108      21.830  53.140  70.370  1.00  0.00           O
ATOM    776  CD2 TYR A 108      21.030  50.400  68.060  1.00  0.00           C
ATOM    777  CE2 TYR A 108      21.750  51.320  68.800  1.00  0.00           C
ATOM    778  C   TYR A 108      17.620  47.380  67.410  1.00  0.00           C
ATOM    779  O   TYR A 108      16.460  47.190  67.780  1.00  0.00           O
ATOM    780  N   THR A 109      18.020  46.910  66.220  1.00  0.00           N
ATOM    781  CA  THR A 109      17.150  46.290  65.270  1.00  0.00           C
ATOM    782  CB  THR A 109      17.750  46.360  63.900  1.00  0.00           C
ATOM    783  OG1 THR A 109      19.110  45.960  63.900  1.00  0.00           O
ATOM    784  CG2 THR A 109      17.770  47.820  63.410  1.00  0.00           C
ATOM    785  C   THR A 109      16.800  44.860  65.550  1.00  0.00           C
ATOM    786  O   THR A 109      15.630  44.540  65.720  1.00  0.00           O
ATOM    787  N   ILE A 110      17.790  43.950  65.650  1.00  0.00           N
ATOM    788  CA  ILE A 110      17.530  42.570  65.890  1.00  0.00           C
ATOM    789  CB  ILE A 110      18.630  41.680  65.390  1.00  0.00           C
ATOM    790  CG2 ILE A 110      18.180  40.210  65.430  1.00  0.00           C
ATOM    791  CG1 ILE A 110      19.110  42.080  63.990  1.00  0.00           C
ATOM    792  CD  ILE A 110      18.110  41.840  62.860  1.00  0.00           C
ATOM    793  C   ILE A 110      17.360  42.330  67.350  1.00  0.00           C
ATOM    794  O   ILE A 110      16.630  41.410  67.700  1.00  0.00           O
ATOM    795  N   GLY A 111      17.940  43.150  68.250  1.00  0.00           N
ATOM    796  CA  GLY A 111      17.710  43.110  69.660  1.00  0.00           C
ATOM    797  C   GLY A 111      16.280  43.080  70.070  1.00  0.00           C
ATOM    798  O   GLY A 111      15.820  42.170  70.750  1.00  0.00           O
ATOM    799  N   LYS A 112      15.530  44.110  69.630  1.00  0.00           N
ATOM    800  CA  LYS A 112      14.180  44.280  70.080  1.00  0.00           C
ATOM    801  CB  LYS A 112      13.700  45.720  69.860  1.00  0.00           C
ATOM    802  CG  LYS A 112      14.560  46.750  70.590  1.00  0.00           C
ATOM    803  CD  LYS A 112      13.910  48.120  70.750  1.00  0.00           C
ATOM    804  CE  LYS A 112      14.840  49.130  71.420  1.00  0.00           C
ATOM    805  NZ  LYS A 112      14.080  50.330  71.850  1.00  0.00           N
ATOM    806  C   LYS A 112      13.200  43.300  69.550  1.00  0.00           C
ATOM    807  O   LYS A 112      12.040  43.220  69.960  1.00  0.00           O
ATOM    808  N   GLU A 113      13.620  42.410  68.640  1.00  0.00           N
ATOM    809  CA  GLU A 113      12.870  41.310  68.110  1.00  0.00           C
ATOM    810  CB  GLU A 113      13.370  40.970  66.690  1.00  0.00           C
ATOM    811  CG  GLU A 113      12.320  40.300  65.800  1.00  0.00           C
ATOM    812  CD  GLU A 113      12.810  40.230  64.370  1.00  0.00           C
ATOM    813  OE1 GLU A 113      12.970  39.090  63.860  1.00  0.00           O
ATOM    814  OE2 GLU A 113      13.000  41.270  63.680  1.00  0.00           O
ATOM    815  C   GLU A 113      12.770  40.120  69.010  1.00  0.00           C
ATOM    816  O   GLU A 113      11.760  39.420  68.970  1.00  0.00           O
ATOM    817  N   ILE A 114      13.720  39.910  69.940  1.00  0.00           N
ATOM    818  CA  ILE A 114      13.790  38.780  70.810  1.00  0.00           C
ATOM    819  CB  ILE A 114      15.120  38.120  70.620  1.00  0.00           C
ATOM    820  CG2 ILE A 114      15.270  36.860  71.480  1.00  0.00           C
ATOM    821  CG1 ILE A 114      15.460  37.800  69.150  1.00  0.00           C
ATOM    822  CD  ILE A 114      14.520  36.830  68.450  1.00  0.00           C
ATOM    823  C   ILE A 114      13.540  39.060  72.250  1.00  0.00           C
ATOM    824  O   ILE A 114      13.060  38.200  73.000  1.00  0.00           O
ATOM    825  N   ILE A 115      13.850  40.290  72.680  1.00  0.00           N
ATOM    826  CA  ILE A 115      13.870  40.650  74.060  1.00  0.00           C
ATOM    827  CB  ILE A 115      14.400  42.050  74.190  1.00  0.00           C
ATOM    828  CG2 ILE A 115      13.400  43.060  73.590  1.00  0.00           C
ATOM    829  CG1 ILE A 115      14.720  42.490  75.630  1.00  0.00           C
ATOM    830  CD  ILE A 115      15.960  41.820  76.200  1.00  0.00           C
ATOM    831  C   ILE A 115      12.660  40.380  74.900  1.00  0.00           C
ATOM    832  O   ILE A 115      12.740  39.970  76.060  1.00  0.00           O
ATOM    833  N   ASP A 116      11.430  40.510  74.380  1.00  0.00           N
ATOM    834  CA  ASP A 116      10.270  40.260  75.170  1.00  0.00           C
ATOM    835  CB  ASP A 116       8.980  40.740  74.470  1.00  0.00           C
ATOM    836  CG  ASP A 116       9.000  42.260  74.390  1.00  0.00           C
ATOM    837  OD1 ASP A 116       8.880  42.790  73.250  1.00  0.00           O
ATOM    838  OD2 ASP A 116       9.090  42.930  75.450  1.00  0.00           O
ATOM    839  C   ASP A 116      10.040  38.810  75.430  1.00  0.00           C
ATOM    840  O   ASP A 116       9.400  38.480  76.430  1.00  0.00           O
ATOM    841  N   LEU A 117      10.590  37.950  74.550  1.00  0.00           N
ATOM    842  CA  LEU A 117      10.360  36.540  74.630  1.00  0.00           C
ATOM    843  CB  LEU A 117      10.690  35.910  73.270  1.00  0.00           C
ATOM    844  CG  LEU A 117      10.320  34.430  73.130  1.00  0.00           C
ATOM    845  CD1 LEU A 117       9.760  34.130  71.730  1.00  0.00           C
ATOM    846  CD2 LEU A 117      11.480  33.490  73.500  1.00  0.00           C
ATOM    847  C   LEU A 117      11.200  35.940  75.700  1.00  0.00           C
ATOM    848  O   LEU A 117      10.760  35.130  76.530  1.00  0.00           O
ATOM    849  N   VAL A 118      12.470  36.360  75.840  1.00  0.00           N
ATOM    850  CA  VAL A 118      13.380  35.930  76.860  1.00  0.00           C
ATOM    851  CB  VAL A 118      14.820  36.200  76.540  1.00  0.00           C
ATOM    852  CG1 VAL A 118      15.160  35.380  75.280  1.00  0.00           C
ATOM    853  CG2 VAL A 118      15.110  37.690  76.340  1.00  0.00           C
ATOM    854  C   VAL A 118      13.090  36.460  78.220  1.00  0.00           C
ATOM    855  O   VAL A 118      13.380  35.790  79.210  1.00  0.00           O
ATOM    856  N   LEU A 119      12.470  37.650  78.310  1.00  0.00           N
ATOM    857  CA  LEU A 119      12.110  38.170  79.590  1.00  0.00           C
ATOM    858  CB  LEU A 119      11.580  39.610  79.500  1.00  0.00           C
ATOM    859  CG  LEU A 119      12.710  40.600  79.210  1.00  0.00           C
ATOM    860  CD1 LEU A 119      12.090  41.950  78.810  1.00  0.00           C
ATOM    861  CD2 LEU A 119      13.710  40.760  80.370  1.00  0.00           C
ATOM    862  C   LEU A 119      11.180  37.340  80.410  1.00  0.00           C
ATOM    863  O   LEU A 119      11.430  37.100  81.590  1.00  0.00           O
ATOM    864  N   ASP A 120      10.100  36.810  79.800  1.00  0.00           N
ATOM    865  CA  ASP A 120       9.210  35.850  80.380  1.00  0.00           C
ATOM    866  CB  ASP A 120       8.060  35.520  79.420  1.00  0.00           C
ATOM    867  CG  ASP A 120       7.200  36.760  79.220  1.00  0.00           C
ATOM    868  OD1 ASP A 120       6.320  36.690  78.320  1.00  0.00           O
ATOM    869  OD2 ASP A 120       7.260  37.770  79.970  1.00  0.00           O
ATOM    870  C   ASP A 120       9.910  34.580  80.740  1.00  0.00           C
ATOM    871  O   ASP A 120       9.660  33.940  81.760  1.00  0.00           O
ATOM    872  N   ARG A 121      10.890  34.180  79.910  1.00  0.00           N
ATOM    873  CA  ARG A 121      11.580  32.940  80.080  1.00  0.00           C
ATOM    874  CB  ARG A 121      12.150  32.550  78.700  1.00  0.00           C
ATOM    875  CG  ARG A 121      12.840  31.190  78.590  1.00  0.00           C
ATOM    876  CD  ARG A 121      11.890  30.010  78.820  1.00  0.00           C
ATOM    877  NE  ARG A 121      11.890  29.770  80.290  1.00  0.00           N
ATOM    878  CZ  ARG A 121      10.950  29.090  81.000  1.00  0.00           C
ATOM    879  NH1 ARG A 121       9.860  28.540  80.380  1.00  0.00           N
ATOM    880  NH2 ARG A 121      11.110  28.980  82.350  1.00  0.00           N
ATOM    881  C   ARG A 121      12.540  32.990  81.220  1.00  0.00           C
ATOM    882  O   ARG A 121      12.860  31.990  81.870  1.00  0.00           O
ATOM    883  N   ILE A 122      13.020  34.190  81.570  1.00  0.00           N
ATOM    884  CA  ILE A 122      13.710  34.480  82.790  1.00  0.00           C
ATOM    885  CB  ILE A 122      14.440  35.790  82.750  1.00  0.00           C
ATOM    886  CG2 ILE A 122      14.880  36.180  84.170  1.00  0.00           C
ATOM    887  CG1 ILE A 122      15.650  35.710  81.810  1.00  0.00           C
ATOM    888  CD  ILE A 122      16.020  37.080  81.250  1.00  0.00           C
ATOM    889  C   ILE A 122      12.730  34.450  83.920  1.00  0.00           C
ATOM    890  O   ILE A 122      12.940  33.800  84.950  1.00  0.00           O
ATOM    891  N   ARG A 123      11.610  35.180  83.820  1.00  0.00           N
ATOM    892  CA  ARG A 123      10.730  35.330  84.940  1.00  0.00           C
ATOM    893  CB  ARG A 123       9.650  36.400  84.680  1.00  0.00           C
ATOM    894  CG  ARG A 123       9.090  37.090  85.920  1.00  0.00           C
ATOM    895  CD  ARG A 123       8.300  38.370  85.670  1.00  0.00           C
ATOM    896  NE  ARG A 123       7.040  37.900  85.030  1.00  0.00           N
ATOM    897  CZ  ARG A 123       6.780  37.950  83.690  1.00  0.00           C
ATOM    898  NH1 ARG A 123       7.650  38.450  82.770  1.00  0.00           N
ATOM    899  NH2 ARG A 123       5.530  37.580  83.260  1.00  0.00           N
ATOM    900  C   ARG A 123      10.050  34.070  85.370  1.00  0.00           C
ATOM    901  O   ARG A 123       9.970  33.770  86.560  1.00  0.00           O
ATOM    902  N   LYS A 124       9.630  33.200  84.440  1.00  0.00           N
ATOM    903  CA  LYS A 124       9.130  31.910  84.820  1.00  0.00           C
ATOM    904  CB  LYS A 124       8.660  31.200  83.540  1.00  0.00           C
ATOM    905  CG  LYS A 124       7.460  31.890  82.870  1.00  0.00           C
ATOM    906  CD  LYS A 124       6.960  31.120  81.650  1.00  0.00           C
ATOM    907  CE  LYS A 124       5.770  31.780  80.960  1.00  0.00           C
ATOM    908  NZ  LYS A 124       5.240  30.900  79.900  1.00  0.00           N
ATOM    909  C   LYS A 124      10.120  31.000  85.440  1.00  0.00           C
ATOM    910  O   LYS A 124       9.820  30.020  86.120  1.00  0.00           O
ATOM    911  N   LEU A 125      11.430  31.250  85.260  1.00  0.00           N
ATOM    912  CA  LEU A 125      12.480  30.480  85.860  1.00  0.00           C
ATOM    913  CB  LEU A 125      13.750  30.620  84.990  1.00  0.00           C
ATOM    914  CG  LEU A 125      15.000  29.880  85.500  1.00  0.00           C
ATOM    915  CD1 LEU A 125      14.770  28.360  85.470  1.00  0.00           C
ATOM    916  CD2 LEU A 125      16.190  30.230  84.600  1.00  0.00           C
ATOM    917  C   LEU A 125      12.710  31.030  87.230  1.00  0.00           C
ATOM    918  O   LEU A 125      12.940  30.290  88.190  1.00  0.00           O
ATOM    919  N   ALA A 126      12.680  32.370  87.330  1.00  0.00           N
ATOM    920  CA  ALA A 126      12.910  33.040  88.570  1.00  0.00           C
ATOM    921  CB  ALA A 126      12.860  34.560  88.300  1.00  0.00           C
ATOM    922  C   ALA A 126      11.910  32.730  89.630  1.00  0.00           C
ATOM    923  O   ALA A 126      12.240  32.700  90.810  1.00  0.00           O
ATOM    924  N   ASP A 127      10.660  32.500  89.180  1.00  0.00           N
ATOM    925  CA  ASP A 127       9.630  32.160  90.120  1.00  0.00           C
ATOM    926  CB  ASP A 127       8.300  32.260  89.350  1.00  0.00           C
ATOM    927  CG  ASP A 127       7.910  33.680  88.970  1.00  0.00           C
ATOM    928  OD1 ASP A 127       8.380  34.660  89.610  1.00  0.00           O
ATOM    929  OD2 ASP A 127       7.040  33.810  88.070  1.00  0.00           O
ATOM    930  C   ASP A 127       9.730  30.830  90.770  1.00  0.00           C
ATOM    931  O   ASP A 127       9.000  30.550  91.720  1.00  0.00           O
ATOM    932  N   GLN A 128      10.650  29.940  90.340  1.00  0.00           N
ATOM    933  CA  GLN A 128      10.920  28.680  90.960  1.00  0.00           C
ATOM    934  CB  GLN A 128      11.380  27.710  89.860  1.00  0.00           C
ATOM    935  CG  GLN A 128      10.370  27.400  88.760  1.00  0.00           C
ATOM    936  CD  GLN A 128      10.930  26.340  87.820  1.00  0.00           C
ATOM    937  OE1 GLN A 128      11.370  26.660  86.720  1.00  0.00           O
ATOM    938  NE2 GLN A 128      10.850  25.060  88.260  1.00  0.00           N
ATOM    939  C   GLN A 128      11.930  28.840  92.050  1.00  0.00           C
ATOM    940  O   GLN A 128      12.140  27.940  92.860  1.00  0.00           O
ATOM    941  N   CYS A 129      12.600  30.010  92.110  1.00  0.00           N
ATOM    942  CA  CYS A 129      13.500  30.380  93.160  1.00  0.00           C
ATOM    943  CB  CYS A 129      14.440  31.480  92.640  1.00  0.00           C
ATOM    944  SG  CYS A 129      15.200  31.170  91.020  1.00  0.00           S
ATOM    945  C   CYS A 129      12.790  30.840  94.390  1.00  0.00           C
ATOM    946  O   CYS A 129      11.600  31.140  94.310  1.00  0.00           O
ATOM    947  N   THR A 130      13.480  30.820  95.550  1.00  0.00           N
ATOM    948  CA  THR A 130      13.000  31.310  96.800  1.00  0.00           C
ATOM    949  CB  THR A 130      12.810  30.140  97.730  1.00  0.00           C
ATOM    950  OG1 THR A 130      12.270  30.550  98.980  1.00  0.00           O
ATOM    951  CG2 THR A 130      14.100  29.360  98.030  1.00  0.00           C
ATOM    952  C   THR A 130      13.920  32.360  97.320  1.00  0.00           C
ATOM    953  O   THR A 130      13.510  33.340  97.940  1.00  0.00           O
ATOM    954  N   GLY A 131      15.230  32.220  97.050  1.00  0.00           N
ATOM    955  CA  GLY A 131      16.230  33.170  97.430  1.00  0.00           C
ATOM    956  C   GLY A 131      17.280  33.120  96.370  1.00  0.00           C
ATOM    957  O   GLY A 131      18.230  32.340  96.370  1.00  0.00           O
ATOM    958  N   LEU A 132      17.070  34.000  95.370  1.00  0.00           N
ATOM    959  CA  LEU A 132      17.950  34.160  94.250  1.00  0.00           C
ATOM    960  CB  LEU A 132      17.130  34.810  93.130  1.00  0.00           C
ATOM    961  CG  LEU A 132      17.920  35.080  91.840  1.00  0.00           C
ATOM    962  CD1 LEU A 132      18.470  33.810  91.170  1.00  0.00           C
ATOM    963  CD2 LEU A 132      17.060  35.880  90.860  1.00  0.00           C
ATOM    964  C   LEU A 132      19.100  35.050  94.580  1.00  0.00           C
ATOM    965  O   LEU A 132      18.950  36.230  94.900  1.00  0.00           O
ATOM    966  N   GLN A 133      20.360  34.580  94.490  1.00  0.00           N
ATOM    967  CA  GLN A 133      21.510  35.380  94.760  1.00  0.00           C
ATOM    968  CB  GLN A 133      22.660  34.520  95.310  1.00  0.00           C
ATOM    969  CG  GLN A 133      22.260  33.530  96.400  1.00  0.00           C
ATOM    970  CD  GLN A 133      21.670  34.230  97.620  1.00  0.00           C
ATOM    971  OE1 GLN A 133      20.490  34.090  97.930  1.00  0.00           O
ATOM    972  NE2 GLN A 133      22.520  34.960  98.400  1.00  0.00           N
ATOM    973  C   GLN A 133      21.970  36.190  93.600  1.00  0.00           C
ATOM    974  O   GLN A 133      22.270  37.380  93.740  1.00  0.00           O
ATOM    975  N   GLY A 134      21.950  35.680  92.360  1.00  0.00           N
ATOM    976  CA  GLY A 134      22.260  36.560  91.280  1.00  0.00           C
ATOM    977  C   GLY A 134      22.460  35.870  89.970  1.00  0.00           C
ATOM    978  O   GLY A 134      22.280  34.680  89.750  1.00  0.00           O
ATOM    979  N   PHE A 135      22.890  36.680  88.990  1.00  0.00           N
ATOM    980  CA  PHE A 135      22.990  36.320  87.600  1.00  0.00           C
ATOM    981  CB  PHE A 135      22.300  37.380  86.720  1.00  0.00           C
ATOM    982  CG  PHE A 135      20.900  37.620  87.170  1.00  0.00           C
ATOM    983  CD1 PHE A 135      19.880  36.810  86.750  1.00  0.00           C
ATOM    984  CE1 PHE A 135      18.570  37.110  87.030  1.00  0.00           C
ATOM    985  CZ  PHE A 135      18.310  38.210  87.810  1.00  0.00           C
ATOM    986  CD2 PHE A 135      20.630  38.700  87.980  1.00  0.00           C
ATOM    987  CE2 PHE A 135      19.320  39.000  88.290  1.00  0.00           C
ATOM    988  C   PHE A 135      24.410  36.320  87.150  1.00  0.00           C
ATOM    989  O   PHE A 135      25.180  37.220  87.470  1.00  0.00           O
ATOM    990  N   LEU A 136      24.780  35.290  86.370  1.00  0.00           N
ATOM    991  CA  LEU A 136      26.030  35.170  85.690  1.00  0.00           C
ATOM    992  CB  LEU A 136      26.630  33.780  85.940  1.00  0.00           C
ATOM    993  CG  LEU A 136      26.670  33.350  87.420  1.00  0.00           C
ATOM    994  CD1 LEU A 136      27.340  31.970  87.460  1.00  0.00           C
ATOM    995  CD2 LEU A 136      27.400  34.370  88.310  1.00  0.00           C
ATOM    996  C   LEU A 136      25.880  35.350  84.220  1.00  0.00           C
ATOM    997  O   LEU A 136      25.110  34.640  83.570  1.00  0.00           O
ATOM    998  N   VAL A 137      26.590  36.320  83.620  1.00  0.00           N
ATOM    999  CA  VAL A 137      26.540  36.570  82.220  1.00  0.00           C
ATOM   1000  CB  VAL A 137      26.250  38.010  81.900  1.00  0.00           C
ATOM   1001  CG1 VAL A 137      26.080  38.180  80.380  1.00  0.00           C
ATOM   1002  CG2 VAL A 137      24.990  38.450  82.650  1.00  0.00           C
ATOM   1003  C   VAL A 137      27.860  36.200  81.630  1.00  0.00           C
ATOM   1004  O   VAL A 137      28.880  36.720  82.070  1.00  0.00           O
ATOM   1005  N   PHE A 138      27.900  35.310  80.620  1.00  0.00           N
ATOM   1006  CA  PHE A 138      29.050  34.900  79.880  1.00  0.00           C
ATOM   1007  CB  PHE A 138      29.130  33.380  79.730  1.00  0.00           C
ATOM   1008  CG  PHE A 138      29.310  32.760  81.080  1.00  0.00           C
ATOM   1009  CD1 PHE A 138      28.220  32.390  81.830  1.00  0.00           C
ATOM   1010  CE1 PHE A 138      28.380  31.890  83.100  1.00  0.00           C
ATOM   1011  CZ  PHE A 138      29.650  31.760  83.620  1.00  0.00           C
ATOM   1012  CD2 PHE A 138      30.570  32.620  81.600  1.00  0.00           C
ATOM   1013  CE2 PHE A 138      30.750  32.110  82.870  1.00  0.00           C
ATOM   1014  C   PHE A 138      29.000  35.510  78.520  1.00  0.00           C
ATOM   1015  O   PHE A 138      28.010  35.310  77.830  1.00  0.00           O
ATOM   1016  N   HIS A 139      30.020  36.260  78.060  1.00  0.00           N
ATOM   1017  CA  HIS A 139      29.950  36.920  76.790  1.00  0.00           C
ATOM   1018  CB  HIS A 139      28.880  38.030  76.740  1.00  0.00           C
ATOM   1019  CD2 HIS A 139      29.130  39.330  78.990  1.00  0.00           C
ATOM   1020  CG  HIS A 139      29.260  39.170  77.650  1.00  0.00           C
ATOM   1021  NE2 HIS A 139      29.550  40.610  79.260  1.00  0.00           N
ATOM   1022  ND1 HIS A 139      29.710  40.360  77.140  1.00  0.00           N
ATOM   1023  CE1 HIS A 139      29.900  41.200  78.130  1.00  0.00           C
ATOM   1024  C   HIS A 139      31.170  37.550  76.220  1.00  0.00           C
ATOM   1025  O   HIS A 139      32.120  37.890  76.930  1.00  0.00           O
ATOM   1026  N   SER A 140      31.160  37.830  74.910  1.00  0.00           N
ATOM   1027  CA  SER A 140      32.180  38.530  74.190  1.00  0.00           C
ATOM   1028  CB  SER A 140      32.310  38.150  72.710  1.00  0.00           C
ATOM   1029  OG  SER A 140      31.520  38.940  71.830  1.00  0.00           O
ATOM   1030  C   SER A 140      32.070  40.010  74.360  1.00  0.00           C
ATOM   1031  O   SER A 140      31.030  40.560  74.700  1.00  0.00           O
ATOM   1032  N   PHE A 141      33.130  40.760  74.010  1.00  0.00           N
ATOM   1033  CA  PHE A 141      33.040  42.170  73.810  1.00  0.00           C
ATOM   1034  CB  PHE A 141      34.210  42.910  74.480  1.00  0.00           C
ATOM   1035  CG  PHE A 141      33.780  43.460  75.800  1.00  0.00           C
ATOM   1036  CD1 PHE A 141      33.130  42.690  76.740  1.00  0.00           C
ATOM   1037  CE1 PHE A 141      32.690  43.310  77.880  1.00  0.00           C
ATOM   1038  CZ  PHE A 141      32.940  44.640  78.130  1.00  0.00           C
ATOM   1039  CD2 PHE A 141      34.050  44.780  76.060  1.00  0.00           C
ATOM   1040  CE2 PHE A 141      33.620  45.390  77.210  1.00  0.00           C
ATOM   1041  C   PHE A 141      33.150  42.480  72.350  1.00  0.00           C
ATOM   1042  O   PHE A 141      32.490  43.390  71.860  1.00  0.00           O
ATOM   1043  N   GLY A 142      33.940  41.700  71.590  1.00  0.00           N
ATOM   1044  CA  GLY A 142      34.340  42.010  70.250  1.00  0.00           C
ATOM   1045  C   GLY A 142      33.320  41.730  69.200  1.00  0.00           C
ATOM   1046  O   GLY A 142      33.290  42.370  68.150  1.00  0.00           O
ATOM   1047  N   GLY A 143      32.360  40.860  69.560  1.00  0.00           N
ATOM   1048  CA  GLY A 143      31.220  40.480  68.790  1.00  0.00           C
ATOM   1049  C   GLY A 143      30.150  41.510  68.750  1.00  0.00           C
ATOM   1050  O   GLY A 143      30.270  42.620  69.260  1.00  0.00           O
ATOM   1051  N   GLY A 144      29.000  41.210  68.120  1.00  0.00           N
ATOM   1052  CA  GLY A 144      27.870  42.090  68.050  1.00  0.00           C
ATOM   1053  C   GLY A 144      26.800  41.630  68.980  1.00  0.00           C
ATOM   1054  O   GLY A 144      26.050  42.430  69.560  1.00  0.00           O
ATOM   1055  N   THR A 145      26.670  40.310  69.170  1.00  0.00           N
ATOM   1056  CA  THR A 145      25.640  39.790  70.010  1.00  0.00           C
ATOM   1057  CB  THR A 145      25.530  38.300  69.820  1.00  0.00           C
ATOM   1058  OG1 THR A 145      25.180  38.020  68.470  1.00  0.00           O
ATOM   1059  CG2 THR A 145      24.440  37.650  70.690  1.00  0.00           C
ATOM   1060  C   THR A 145      26.010  39.960  71.440  1.00  0.00           C
ATOM   1061  O   THR A 145      25.210  40.510  72.210  1.00  0.00           O
ATOM   1062  N   GLY A 146      27.260  39.610  71.790  1.00  0.00           N
ATOM   1063  CA  GLY A 146      27.780  39.750  73.120  1.00  0.00           C
ATOM   1064  C   GLY A 146      27.990  41.140  73.610  1.00  0.00           C
ATOM   1065  O   GLY A 146      28.050  41.350  74.820  1.00  0.00           O
ATOM   1066  N   SER A 147      28.100  42.130  72.710  1.00  0.00           N
ATOM   1067  CA  SER A 147      28.120  43.530  73.020  1.00  0.00           C
ATOM   1068  CB  SER A 147      29.140  44.290  72.160  1.00  0.00           C
ATOM   1069  OG  SER A 147      28.770  44.310  70.790  1.00  0.00           O
ATOM   1070  C   SER A 147      26.780  44.170  73.060  1.00  0.00           C
ATOM   1071  O   SER A 147      26.360  44.680  74.100  1.00  0.00           O
ATOM   1072  N   GLY A 148      26.070  44.150  71.920  1.00  0.00           N
ATOM   1073  CA  GLY A 148      24.830  44.840  71.750  1.00  0.00           C
ATOM   1074  C   GLY A 148      23.620  44.230  72.380  1.00  0.00           C
ATOM   1075  O   GLY A 148      22.810  44.940  72.980  1.00  0.00           O
ATOM   1076  N   PHE A 149      23.510  42.890  72.370  1.00  0.00           N
ATOM   1077  CA  PHE A 149      22.360  42.290  72.950  1.00  0.00           C
ATOM   1078  CB  PHE A 149      22.230  40.830  72.480  1.00  0.00           C
ATOM   1079  CG  PHE A 149      20.910  40.290  72.910  1.00  0.00           C
ATOM   1080  CD1 PHE A 149      19.740  40.760  72.360  1.00  0.00           C
ATOM   1081  CE1 PHE A 149      18.520  40.250  72.720  1.00  0.00           C
ATOM   1082  CZ  PHE A 149      18.480  39.260  73.680  1.00  0.00           C
ATOM   1083  CD2 PHE A 149      20.860  39.290  73.850  1.00  0.00           C
ATOM   1084  CE2 PHE A 149      19.640  38.810  74.260  1.00  0.00           C
ATOM   1085  C   PHE A 149      22.390  42.350  74.440  1.00  0.00           C
ATOM   1086  O   PHE A 149      21.410  42.700  75.100  1.00  0.00           O
ATOM   1087  N   THR A 150      23.610  42.140  74.980  1.00  0.00           N
ATOM   1088  CA  THR A 150      23.940  42.280  76.360  1.00  0.00           C
ATOM   1089  CB  THR A 150      25.420  42.090  76.570  1.00  0.00           C
ATOM   1090  OG1 THR A 150      25.790  40.780  76.180  1.00  0.00           O
ATOM   1091  CG2 THR A 150      25.780  42.190  78.060  1.00  0.00           C
ATOM   1092  C   THR A 150      23.590  43.620  76.920  1.00  0.00           C
ATOM   1093  O   THR A 150      22.950  43.740  77.970  1.00  0.00           O
ATOM   1094  N   SER A 151      23.960  44.690  76.210  1.00  0.00           N
ATOM   1095  CA  SER A 151      23.740  46.020  76.690  1.00  0.00           C
ATOM   1096  CB  SER A 151      24.550  47.020  75.850  1.00  0.00           C
ATOM   1097  OG  SER A 151      24.180  46.970  74.480  1.00  0.00           O
ATOM   1098  C   SER A 151      22.310  46.460  76.710  1.00  0.00           C
ATOM   1099  O   SER A 151      21.790  47.190  77.550  1.00  0.00           O
ATOM   1100  N   LEU A 152      21.510  45.870  75.800  1.00  0.00           N
ATOM   1101  CA  LEU A 152      20.090  45.960  75.770  1.00  0.00           C
ATOM   1102  CB  LEU A 152      19.580  45.370  74.440  1.00  0.00           C
ATOM   1103  CG  LEU A 152      18.100  45.680  74.170  1.00  0.00           C
ATOM   1104  CD1 LEU A 152      17.930  47.150  73.750  1.00  0.00           C
ATOM   1105  CD2 LEU A 152      17.550  44.770  73.070  1.00  0.00           C
ATOM   1106  C   LEU A 152      19.440  45.200  76.870  1.00  0.00           C
ATOM   1107  O   LEU A 152      18.480  45.660  77.490  1.00  0.00           O
ATOM   1108  N   LEU A 153      19.910  43.980  77.170  1.00  0.00           N
ATOM   1109  CA  LEU A 153      19.430  43.110  78.190  1.00  0.00           C
ATOM   1110  CB  LEU A 153      20.200  41.790  78.100  1.00  0.00           C
ATOM   1111  CG  LEU A 153      19.810  40.730  79.150  1.00  0.00           C
ATOM   1112  CD1 LEU A 153      18.320  40.350  79.050  1.00  0.00           C
ATOM   1113  CD2 LEU A 153      20.740  39.520  78.990  1.00  0.00           C
ATOM   1114  C   LEU A 153      19.620  43.670  79.560  1.00  0.00           C
ATOM   1115  O   LEU A 153      18.660  43.700  80.330  1.00  0.00           O
ATOM   1116  N   MET A 154      20.820  44.140  79.940  1.00  0.00           N
ATOM   1117  CA  MET A 154      21.140  44.550  81.270  1.00  0.00           C
ATOM   1118  CB  MET A 154      22.600  45.030  81.330  1.00  0.00           C
ATOM   1119  CG  MET A 154      23.650  43.950  81.080  1.00  0.00           C
ATOM   1120  SD  MET A 154      23.360  42.270  81.710  1.00  0.00           S
ATOM   1121  CE  MET A 154      23.410  42.770  83.450  1.00  0.00           C
ATOM   1122  C   MET A 154      20.290  45.650  81.820  1.00  0.00           C
ATOM   1123  O   MET A 154      20.040  45.670  83.020  1.00  0.00           O
ATOM   1124  N   GLU A 155      19.810  46.650  81.060  1.00  0.00           N
ATOM   1125  CA  GLU A 155      18.910  47.650  81.560  1.00  0.00           C
ATOM   1126  CB  GLU A 155      18.840  48.790  80.520  1.00  0.00           C
ATOM   1127  CG  GLU A 155      18.370  48.310  79.150  1.00  0.00           C
ATOM   1128  CD  GLU A 155      17.910  49.470  78.280  1.00  0.00           C
ATOM   1129  OE1 GLU A 155      16.800  49.360  77.690  1.00  0.00           O
ATOM   1130  OE2 GLU A 155      18.640  50.490  78.150  1.00  0.00           O
ATOM   1131  C   GLU A 155      17.570  47.120  81.920  1.00  0.00           C
ATOM   1132  O   GLU A 155      16.850  47.700  82.730  1.00  0.00           O
ATOM   1133  N   ARG A 156      17.150  45.950  81.410  1.00  0.00           N
ATOM   1134  CA  ARG A 156      15.930  45.300  81.790  1.00  0.00           C
ATOM   1135  CB  ARG A 156      15.490  44.260  80.740  1.00  0.00           C
ATOM   1136  CG  ARG A 156      15.200  44.860  79.360  1.00  0.00           C
ATOM   1137  CD  ARG A 156      13.920  45.700  79.270  1.00  0.00           C
ATOM   1138  NE  ARG A 156      13.620  45.890  77.820  1.00  0.00           N
ATOM   1139  CZ  ARG A 156      12.440  45.660  77.180  1.00  0.00           C
ATOM   1140  NH1 ARG A 156      11.300  45.340  77.850  1.00  0.00           N
ATOM   1141  NH2 ARG A 156      12.370  45.870  75.830  1.00  0.00           N
ATOM   1142  C   ARG A 156      15.970  44.610  83.100  1.00  0.00           C
ATOM   1143  O   ARG A 156      15.050  44.650  83.920  1.00  0.00           O
ATOM   1144  N   LEU A 157      17.090  43.910  83.400  1.00  0.00           N
ATOM   1145  CA  LEU A 157      17.410  43.260  84.630  1.00  0.00           C
ATOM   1146  CB  LEU A 157      18.630  42.350  84.490  1.00  0.00           C
ATOM   1147  CG  LEU A 157      18.500  41.260  83.400  1.00  0.00           C
ATOM   1148  CD1 LEU A 157      19.740  40.350  83.460  1.00  0.00           C
ATOM   1149  CD2 LEU A 157      17.240  40.410  83.620  1.00  0.00           C
ATOM   1150  C   LEU A 157      17.630  44.200  85.770  1.00  0.00           C
ATOM   1151  O   LEU A 157      17.300  43.900  86.920  1.00  0.00           O
ATOM   1152  N   SER A 158      18.180  45.400  85.560  1.00  0.00           N
ATOM   1153  CA  SER A 158      18.390  46.420  86.550  1.00  0.00           C
ATOM   1154  CB  SER A 158      19.210  47.570  85.940  1.00  0.00           C
ATOM   1155  OG  SER A 158      20.480  47.070  85.540  1.00  0.00           O
ATOM   1156  C   SER A 158      17.100  47.020  86.980  1.00  0.00           C
ATOM   1157  O   SER A 158      17.010  47.680  88.010  1.00  0.00           O
ATOM   1158  N   VAL A 159      16.040  46.840  86.160  1.00  0.00           N
ATOM   1159  CA  VAL A 159      14.700  47.280  86.390  1.00  0.00           C
ATOM   1160  CB  VAL A 159      14.130  47.760  85.090  1.00  0.00           C
ATOM   1161  CG1 VAL A 159      12.590  47.760  85.050  1.00  0.00           C
ATOM   1162  CG2 VAL A 159      14.600  49.200  84.850  1.00  0.00           C
ATOM   1163  C   VAL A 159      13.860  46.250  87.060  1.00  0.00           C
ATOM   1164  O   VAL A 159      13.220  46.510  88.080  1.00  0.00           O
ATOM   1165  N   ASP A 160      13.760  45.030  86.510  1.00  0.00           N
ATOM   1166  CA  ASP A 160      12.970  43.980  87.070  1.00  0.00           C
ATOM   1167  CB  ASP A 160      12.830  42.870  86.010  1.00  0.00           C
ATOM   1168  CG  ASP A 160      11.510  43.010  85.270  1.00  0.00           C
ATOM   1169  OD1 ASP A 160      10.820  41.960  85.130  1.00  0.00           O
ATOM   1170  OD2 ASP A 160      11.190  44.120  84.760  1.00  0.00           O
ATOM   1171  C   ASP A 160      13.500  43.390  88.340  1.00  0.00           C
ATOM   1172  O   ASP A 160      12.740  43.040  89.240  1.00  0.00           O
ATOM   1173  N   TYR A 161      14.830  43.320  88.510  1.00  0.00           N
ATOM   1174  CA  TYR A 161      15.440  42.680  89.630  1.00  0.00           C
ATOM   1175  CB  TYR A 161      16.100  41.330  89.300  1.00  0.00           C
ATOM   1176  CG  TYR A 161      15.100  40.490  88.580  1.00  0.00           C
ATOM   1177  CD1 TYR A 161      14.160  39.720  89.230  1.00  0.00           C
ATOM   1178  CE1 TYR A 161      13.290  38.910  88.530  1.00  0.00           C
ATOM   1179  CZ  TYR A 161      13.400  38.830  87.160  1.00  0.00           C
ATOM   1180  OH  TYR A 161      12.520  38.030  86.400  1.00  0.00           O
ATOM   1181  CD2 TYR A 161      15.170  40.430  87.210  1.00  0.00           C
ATOM   1182  CE2 TYR A 161      14.330  39.600  86.510  1.00  0.00           C
ATOM   1183  C   TYR A 161      16.380  43.590  90.340  1.00  0.00           C
ATOM   1184  O   TYR A 161      17.560  43.290  90.520  1.00  0.00           O
ATOM   1185  N   GLY A 162      15.860  44.750  90.760  1.00  0.00           N
ATOM   1186  CA  GLY A 162      16.500  45.940  91.240  1.00  0.00           C
ATOM   1187  C   GLY A 162      17.710  45.800  92.110  1.00  0.00           C
ATOM   1188  O   GLY A 162      18.670  46.530  91.890  1.00  0.00           O
ATOM   1189  N   LYS A 163      17.720  44.940  93.140  1.00  0.00           N
ATOM   1190  CA  LYS A 163      18.850  44.760  93.990  1.00  0.00           C
ATOM   1191  CB  LYS A 163      18.360  44.460  95.410  1.00  0.00           C
ATOM   1192  CG  LYS A 163      17.480  45.550  96.030  1.00  0.00           C
ATOM   1193  CD  LYS A 163      18.160  46.920  96.130  1.00  0.00           C
ATOM   1194  CE  LYS A 163      17.520  47.870  97.150  1.00  0.00           C
ATOM   1195  NZ  LYS A 163      16.120  48.110  96.760  1.00  0.00           N
ATOM   1196  C   LYS A 163      19.780  43.660  93.580  1.00  0.00           C
ATOM   1197  O   LYS A 163      20.940  43.640  93.990  1.00  0.00           O
ATOM   1198  N   LYS A 164      19.380  42.690  92.750  1.00  0.00           N
ATOM   1199  CA  LYS A 164      20.050  41.440  92.530  1.00  0.00           C
ATOM   1200  CB  LYS A 164      19.100  40.450  91.840  1.00  0.00           C
ATOM   1201  CG  LYS A 164      17.910  40.070  92.720  1.00  0.00           C
ATOM   1202  CD  LYS A 164      18.330  39.410  94.040  1.00  0.00           C
ATOM   1203  CE  LYS A 164      17.150  38.870  94.850  1.00  0.00           C
ATOM   1204  NZ  LYS A 164      17.660  38.320  96.120  1.00  0.00           N
ATOM   1205  C   LYS A 164      21.330  41.560  91.780  1.00  0.00           C
ATOM   1206  O   LYS A 164      21.480  42.380  90.870  1.00  0.00           O
ATOM   1207  N   SER A 165      22.330  40.760  92.180  1.00  0.00           N
ATOM   1208  CA  SER A 165      23.690  40.750  91.730  1.00  0.00           C
ATOM   1209  CB  SER A 165      24.580  39.800  92.550  1.00  0.00           C
ATOM   1210  OG  SER A 165      24.470  40.100  93.930  1.00  0.00           O
ATOM   1211  C   SER A 165      23.850  40.400  90.290  1.00  0.00           C
ATOM   1212  O   SER A 165      23.730  39.240  89.920  1.00  0.00           O
ATOM   1213  N   LYS A 166      24.250  41.370  89.450  1.00  0.00           N
ATOM   1214  CA  LYS A 166      24.580  41.130  88.080  1.00  0.00           C
ATOM   1215  CB  LYS A 166      24.060  42.330  87.270  1.00  0.00           C
ATOM   1216  CG  LYS A 166      22.540  42.420  87.210  1.00  0.00           C
ATOM   1217  CD  LYS A 166      22.020  43.810  86.850  1.00  0.00           C
ATOM   1218  CE  LYS A 166      22.330  44.970  87.790  1.00  0.00           C
ATOM   1219  NZ  LYS A 166      21.800  44.710  89.150  1.00  0.00           N
ATOM   1220  C   LYS A 166      26.060  40.980  87.930  1.00  0.00           C
ATOM   1221  O   LYS A 166      26.820  41.950  87.990  1.00  0.00           O
ATOM   1222  N   LEU A 167      26.570  39.750  87.710  1.00  0.00           N
ATOM   1223  CA  LEU A 167      27.960  39.500  87.540  1.00  0.00           C
ATOM   1224  CB  LEU A 167      28.440  38.340  88.430  1.00  0.00           C
ATOM   1225  CG  LEU A 167      28.180  38.520  89.930  1.00  0.00           C
ATOM   1226  CD1 LEU A 167      28.610  37.260  90.690  1.00  0.00           C
ATOM   1227  CD2 LEU A 167      28.930  39.750  90.480  1.00  0.00           C
ATOM   1228  C   LEU A 167      28.180  39.120  86.110  1.00  0.00           C
ATOM   1229  O   LEU A 167      27.250  38.700  85.430  1.00  0.00           O
ATOM   1230  N   GLU A 168      29.420  39.300  85.630  1.00  0.00           N
ATOM   1231  CA  GLU A 168      29.760  38.910  84.300  1.00  0.00           C
ATOM   1232  CB  GLU A 168      29.380  39.990  83.270  1.00  0.00           C
ATOM   1233  CG  GLU A 168      30.100  41.320  83.500  1.00  0.00           C
ATOM   1234  CD  GLU A 168      29.560  42.410  82.580  1.00  0.00           C
ATOM   1235  OE1 GLU A 168      29.330  42.110  81.380  1.00  0.00           O
ATOM   1236  OE2 GLU A 168      29.380  43.590  83.010  1.00  0.00           O
ATOM   1237  C   GLU A 168      31.200  38.580  84.090  1.00  0.00           C
ATOM   1238  O   GLU A 168      32.110  39.080  84.740  1.00  0.00           O
ATOM   1239  N   PHE A 169      31.430  37.630  83.160  1.00  0.00           N
ATOM   1240  CA  PHE A 169      32.710  37.090  82.790  1.00  0.00           C
ATOM   1241  CB  PHE A 169      32.820  35.560  82.880  1.00  0.00           C
ATOM   1242  CG  PHE A 169      32.480  35.200  84.280  1.00  0.00           C
ATOM   1243  CD1 PHE A 169      31.200  34.910  84.680  1.00  0.00           C
ATOM   1244  CE1 PHE A 169      30.910  34.730  86.010  1.00  0.00           C
ATOM   1245  CZ  PHE A 169      31.900  34.850  86.960  1.00  0.00           C
ATOM   1246  CD2 PHE A 169      33.460  35.310  85.240  1.00  0.00           C
ATOM   1247  CE2 PHE A 169      33.180  35.180  86.580  1.00  0.00           C
ATOM   1248  C   PHE A 169      32.890  37.500  81.370  1.00  0.00           C
ATOM   1249  O   PHE A 169      32.230  37.030  80.440  1.00  0.00           O
ATOM   1250  N   SER A 170      33.790  38.470  81.140  1.00  0.00           N
ATOM   1251  CA  SER A 170      33.840  39.200  79.920  1.00  0.00           C
ATOM   1252  CB  SER A 170      33.800  40.720  80.180  1.00  0.00           C
ATOM   1253  OG  SER A 170      32.490  41.050  80.600  1.00  0.00           O
ATOM   1254  C   SER A 170      35.070  38.880  79.140  1.00  0.00           C
ATOM   1255  O   SER A 170      36.190  39.070  79.610  1.00  0.00           O
ATOM   1256  N   ILE A 171      34.900  38.430  77.880  1.00  0.00           N
ATOM   1257  CA  ILE A 171      36.030  38.350  77.000  1.00  0.00           C
ATOM   1258  CB  ILE A 171      35.780  37.550  75.760  1.00  0.00           C
ATOM   1259  CG2 ILE A 171      37.040  37.330  74.900  1.00  0.00           C
ATOM   1260  CG1 ILE A 171      35.170  36.190  76.130  1.00  0.00           C
ATOM   1261  CD  ILE A 171      35.990  35.390  77.150  1.00  0.00           C
ATOM   1262  C   ILE A 171      36.400  39.730  76.590  1.00  0.00           C
ATOM   1263  O   ILE A 171      35.510  40.480  76.190  1.00  0.00           O
ATOM   1264  N   TYR A 172      37.680  40.150  76.680  1.00  0.00           N
ATOM   1265  CA  TYR A 172      38.110  41.480  76.420  1.00  0.00           C
ATOM   1266  CB  TYR A 172      38.760  42.040  77.700  1.00  0.00           C
ATOM   1267  CG  TYR A 172      38.580  43.520  77.730  1.00  0.00           C
ATOM   1268  CD1 TYR A 172      37.330  44.080  77.850  1.00  0.00           C
ATOM   1269  CE1 TYR A 172      37.210  45.450  77.820  1.00  0.00           C
ATOM   1270  CZ  TYR A 172      38.320  46.240  77.630  1.00  0.00           C
ATOM   1271  OH  TYR A 172      38.220  47.640  77.530  1.00  0.00           O
ATOM   1272  CD2 TYR A 172      39.700  44.310  77.640  1.00  0.00           C
ATOM   1273  CE2 TYR A 172      39.580  45.680  77.570  1.00  0.00           C
ATOM   1274  C   TYR A 172      39.080  41.540  75.290  1.00  0.00           C
ATOM   1275  O   TYR A 172      39.830  40.580  75.080  1.00  0.00           O
ATOM   1276  N   PRO A 173      39.190  42.560  74.490  1.00  0.00           N
ATOM   1277  CD  PRO A 173      38.090  43.480  74.230  1.00  0.00           C
ATOM   1278  CA  PRO A 173      40.130  42.600  73.420  1.00  0.00           C
ATOM   1279  CB  PRO A 173      39.820  43.840  72.590  1.00  0.00           C
ATOM   1280  CG  PRO A 173      38.320  44.060  72.820  1.00  0.00           C
ATOM   1281  C   PRO A 173      41.520  42.680  73.950  1.00  0.00           C
ATOM   1282  O   PRO A 173      41.840  43.400  74.890  1.00  0.00           O
ATOM   1283  N   ALA A 174      42.440  41.910  73.330  1.00  0.00           N
ATOM   1284  CA  ALA A 174      43.830  41.770  73.660  1.00  0.00           C
ATOM   1285  CB  ALA A 174      44.350  40.560  72.870  1.00  0.00           C
ATOM   1286  C   ALA A 174      44.750  42.920  73.430  1.00  0.00           C
ATOM   1287  O   ALA A 174      44.280  43.880  72.830  1.00  0.00           O
ATOM   1288  N   PRO A 175      46.000  42.970  73.800  1.00  0.00           N
ATOM   1289  CD  PRO A 175      46.650  42.150  74.800  1.00  0.00           C
ATOM   1290  CA  PRO A 175      46.900  43.980  73.320  1.00  0.00           C
ATOM   1291  CB  PRO A 175      48.230  43.820  74.050  1.00  0.00           C
ATOM   1292  CG  PRO A 175      47.840  42.980  75.280  1.00  0.00           C
ATOM   1293  C   PRO A 175      47.090  44.020  71.840  1.00  0.00           C
ATOM   1294  O   PRO A 175      46.970  45.100  71.270  1.00  0.00           O
ATOM   1295  N   GLN A 176      47.370  42.870  71.210  1.00  0.00           N
ATOM   1296  CA  GLN A 176      47.720  42.850  69.820  1.00  0.00           C
ATOM   1297  CB  GLN A 176      49.130  42.300  69.580  1.00  0.00           C
ATOM   1298  CG  GLN A 176      50.280  43.080  70.210  1.00  0.00           C
ATOM   1299  CD  GLN A 176      50.480  44.420  69.490  1.00  0.00           C
ATOM   1300  OE1 GLN A 176      49.680  44.990  68.750  1.00  0.00           O
ATOM   1301  NE2 GLN A 176      51.650  45.030  69.790  1.00  0.00           N
ATOM   1302  C   GLN A 176      46.810  41.990  69.020  1.00  0.00           C
ATOM   1303  O   GLN A 176      46.380  42.360  67.930  1.00  0.00           O
ATOM   1304  N   VAL A 177      46.480  40.780  69.510  1.00  0.00           N
ATOM   1305  CA  VAL A 177      45.640  39.810  68.870  1.00  0.00           C
ATOM   1306  CB  VAL A 177      45.830  38.490  69.550  1.00  0.00           C
ATOM   1307  CG1 VAL A 177      44.790  37.430  69.150  1.00  0.00           C
ATOM   1308  CG2 VAL A 177      47.290  38.070  69.270  1.00  0.00           C
ATOM   1309  C   VAL A 177      44.220  40.250  68.890  1.00  0.00           C
ATOM   1310  O   VAL A 177      43.690  40.730  69.890  1.00  0.00           O
ATOM   1311  N   SER A 178      43.580  40.060  67.730  1.00  0.00           N
ATOM   1312  CA  SER A 178      42.170  40.280  67.550  1.00  0.00           C
ATOM   1313  CB  SER A 178      41.820  41.730  67.170  1.00  0.00           C
ATOM   1314  OG  SER A 178      41.660  42.560  68.310  1.00  0.00           O
ATOM   1315  C   SER A 178      41.870  39.410  66.380  1.00  0.00           C
ATOM   1316  O   SER A 178      42.710  39.080  65.530  1.00  0.00           O
ATOM   1317  N   THR A 179      40.610  38.970  66.280  1.00  0.00           N
ATOM   1318  CA  THR A 179      40.140  38.140  65.220  1.00  0.00           C
ATOM   1319  CB  THR A 179      39.600  36.850  65.780  1.00  0.00           C
ATOM   1320  OG1 THR A 179      39.330  35.900  64.760  1.00  0.00           O
ATOM   1321  CG2 THR A 179      38.310  37.070  66.580  1.00  0.00           C
ATOM   1322  C   THR A 179      39.120  38.840  64.390  1.00  0.00           C
ATOM   1323  O   THR A 179      38.510  38.330  63.460  1.00  0.00           O
ATOM   1324  N   ALA A 180      38.850  40.120  64.700  1.00  0.00           N
ATOM   1325  CA  ALA A 180      38.090  41.010  63.890  1.00  0.00           C
ATOM   1326  CB  ALA A 180      36.580  41.070  64.220  1.00  0.00           C
ATOM   1327  C   ALA A 180      38.680  42.380  63.990  1.00  0.00           C
ATOM   1328  O   ALA A 180      39.530  42.700  64.820  1.00  0.00           O
ATOM   1329  N   VAL A 181      38.290  43.220  63.020  1.00  0.00           N
ATOM   1330  CA  VAL A 181      38.870  44.520  62.860  1.00  0.00           C
ATOM   1331  CB  VAL A 181      38.650  45.000  61.450  1.00  0.00           C
ATOM   1332  CG1 VAL A 181      39.370  46.340  61.240  1.00  0.00           C
ATOM   1333  CG2 VAL A 181      39.190  43.940  60.470  1.00  0.00           C
ATOM   1334  C   VAL A 181      38.210  45.480  63.780  1.00  0.00           C
ATOM   1335  O   VAL A 181      38.830  46.310  64.440  1.00  0.00           O
ATOM   1336  N   VAL A 182      36.870  45.410  63.860  1.00  0.00           N
ATOM   1337  CA  VAL A 182      36.010  46.370  64.470  1.00  0.00           C
ATOM   1338  CB  VAL A 182      34.760  46.360  63.640  1.00  0.00           C
ATOM   1339  CG1 VAL A 182      33.900  45.110  63.890  1.00  0.00           C
ATOM   1340  CG2 VAL A 182      34.010  47.690  63.840  1.00  0.00           C
ATOM   1341  C   VAL A 182      35.800  46.160  65.930  1.00  0.00           C
ATOM   1342  O   VAL A 182      35.010  46.870  66.550  1.00  0.00           O
ATOM   1343  N   GLU A 183      36.600  45.280  66.560  1.00  0.00           N
ATOM   1344  CA  GLU A 183      36.600  45.020  67.970  1.00  0.00           C
ATOM   1345  CB  GLU A 183      37.600  43.980  68.500  1.00  0.00           C
ATOM   1346  CG  GLU A 183      37.530  42.630  67.780  1.00  0.00           C
ATOM   1347  CD  GLU A 183      38.530  41.610  68.310  1.00  0.00           C
ATOM   1348  OE1 GLU A 183      39.230  41.850  69.330  1.00  0.00           O
ATOM   1349  OE2 GLU A 183      38.610  40.510  67.690  1.00  0.00           O
ATOM   1350  C   GLU A 183      36.570  46.200  68.880  1.00  0.00           C
ATOM   1351  O   GLU A 183      35.770  46.100  69.810  1.00  0.00           O
ATOM   1352  N   PRO A 184      37.320  47.250  68.740  1.00  0.00           N
ATOM   1353  CD  PRO A 184      38.520  47.340  67.920  1.00  0.00           C
ATOM   1354  CA  PRO A 184      37.230  48.400  69.590  1.00  0.00           C
ATOM   1355  CB  PRO A 184      38.300  49.380  69.110  1.00  0.00           C
ATOM   1356  CG  PRO A 184      39.370  48.500  68.460  1.00  0.00           C
ATOM   1357  C   PRO A 184      35.910  49.100  69.650  1.00  0.00           C
ATOM   1358  O   PRO A 184      35.520  49.650  70.680  1.00  0.00           O
ATOM   1359  N   TYR A 185      35.180  49.150  68.520  1.00  0.00           N
ATOM   1360  CA  TYR A 185      33.960  49.890  68.490  1.00  0.00           C
ATOM   1361  CB  TYR A 185      33.440  50.020  67.050  1.00  0.00           C
ATOM   1362  CG  TYR A 185      34.190  50.990  66.200  1.00  0.00           C
ATOM   1363  CD1 TYR A 185      33.640  51.110  64.940  1.00  0.00           C
ATOM   1364  CE1 TYR A 185      34.120  52.050  64.060  1.00  0.00           C
ATOM   1365  CZ  TYR A 185      35.200  52.800  64.440  1.00  0.00           C
ATOM   1366  OH  TYR A 185      35.690  53.690  63.460  1.00  0.00           O
ATOM   1367  CD2 TYR A 185      35.250  51.780  66.570  1.00  0.00           C
ATOM   1368  CE2 TYR A 185      35.780  52.690  65.680  1.00  0.00           C
ATOM   1369  C   TYR A 185      32.900  49.220  69.300  1.00  0.00           C
ATOM   1370  O   TYR A 185      32.210  49.840  70.110  1.00  0.00           O
ATOM   1371  N   ASN A 186      32.750  47.900  69.140  1.00  0.00           N
ATOM   1372  CA  ASN A 186      31.760  47.140  69.850  1.00  0.00           C
ATOM   1373  CB  ASN A 186      31.740  45.680  69.370  1.00  0.00           C
ATOM   1374  CG  ASN A 186      31.210  45.680  67.940  1.00  0.00           C
ATOM   1375  OD1 ASN A 186      30.510  46.570  67.460  1.00  0.00           O
ATOM   1376  ND2 ASN A 186      31.580  44.630  67.160  1.00  0.00           N
ATOM   1377  C   ASN A 186      32.070  47.180  71.310  1.00  0.00           C
ATOM   1378  O   ASN A 186      31.240  47.300  72.210  1.00  0.00           O
ATOM   1379  N   SER A 187      33.380  47.140  71.620  1.00  0.00           N
ATOM   1380  CA  SER A 187      33.850  47.120  72.970  1.00  0.00           C
ATOM   1381  CB  SER A 187      35.360  46.830  72.940  1.00  0.00           C
ATOM   1382  OG  SER A 187      35.530  45.530  72.380  1.00  0.00           O
ATOM   1383  C   SER A 187      33.720  48.390  73.740  1.00  0.00           C
ATOM   1384  O   SER A 187      33.640  48.390  74.970  1.00  0.00           O
ATOM   1385  N   ILE A 188      33.630  49.550  73.070  1.00  0.00           N
ATOM   1386  CA  ILE A 188      33.450  50.810  73.730  1.00  0.00           C
ATOM   1387  CB  ILE A 188      34.210  51.850  72.950  1.00  0.00           C
ATOM   1388  CG2 ILE A 188      33.800  53.300  73.280  1.00  0.00           C
ATOM   1389  CG1 ILE A 188      35.730  51.680  73.080  1.00  0.00           C
ATOM   1390  CD  ILE A 188      36.240  51.940  74.490  1.00  0.00           C
ATOM   1391  C   ILE A 188      32.010  51.170  73.840  1.00  0.00           C
ATOM   1392  O   ILE A 188      31.630  51.830  74.800  1.00  0.00           O
ATOM   1393  N   LEU A 189      31.160  50.710  72.900  1.00  0.00           N
ATOM   1394  CA  LEU A 189      29.760  51.010  72.940  1.00  0.00           C
ATOM   1395  CB  LEU A 189      29.100  50.720  71.580  1.00  0.00           C
ATOM   1396  CG  LEU A 189      29.210  51.820  70.510  1.00  0.00           C
ATOM   1397  CD1 LEU A 189      30.450  52.740  70.590  1.00  0.00           C
ATOM   1398  CD2 LEU A 189      29.060  51.270  69.090  1.00  0.00           C
ATOM   1399  C   LEU A 189      29.060  50.330  74.060  1.00  0.00           C
ATOM   1400  O   LEU A 189      28.040  50.840  74.530  1.00  0.00           O
ATOM   1401  N   THR A 190      29.550  49.190  74.570  1.00  0.00           N
ATOM   1402  CA  THR A 190      28.960  48.440  75.640  1.00  0.00           C
ATOM   1403  CB  THR A 190      29.370  47.000  75.540  1.00  0.00           C
ATOM   1404  OG1 THR A 190      28.680  46.220  76.500  1.00  0.00           O
ATOM   1405  CG2 THR A 190      30.890  46.780  75.700  1.00  0.00           C
ATOM   1406  C   THR A 190      29.330  48.990  76.980  1.00  0.00           C
ATOM   1407  O   THR A 190      28.780  48.610  78.020  1.00  0.00           O
ATOM   1408  N   THR A 191      30.170  50.040  77.030  1.00  0.00           N
ATOM   1409  CA  THR A 191      30.690  50.540  78.270  1.00  0.00           C
ATOM   1410  CB  THR A 191      31.780  51.550  78.120  1.00  0.00           C
ATOM   1411  OG1 THR A 191      31.430  52.670  77.320  1.00  0.00           O
ATOM   1412  CG2 THR A 191      32.970  50.790  77.500  1.00  0.00           C
ATOM   1413  C   THR A 191      29.690  51.130  79.200  1.00  0.00           C
ATOM   1414  O   THR A 191      29.800  50.960  80.410  1.00  0.00           O
ATOM   1415  N   HIS A 192      28.650  51.830  78.720  1.00  0.00           N
ATOM   1416  CA  HIS A 192      27.820  52.590  79.600  1.00  0.00           C
ATOM   1417  CB  HIS A 192      26.780  53.470  78.880  1.00  0.00           C
ATOM   1418  CD2 HIS A 192      27.160  54.420  76.510  1.00  0.00           C
ATOM   1419  CG  HIS A 192      27.350  54.400  77.850  1.00  0.00           C
ATOM   1420  NE2 HIS A 192      27.820  55.520  76.030  1.00  0.00           N
ATOM   1421  ND1 HIS A 192      28.180  55.450  78.160  1.00  0.00           N
ATOM   1422  CE1 HIS A 192      28.420  56.120  77.050  1.00  0.00           C
ATOM   1423  C   HIS A 192      27.020  51.680  80.470  1.00  0.00           C
ATOM   1424  O   HIS A 192      26.850  51.810  81.680  1.00  0.00           O
ATOM   1425  N   THR A 193      26.460  50.660  79.800  1.00  0.00           N
ATOM   1426  CA  THR A 193      25.670  49.600  80.360  1.00  0.00           C
ATOM   1427  CB  THR A 193      24.920  48.870  79.290  1.00  0.00           C
ATOM   1428  OG1 THR A 193      25.790  48.500  78.230  1.00  0.00           O
ATOM   1429  CG2 THR A 193      23.760  49.710  78.730  1.00  0.00           C
ATOM   1430  C   THR A 193      26.460  48.690  81.240  1.00  0.00           C
ATOM   1431  O   THR A 193      26.010  48.190  82.280  1.00  0.00           O
ATOM   1432  N   THR A 194      27.760  48.560  80.940  1.00  0.00           N
ATOM   1433  CA  THR A 194      28.700  47.850  81.750  1.00  0.00           C
ATOM   1434  CB  THR A 194      29.980  47.590  81.020  1.00  0.00           C
ATOM   1435  OG1 THR A 194      29.690  46.780  79.890  1.00  0.00           O
ATOM   1436  CG2 THR A 194      30.970  46.740  81.840  1.00  0.00           C
ATOM   1437  C   THR A 194      28.980  48.540  83.040  1.00  0.00           C
ATOM   1438  O   THR A 194      29.330  47.970  84.070  1.00  0.00           O
ATOM   1439  N   LEU A 195      28.750  49.860  83.100  1.00  0.00           N
ATOM   1440  CA  LEU A 195      28.860  50.590  84.330  1.00  0.00           C
ATOM   1441  CB  LEU A 195      29.160  52.080  84.090  1.00  0.00           C
ATOM   1442  CG  LEU A 195      30.520  52.380  83.440  1.00  0.00           C
ATOM   1443  CD1 LEU A 195      30.680  53.890  83.190  1.00  0.00           C
ATOM   1444  CD2 LEU A 195      31.680  51.900  84.320  1.00  0.00           C
ATOM   1445  C   LEU A 195      27.570  50.530  85.060  1.00  0.00           C
ATOM   1446  O   LEU A 195      27.450  49.920  86.120  1.00  0.00           O
ATOM   1447  N   GLU A 196      26.500  51.200  84.570  1.00  0.00           N
ATOM   1448  CA  GLU A 196      25.310  51.460  85.310  1.00  0.00           C
ATOM   1449  CB  GLU A 196      24.460  52.410  84.450  1.00  0.00           C
ATOM   1450  CG  GLU A 196      25.170  53.700  84.060  1.00  0.00           C
ATOM   1451  CD  GLU A 196      24.290  54.470  83.080  1.00  0.00           C
ATOM   1452  OE1 GLU A 196      24.750  54.690  81.930  1.00  0.00           O
ATOM   1453  OE2 GLU A 196      23.150  54.880  83.440  1.00  0.00           O
ATOM   1454  C   GLU A 196      24.490  50.270  85.640  1.00  0.00           C
ATOM   1455  O   GLU A 196      23.790  50.230  86.650  1.00  0.00           O
ATOM   1456  N   HIS A 197      24.550  49.240  84.780  1.00  0.00           N
ATOM   1457  CA  HIS A 197      23.710  48.080  84.790  1.00  0.00           C
ATOM   1458  CB  HIS A 197      22.890  48.050  83.490  1.00  0.00           C
ATOM   1459  ND1 HIS A 197      22.380  50.140  82.100  1.00  0.00           N
ATOM   1460  CG  HIS A 197      22.220  49.370  83.240  1.00  0.00           C
ATOM   1461  CE1 HIS A 197      21.580  51.170  82.270  1.00  0.00           C
ATOM   1462  NE2 HIS A 197      20.920  51.130  83.460  1.00  0.00           N
ATOM   1463  CD2 HIS A 197      21.370  49.990  84.100  1.00  0.00           C
ATOM   1464  C   HIS A 197      24.370  46.760  84.970  1.00  0.00           C
ATOM   1465  O   HIS A 197      23.830  45.710  84.620  1.00  0.00           O
ATOM   1466  N   SER A 198      25.570  46.770  85.570  1.00  0.00           N
ATOM   1467  CA  SER A 198      26.320  45.610  85.950  1.00  0.00           C
ATOM   1468  CB  SER A 198      27.330  45.140  84.890  1.00  0.00           C
ATOM   1469  OG  SER A 198      27.830  43.860  85.230  1.00  0.00           O
ATOM   1470  C   SER A 198      27.000  45.920  87.240  1.00  0.00           C
ATOM   1471  O   SER A 198      27.400  47.050  87.490  1.00  0.00           O
ATOM   1472  N   ASP A 199      27.080  44.930  88.140  1.00  0.00           N
ATOM   1473  CA  ASP A 199      27.550  45.150  89.480  1.00  0.00           C
ATOM   1474  CB  ASP A 199      26.790  44.240  90.460  1.00  0.00           C
ATOM   1475  CG  ASP A 199      25.360  44.750  90.580  1.00  0.00           C
ATOM   1476  OD1 ASP A 199      25.180  45.960  90.870  1.00  0.00           O
ATOM   1477  OD2 ASP A 199      24.410  43.920  90.480  1.00  0.00           O
ATOM   1478  C   ASP A 199      28.990  44.800  89.600  1.00  0.00           C
ATOM   1479  O   ASP A 199      29.720  45.400  90.380  1.00  0.00           O
ATOM   1480  N   CYS A 200      29.490  43.780  88.870  1.00  0.00           N
ATOM   1481  CA  CYS A 200      30.870  43.430  89.020  1.00  0.00           C
ATOM   1482  CB  CYS A 200      31.130  42.670  90.330  1.00  0.00           C
ATOM   1483  SG  CYS A 200      32.880  42.440  90.790  1.00  0.00           S
ATOM   1484  C   CYS A 200      31.320  42.620  87.860  1.00  0.00           C
ATOM   1485  O   CYS A 200      30.710  41.580  87.560  1.00  0.00           O
ATOM   1486  N   ALA A 201      32.310  43.080  87.080  1.00  0.00           N
ATOM   1487  CA  ALA A 201      32.770  42.530  85.840  1.00  0.00           C
ATOM   1488  CB  ALA A 201      32.790  43.630  84.770  1.00  0.00           C
ATOM   1489  C   ALA A 201      34.140  41.940  85.940  1.00  0.00           C
ATOM   1490  O   ALA A 201      35.110  42.580  86.340  1.00  0.00           O
ATOM   1491  N   PHE A 202      34.320  40.690  85.490  1.00  0.00           N
ATOM   1492  CA  PHE A 202      35.550  39.970  85.430  1.00  0.00           C
ATOM   1493  CB  PHE A 202      35.440  38.560  86.040  1.00  0.00           C
ATOM   1494  CG  PHE A 202      34.960  38.730  87.430  1.00  0.00           C
ATOM   1495  CD1 PHE A 202      35.860  39.050  88.430  1.00  0.00           C
ATOM   1496  CE1 PHE A 202      35.420  39.240  89.720  1.00  0.00           C
ATOM   1497  CZ  PHE A 202      34.080  39.090  90.010  1.00  0.00           C
ATOM   1498  CD2 PHE A 202      33.630  38.540  87.720  1.00  0.00           C
ATOM   1499  CE2 PHE A 202      33.200  38.740  89.010  1.00  0.00           C
ATOM   1500  C   PHE A 202      36.030  39.810  84.030  1.00  0.00           C
ATOM   1501  O   PHE A 202      35.700  38.840  83.350  1.00  0.00           O
ATOM   1502  N   MET A 203      36.840  40.760  83.530  1.00  0.00           N
ATOM   1503  CA  MET A 203      37.430  40.680  82.240  1.00  0.00           C
ATOM   1504  CB  MET A 203      37.880  42.090  81.830  1.00  0.00           C
ATOM   1505  CG  MET A 203      36.730  43.050  81.510  1.00  0.00           C
ATOM   1506  SD  MET A 203      37.260  44.790  81.460  1.00  0.00           S
ATOM   1507  CE  MET A 203      35.600  45.470  81.180  1.00  0.00           C
ATOM   1508  C   MET A 203      38.560  39.700  82.120  1.00  0.00           C
ATOM   1509  O   MET A 203      39.310  39.470  83.060  1.00  0.00           O
ATOM   1510  N   VAL A 204      38.670  39.070  80.950  1.00  0.00           N
ATOM   1511  CA  VAL A 204      39.710  38.140  80.610  1.00  0.00           C
ATOM   1512  CB  VAL A 204      39.370  36.760  81.080  1.00  0.00           C
ATOM   1513  CG1 VAL A 204      38.220  36.180  80.240  1.00  0.00           C
ATOM   1514  CG2 VAL A 204      40.590  35.810  81.100  1.00  0.00           C
ATOM   1515  C   VAL A 204      40.080  38.230  79.170  1.00  0.00           C
ATOM   1516  O   VAL A 204      39.270  38.400  78.270  1.00  0.00           O
ATOM   1517  N   ASP A 205      41.390  38.040  78.910  1.00  0.00           N
ATOM   1518  CA  ASP A 205      41.970  38.040  77.610  1.00  0.00           C
ATOM   1519  CB  ASP A 205      43.400  38.570  77.860  1.00  0.00           C
ATOM   1520  CG  ASP A 205      44.050  38.970  76.550  1.00  0.00           C
ATOM   1521  OD1 ASP A 205      43.340  39.130  75.520  1.00  0.00           O
ATOM   1522  OD2 ASP A 205      45.300  39.130  76.530  1.00  0.00           O
ATOM   1523  C   ASP A 205      41.950  36.660  77.040  1.00  0.00           C
ATOM   1524  O   ASP A 205      41.730  35.690  77.760  1.00  0.00           O
ATOM   1525  N   ASN A 206      42.180  36.510  75.730  1.00  0.00           N
ATOM   1526  CA  ASN A 206      42.550  35.260  75.120  1.00  0.00           C
ATOM   1527  CB  ASN A 206      41.860  35.040  73.760  1.00  0.00           C
ATOM   1528  CG  ASN A 206      40.370  34.800  73.970  1.00  0.00           C
ATOM   1529  OD1 ASN A 206      39.870  34.450  75.030  1.00  0.00           O
ATOM   1530  ND2 ASN A 206      39.560  35.010  72.890  1.00  0.00           N
ATOM   1531  C   ASN A 206      44.020  35.170  74.910  1.00  0.00           C
ATOM   1532  O   ASN A 206      44.620  34.110  75.030  1.00  0.00           O
ATOM   1533  N   GLU A 207      44.690  36.300  74.660  1.00  0.00           N
ATOM   1534  CA  GLU A 207      46.040  36.340  74.200  1.00  0.00           C
ATOM   1535  CB  GLU A 207      46.450  37.760  73.780  1.00  0.00           C
ATOM   1536  CG  GLU A 207      47.780  37.830  73.030  1.00  0.00           C
ATOM   1537  CD  GLU A 207      48.280  39.240  72.760  1.00  0.00           C
ATOM   1538  OE1 GLU A 207      49.360  39.620  73.280  1.00  0.00           O
ATOM   1539  OE2 GLU A 207      47.630  40.000  72.000  1.00  0.00           O
ATOM   1540  C   GLU A 207      46.980  35.870  75.260  1.00  0.00           C
ATOM   1541  O   GLU A 207      47.930  35.120  75.050  1.00  0.00           O
ATOM   1542  N   ALA A 208      46.700  36.270  76.520  1.00  0.00           N
ATOM   1543  CA  ALA A 208      47.380  35.860  77.700  1.00  0.00           C
ATOM   1544  CB  ALA A 208      46.750  36.630  78.880  1.00  0.00           C
ATOM   1545  C   ALA A 208      47.340  34.410  78.050  1.00  0.00           C
ATOM   1546  O   ALA A 208      48.220  33.890  78.720  1.00  0.00           O
ATOM   1547  N   ILE A 209      46.270  33.720  77.600  1.00  0.00           N
ATOM   1548  CA  ILE A 209      45.970  32.380  78.000  1.00  0.00           C
ATOM   1549  CB  ILE A 209      44.490  32.170  77.850  1.00  0.00           C
ATOM   1550  CG2 ILE A 209      44.080  30.840  78.510  1.00  0.00           C
ATOM   1551  CG1 ILE A 209      43.670  33.340  78.420  1.00  0.00           C
ATOM   1552  CD  ILE A 209      44.000  33.770  79.850  1.00  0.00           C
ATOM   1553  C   ILE A 209      46.710  31.360  77.200  1.00  0.00           C
ATOM   1554  O   ILE A 209      47.110  30.280  77.640  1.00  0.00           O
ATOM   1555  N   TYR A 210      47.020  31.680  75.930  1.00  0.00           N
ATOM   1556  CA  TYR A 210      47.820  30.900  75.050  1.00  0.00           C
ATOM   1557  CB  TYR A 210      47.940  31.660  73.720  1.00  0.00           C
ATOM   1558  CG  TYR A 210      46.610  31.790  73.060  1.00  0.00           C
ATOM   1559  CD1 TYR A 210      45.640  30.820  73.080  1.00  0.00           C
ATOM   1560  CE1 TYR A 210      44.540  30.860  72.250  1.00  0.00           C
ATOM   1561  CZ  TYR A 210      44.400  31.940  71.410  1.00  0.00           C
ATOM   1562  OH  TYR A 210      43.320  31.910  70.500  1.00  0.00           O
ATOM   1563  CD2 TYR A 210      46.460  32.840  72.200  1.00  0.00           C
ATOM   1564  CE2 TYR A 210      45.350  32.930  71.380  1.00  0.00           C
ATOM   1565  C   TYR A 210      49.200  30.730  75.590  1.00  0.00           C
ATOM   1566  O   TYR A 210      49.710  29.610  75.480  1.00  0.00           O
ATOM   1567  N   ASP A 211      49.770  31.720  76.290  1.00  0.00           N
ATOM   1568  CA  ASP A 211      51.060  31.580  76.880  1.00  0.00           C
ATOM   1569  CB  ASP A 211      51.430  32.970  77.410  1.00  0.00           C
ATOM   1570  CG  ASP A 211      51.740  33.910  76.250  1.00  0.00           C
ATOM   1571  OD1 ASP A 211      52.010  33.470  75.100  1.00  0.00           O
ATOM   1572  OD2 ASP A 211      51.620  35.130  76.520  1.00  0.00           O
ATOM   1573  C   ASP A 211      51.090  30.630  78.030  1.00  0.00           C
ATOM   1574  O   ASP A 211      51.990  29.800  78.150  1.00  0.00           O
ATOM   1575  N   ILE A 212      50.070  30.670  78.900  1.00  0.00           N
ATOM   1576  CA  ILE A 212      49.950  29.840  80.060  1.00  0.00           C
ATOM   1577  CB  ILE A 212      48.700  30.240  80.780  1.00  0.00           C
ATOM   1578  CG2 ILE A 212      48.390  29.290  81.950  1.00  0.00           C
ATOM   1579  CG1 ILE A 212      48.980  31.650  81.320  1.00  0.00           C
ATOM   1580  CD  ILE A 212      47.740  32.410  81.810  1.00  0.00           C
ATOM   1581  C   ILE A 212      49.910  28.390  79.710  1.00  0.00           C
ATOM   1582  O   ILE A 212      50.520  27.520  80.330  1.00  0.00           O
ATOM   1583  N   CYS A 213      49.290  28.040  78.570  1.00  0.00           N
ATOM   1584  CA  CYS A 213      49.180  26.700  78.090  1.00  0.00           C
ATOM   1585  CB  CYS A 213      48.200  26.620  76.910  1.00  0.00           C
ATOM   1586  SG  CYS A 213      46.520  27.080  77.430  1.00  0.00           S
ATOM   1587  C   CYS A 213      50.470  26.110  77.630  1.00  0.00           C
ATOM   1588  O   CYS A 213      50.640  24.910  77.840  1.00  0.00           O
ATOM   1589  N   ARG A 214      51.390  26.880  77.030  1.00  0.00           N
ATOM   1590  CA  ARG A 214      52.680  26.390  76.640  1.00  0.00           C
ATOM   1591  CB  ARG A 214      53.270  27.090  75.400  1.00  0.00           C
ATOM   1592  CG  ARG A 214      53.330  28.620  75.480  1.00  0.00           C
ATOM   1593  CD  ARG A 214      54.130  29.210  74.320  1.00  0.00           C
ATOM   1594  NE  ARG A 214      54.080  30.680  74.530  1.00  0.00           N
ATOM   1595  CZ  ARG A 214      54.910  31.440  75.300  1.00  0.00           C
ATOM   1596  NH1 ARG A 214      55.820  30.780  76.080  1.00  0.00           N
ATOM   1597  NH2 ARG A 214      54.720  32.780  75.440  1.00  0.00           N
ATOM   1598  C   ARG A 214      53.680  26.540  77.730  1.00  0.00           C
ATOM   1599  O   ARG A 214      54.630  25.760  77.800  1.00  0.00           O
ATOM   1600  N   ARG A 215      53.510  27.470  78.680  1.00  0.00           N
ATOM   1601  CA  ARG A 215      54.390  27.660  79.790  1.00  0.00           C
ATOM   1602  CB  ARG A 215      54.190  29.080  80.350  1.00  0.00           C
ATOM   1603  CG  ARG A 215      55.130  29.480  81.490  1.00  0.00           C
ATOM   1604  CD  ARG A 215      54.890  30.890  82.040  1.00  0.00           C
ATOM   1605  NE  ARG A 215      55.040  31.820  80.890  1.00  0.00           N
ATOM   1606  CZ  ARG A 215      54.190  32.820  80.530  1.00  0.00           C
ATOM   1607  NH1 ARG A 215      52.980  33.050  81.140  1.00  0.00           N
ATOM   1608  NH2 ARG A 215      54.590  33.630  79.510  1.00  0.00           N
ATOM   1609  C   ARG A 215      54.160  26.690  80.890  1.00  0.00           C
ATOM   1610  O   ARG A 215      55.100  26.040  81.350  1.00  0.00           O
ATOM   1611  N   ASN A 216      52.920  26.560  81.390  1.00  0.00           N
ATOM   1612  CA  ASN A 216      52.610  25.760  82.530  1.00  0.00           C
ATOM   1613  CB  ASN A 216      51.470  26.460  83.300  1.00  0.00           C
ATOM   1614  CG  ASN A 216      52.030  27.770  83.850  1.00  0.00           C
ATOM   1615  OD1 ASN A 216      51.890  28.830  83.250  1.00  0.00           O
ATOM   1616  ND2 ASN A 216      52.750  27.730  85.000  1.00  0.00           N
ATOM   1617  C   ASN A 216      52.240  24.370  82.170  1.00  0.00           C
ATOM   1618  O   ASN A 216      52.730  23.410  82.770  1.00  0.00           O
ATOM   1619  N   LEU A 217      51.430  24.170  81.120  1.00  0.00           N
ATOM   1620  CA  LEU A 217      50.970  22.880  80.700  1.00  0.00           C
ATOM   1621  CB  LEU A 217      49.490  22.900  80.250  1.00  0.00           C
ATOM   1622  CG  LEU A 217      48.480  23.260  81.350  1.00  0.00           C
ATOM   1623  CD1 LEU A 217      48.080  24.740  81.250  1.00  0.00           C
ATOM   1624  CD2 LEU A 217      47.250  22.340  81.230  1.00  0.00           C
ATOM   1625  C   LEU A 217      51.750  22.220  79.620  1.00  0.00           C
ATOM   1626  O   LEU A 217      51.570  21.040  79.320  1.00  0.00           O
ATOM   1627  N   ASP A 218      52.720  22.980  79.070  1.00  0.00           N
ATOM   1628  CA  ASP A 218      53.580  22.590  78.000  1.00  0.00           C
ATOM   1629  CB  ASP A 218      54.500  21.410  78.360  1.00  0.00           C
ATOM   1630  CG  ASP A 218      55.310  21.580  79.630  1.00  0.00           C
ATOM   1631  OD1 ASP A 218      55.630  22.730  80.040  1.00  0.00           O
ATOM   1632  OD2 ASP A 218      55.710  20.520  80.190  1.00  0.00           O
ATOM   1633  C   ASP A 218      52.920  22.310  76.690  1.00  0.00           C
ATOM   1634  O   ASP A 218      53.500  21.650  75.830  1.00  0.00           O
ATOM   1635  N   ILE A 219      51.690  22.810  76.460  1.00  0.00           N
ATOM   1636  CA  ILE A 219      50.930  22.570  75.280  1.00  0.00           C
ATOM   1637  CB  ILE A 219      49.450  22.550  75.550  1.00  0.00           C
ATOM   1638  CG2 ILE A 219      48.690  22.200  74.260  1.00  0.00           C
ATOM   1639  CG1 ILE A 219      49.070  21.530  76.640  1.00  0.00           C
ATOM   1640  CD  ILE A 219      49.600  20.110  76.420  1.00  0.00           C
ATOM   1641  C   ILE A 219      51.240  23.630  74.290  1.00  0.00           C
ATOM   1642  O   ILE A 219      51.000  24.830  74.480  1.00  0.00           O
ATOM   1643  N   GLU A 220      51.810  23.250  73.130  1.00  0.00           N
ATOM   1644  CA  GLU A 220      52.210  24.220  72.160  1.00  0.00           C
ATOM   1645  CB  GLU A 220      53.190  23.580  71.160  1.00  0.00           C
ATOM   1646  CG  GLU A 220      54.510  23.110  71.790  1.00  0.00           C
ATOM   1647  CD  GLU A 220      55.340  24.280  72.300  1.00  0.00           C
ATOM   1648  OE1 GLU A 220      55.960  24.140  73.380  1.00  0.00           O
ATOM   1649  OE2 GLU A 220      55.410  25.330  71.610  1.00  0.00           O
ATOM   1650  C   GLU A 220      51.070  24.820  71.410  1.00  0.00           C
ATOM   1651  O   GLU A 220      51.100  26.000  71.060  1.00  0.00           O
ATOM   1652  N   ARG A 221      50.000  24.050  71.140  1.00  0.00           N
ATOM   1653  CA  ARG A 221      48.910  24.510  70.340  1.00  0.00           C
ATOM   1654  CB  ARG A 221      49.060  23.890  68.940  1.00  0.00           C
ATOM   1655  CG  ARG A 221      50.260  24.450  68.170  1.00  0.00           C
ATOM   1656  CD  ARG A 221      50.380  23.880  66.750  1.00  0.00           C
ATOM   1657  NE  ARG A 221      50.770  22.450  66.860  1.00  0.00           N
ATOM   1658  CZ  ARG A 221      51.070  21.670  65.780  1.00  0.00           C
ATOM   1659  NH1 ARG A 221      51.120  22.210  64.530  1.00  0.00           N
ATOM   1660  NH2 ARG A 221      51.430  20.370  65.970  1.00  0.00           N
ATOM   1661  C   ARG A 221      47.560  24.220  70.910  1.00  0.00           C
ATOM   1662  O   ARG A 221      46.910  23.290  70.440  1.00  0.00           O
ATOM   1663  N   PRO A 222      47.090  24.950  71.870  1.00  0.00           N
ATOM   1664  CD  PRO A 222      47.820  26.030  72.530  1.00  0.00           C
ATOM   1665  CA  PRO A 222      45.790  24.770  72.460  1.00  0.00           C
ATOM   1666  CB  PRO A 222      45.820  25.620  73.720  1.00  0.00           C
ATOM   1667  CG  PRO A 222      46.780  26.770  73.380  1.00  0.00           C
ATOM   1668  C   PRO A 222      44.770  25.380  71.550  1.00  0.00           C
ATOM   1669  O   PRO A 222      45.070  26.240  70.730  1.00  0.00           O
ATOM   1670  N   THR A 223      43.490  24.990  71.710  1.00  0.00           N
ATOM   1671  CA  THR A 223      42.350  25.500  71.010  1.00  0.00           C
ATOM   1672  CB  THR A 223      41.740  24.530  70.040  1.00  0.00           C
ATOM   1673  OG1 THR A 223      40.890  25.180  69.110  1.00  0.00           O
ATOM   1674  CG2 THR A 223      40.910  23.430  70.730  1.00  0.00           C
ATOM   1675  C   THR A 223      41.310  25.940  71.980  1.00  0.00           C
ATOM   1676  O   THR A 223      41.520  25.820  73.180  1.00  0.00           O
ATOM   1677  N   TYR A 224      40.190  26.540  71.530  1.00  0.00           N
ATOM   1678  CA  TYR A 224      39.170  27.070  72.380  1.00  0.00           C
ATOM   1679  CB  TYR A 224      38.010  27.690  71.580  1.00  0.00           C
ATOM   1680  CG  TYR A 224      38.340  29.030  71.020  1.00  0.00           C
ATOM   1681  CD1 TYR A 224      39.470  29.790  71.190  1.00  0.00           C
ATOM   1682  CE1 TYR A 224      39.530  31.060  70.680  1.00  0.00           C
ATOM   1683  CZ  TYR A 224      38.470  31.580  69.980  1.00  0.00           C
ATOM   1684  OH  TYR A 224      38.570  32.880  69.450  1.00  0.00           O
ATOM   1685  CD2 TYR A 224      37.290  29.570  70.320  1.00  0.00           C
ATOM   1686  CE2 TYR A 224      37.340  30.820  69.750  1.00  0.00           C
ATOM   1687  C   TYR A 224      38.580  26.160  73.400  1.00  0.00           C
ATOM   1688  O   TYR A 224      38.300  26.580  74.520  1.00  0.00           O
ATOM   1689  N   THR A 225      38.460  24.850  73.120  1.00  0.00           N
ATOM   1690  CA  THR A 225      38.220  23.830  74.100  1.00  0.00           C
ATOM   1691  CB  THR A 225      38.320  22.460  73.500  1.00  0.00           C
ATOM   1692  OG1 THR A 225      37.460  22.350  72.370  1.00  0.00           O
ATOM   1693  CG2 THR A 225      37.920  21.420  74.550  1.00  0.00           C
ATOM   1694  C   THR A 225      39.110  23.850  75.290  1.00  0.00           C
ATOM   1695  O   THR A 225      38.580  23.820  76.400  1.00  0.00           O
ATOM   1696  N   ASN A 226      40.450  23.970  75.170  1.00  0.00           N
ATOM   1697  CA  ASN A 226      41.350  23.920  76.280  1.00  0.00           C
ATOM   1698  CB  ASN A 226      42.800  23.810  75.770  1.00  0.00           C
ATOM   1699  CG  ASN A 226      42.920  22.630  74.810  1.00  0.00           C
ATOM   1700  OD1 ASN A 226      42.980  22.870  73.610  1.00  0.00           O
ATOM   1701  ND2 ASN A 226      43.000  21.350  75.290  1.00  0.00           N
ATOM   1702  C   ASN A 226      41.230  25.140  77.130  1.00  0.00           C
ATOM   1703  O   ASN A 226      41.480  25.110  78.340  1.00  0.00           O
ATOM   1704  N   LEU A 227      40.850  26.280  76.540  1.00  0.00           N
ATOM   1705  CA  LEU A 227      40.620  27.520  77.210  1.00  0.00           C
ATOM   1706  CB  LEU A 227      40.560  28.660  76.170  1.00  0.00           C
ATOM   1707  CG  LEU A 227      41.910  29.280  75.740  1.00  0.00           C
ATOM   1708  CD1 LEU A 227      42.600  28.380  74.690  1.00  0.00           C
ATOM   1709  CD2 LEU A 227      41.820  30.700  75.170  1.00  0.00           C
ATOM   1710  C   LEU A 227      39.370  27.500  78.010  1.00  0.00           C
ATOM   1711  O   LEU A 227      39.300  27.710  79.220  1.00  0.00           O
ATOM   1712  N   ASN A 228      38.260  27.070  77.380  1.00  0.00           N
ATOM   1713  CA  ASN A 228      36.970  26.940  77.970  1.00  0.00           C
ATOM   1714  CB  ASN A 228      35.870  26.580  76.960  1.00  0.00           C
ATOM   1715  CG  ASN A 228      35.740  27.640  75.870  1.00  0.00           C
ATOM   1716  OD1 ASN A 228      36.010  28.820  76.060  1.00  0.00           O
ATOM   1717  ND2 ASN A 228      35.190  27.250  74.690  1.00  0.00           N
ATOM   1718  C   ASN A 228      36.930  25.960  79.090  1.00  0.00           C
ATOM   1719  O   ASN A 228      36.300  26.210  80.120  1.00  0.00           O
ATOM   1720  N   ARG A 229      37.680  24.850  78.950  1.00  0.00           N
ATOM   1721  CA  ARG A 229      37.890  23.850  79.960  1.00  0.00           C
ATOM   1722  CB  ARG A 229      38.780  22.720  79.420  1.00  0.00           C
ATOM   1723  CG  ARG A 229      38.650  21.380  80.140  1.00  0.00           C
ATOM   1724  CD  ARG A 229      37.460  20.580  79.610  1.00  0.00           C
ATOM   1725  NE  ARG A 229      37.940  19.940  78.350  1.00  0.00           N
ATOM   1726  CZ  ARG A 229      37.220  19.080  77.580  1.00  0.00           C
ATOM   1727  NH1 ARG A 229      35.930  18.730  77.880  1.00  0.00           N
ATOM   1728  NH2 ARG A 229      37.830  18.540  76.480  1.00  0.00           N
ATOM   1729  C   ARG A 229      38.500  24.390  81.210  1.00  0.00           C
ATOM   1730  O   ARG A 229      38.460  23.780  82.280  1.00  0.00           O
ATOM   1731  N   LEU A 230      39.150  25.560  81.120  1.00  0.00           N
ATOM   1732  CA  LEU A 230      39.820  26.190  82.220  1.00  0.00           C
ATOM   1733  CB  LEU A 230      41.090  26.830  81.640  1.00  0.00           C
ATOM   1734  CG  LEU A 230      42.070  27.330  82.720  1.00  0.00           C
ATOM   1735  CD1 LEU A 230      43.520  27.180  82.230  1.00  0.00           C
ATOM   1736  CD2 LEU A 230      41.840  28.800  83.090  1.00  0.00           C
ATOM   1737  C   LEU A 230      38.910  27.220  82.820  1.00  0.00           C
ATOM   1738  O   LEU A 230      39.010  27.470  84.020  1.00  0.00           O
ATOM   1739  N   ILE A 231      37.990  27.830  82.060  1.00  0.00           N
ATOM   1740  CA  ILE A 231      37.160  28.860  82.600  1.00  0.00           C
ATOM   1741  CB  ILE A 231      36.450  29.670  81.560  1.00  0.00           C
ATOM   1742  CG2 ILE A 231      35.920  30.960  82.220  1.00  0.00           C
ATOM   1743  CG1 ILE A 231      37.420  30.090  80.440  1.00  0.00           C
ATOM   1744  CD  ILE A 231      38.690  30.770  80.960  1.00  0.00           C
ATOM   1745  C   ILE A 231      36.200  28.330  83.600  1.00  0.00           C
ATOM   1746  O   ILE A 231      35.850  29.000  84.580  1.00  0.00           O
ATOM   1747  N   SER A 232      35.770  27.070  83.420  1.00  0.00           N
ATOM   1748  CA  SER A 232      34.990  26.380  84.400  1.00  0.00           C
ATOM   1749  CB  SER A 232      34.500  25.080  83.750  1.00  0.00           C
ATOM   1750  OG  SER A 232      35.610  24.300  83.330  1.00  0.00           O
ATOM   1751  C   SER A 232      35.640  26.150  85.720  1.00  0.00           C
ATOM   1752  O   SER A 232      35.000  26.180  86.770  1.00  0.00           O
ATOM   1753  N   GLN A 233      36.980  26.080  85.800  1.00  0.00           N
ATOM   1754  CA  GLN A 233      37.690  25.990  87.040  1.00  0.00           C
ATOM   1755  CB  GLN A 233      39.150  25.580  86.820  1.00  0.00           C
ATOM   1756  CG  GLN A 233      39.390  24.200  86.200  1.00  0.00           C
ATOM   1757  CD  GLN A 233      39.000  23.060  87.140  1.00  0.00           C
ATOM   1758  OE1 GLN A 233      38.510  23.260  88.250  1.00  0.00           O
ATOM   1759  NE2 GLN A 233      39.190  21.800  86.660  1.00  0.00           N
ATOM   1760  C   GLN A 233      37.570  27.240  87.840  1.00  0.00           C
ATOM   1761  O   GLN A 233      37.440  27.220  89.060  1.00  0.00           O
ATOM   1762  N   ILE A 234      37.630  28.390  87.140  1.00  0.00           N
ATOM   1763  CA  ILE A 234      37.440  29.680  87.730  1.00  0.00           C
ATOM   1764  CB  ILE A 234      37.530  30.720  86.660  1.00  0.00           C
ATOM   1765  CG2 ILE A 234      37.220  32.140  87.160  1.00  0.00           C
ATOM   1766  CG1 ILE A 234      38.930  30.740  86.020  1.00  0.00           C
ATOM   1767  CD  ILE A 234      40.000  31.350  86.920  1.00  0.00           C
ATOM   1768  C   ILE A 234      36.120  29.830  88.400  1.00  0.00           C
ATOM   1769  O   ILE A 234      35.990  30.070  89.600  1.00  0.00           O
ATOM   1770  N   VAL A 235      35.000  29.670  87.670  1.00  0.00           N
ATOM   1771  CA  VAL A 235      33.690  29.950  88.170  1.00  0.00           C
ATOM   1772  CB  VAL A 235      32.690  30.200  87.080  1.00  0.00           C
ATOM   1773  CG1 VAL A 235      33.100  31.540  86.460  1.00  0.00           C
ATOM   1774  CG2 VAL A 235      32.680  29.040  86.070  1.00  0.00           C
ATOM   1775  C   VAL A 235      33.270  28.900  89.140  1.00  0.00           C
ATOM   1776  O   VAL A 235      32.600  29.200  90.130  1.00  0.00           O
ATOM   1777  N   SER A 236      33.610  27.610  88.940  1.00  0.00           N
ATOM   1778  CA  SER A 236      33.290  26.650  89.950  1.00  0.00           C
ATOM   1779  CB  SER A 236      33.490  25.220  89.430  1.00  0.00           C
ATOM   1780  OG  SER A 236      32.850  24.260  90.250  1.00  0.00           O
ATOM   1781  C   SER A 236      34.030  26.760  91.230  1.00  0.00           C
ATOM   1782  O   SER A 236      33.500  26.330  92.260  1.00  0.00           O
ATOM   1783  N   SER A 237      35.210  27.410  91.280  1.00  0.00           N
ATOM   1784  CA  SER A 237      35.860  27.770  92.500  1.00  0.00           C
ATOM   1785  CB  SER A 237      37.310  28.270  92.360  1.00  0.00           C
ATOM   1786  OG  SER A 237      38.080  27.160  91.900  1.00  0.00           O
ATOM   1787  C   SER A 237      35.180  28.880  93.230  1.00  0.00           C
ATOM   1788  O   SER A 237      35.120  28.820  94.460  1.00  0.00           O
ATOM   1789  N   ILE A 238      34.550  29.820  92.500  1.00  0.00           N
ATOM   1790  CA  ILE A 238      33.780  30.860  93.090  1.00  0.00           C
ATOM   1791  CB  ILE A 238      33.410  31.900  92.080  1.00  0.00           C
ATOM   1792  CG2 ILE A 238      32.450  32.930  92.690  1.00  0.00           C
ATOM   1793  CG1 ILE A 238      34.690  32.520  91.490  1.00  0.00           C
ATOM   1794  CD  ILE A 238      34.450  33.550  90.400  1.00  0.00           C
ATOM   1795  C   ILE A 238      32.520  30.340  93.700  1.00  0.00           C
ATOM   1796  O   ILE A 238      32.220  30.600  94.860  1.00  0.00           O
ATOM   1797  N   THR A 239      31.730  29.510  93.000  1.00  0.00           N
ATOM   1798  CA  THR A 239      30.440  29.070  93.440  1.00  0.00           C
ATOM   1799  CB  THR A 239      29.520  28.790  92.290  1.00  0.00           C
ATOM   1800  OG1 THR A 239      30.010  27.810  91.390  1.00  0.00           O
ATOM   1801  CG2 THR A 239      29.420  30.170  91.610  1.00  0.00           C
ATOM   1802  C   THR A 239      30.500  27.890  94.350  1.00  0.00           C
ATOM   1803  O   THR A 239      29.500  27.390  94.880  1.00  0.00           O
ATOM   1804  N   ALA A 240      31.690  27.330  94.620  1.00  0.00           N
ATOM   1805  CA  ALA A 240      31.850  26.230  95.510  1.00  0.00           C
ATOM   1806  CB  ALA A 240      33.370  26.000  95.660  1.00  0.00           C
ATOM   1807  C   ALA A 240      31.330  26.510  96.880  1.00  0.00           C
ATOM   1808  O   ALA A 240      30.690  25.700  97.540  1.00  0.00           O
ATOM   1809  N   SER A 241      31.510  27.770  97.340  1.00  0.00           N
ATOM   1810  CA  SER A 241      30.980  28.310  98.550  1.00  0.00           C
ATOM   1811  CB  SER A 241      31.170  29.830  98.540  1.00  0.00           C
ATOM   1812  OG  SER A 241      32.510  30.230  98.780  1.00  0.00           O
ATOM   1813  C   SER A 241      29.530  28.070  98.780  1.00  0.00           C
ATOM   1814  O   SER A 241      29.070  27.990  99.920  1.00  0.00           O
ATOM   1815  N   LEU A 242      28.690  27.900  97.750  1.00  0.00           N
ATOM   1816  CA  LEU A 242      27.260  27.820  97.840  1.00  0.00           C
ATOM   1817  CB  LEU A 242      26.610  28.550  96.660  1.00  0.00           C
ATOM   1818  CG  LEU A 242      27.070  30.010  96.460  1.00  0.00           C
ATOM   1819  CD1 LEU A 242      26.170  30.650  95.390  1.00  0.00           C
ATOM   1820  CD2 LEU A 242      26.950  30.860  97.740  1.00  0.00           C
ATOM   1821  C   LEU A 242      26.780  26.420  97.680  1.00  0.00           C
ATOM   1822  O   LEU A 242      25.640  26.110  98.040  1.00  0.00           O
ATOM   1823  N   ARG A 243      27.640  25.530  97.150  1.00  0.00           N
ATOM   1824  CA  ARG A 243      27.280  24.180  96.850  1.00  0.00           C
ATOM   1825  CB  ARG A 243      27.610  23.960  95.370  1.00  0.00           C
ATOM   1826  CG  ARG A 243      26.820  24.850  94.400  1.00  0.00           C
ATOM   1827  CD  ARG A 243      27.090  24.630  92.920  1.00  0.00           C
ATOM   1828  NE  ARG A 243      28.460  25.170  92.640  1.00  0.00           N
ATOM   1829  CZ  ARG A 243      29.470  24.380  92.180  1.00  0.00           C
ATOM   1830  NH1 ARG A 243      29.390  23.030  92.000  1.00  0.00           N
ATOM   1831  NH2 ARG A 243      30.630  25.030  91.870  1.00  0.00           N
ATOM   1832  C   ARG A 243      28.030  23.210  97.700  1.00  0.00           C
ATOM   1833  O   ARG A 243      27.770  22.010  97.680  1.00  0.00           O
ATOM   1834  N   PHE A 244      28.960  23.670  98.550  1.00  0.00           N
ATOM   1835  CA  PHE A 244      29.740  22.760  99.320  1.00  0.00           C
ATOM   1836  CB  PHE A 244      31.070  22.410  98.630  1.00  0.00           C
ATOM   1837  CG  PHE A 244      30.800  21.590  97.410  1.00  0.00           C
ATOM   1838  CD1 PHE A 244      30.470  20.270  97.560  1.00  0.00           C
ATOM   1839  CE1 PHE A 244      30.210  19.490  96.460  1.00  0.00           C
ATOM   1840  CZ  PHE A 244      30.190  20.060  95.210  1.00  0.00           C
ATOM   1841  CD2 PHE A 244      30.830  22.150  96.160  1.00  0.00           C
ATOM   1842  CE2 PHE A 244      30.490  21.400  95.060  1.00  0.00           C
ATOM   1843  C   PHE A 244      30.040  23.340 100.660  1.00  0.00           C
ATOM   1844  O   PHE A 244      30.180  24.560 100.800  1.00  0.00           O
ATOM   1845  N   ASP A 245      30.190  22.520 101.710  1.00  0.00           N
ATOM   1846  CA  ASP A 245      30.500  22.770 103.090  1.00  0.00           C
ATOM   1847  CB  ASP A 245      30.580  21.500 103.950  1.00  0.00           C
ATOM   1848  CG  ASP A 245      29.240  20.780 103.880  1.00  0.00           C
ATOM   1849  OD1 ASP A 245      29.290  19.520 103.760  1.00  0.00           O
ATOM   1850  OD2 ASP A 245      28.190  21.430 104.110  1.00  0.00           O
ATOM   1851  C   ASP A 245      31.840  23.430 103.100  1.00  0.00           C
ATOM   1852  O   ASP A 245      32.750  23.020 102.380  1.00  0.00           O
ATOM   1853  N   GLY A 246      32.060  24.430 103.970  1.00  0.00           N
ATOM   1854  CA  GLY A 246      33.360  25.040 104.050  1.00  0.00           C
ATOM   1855  C   GLY A 246      33.480  25.720 105.370  1.00  0.00           C
ATOM   1856  O   GLY A 246      32.540  25.870 106.140  1.00  0.00           O
ATOM   1857  N   ALA A 247      34.720  26.180 105.640  1.00  0.00           N
ATOM   1858  CA  ALA A 247      35.020  26.820 106.880  1.00  0.00           C
ATOM   1859  CB  ALA A 247      36.520  26.540 107.120  1.00  0.00           C
ATOM   1860  C   ALA A 247      34.740  28.280 106.850  1.00  0.00           C
ATOM   1861  O   ALA A 247      34.430  28.930 107.850  1.00  0.00           O
ATOM   1862  N   LEU A 248      34.800  28.830 105.630  1.00  0.00           N
ATOM   1863  CA  LEU A 248      34.380  30.180 105.430  1.00  0.00           C
ATOM   1864  CB  LEU A 248      35.530  31.200 105.470  1.00  0.00           C
ATOM   1865  CG  LEU A 248      36.310  31.290 106.790  1.00  0.00           C
ATOM   1866  CD1 LEU A 248      37.520  30.330 106.790  1.00  0.00           C
ATOM   1867  CD2 LEU A 248      36.840  32.720 107.000  1.00  0.00           C
ATOM   1868  C   LEU A 248      33.770  30.180 104.070  1.00  0.00           C
ATOM   1869  O   LEU A 248      34.440  29.870 103.080  1.00  0.00           O
ATOM   1870  N   ASN A 249      32.480  30.520 103.930  1.00  0.00           N
ATOM   1871  CA  ASN A 249      31.770  30.450 102.690  1.00  0.00           C
ATOM   1872  CB  ASN A 249      30.420  29.720 102.850  1.00  0.00           C
ATOM   1873  CG  ASN A 249      30.650  28.310 103.370  1.00  0.00           C
ATOM   1874  OD1 ASN A 249      31.400  27.530 102.800  1.00  0.00           O
ATOM   1875  ND2 ASN A 249      30.040  27.970 104.540  1.00  0.00           N
ATOM   1876  C   ASN A 249      31.480  31.870 102.330  1.00  0.00           C
ATOM   1877  O   ASN A 249      31.160  32.700 103.180  1.00  0.00           O
ATOM   1878  N   VAL A 250      31.530  32.180 101.020  1.00  0.00           N
ATOM   1879  CA  VAL A 250      31.340  33.510 100.540  1.00  0.00           C
ATOM   1880  CB  VAL A 250      32.640  33.930  99.930  1.00  0.00           C
ATOM   1881  CG1 VAL A 250      32.570  35.410  99.510  1.00  0.00           C
ATOM   1882  CG2 VAL A 250      33.800  33.790 100.930  1.00  0.00           C
ATOM   1883  C   VAL A 250      30.270  33.560  99.510  1.00  0.00           C
ATOM   1884  O   VAL A 250      30.190  32.790  98.550  1.00  0.00           O
ATOM   1885  N   ASP A 251      29.340  34.510  99.750  1.00  0.00           N
ATOM   1886  CA  ASP A 251      28.180  34.740  98.950  1.00  0.00           C
ATOM   1887  CB  ASP A 251      27.090  35.170  99.950  1.00  0.00           C
ATOM   1888  CG  ASP A 251      25.730  35.230  99.270  1.00  0.00           C
ATOM   1889  OD1 ASP A 251      25.410  34.380  98.400  1.00  0.00           O
ATOM   1890  OD2 ASP A 251      24.960  36.160  99.610  1.00  0.00           O
ATOM   1891  C   ASP A 251      28.440  35.820  97.960  1.00  0.00           C
ATOM   1892  O   ASP A 251      29.480  36.480  97.980  1.00  0.00           O
ATOM   1893  N   LEU A 252      27.580  35.970  96.940  1.00  0.00           N
ATOM   1894  CA  LEU A 252      27.840  36.770  95.780  1.00  0.00           C
ATOM   1895  CB  LEU A 252      26.820  36.500  94.670  1.00  0.00           C
ATOM   1896  CG  LEU A 252      26.530  35.000  94.450  1.00  0.00           C
ATOM   1897  CD1 LEU A 252      25.570  34.820  93.270  1.00  0.00           C
ATOM   1898  CD2 LEU A 252      27.780  34.140  94.250  1.00  0.00           C
ATOM   1899  C   LEU A 252      27.980  38.210  96.110  1.00  0.00           C
ATOM   1900  O   LEU A 252      28.850  38.920  95.610  1.00  0.00           O
ATOM   1901  N   THR A 253      27.160  38.670  97.070  1.00  0.00           N
ATOM   1902  CA  THR A 253      27.190  39.980  97.660  1.00  0.00           C
ATOM   1903  CB  THR A 253      26.080  40.160  98.640  1.00  0.00           C
ATOM   1904  OG1 THR A 253      25.920  41.490  99.110  1.00  0.00           O
ATOM   1905  CG2 THR A 253      26.220  39.280  99.900  1.00  0.00           C
ATOM   1906  C   THR A 253      28.490  40.350  98.290  1.00  0.00           C
ATOM   1907  O   THR A 253      28.910  41.500  98.270  1.00  0.00           O
ATOM   1908  N   GLU A 254      29.210  39.380  98.890  1.00  0.00           N
ATOM   1909  CA  GLU A 254      30.380  39.650  99.660  1.00  0.00           C
ATOM   1910  CB  GLU A 254      30.760  38.440 100.520  1.00  0.00           C
ATOM   1911  CG  GLU A 254      29.850  38.110 101.700  1.00  0.00           C
ATOM   1912  CD  GLU A 254      30.190  36.770 102.350  1.00  0.00           C
ATOM   1913  OE1 GLU A 254      31.280  36.590 102.950  1.00  0.00           O
ATOM   1914  OE2 GLU A 254      29.280  35.910 102.370  1.00  0.00           O
ATOM   1915  C   GLU A 254      31.580  40.000  98.830  1.00  0.00           C
ATOM   1916  O   GLU A 254      32.520  40.630  99.300  1.00  0.00           O
ATOM   1917  N   PHE A 255      31.560  39.620  97.540  1.00  0.00           N
ATOM   1918  CA  PHE A 255      32.530  40.050  96.580  1.00  0.00           C
ATOM   1919  CB  PHE A 255      32.420  39.310  95.240  1.00  0.00           C
ATOM   1920  CG  PHE A 255      32.720  37.870  95.500  1.00  0.00           C
ATOM   1921  CD1 PHE A 255      33.960  37.400  95.850  1.00  0.00           C
ATOM   1922  CE1 PHE A 255      34.190  36.070  96.110  1.00  0.00           C
ATOM   1923  CZ  PHE A 255      33.160  35.160  95.990  1.00  0.00           C
ATOM   1924  CD2 PHE A 255      31.700  36.960  95.360  1.00  0.00           C
ATOM   1925  CE2 PHE A 255      31.930  35.620  95.580  1.00  0.00           C
ATOM   1926  C   PHE A 255      32.310  41.490  96.270  1.00  0.00           C
ATOM   1927  O   PHE A 255      33.260  42.270  96.160  1.00  0.00           O
ATOM   1928  N   GLN A 256      31.050  41.960  96.190  1.00  0.00           N
ATOM   1929  CA  GLN A 256      30.710  43.330  95.970  1.00  0.00           C
ATOM   1930  CB  GLN A 256      29.200  43.470  95.710  1.00  0.00           C
ATOM   1931  CG  GLN A 256      28.670  42.500  94.640  1.00  0.00           C
ATOM   1932  CD  GLN A 256      27.180  42.750  94.440  1.00  0.00           C
ATOM   1933  OE1 GLN A 256      26.320  41.910  94.710  1.00  0.00           O
ATOM   1934  NE2 GLN A 256      26.820  43.970  93.940  1.00  0.00           N
ATOM   1935  C   GLN A 256      31.160  44.190  97.100  1.00  0.00           C
ATOM   1936  O   GLN A 256      31.850  45.200  96.900  1.00  0.00           O
ATOM   1937  N   THR A 257      30.850  43.840  98.360  1.00  0.00           N
ATOM   1938  CA  THR A 257      31.250  44.570  99.530  1.00  0.00           C
ATOM   1939  CB  THR A 257      30.650  44.150 100.830  1.00  0.00           C
ATOM   1940  OG1 THR A 257      30.910  42.790 101.170  1.00  0.00           O
ATOM   1941  CG2 THR A 257      29.130  44.310 100.660  1.00  0.00           C
ATOM   1942  C   THR A 257      32.710  44.630  99.790  1.00  0.00           C
ATOM   1943  O   THR A 257      33.220  45.650 100.240  1.00  0.00           O
ATOM   1944  N   ASN A 258      33.510  43.580  99.510  1.00  0.00           N
ATOM   1945  CA  ASN A 258      34.910  43.620  99.790  1.00  0.00           C
ATOM   1946  CB  ASN A 258      35.460  42.200 100.040  1.00  0.00           C
ATOM   1947  CG  ASN A 258      35.070  41.850 101.470  1.00  0.00           C
ATOM   1948  OD1 ASN A 258      35.820  42.110 102.400  1.00  0.00           O
ATOM   1949  ND2 ASN A 258      33.840  41.310 101.700  1.00  0.00           N
ATOM   1950  C   ASN A 258      35.710  44.270  98.710  1.00  0.00           C
ATOM   1951  O   ASN A 258      36.810  44.750  98.960  1.00  0.00           O
ATOM   1952  N   LEU A 259      35.260  44.260  97.440  1.00  0.00           N
ATOM   1953  CA  LEU A 259      36.060  44.620  96.300  1.00  0.00           C
ATOM   1954  CB  LEU A 259      36.010  43.580  95.160  1.00  0.00           C
ATOM   1955  CG  LEU A 259      36.490  42.180  95.570  1.00  0.00           C
ATOM   1956  CD1 LEU A 259      36.440  41.210  94.380  1.00  0.00           C
ATOM   1957  CD2 LEU A 259      37.880  42.090  96.220  1.00  0.00           C
ATOM   1958  C   LEU A 259      35.790  45.960  95.730  1.00  0.00           C
ATOM   1959  O   LEU A 259      36.590  46.380  94.900  1.00  0.00           O
ATOM   1960  N   VAL A 260      34.650  46.610  96.050  1.00  0.00           N
ATOM   1961  CA  VAL A 260      34.210  47.780  95.350  1.00  0.00           C
ATOM   1962  CB  VAL A 260      32.800  47.630  94.860  1.00  0.00           C
ATOM   1963  CG1 VAL A 260      32.450  48.920  94.100  1.00  0.00           C
ATOM   1964  CG2 VAL A 260      32.730  46.390  93.950  1.00  0.00           C
ATOM   1965  C   VAL A 260      34.330  48.980  96.230  1.00  0.00           C
ATOM   1966  O   VAL A 260      33.410  49.190  97.020  1.00  0.00           O
ATOM   1967  N   PRO A 261      35.360  49.770  96.210  1.00  0.00           N
ATOM   1968  CD  PRO A 261      36.480  49.690  95.290  1.00  0.00           C
ATOM   1969  CA  PRO A 261      35.520  50.830  97.160  1.00  0.00           C
ATOM   1970  CB  PRO A 261      37.000  51.210  97.060  1.00  0.00           C
ATOM   1971  CG  PRO A 261      37.350  50.920  95.600  1.00  0.00           C
ATOM   1972  C   PRO A 261      34.660  52.000  96.840  1.00  0.00           C
ATOM   1973  O   PRO A 261      34.220  52.680  97.770  1.00  0.00           O
ATOM   1974  N   TYR A 262      34.410  52.310  95.560  1.00  0.00           N
ATOM   1975  CA  TYR A 262      33.560  53.370  95.110  1.00  0.00           C
ATOM   1976  CB  TYR A 262      34.380  54.490  94.440  1.00  0.00           C
ATOM   1977  CG  TYR A 262      35.320  55.040  95.450  1.00  0.00           C
ATOM   1978  CD1 TYR A 262      36.670  54.870  95.250  1.00  0.00           C
ATOM   1979  CE1 TYR A 262      37.570  55.350  96.180  1.00  0.00           C
ATOM   1980  CZ  TYR A 262      37.130  56.020  97.300  1.00  0.00           C
ATOM   1981  OH  TYR A 262      38.120  56.520  98.170  1.00  0.00           O
ATOM   1982  CD2 TYR A 262      34.890  55.760  96.540  1.00  0.00           C
ATOM   1983  CE2 TYR A 262      35.790  56.260  97.450  1.00  0.00           C
ATOM   1984  C   TYR A 262      32.780  52.700  94.030  1.00  0.00           C
ATOM   1985  O   TYR A 262      33.310  51.780  93.410  1.00  0.00           O
ATOM   1986  N   PRO A 263      31.550  53.040  93.750  1.00  0.00           N
ATOM   1987  CD  PRO A 263      30.880  54.180  94.340  1.00  0.00           C
ATOM   1988  CA  PRO A 263      30.670  52.160  93.040  1.00  0.00           C
ATOM   1989  CB  PRO A 263      29.290  52.800  93.120  1.00  0.00           C
ATOM   1990  CG  PRO A 263      29.510  54.230  93.640  1.00  0.00           C
ATOM   1991  C   PRO A 263      31.080  51.780  91.660  1.00  0.00           C
ATOM   1992  O   PRO A 263      30.770  50.630  91.330  1.00  0.00           O
ATOM   1993  N   ARG A 264      31.700  52.620  90.820  1.00  0.00           N
ATOM   1994  CA  ARG A 264      31.940  52.230  89.460  1.00  0.00           C
ATOM   1995  CB  ARG A 264      31.990  53.440  88.510  1.00  0.00           C
ATOM   1996  CG  ARG A 264      30.820  54.420  88.620  1.00  0.00           C
ATOM   1997  CD  ARG A 264      30.680  55.350  87.420  1.00  0.00           C
ATOM   1998  NE  ARG A 264      31.840  56.290  87.330  1.00  0.00           N
ATOM   1999  CZ  ARG A 264      31.830  57.380  86.500  1.00  0.00           C
ATOM   2000  NH1 ARG A 264      30.750  57.650  85.720  1.00  0.00           N
ATOM   2001  NH2 ARG A 264      32.950  58.150  86.380  1.00  0.00           N
ATOM   2002  C   ARG A 264      33.170  51.430  89.220  1.00  0.00           C
ATOM   2003  O   ARG A 264      33.330  50.830  88.150  1.00  0.00           O
ATOM   2004  N   ILE A 265      34.050  51.290  90.230  1.00  0.00           N
ATOM   2005  CA  ILE A 265      35.330  50.670  90.280  1.00  0.00           C
ATOM   2006  CB  ILE A 265      36.170  51.310  91.350  1.00  0.00           C
ATOM   2007  CG2 ILE A 265      37.650  50.930  91.200  1.00  0.00           C
ATOM   2008  CG1 ILE A 265      35.990  52.830  91.380  1.00  0.00           C
ATOM   2009  CD  ILE A 265      36.270  53.570  90.070  1.00  0.00           C
ATOM   2010  C   ILE A 265      35.220  49.190  90.430  1.00  0.00           C
ATOM   2011  O   ILE A 265      35.860  48.500  91.220  1.00  0.00           O
ATOM   2012  N   HIS A 266      34.340  48.600  89.600  1.00  0.00           N
ATOM   2013  CA  HIS A 266      33.910  47.240  89.710  1.00  0.00           C
ATOM   2014  CB  HIS A 266      32.370  47.150  89.780  1.00  0.00           C
ATOM   2015  CD2 HIS A 266      31.850  47.530  87.240  1.00  0.00           C
ATOM   2016  CG  HIS A 266      31.570  47.540  88.570  1.00  0.00           C
ATOM   2017  NE2 HIS A 266      30.690  47.890  86.600  1.00  0.00           N
ATOM   2018  ND1 HIS A 266      30.260  47.920  88.700  1.00  0.00           N
ATOM   2019  CE1 HIS A 266      29.740  48.120  87.500  1.00  0.00           C
ATOM   2020  C   HIS A 266      34.490  46.310  88.700  1.00  0.00           C
ATOM   2021  O   HIS A 266      33.740  45.530  88.120  1.00  0.00           O
ATOM   2022  N   PHE A 267      35.810  46.320  88.450  1.00  0.00           N
ATOM   2023  CA  PHE A 267      36.450  45.500  87.470  1.00  0.00           C
ATOM   2024  CB  PHE A 267      36.990  46.410  86.360  1.00  0.00           C
ATOM   2025  CG  PHE A 267      35.840  47.110  85.720  1.00  0.00           C
ATOM   2026  CD1 PHE A 267      35.460  48.370  86.090  1.00  0.00           C
ATOM   2027  CE1 PHE A 267      34.420  48.990  85.430  1.00  0.00           C
ATOM   2028  CZ  PHE A 267      33.740  48.340  84.420  1.00  0.00           C
ATOM   2029  CD2 PHE A 267      35.230  46.490  84.660  1.00  0.00           C
ATOM   2030  CE2 PHE A 267      34.160  47.090  84.030  1.00  0.00           C
ATOM   2031  C   PHE A 267      37.560  44.650  88.000  1.00  0.00           C
ATOM   2032  O   PHE A 267      38.710  45.020  87.760  1.00  0.00           O
ATOM   2033  N   PRO A 268      37.420  43.610  88.760  1.00  0.00           N
ATOM   2034  CD  PRO A 268      36.170  43.190  89.390  1.00  0.00           C
ATOM   2035  CA  PRO A 268      38.540  42.820  89.170  1.00  0.00           C
ATOM   2036  CB  PRO A 268      37.990  41.940  90.300  1.00  0.00           C
ATOM   2037  CG  PRO A 268      36.630  42.530  90.700  1.00  0.00           C
ATOM   2038  C   PRO A 268      39.170  41.980  88.110  1.00  0.00           C
ATOM   2039  O   PRO A 268      38.550  41.780  87.070  1.00  0.00           O
ATOM   2040  N   LEU A 269      40.360  41.420  88.380  1.00  0.00           N
ATOM   2041  CA  LEU A 269      41.020  40.480  87.530  1.00  0.00           C
ATOM   2042  CB  LEU A 269      42.490  40.890  87.300  1.00  0.00           C
ATOM   2043  CG  LEU A 269      42.720  42.000  86.260  1.00  0.00           C
ATOM   2044  CD1 LEU A 269      42.150  43.380  86.630  1.00  0.00           C
ATOM   2045  CD2 LEU A 269      44.210  42.140  85.940  1.00  0.00           C
ATOM   2046  C   LEU A 269      41.000  39.190  88.290  1.00  0.00           C
ATOM   2047  O   LEU A 269      40.850  39.200  89.510  1.00  0.00           O
ATOM   2048  N   ALA A 270      41.170  38.090  87.540  1.00  0.00           N
ATOM   2049  CA  ALA A 270      41.210  36.800  88.160  1.00  0.00           C
ATOM   2050  CB  ALA A 270      39.850  36.100  87.980  1.00  0.00           C
ATOM   2051  C   ALA A 270      42.340  35.940  87.710  1.00  0.00           C
ATOM   2052  O   ALA A 270      42.800  35.970  86.570  1.00  0.00           O
ATOM   2053  N   THR A 271      42.780  34.990  88.550  1.00  0.00           N
ATOM   2054  CA  THR A 271      43.740  33.990  88.190  1.00  0.00           C
ATOM   2055  CB  THR A 271      45.160  34.440  88.330  1.00  0.00           C
ATOM   2056  OG1 THR A 271      46.080  33.510  87.780  1.00  0.00           O
ATOM   2057  CG2 THR A 271      45.500  34.750  89.800  1.00  0.00           C
ATOM   2058  C   THR A 271      43.430  32.820  89.050  1.00  0.00           C
ATOM   2059  O   THR A 271      42.480  32.800  89.830  1.00  0.00           O
ATOM   2060  N   TYR A 272      44.170  31.710  88.830  1.00  0.00           N
ATOM   2061  CA  TYR A 272      43.930  30.380  89.280  1.00  0.00           C
ATOM   2062  CB  TYR A 272      43.020  29.670  88.260  1.00  0.00           C
ATOM   2063  CG  TYR A 272      42.550  28.340  88.750  1.00  0.00           C
ATOM   2064  CD1 TYR A 272      41.570  28.220  89.710  1.00  0.00           C
ATOM   2065  CE1 TYR A 272      41.240  27.010  90.280  1.00  0.00           C
ATOM   2066  CZ  TYR A 272      41.840  25.880  89.780  1.00  0.00           C
ATOM   2067  OH  TYR A 272      41.450  24.630  90.320  1.00  0.00           O
ATOM   2068  CD2 TYR A 272      43.150  27.190  88.300  1.00  0.00           C
ATOM   2069  CE2 TYR A 272      42.790  25.950  88.790  1.00  0.00           C
ATOM   2070  C   TYR A 272      45.270  29.740  89.380  1.00  0.00           C
ATOM   2071  O   TYR A 272      46.160  30.100  88.620  1.00  0.00           O
ATOM   2072  N   ALA A 273      45.440  28.890  90.410  1.00  0.00           N
ATOM   2073  CA  ALA A 273      46.600  28.070  90.570  1.00  0.00           C
ATOM   2074  CB  ALA A 273      47.610  28.850  91.420  1.00  0.00           C
ATOM   2075  C   ALA A 273      46.210  26.860  91.340  1.00  0.00           C
ATOM   2076  O   ALA A 273      45.310  26.920  92.170  1.00  0.00           O
ATOM   2077  N   PRO A 274      46.800  25.730  91.110  1.00  0.00           N
ATOM   2078  CD  PRO A 274      46.520  24.580  91.960  1.00  0.00           C
ATOM   2079  CA  PRO A 274      47.870  25.420  90.200  1.00  0.00           C
ATOM   2080  CB  PRO A 274      48.610  24.260  90.850  1.00  0.00           C
ATOM   2081  CG  PRO A 274      47.490  23.460  91.530  1.00  0.00           C
ATOM   2082  C   PRO A 274      47.360  25.050  88.840  1.00  0.00           C
ATOM   2083  O   PRO A 274      46.260  24.500  88.760  1.00  0.00           O
ATOM   2084  N   VAL A 275      48.090  25.400  87.760  1.00  0.00           N
ATOM   2085  CA  VAL A 275      47.670  25.190  86.410  1.00  0.00           C
ATOM   2086  CB  VAL A 275      47.500  26.520  85.740  1.00  0.00           C
ATOM   2087  CG1 VAL A 275      46.170  27.120  86.230  1.00  0.00           C
ATOM   2088  CG2 VAL A 275      48.720  27.450  85.890  1.00  0.00           C
ATOM   2089  C   VAL A 275      48.630  24.330  85.670  1.00  0.00           C
ATOM   2090  O   VAL A 275      48.880  24.520  84.480  1.00  0.00           O
ATOM   2091  N   ILE A 276      49.280  23.360  86.330  1.00  0.00           N
ATOM   2092  CA  ILE A 276      50.340  22.560  85.790  1.00  0.00           C
ATOM   2093  CB  ILE A 276      51.370  22.250  86.830  1.00  0.00           C
ATOM   2094  CG2 ILE A 276      52.220  23.510  87.040  1.00  0.00           C
ATOM   2095  CG1 ILE A 276      50.890  21.780  88.220  1.00  0.00           C
ATOM   2096  CD  ILE A 276      49.810  20.700  88.190  1.00  0.00           C
ATOM   2097  C   ILE A 276      49.890  21.340  85.060  1.00  0.00           C
ATOM   2098  O   ILE A 276      48.750  20.920  85.240  1.00  0.00           O
ATOM   2099  N   SER A 277      50.770  20.740  84.240  1.00  0.00           N
ATOM   2100  CA  SER A 277      50.510  19.460  83.670  1.00  0.00           C
ATOM   2101  CB  SER A 277      51.390  19.180  82.440  1.00  0.00           C
ATOM   2102  OG  SER A 277      52.760  19.000  82.800  1.00  0.00           O
ATOM   2103  C   SER A 277      50.680  18.340  84.640  1.00  0.00           C
ATOM   2104  O   SER A 277      51.370  18.440  85.660  1.00  0.00           O
ATOM   2105  N   ALA A 278      50.050  17.190  84.350  1.00  0.00           N
ATOM   2106  CA  ALA A 278      50.200  15.970  85.070  1.00  0.00           C
ATOM   2107  CB  ALA A 278      49.230  14.910  84.510  1.00  0.00           C
ATOM   2108  C   ALA A 278      51.610  15.480  85.150  1.00  0.00           C
ATOM   2109  O   ALA A 278      52.010  14.920  86.170  1.00  0.00           O
ATOM   2110  N   GLU A 279      52.450  15.670  84.120  1.00  0.00           N
ATOM   2111  CA  GLU A 279      53.830  15.300  84.180  1.00  0.00           C
ATOM   2112  CB  GLU A 279      54.430  15.420  82.770  1.00  0.00           C
ATOM   2113  CG  GLU A 279      55.940  15.160  82.680  1.00  0.00           C
ATOM   2114  CD  GLU A 279      56.460  15.610  81.320  1.00  0.00           C
ATOM   2115  OE1 GLU A 279      56.740  16.830  81.160  1.00  0.00           O
ATOM   2116  OE2 GLU A 279      56.600  14.780  80.380  1.00  0.00           O
ATOM   2117  C   GLU A 279      54.640  16.180  85.070  1.00  0.00           C
ATOM   2118  O   GLU A 279      55.540  15.720  85.780  1.00  0.00           O
ATOM   2119  N   LYS A 280      54.370  17.490  85.100  1.00  0.00           N
ATOM   2120  CA  LYS A 280      55.170  18.440  85.800  1.00  0.00           C
ATOM   2121  CB  LYS A 280      54.890  19.810  85.170  1.00  0.00           C
ATOM   2122  CG  LYS A 280      55.860  20.930  85.540  1.00  0.00           C
ATOM   2123  CD  LYS A 280      55.660  22.240  84.790  1.00  0.00           C
ATOM   2124  CE  LYS A 280      55.940  22.180  83.280  1.00  0.00           C
ATOM   2125  NZ  LYS A 280      55.670  23.490  82.660  1.00  0.00           N
ATOM   2126  C   LYS A 280      54.950  18.450  87.280  1.00  0.00           C
ATOM   2127  O   LYS A 280      55.830  18.810  88.060  1.00  0.00           O
ATOM   2128  N   ALA A 281      53.790  17.940  87.710  1.00  0.00           N
ATOM   2129  CA  ALA A 281      53.330  17.910  89.060  1.00  0.00           C
ATOM   2130  CB  ALA A 281      51.820  17.590  89.040  1.00  0.00           C
ATOM   2131  C   ALA A 281      54.010  16.910  89.940  1.00  0.00           C
ATOM   2132  O   ALA A 281      54.040  17.040  91.160  1.00  0.00           O
ATOM   2133  N   TYR A 282      54.590  15.850  89.360  1.00  0.00           N
ATOM   2134  CA  TYR A 282      55.210  14.850  90.180  1.00  0.00           C
ATOM   2135  CB  TYR A 282      55.640  13.630  89.360  1.00  0.00           C
ATOM   2136  CG  TYR A 282      54.400  12.920  88.940  1.00  0.00           C
ATOM   2137  CD1 TYR A 282      53.600  12.280  89.860  1.00  0.00           C
ATOM   2138  CE1 TYR A 282      52.430  11.660  89.500  1.00  0.00           C
ATOM   2139  CZ  TYR A 282      52.080  11.670  88.180  1.00  0.00           C
ATOM   2140  OH  TYR A 282      50.840  11.130  87.780  1.00  0.00           O
ATOM   2141  CD2 TYR A 282      54.040  12.910  87.610  1.00  0.00           C
ATOM   2142  CE2 TYR A 282      52.870  12.290  87.240  1.00  0.00           C
ATOM   2143  C   TYR A 282      56.390  15.290  90.980  1.00  0.00           C
ATOM   2144  O   TYR A 282      56.570  14.890  92.130  1.00  0.00           O
ATOM   2145  N   HIS A 283      57.160  16.240  90.420  1.00  0.00           N
ATOM   2146  CA  HIS A 283      58.290  16.860  91.050  1.00  0.00           C
ATOM   2147  CB  HIS A 283      59.180  17.550  90.010  1.00  0.00           C
ATOM   2148  ND1 HIS A 283      60.390  15.610  89.080  1.00  0.00           N
ATOM   2149  CG  HIS A 283      59.530  16.660  88.850  1.00  0.00           C
ATOM   2150  CE1 HIS A 283      60.530  14.980  87.930  1.00  0.00           C
ATOM   2151  NE2 HIS A 283      59.780  15.580  86.970  1.00  0.00           N
ATOM   2152  CD2 HIS A 283      59.120  16.640  87.560  1.00  0.00           C
ATOM   2153  C   HIS A 283      57.890  17.860  92.080  1.00  0.00           C
ATOM   2154  O   HIS A 283      58.730  18.180  92.910  1.00  0.00           O
ATOM   2155  N   GLU A 284      56.630  18.330  92.120  1.00  0.00           N
ATOM   2156  CA  GLU A 284      56.220  19.420  92.950  1.00  0.00           C
ATOM   2157  CB  GLU A 284      55.320  20.430  92.220  1.00  0.00           C
ATOM   2158  CG  GLU A 284      55.950  21.010  90.950  1.00  0.00           C
ATOM   2159  CD  GLU A 284      57.270  21.680  91.300  1.00  0.00           C
ATOM   2160  OE1 GLU A 284      57.320  22.530  92.220  1.00  0.00           O
ATOM   2161  OE2 GLU A 284      58.280  21.400  90.590  1.00  0.00           O
ATOM   2162  C   GLU A 284      55.510  18.860  94.140  1.00  0.00           C
ATOM   2163  O   GLU A 284      54.850  17.820  94.110  1.00  0.00           O
ATOM   2164  N   GLN A 285      55.660  19.500  95.310  1.00  0.00           N
ATOM   2165  CA  GLN A 285      54.970  19.130  96.510  1.00  0.00           C
ATOM   2166  CB  GLN A 285      55.900  19.390  97.710  1.00  0.00           C
ATOM   2167  CG  GLN A 285      56.290  20.860  97.920  1.00  0.00           C
ATOM   2168  CD  GLN A 285      57.070  21.060  99.210  1.00  0.00           C
ATOM   2169  OE1 GLN A 285      58.300  20.950  99.220  1.00  0.00           O
ATOM   2170  NE2 GLN A 285      56.340  21.240 100.340  1.00  0.00           N
ATOM   2171  C   GLN A 285      53.690  19.880  96.640  1.00  0.00           C
ATOM   2172  O   GLN A 285      52.750  19.380  97.250  1.00  0.00           O
ATOM   2173  N   LEU A 286      53.590  21.090  96.050  1.00  0.00           N
ATOM   2174  CA  LEU A 286      52.440  21.930  96.140  1.00  0.00           C
ATOM   2175  CB  LEU A 286      51.220  21.450  95.330  1.00  0.00           C
ATOM   2176  CG  LEU A 286      51.520  21.180  93.850  1.00  0.00           C
ATOM   2177  CD1 LEU A 286      50.220  20.710  93.170  1.00  0.00           C
ATOM   2178  CD2 LEU A 286      52.070  22.430  93.130  1.00  0.00           C
ATOM   2179  C   LEU A 286      52.020  22.390  97.500  1.00  0.00           C
ATOM   2180  O   LEU A 286      50.960  22.050  98.020  1.00  0.00           O
ATOM   2181  N   SER A 287      52.880  23.230  98.100  1.00  0.00           N
ATOM   2182  CA  SER A 287      52.620  23.910  99.330  1.00  0.00           C
ATOM   2183  CB  SER A 287      53.900  24.400 100.040  1.00  0.00           C
ATOM   2184  OG  SER A 287      54.460  25.490  99.320  1.00  0.00           O
ATOM   2185  C   SER A 287      51.580  24.980  99.240  1.00  0.00           C
ATOM   2186  O   SER A 287      51.190  25.410  98.160  1.00  0.00           O
ATOM   2187  N   VAL A 288      51.070  25.460 100.380  1.00  0.00           N
ATOM   2188  CA  VAL A 288      50.100  26.510 100.370  1.00  0.00           C
ATOM   2189  CB  VAL A 288      49.420  26.650 101.700  1.00  0.00           C
ATOM   2190  CG1 VAL A 288      48.430  27.830 101.700  1.00  0.00           C
ATOM   2191  CG2 VAL A 288      48.700  25.320 101.940  1.00  0.00           C
ATOM   2192  C   VAL A 288      50.760  27.790  99.980  1.00  0.00           C
ATOM   2193  O   VAL A 288      50.220  28.540  99.170  1.00  0.00           O
ATOM   2194  N   ALA A 289      51.940  28.080 100.540  1.00  0.00           N
ATOM   2195  CA  ALA A 289      52.650  29.290 100.270  1.00  0.00           C
ATOM   2196  CB  ALA A 289      53.890  29.290 101.180  1.00  0.00           C
ATOM   2197  C   ALA A 289      53.060  29.480  98.850  1.00  0.00           C
ATOM   2198  O   ALA A 289      53.030  30.590  98.320  1.00  0.00           O
ATOM   2199  N   GLU A 290      53.530  28.410  98.190  1.00  0.00           N
ATOM   2200  CA  GLU A 290      54.030  28.470  96.850  1.00  0.00           C
ATOM   2201  CB  GLU A 290      54.830  27.210  96.520  1.00  0.00           C
ATOM   2202  CG  GLU A 290      54.010  25.960  96.180  1.00  0.00           C
ATOM   2203  CD  GLU A 290      54.900  24.730  96.030  1.00  0.00           C
ATOM   2204  OE1 GLU A 290      55.260  24.160  97.090  1.00  0.00           O
ATOM   2205  OE2 GLU A 290      55.280  24.360  94.890  1.00  0.00           O
ATOM   2206  C   GLU A 290      53.000  28.680  95.790  1.00  0.00           C
ATOM   2207  O   GLU A 290      53.270  29.390  94.820  1.00  0.00           O
ATOM   2208  N   ILE A 291      51.750  28.230  95.990  1.00  0.00           N
ATOM   2209  CA  ILE A 291      50.670  28.540  95.110  1.00  0.00           C
ATOM   2210  CB  ILE A 291      49.630  27.460  95.030  1.00  0.00           C
ATOM   2211  CG2 ILE A 291      50.350  26.130  94.720  1.00  0.00           C
ATOM   2212  CG1 ILE A 291      48.870  27.290  96.360  1.00  0.00           C
ATOM   2213  CD  ILE A 291      47.670  26.350  96.290  1.00  0.00           C
ATOM   2214  C   ILE A 291      50.130  29.900  95.370  1.00  0.00           C
ATOM   2215  O   ILE A 291      49.650  30.640  94.510  1.00  0.00           O
ATOM   2216  N   THR A 292      50.250  30.370  96.630  1.00  0.00           N
ATOM   2217  CA  THR A 292      49.810  31.670  97.030  1.00  0.00           C
ATOM   2218  CB  THR A 292      49.670  31.770  98.520  1.00  0.00           C
ATOM   2219  OG1 THR A 292      48.730  30.780  98.930  1.00  0.00           O
ATOM   2220  CG2 THR A 292      49.080  33.120  98.940  1.00  0.00           C
ATOM   2221  C   THR A 292      50.700  32.760  96.560  1.00  0.00           C
ATOM   2222  O   THR A 292      50.280  33.830  96.100  1.00  0.00           O
ATOM   2223  N   ASN A 293      52.020  32.530  96.520  1.00  0.00           N
ATOM   2224  CA  ASN A 293      52.930  33.450  95.920  1.00  0.00           C
ATOM   2225  CB  ASN A 293      54.410  33.080  96.060  1.00  0.00           C
ATOM   2226  CG  ASN A 293      54.760  32.960  97.530  1.00  0.00           C
ATOM   2227  OD1 ASN A 293      54.240  33.660  98.400  1.00  0.00           O
ATOM   2228  ND2 ASN A 293      55.770  32.080  97.790  1.00  0.00           N
ATOM   2229  C   ASN A 293      52.740  33.550  94.440  1.00  0.00           C
ATOM   2230  O   ASN A 293      52.830  34.610  93.820  1.00  0.00           O
ATOM   2231  N   ALA A 294      52.400  32.410  93.810  1.00  0.00           N
ATOM   2232  CA  ALA A 294      52.250  32.390  92.390  1.00  0.00           C
ATOM   2233  CB  ALA A 294      52.080  30.940  91.910  1.00  0.00           C
ATOM   2234  C   ALA A 294      51.060  33.130  91.870  1.00  0.00           C
ATOM   2235  O   ALA A 294      50.950  33.390  90.670  1.00  0.00           O
ATOM   2236  N   CYS A 295      50.090  33.480  92.720  1.00  0.00           N
ATOM   2237  CA  CYS A 295      48.950  34.220  92.250  1.00  0.00           C
ATOM   2238  CB  CYS A 295      47.870  34.210  93.350  1.00  0.00           C
ATOM   2239  SG  CYS A 295      47.220  32.550  93.700  1.00  0.00           S
ATOM   2240  C   CYS A 295      49.270  35.630  91.920  1.00  0.00           C
ATOM   2241  O   CYS A 295      48.600  36.280  91.120  1.00  0.00           O
ATOM   2242  N   PHE A 296      50.330  36.180  92.540  1.00  0.00           N
ATOM   2243  CA  PHE A 296      50.790  37.520  92.350  1.00  0.00           C
ATOM   2244  CB  PHE A 296      51.390  38.080  93.660  1.00  0.00           C
ATOM   2245  CG  PHE A 296      50.310  38.040  94.680  1.00  0.00           C
ATOM   2246  CD1 PHE A 296      49.260  38.930  94.550  1.00  0.00           C
ATOM   2247  CE1 PHE A 296      48.270  38.950  95.510  1.00  0.00           C
ATOM   2248  CZ  PHE A 296      48.250  38.080  96.560  1.00  0.00           C
ATOM   2249  CD2 PHE A 296      50.310  37.180  95.750  1.00  0.00           C
ATOM   2250  CE2 PHE A 296      49.300  37.200  96.680  1.00  0.00           C
ATOM   2251  C   PHE A 296      51.820  37.610  91.280  1.00  0.00           C
ATOM   2252  O   PHE A 296      52.410  38.670  91.070  1.00  0.00           O
ATOM   2253  N   GLU A 297      52.080  36.520  90.540  1.00  0.00           N
ATOM   2254  CA  GLU A 297      53.050  36.450  89.490  1.00  0.00           C
ATOM   2255  CB  GLU A 297      53.240  34.950  89.200  1.00  0.00           C
ATOM   2256  CG  GLU A 297      53.960  34.570  87.900  1.00  0.00           C
ATOM   2257  CD  GLU A 297      55.250  35.360  87.730  1.00  0.00           C
ATOM   2258  OE1 GLU A 297      55.350  36.130  86.730  1.00  0.00           O
ATOM   2259  OE2 GLU A 297      56.160  35.210  88.580  1.00  0.00           O
ATOM   2260  C   GLU A 297      52.570  37.210  88.300  1.00  0.00           C
ATOM   2261  O   GLU A 297      51.470  36.900  87.850  1.00  0.00           O
ATOM   2262  N   PRO A 298      53.240  38.160  87.710  1.00  0.00           N
ATOM   2263  CD  PRO A 298      54.370  38.820  88.340  1.00  0.00           C
ATOM   2264  CA  PRO A 298      52.870  38.820  86.490  1.00  0.00           C
ATOM   2265  CB  PRO A 298      54.040  39.740  86.180  1.00  0.00           C
ATOM   2266  CG  PRO A 298      54.670  40.100  87.540  1.00  0.00           C
ATOM   2267  C   PRO A 298      52.480  37.980  85.330  1.00  0.00           C
ATOM   2268  O   PRO A 298      51.560  38.360  84.600  1.00  0.00           O
ATOM   2269  N   ALA A 299      53.170  36.840  85.160  1.00  0.00           N
ATOM   2270  CA  ALA A 299      52.930  35.890  84.120  1.00  0.00           C
ATOM   2271  CB  ALA A 299      54.160  34.970  84.070  1.00  0.00           C
ATOM   2272  C   ALA A 299      51.630  35.160  84.180  1.00  0.00           C
ATOM   2273  O   ALA A 299      51.080  34.750  83.160  1.00  0.00           O
ATOM   2274  N   ASN A 300      51.070  34.970  85.390  1.00  0.00           N
ATOM   2275  CA  ASN A 300      49.880  34.210  85.610  1.00  0.00           C
ATOM   2276  CB  ASN A 300      49.870  33.480  86.970  1.00  0.00           C
ATOM   2277  CG  ASN A 300      50.810  32.280  86.980  1.00  0.00           C
ATOM   2278  OD1 ASN A 300      51.730  32.130  86.180  1.00  0.00           O
ATOM   2279  ND2 ASN A 300      50.570  31.430  88.010  1.00  0.00           N
ATOM   2280  C   ASN A 300      48.670  35.090  85.610  1.00  0.00           C
ATOM   2281  O   ASN A 300      47.560  34.620  85.820  1.00  0.00           O
ATOM   2282  N   GLN A 301      48.850  36.390  85.310  1.00  0.00           N
ATOM   2283  CA  GLN A 301      47.770  37.310  85.130  1.00  0.00           C
ATOM   2284  CB  GLN A 301      48.230  38.770  85.140  1.00  0.00           C
ATOM   2285  CG  GLN A 301      48.990  39.230  86.390  1.00  0.00           C
ATOM   2286  CD  GLN A 301      48.250  38.940  87.690  1.00  0.00           C
ATOM   2287  OE1 GLN A 301      47.170  39.500  87.910  1.00  0.00           O
ATOM   2288  NE2 GLN A 301      48.810  38.080  88.580  1.00  0.00           N
ATOM   2289  C   GLN A 301      47.140  36.980  83.820  1.00  0.00           C
ATOM   2290  O   GLN A 301      47.790  36.850  82.780  1.00  0.00           O
ATOM   2291  N   MET A 302      45.800  36.860  83.860  1.00  0.00           N
ATOM   2292  CA  MET A 302      45.100  36.400  82.700  1.00  0.00           C
ATOM   2293  CB  MET A 302      43.880  35.570  83.120  1.00  0.00           C
ATOM   2294  CG  MET A 302      44.260  34.330  83.950  1.00  0.00           C
ATOM   2295  SD  MET A 302      42.930  33.250  84.570  1.00  0.00           S
ATOM   2296  CE  MET A 302      42.330  32.530  83.010  1.00  0.00           C
ATOM   2297  C   MET A 302      44.600  37.520  81.860  1.00  0.00           C
ATOM   2298  O   MET A 302      43.880  37.310  80.880  1.00  0.00           O
ATOM   2299  N   VAL A 303      45.070  38.750  82.130  1.00  0.00           N
ATOM   2300  CA  VAL A 303      44.940  39.920  81.320  1.00  0.00           C
ATOM   2301  CB  VAL A 303      43.970  40.910  81.880  1.00  0.00           C
ATOM   2302  CG1 VAL A 303      44.040  42.270  81.170  1.00  0.00           C
ATOM   2303  CG2 VAL A 303      42.620  40.200  81.650  1.00  0.00           C
ATOM   2304  C   VAL A 303      46.320  40.480  81.290  1.00  0.00           C
ATOM   2305  O   VAL A 303      46.980  40.570  82.320  1.00  0.00           O
ATOM   2306  N   LYS A 304      46.810  40.890  80.110  1.00  0.00           N
ATOM   2307  CA  LYS A 304      48.170  41.310  79.930  1.00  0.00           C
ATOM   2308  CB  LYS A 304      48.610  41.170  78.460  1.00  0.00           C
ATOM   2309  CG  LYS A 304      48.630  39.720  77.970  1.00  0.00           C
ATOM   2310  CD  LYS A 304      49.420  39.510  76.680  1.00  0.00           C
ATOM   2311  CE  LYS A 304      50.900  39.900  76.730  1.00  0.00           C
ATOM   2312  NZ  LYS A 304      51.600  39.160  77.810  1.00  0.00           N
ATOM   2313  C   LYS A 304      48.450  42.660  80.490  1.00  0.00           C
ATOM   2314  O   LYS A 304      48.340  43.680  79.810  1.00  0.00           O
ATOM   2315  N   CYS A 305      48.820  42.690  81.780  1.00  0.00           N
ATOM   2316  CA  CYS A 305      49.250  43.900  82.410  1.00  0.00           C
ATOM   2317  CB  CYS A 305      48.140  44.830  82.920  1.00  0.00           C
ATOM   2318  SG  CYS A 305      46.980  44.100  84.120  1.00  0.00           S
ATOM   2319  C   CYS A 305      50.220  43.590  83.490  1.00  0.00           C
ATOM   2320  O   CYS A 305      50.230  42.480  84.030  1.00  0.00           O
ATOM   2321  N   ASP A 306      51.170  44.490  83.790  1.00  0.00           N
ATOM   2322  CA  ASP A 306      52.050  44.400  84.910  1.00  0.00           C
ATOM   2323  CB  ASP A 306      53.320  45.180  84.530  1.00  0.00           C
ATOM   2324  CG  ASP A 306      54.450  44.950  85.520  1.00  0.00           C
ATOM   2325  OD1 ASP A 306      55.490  45.640  85.380  1.00  0.00           O
ATOM   2326  OD2 ASP A 306      54.330  44.030  86.380  1.00  0.00           O
ATOM   2327  C   ASP A 306      51.380  44.880  86.150  1.00  0.00           C
ATOM   2328  O   ASP A 306      51.140  46.080  86.240  1.00  0.00           O
ATOM   2329  N   PRO A 307      51.020  44.130  87.160  1.00  0.00           N
ATOM   2330  CD  PRO A 307      51.270  42.700  87.190  1.00  0.00           C
ATOM   2331  CA  PRO A 307      50.450  44.650  88.370  1.00  0.00           C
ATOM   2332  CB  PRO A 307      50.030  43.430  89.180  1.00  0.00           C
ATOM   2333  CG  PRO A 307      50.870  42.270  88.610  1.00  0.00           C
ATOM   2334  C   PRO A 307      51.370  45.550  89.120  1.00  0.00           C
ATOM   2335  O   PRO A 307      50.980  46.270  90.030  1.00  0.00           O
ATOM   2336  N   ARG A 308      52.670  45.550  88.780  1.00  0.00           N
ATOM   2337  CA  ARG A 308      53.630  46.430  89.390  1.00  0.00           C
ATOM   2338  CB  ARG A 308      55.040  46.020  88.940  1.00  0.00           C
ATOM   2339  CG  ARG A 308      55.480  44.620  89.360  1.00  0.00           C
ATOM   2340  CD  ARG A 308      56.770  44.150  88.660  1.00  0.00           C
ATOM   2341  NE  ARG A 308      57.090  42.780  89.140  1.00  0.00           N
ATOM   2342  CZ  ARG A 308      58.070  42.030  88.560  1.00  0.00           C
ATOM   2343  NH1 ARG A 308      58.820  42.480  87.520  1.00  0.00           N
ATOM   2344  NH2 ARG A 308      58.250  40.760  89.050  1.00  0.00           N
ATOM   2345  C   ARG A 308      53.440  47.830  88.940  1.00  0.00           C
ATOM   2346  O   ARG A 308      53.910  48.780  89.570  1.00  0.00           O
ATOM   2347  N   HIS A 309      52.740  48.000  87.800  1.00  0.00           N
ATOM   2348  CA  HIS A 309      52.450  49.340  87.380  1.00  0.00           C
ATOM   2349  CB  HIS A 309      51.940  49.380  85.930  1.00  0.00           C
ATOM   2350  CD2 HIS A 309      54.370  48.810  85.110  1.00  0.00           C
ATOM   2351  CG  HIS A 309      53.020  48.970  84.970  1.00  0.00           C
ATOM   2352  NE2 HIS A 309      54.880  48.540  83.870  1.00  0.00           N
ATOM   2353  ND1 HIS A 309      52.750  48.760  83.640  1.00  0.00           N
ATOM   2354  CE1 HIS A 309      53.880  48.500  83.010  1.00  0.00           C
ATOM   2355  C   HIS A 309      51.380  50.050  88.130  1.00  0.00           C
ATOM   2356  O   HIS A 309      51.210  51.260  87.990  1.00  0.00           O
ATOM   2357  N   GLY A 310      50.620  49.270  88.920  1.00  0.00           N
ATOM   2358  CA  GLY A 310      49.460  49.790  89.590  1.00  0.00           C
ATOM   2359  C   GLY A 310      49.660  49.580  91.050  1.00  0.00           C
ATOM   2360  O   GLY A 310      50.690  49.130  91.540  1.00  0.00           O
ATOM   2361  N   LYS A 311      48.590  49.850  91.830  1.00  0.00           N
ATOM   2362  CA  LYS A 311      48.470  49.480  93.200  1.00  0.00           C
ATOM   2363  CB  LYS A 311      48.440  50.730  94.090  1.00  0.00           C
ATOM   2364  CG  LYS A 311      49.670  51.650  94.040  1.00  0.00           C
ATOM   2365  CD  LYS A 311      49.560  52.720  95.130  1.00  0.00           C
ATOM   2366  CE  LYS A 311      50.790  53.630  95.240  1.00  0.00           C
ATOM   2367  NZ  LYS A 311      50.780  54.320  96.550  1.00  0.00           N
ATOM   2368  C   LYS A 311      47.230  48.680  93.400  1.00  0.00           C
ATOM   2369  O   LYS A 311      46.170  48.910  92.810  1.00  0.00           O
ATOM   2370  N   TYR A 312      47.300  47.690  94.310  1.00  0.00           N
ATOM   2371  CA  TYR A 312      46.170  46.920  94.730  1.00  0.00           C
ATOM   2372  CB  TYR A 312      46.650  45.640  95.430  1.00  0.00           C
ATOM   2373  CG  TYR A 312      47.270  44.700  94.450  1.00  0.00           C
ATOM   2374  CD1 TYR A 312      48.620  44.440  94.530  1.00  0.00           C
ATOM   2375  CE1 TYR A 312      49.140  43.460  93.720  1.00  0.00           C
ATOM   2376  CZ  TYR A 312      48.330  42.780  92.840  1.00  0.00           C
ATOM   2377  OH  TYR A 312      48.850  41.740  92.040  1.00  0.00           O
ATOM   2378  CD2 TYR A 312      46.460  44.050  93.560  1.00  0.00           C
ATOM   2379  CE2 TYR A 312      46.990  43.090  92.730  1.00  0.00           C
ATOM   2380  C   TYR A 312      45.330  47.700  95.680  1.00  0.00           C
ATOM   2381  O   TYR A 312      45.780  48.440  96.550  1.00  0.00           O
ATOM   2382  N   MET A 313      44.000  47.560  95.510  1.00  0.00           N
ATOM   2383  CA  MET A 313      42.990  48.080  96.380  1.00  0.00           C
ATOM   2384  CB  MET A 313      41.920  48.780  95.520  1.00  0.00           C
ATOM   2385  CG  MET A 313      42.400  50.060  94.840  1.00  0.00           C
ATOM   2386  SD  MET A 313      41.190  50.760  93.680  1.00  0.00           S
ATOM   2387  CE  MET A 313      41.500  49.610  92.320  1.00  0.00           C
ATOM   2388  C   MET A 313      42.360  46.970  97.140  1.00  0.00           C
ATOM   2389  O   MET A 313      42.010  47.170  98.300  1.00  0.00           O
ATOM   2390  N   ALA A 314      42.340  45.740  96.590  1.00  0.00           N
ATOM   2391  CA  ALA A 314      41.750  44.670  97.320  1.00  0.00           C
ATOM   2392  CB  ALA A 314      40.230  44.810  97.480  1.00  0.00           C
ATOM   2393  C   ALA A 314      42.000  43.370  96.640  1.00  0.00           C
ATOM   2394  O   ALA A 314      42.140  43.330  95.420  1.00  0.00           O
ATOM   2395  N   CYS A 315      42.120  42.280  97.420  1.00  0.00           N
ATOM   2396  CA  CYS A 315      42.260  40.940  96.930  1.00  0.00           C
ATOM   2397  CB  CYS A 315      43.680  40.400  97.190  1.00  0.00           C
ATOM   2398  SG  CYS A 315      44.920  41.380  96.290  1.00  0.00           S
ATOM   2399  C   CYS A 315      41.300  40.040  97.610  1.00  0.00           C
ATOM   2400  O   CYS A 315      40.880  40.250  98.740  1.00  0.00           O
ATOM   2401  N   CYS A 316      40.850  38.950  96.960  1.00  0.00           N
ATOM   2402  CA  CYS A 316      39.970  37.980  97.540  1.00  0.00           C
ATOM   2403  CB  CYS A 316      38.530  38.220  97.060  1.00  0.00           C
ATOM   2404  SG  CYS A 316      37.360  37.030  97.780  1.00  0.00           S
ATOM   2405  C   CYS A 316      40.480  36.660  97.080  1.00  0.00           C
ATOM   2406  O   CYS A 316      40.790  36.530  95.900  1.00  0.00           O
ATOM   2407  N   LEU A 317      40.640  35.710  98.020  1.00  0.00           N
ATOM   2408  CA  LEU A 317      41.220  34.420  97.810  1.00  0.00           C
ATOM   2409  CB  LEU A 317      42.420  34.160  98.740  1.00  0.00           C
ATOM   2410  CG  LEU A 317      43.710  34.810  98.230  1.00  0.00           C
ATOM   2411  CD1 LEU A 317      43.740  36.310  98.580  1.00  0.00           C
ATOM   2412  CD2 LEU A 317      44.940  34.110  98.820  1.00  0.00           C
ATOM   2413  C   LEU A 317      40.240  33.340  98.080  1.00  0.00           C
ATOM   2414  O   LEU A 317      39.620  33.360  99.150  1.00  0.00           O
ATOM   2415  N   LEU A 318      40.100  32.380  97.150  1.00  0.00           N
ATOM   2416  CA  LEU A 318      39.170  31.300  97.310  1.00  0.00           C
ATOM   2417  CB  LEU A 318      38.130  31.260  96.180  1.00  0.00           C
ATOM   2418  CG  LEU A 318      37.010  32.310  96.150  1.00  0.00           C
ATOM   2419  CD1 LEU A 318      36.180  32.290  97.450  1.00  0.00           C
ATOM   2420  CD2 LEU A 318      37.530  33.720  95.830  1.00  0.00           C
ATOM   2421  C   LEU A 318      39.930  30.020  97.270  1.00  0.00           C
ATOM   2422  O   LEU A 318      40.250  29.490  96.200  1.00  0.00           O
ATOM   2423  N   TYR A 319      40.270  29.490  98.460  1.00  0.00           N
ATOM   2424  CA  TYR A 319      41.010  28.270  98.520  1.00  0.00           C
ATOM   2425  CB  TYR A 319      41.890  28.140  99.780  1.00  0.00           C
ATOM   2426  CG  TYR A 319      43.000  29.140  99.750  1.00  0.00           C
ATOM   2427  CD1 TYR A 319      42.870  30.360 100.370  1.00  0.00           C
ATOM   2428  CE1 TYR A 319      43.930  31.230 100.460  1.00  0.00           C
ATOM   2429  CZ  TYR A 319      45.160  30.800 100.030  1.00  0.00           C
ATOM   2430  OH  TYR A 319      46.230  31.710 100.170  1.00  0.00           O
ATOM   2431  CD2 TYR A 319      44.240  28.740  99.320  1.00  0.00           C
ATOM   2432  CE2 TYR A 319      45.310  29.600  99.380  1.00  0.00           C
ATOM   2433  C   TYR A 319      40.090  27.100  98.540  1.00  0.00           C
ATOM   2434  O   TYR A 319      39.020  27.170  99.150  1.00  0.00           O
ATOM   2435  N   ARG A 320      40.470  25.960  97.940  1.00  0.00           N
ATOM   2436  CA  ARG A 320      39.690  24.760  97.970  1.00  0.00           C
ATOM   2437  CB  ARG A 320      38.650  24.770  96.840  1.00  0.00           C
ATOM   2438  CG  ARG A 320      39.260  24.610  95.450  1.00  0.00           C
ATOM   2439  CD  ARG A 320      38.270  24.700  94.290  1.00  0.00           C
ATOM   2440  NE  ARG A 320      37.310  23.580  94.490  1.00  0.00           N
ATOM   2441  CZ  ARG A 320      36.340  23.230  93.600  1.00  0.00           C
ATOM   2442  NH1 ARG A 320      35.400  22.320  93.980  1.00  0.00           N
ATOM   2443  NH2 ARG A 320      36.300  23.630  92.300  1.00  0.00           N
ATOM   2444  C   ARG A 320      40.530  23.520  97.980  1.00  0.00           C
ATOM   2445  O   ARG A 320      41.560  23.400  97.320  1.00  0.00           O
ATOM   2446  N   GLY A 321      40.060  22.500  98.720  1.00  0.00           N
ATOM   2447  CA  GLY A 321      40.750  21.280  98.960  1.00  0.00           C
ATOM   2448  C   GLY A 321      41.400  21.340 100.310  1.00  0.00           C
ATOM   2449  O   GLY A 321      40.890  21.940 101.250  1.00  0.00           O
ATOM   2450  N   ASP A 322      42.530  20.620 100.440  1.00  0.00           N
ATOM   2451  CA  ASP A 322      43.150  20.460 101.710  1.00  0.00           C
ATOM   2452  CB  ASP A 322      43.780  19.060 101.700  1.00  0.00           C
ATOM   2453  CG  ASP A 322      44.100  18.610 103.120  1.00  0.00           C
ATOM   2454  OD1 ASP A 322      43.880  19.350 104.120  1.00  0.00           O
ATOM   2455  OD2 ASP A 322      44.610  17.460 103.210  1.00  0.00           O
ATOM   2456  C   ASP A 322      44.070  21.580 102.080  1.00  0.00           C
ATOM   2457  O   ASP A 322      45.270  21.530 101.800  1.00  0.00           O
ATOM   2458  N   VAL A 323      43.550  22.590 102.800  1.00  0.00           N
ATOM   2459  CA  VAL A 323      44.310  23.620 103.440  1.00  0.00           C
ATOM   2460  CB  VAL A 323      44.360  24.930 102.710  1.00  0.00           C
ATOM   2461  CG1 VAL A 323      44.760  24.740 101.230  1.00  0.00           C
ATOM   2462  CG2 VAL A 323      43.040  25.710 102.760  1.00  0.00           C
ATOM   2463  C   VAL A 323      43.680  23.780 104.780  1.00  0.00           C
ATOM   2464  O   VAL A 323      42.630  23.210 105.050  1.00  0.00           O
ATOM   2465  N   VAL A 324      44.300  24.550 105.690  1.00  0.00           N
ATOM   2466  CA  VAL A 324      43.790  24.960 106.960  1.00  0.00           C
ATOM   2467  CB  VAL A 324      44.330  24.150 108.100  1.00  0.00           C
ATOM   2468  CG1 VAL A 324      43.690  22.750 108.090  1.00  0.00           C
ATOM   2469  CG2 VAL A 324      45.860  24.030 107.990  1.00  0.00           C
ATOM   2470  C   VAL A 324      44.170  26.390 107.150  1.00  0.00           C
ATOM   2471  O   VAL A 324      45.190  26.780 106.580  1.00  0.00           O
ATOM   2472  N   PRO A 325      43.460  27.220 107.850  1.00  0.00           N
ATOM   2473  CD  PRO A 325      42.140  26.900 108.380  1.00  0.00           C
ATOM   2474  CA  PRO A 325      43.750  28.630 107.920  1.00  0.00           C
ATOM   2475  CB  PRO A 325      42.700  29.220 108.850  1.00  0.00           C
ATOM   2476  CG  PRO A 325      41.520  28.250 108.780  1.00  0.00           C
ATOM   2477  C   PRO A 325      45.130  29.080 108.270  1.00  0.00           C
ATOM   2478  O   PRO A 325      45.600  30.000 107.620  1.00  0.00           O
ATOM   2479  N   LYS A 326      45.770  28.470 109.290  1.00  0.00           N
ATOM   2480  CA  LYS A 326      47.070  28.820 109.750  1.00  0.00           C
ATOM   2481  CB  LYS A 326      47.430  27.880 110.910  1.00  0.00           C
ATOM   2482  CG  LYS A 326      47.510  26.380 110.610  1.00  0.00           C
ATOM   2483  CD  LYS A 326      48.860  25.950 110.030  1.00  0.00           C
ATOM   2484  CE  LYS A 326      49.090  24.450 109.860  1.00  0.00           C
ATOM   2485  NZ  LYS A 326      50.430  24.220 109.280  1.00  0.00           N
ATOM   2486  C   LYS A 326      48.160  28.860 108.730  1.00  0.00           C
ATOM   2487  O   LYS A 326      49.110  29.620 108.900  1.00  0.00           O
ATOM   2488  N   ASP A 327      48.080  28.110 107.610  1.00  0.00           N
ATOM   2489  CA  ASP A 327      49.100  28.110 106.620  1.00  0.00           C
ATOM   2490  CB  ASP A 327      48.900  26.900 105.680  1.00  0.00           C
ATOM   2491  CG  ASP A 327      49.220  25.580 106.350  1.00  0.00           C
ATOM   2492  OD1 ASP A 327      48.340  24.670 106.290  1.00  0.00           O
ATOM   2493  OD2 ASP A 327      50.320  25.410 106.950  1.00  0.00           O
ATOM   2494  C   ASP A 327      49.020  29.330 105.770  1.00  0.00           C
ATOM   2495  O   ASP A 327      49.990  29.870 105.240  1.00  0.00           O
ATOM   2496  N   VAL A 328      47.760  29.810 105.670  1.00  0.00           N
ATOM   2497  CA  VAL A 328      47.320  30.870 104.810  1.00  0.00           C
ATOM   2498  CB  VAL A 328      45.830  30.850 104.630  1.00  0.00           C
ATOM   2499  CG1 VAL A 328      45.410  31.890 103.580  1.00  0.00           C
ATOM   2500  CG2 VAL A 328      45.280  29.460 104.260  1.00  0.00           C
ATOM   2501  C   VAL A 328      47.690  32.210 105.350  1.00  0.00           C
ATOM   2502  O   VAL A 328      48.330  33.000 104.650  1.00  0.00           O
ATOM   2503  N   ASN A 329      47.480  32.490 106.640  1.00  0.00           N
ATOM   2504  CA  ASN A 329      47.810  33.770 107.190  1.00  0.00           C
ATOM   2505  CB  ASN A 329      47.050  34.130 108.480  1.00  0.00           C
ATOM   2506  CG  ASN A 329      46.960  32.900 109.370  1.00  0.00           C
ATOM   2507  OD1 ASN A 329      47.960  32.430 109.900  1.00  0.00           O
ATOM   2508  ND2 ASN A 329      45.730  32.330 109.520  1.00  0.00           N
ATOM   2509  C   ASN A 329      49.280  33.920 107.320  1.00  0.00           C
ATOM   2510  O   ASN A 329      49.880  34.980 107.140  1.00  0.00           O
ATOM   2511  N   ALA A 330      50.030  32.820 107.550  1.00  0.00           N
ATOM   2512  CA  ALA A 330      51.450  32.790 107.470  1.00  0.00           C
ATOM   2513  CB  ALA A 330      51.940  31.390 107.900  1.00  0.00           C
ATOM   2514  C   ALA A 330      52.010  33.120 106.130  1.00  0.00           C
ATOM   2515  O   ALA A 330      53.040  33.780 106.030  1.00  0.00           O
ATOM   2516  N   ALA A 331      51.270  32.760 105.060  1.00  0.00           N
ATOM   2517  CA  ALA A 331      51.660  33.110 103.730  1.00  0.00           C
ATOM   2518  CB  ALA A 331      50.910  32.220 102.730  1.00  0.00           C
ATOM   2519  C   ALA A 331      51.290  34.520 103.390  1.00  0.00           C
ATOM   2520  O   ALA A 331      52.040  35.270 102.760  1.00  0.00           O
ATOM   2521  N   ILE A 332      50.110  35.010 103.780  1.00  0.00           N
ATOM   2522  CA  ILE A 332      49.680  36.360 103.580  1.00  0.00           C
ATOM   2523  CB  ILE A 332      48.280  36.540 104.110  1.00  0.00           C
ATOM   2524  CG2 ILE A 332      47.870  38.020 104.130  1.00  0.00           C
ATOM   2525  CG1 ILE A 332      47.300  35.730 103.240  1.00  0.00           C
ATOM   2526  CD  ILE A 332      45.940  35.460 103.880  1.00  0.00           C
ATOM   2527  C   ILE A 332      50.570  37.380 104.210  1.00  0.00           C
ATOM   2528  O   ILE A 332      50.900  38.400 103.610  1.00  0.00           O
ATOM   2529  N   ALA A 333      51.130  37.100 105.400  1.00  0.00           N
ATOM   2530  CA  ALA A 333      52.140  37.900 106.000  1.00  0.00           C
ATOM   2531  CB  ALA A 333      52.700  37.090 107.180  1.00  0.00           C
ATOM   2532  C   ALA A 333      53.310  38.270 105.150  1.00  0.00           C
ATOM   2533  O   ALA A 333      53.800  39.400 105.220  1.00  0.00           O
ATOM   2534  N   THR A 334      53.760  37.340 104.290  1.00  0.00           N
ATOM   2535  CA  THR A 334      54.830  37.520 103.360  1.00  0.00           C
ATOM   2536  CB  THR A 334      55.410  36.230 102.870  1.00  0.00           C
ATOM   2537  OG1 THR A 334      54.620  35.550 101.910  1.00  0.00           O
ATOM   2538  CG2 THR A 334      55.620  35.270 104.050  1.00  0.00           C
ATOM   2539  C   THR A 334      54.540  38.420 102.210  1.00  0.00           C
ATOM   2540  O   THR A 334      55.430  38.960 101.550  1.00  0.00           O
ATOM   2541  N   ILE A 335      53.240  38.670 101.960  1.00  0.00           N
ATOM   2542  CA  ILE A 335      52.860  39.480 100.840  1.00  0.00           C
ATOM   2543  CB  ILE A 335      51.500  39.080 100.370  1.00  0.00           C
ATOM   2544  CG2 ILE A 335      51.100  39.950  99.160  1.00  0.00           C
ATOM   2545  CG1 ILE A 335      51.360  37.570 100.100  1.00  0.00           C
ATOM   2546  CD  ILE A 335      52.500  36.940  99.300  1.00  0.00           C
ATOM   2547  C   ILE A 335      52.920  40.920 101.210  1.00  0.00           C
ATOM   2548  O   ILE A 335      53.280  41.790 100.420  1.00  0.00           O
ATOM   2549  N   LYS A 336      52.570  41.190 102.480  1.00  0.00           N
ATOM   2550  CA  LYS A 336      52.610  42.530 102.980  1.00  0.00           C
ATOM   2551  CB  LYS A 336      51.990  42.490 104.390  1.00  0.00           C
ATOM   2552  CG  LYS A 336      50.470  42.310 104.370  1.00  0.00           C
ATOM   2553  CD  LYS A 336      49.930  41.830 105.720  1.00  0.00           C
ATOM   2554  CE  LYS A 336      48.440  42.050 105.970  1.00  0.00           C
ATOM   2555  NZ  LYS A 336      48.110  43.490 106.080  1.00  0.00           N
ATOM   2556  C   LYS A 336      53.980  43.120 103.090  1.00  0.00           C
ATOM   2557  O   LYS A 336      54.160  44.330 103.070  1.00  0.00           O
ATOM   2558  N   THR A 337      55.000  42.250 103.140  1.00  0.00           N
ATOM   2559  CA  THR A 337      56.380  42.640 103.170  1.00  0.00           C
ATOM   2560  CB  THR A 337      57.260  41.640 103.870  1.00  0.00           C
ATOM   2561  OG1 THR A 337      57.200  40.400 103.200  1.00  0.00           O
ATOM   2562  CG2 THR A 337      56.730  41.400 105.300  1.00  0.00           C
ATOM   2563  C   THR A 337      57.010  42.890 101.850  1.00  0.00           C
ATOM   2564  O   THR A 337      58.130  43.390 101.810  1.00  0.00           O
ATOM   2565  N   LYS A 338      56.350  42.500 100.750  1.00  0.00           N
ATOM   2566  CA  LYS A 338      56.970  42.570  99.460  1.00  0.00           C
ATOM   2567  CB  LYS A 338      56.270  41.700  98.410  1.00  0.00           C
ATOM   2568  CG  LYS A 338      56.360  40.190  98.640  1.00  0.00           C
ATOM   2569  CD  LYS A 338      57.790  39.660  98.510  1.00  0.00           C
ATOM   2570  CE  LYS A 338      58.120  38.430  99.370  1.00  0.00           C
ATOM   2571  NZ  LYS A 338      58.020  38.830 100.790  1.00  0.00           N
ATOM   2572  C   LYS A 338      57.030  43.980  98.980  1.00  0.00           C
ATOM   2573  O   LYS A 338      56.000  44.650  98.840  1.00  0.00           O
ATOM   2574  N   ARG A 339      58.220  44.530  98.700  1.00  0.00           N
ATOM   2575  CA  ARG A 339      58.400  45.860  98.200  1.00  0.00           C
ATOM   2576  CB  ARG A 339      59.810  46.420  98.460  1.00  0.00           C
ATOM   2577  CG  ARG A 339      60.200  46.240  99.930  1.00  0.00           C
ATOM   2578  CD  ARG A 339      59.280  46.880 100.970  1.00  0.00           C
ATOM   2579  NE  ARG A 339      59.950  46.750 102.290  1.00  0.00           N
ATOM   2580  CZ  ARG A 339      59.380  46.310 103.450  1.00  0.00           C
ATOM   2581  NH1 ARG A 339      58.040  46.070 103.580  1.00  0.00           N
ATOM   2582  NH2 ARG A 339      60.240  46.020 104.470  1.00  0.00           N
ATOM   2583  C   ARG A 339      58.130  45.870  96.730  1.00  0.00           C
ATOM   2584  O   ARG A 339      57.920  46.950  96.190  1.00  0.00           O
ATOM   2585  N   SER A 340      58.040  44.710  96.050  1.00  0.00           N
ATOM   2586  CA  SER A 340      57.700  44.560  94.670  1.00  0.00           C
ATOM   2587  CB  SER A 340      58.260  43.250  94.100  1.00  0.00           C
ATOM   2588  OG  SER A 340      57.890  42.170  94.950  1.00  0.00           O
ATOM   2589  C   SER A 340      56.230  44.550  94.380  1.00  0.00           C
ATOM   2590  O   SER A 340      55.790  44.340  93.250  1.00  0.00           O
ATOM   2591  N   ILE A 341      55.420  44.870  95.400  1.00  0.00           N
ATOM   2592  CA  ILE A 341      53.990  44.820  95.420  1.00  0.00           C
ATOM   2593  CB  ILE A 341      53.500  43.590  96.110  1.00  0.00           C
ATOM   2594  CG2 ILE A 341      52.030  43.720  96.550  1.00  0.00           C
ATOM   2595  CG1 ILE A 341      53.700  42.350  95.220  1.00  0.00           C
ATOM   2596  CD  ILE A 341      53.280  41.000  95.810  1.00  0.00           C
ATOM   2597  C   ILE A 341      53.590  46.040  96.180  1.00  0.00           C
ATOM   2598  O   ILE A 341      54.230  46.420  97.150  1.00  0.00           O
ATOM   2599  N   GLN A 342      52.530  46.690  95.660  1.00  0.00           N
ATOM   2600  CA  GLN A 342      52.000  47.870  96.260  1.00  0.00           C
ATOM   2601  CB  GLN A 342      52.220  49.110  95.380  1.00  0.00           C
ATOM   2602  CG  GLN A 342      53.670  49.520  95.110  1.00  0.00           C
ATOM   2603  CD  GLN A 342      54.370  49.830  96.420  1.00  0.00           C
ATOM   2604  OE1 GLN A 342      53.890  50.590  97.260  1.00  0.00           O
ATOM   2605  NE2 GLN A 342      55.540  49.170  96.670  1.00  0.00           N
ATOM   2606  C   GLN A 342      50.550  47.710  96.530  1.00  0.00           C
ATOM   2607  O   GLN A 342      49.790  47.260  95.670  1.00  0.00           O
ATOM   2608  N   PHE A 343      50.140  48.160  97.730  1.00  0.00           N
ATOM   2609  CA  PHE A 343      48.790  48.320  98.180  1.00  0.00           C
ATOM   2610  CB  PHE A 343      48.520  47.600  99.510  1.00  0.00           C
ATOM   2611  CG  PHE A 343      48.310  46.150  99.230  1.00  0.00           C
ATOM   2612  CD1 PHE A 343      49.300  45.290  98.820  1.00  0.00           C
ATOM   2613  CE1 PHE A 343      49.060  43.960  98.560  1.00  0.00           C
ATOM   2614  CZ  PHE A 343      47.780  43.490  98.750  1.00  0.00           C
ATOM   2615  CD2 PHE A 343      47.030  45.660  99.400  1.00  0.00           C
ATOM   2616  CE2 PHE A 343      46.770  44.340  99.130  1.00  0.00           C
ATOM   2617  C   PHE A 343      48.640  49.780  98.430  1.00  0.00           C
ATOM   2618  O   PHE A 343      49.610  50.440  98.810  1.00  0.00           O
ATOM   2619  N   VAL A 344      47.430  50.330  98.280  1.00  0.00           N
ATOM   2620  CA  VAL A 344      47.130  51.680  98.660  1.00  0.00           C
ATOM   2621  CB  VAL A 344      45.840  52.190  98.080  1.00  0.00           C
ATOM   2622  CG1 VAL A 344      46.000  52.120  96.550  1.00  0.00           C
ATOM   2623  CG2 VAL A 344      44.620  51.380  98.520  1.00  0.00           C
ATOM   2624  C   VAL A 344      47.060  51.810 100.140  1.00  0.00           C
ATOM   2625  O   VAL A 344      46.800  50.830 100.840  1.00  0.00           O
ATOM   2626  N   ASP A 345      47.330  53.020 100.660  1.00  0.00           N
ATOM   2627  CA  ASP A 345      47.460  53.380 102.040  1.00  0.00           C
ATOM   2628  CB  ASP A 345      48.130  54.750 102.210  1.00  0.00           C
ATOM   2629  CG  ASP A 345      47.570  55.750 101.210  1.00  0.00           C
ATOM   2630  OD1 ASP A 345      46.880  56.700 101.660  1.00  0.00           O
ATOM   2631  OD2 ASP A 345      47.790  55.630  99.970  1.00  0.00           O
ATOM   2632  C   ASP A 345      46.140  53.360 102.730  1.00  0.00           C
ATOM   2633  O   ASP A 345      46.000  52.890 103.860  1.00  0.00           O
ATOM   2634  N   TRP A 346      45.080  53.840 102.050  1.00  0.00           N
ATOM   2635  CA  TRP A 346      43.740  53.840 102.550  1.00  0.00           C
ATOM   2636  CB  TRP A 346      42.850  54.810 101.750  1.00  0.00           C
ATOM   2637  CG  TRP A 346      42.990  54.790 100.250  1.00  0.00           C
ATOM   2638  CD1 TRP A 346      43.820  55.540  99.460  1.00  0.00           C
ATOM   2639  NE1 TRP A 346      43.560  55.260  98.150  1.00  0.00           N
ATOM   2640  CE2 TRP A 346      42.520  54.360  98.060  1.00  0.00           C
ATOM   2641  CD2 TRP A 346      42.150  54.010  99.370  1.00  0.00           C
ATOM   2642  CE3 TRP A 346      41.170  53.100  99.640  1.00  0.00           C
ATOM   2643  CZ3 TRP A 346      40.550  52.540  98.550  1.00  0.00           C
ATOM   2644  CZ2 TRP A 346      41.900  53.760  97.000  1.00  0.00           C
ATOM   2645  CH2 TRP A 346      40.920  52.830  97.260  1.00  0.00           C
ATOM   2646  C   TRP A 346      43.060  52.510 102.640  1.00  0.00           C
ATOM   2647  O   TRP A 346      41.910  52.400 103.060  1.00  0.00           O
ATOM   2648  N   CYS A 347      43.750  51.440 102.220  1.00  0.00           N
ATOM   2649  CA  CYS A 347      43.340  50.090 102.440  1.00  0.00           C
ATOM   2650  CB  CYS A 347      42.950  49.410 101.110  1.00  0.00           C
ATOM   2651  SG  CYS A 347      41.880  47.960 101.330  1.00  0.00           S
ATOM   2652  C   CYS A 347      44.350  49.250 103.160  1.00  0.00           C
ATOM   2653  O   CYS A 347      45.030  48.450 102.530  1.00  0.00           O
ATOM   2654  N   PRO A 348      44.410  49.250 104.460  1.00  0.00           N
ATOM   2655  CD  PRO A 348      43.840  50.300 105.290  1.00  0.00           C
ATOM   2656  CA  PRO A 348      45.500  48.600 105.120  1.00  0.00           C
ATOM   2657  CB  PRO A 348      45.600  49.210 106.520  1.00  0.00           C
ATOM   2658  CG  PRO A 348      44.250  49.920 106.720  1.00  0.00           C
ATOM   2659  C   PRO A 348      45.260  47.140 105.310  1.00  0.00           C
ATOM   2660  O   PRO A 348      46.170  46.430 105.740  1.00  0.00           O
ATOM   2661  N   THR A 349      44.020  46.670 105.110  1.00  0.00           N
ATOM   2662  CA  THR A 349      43.590  45.330 105.370  1.00  0.00           C
ATOM   2663  CB  THR A 349      42.210  45.230 105.940  1.00  0.00           C
ATOM   2664  OG1 THR A 349      41.260  45.970 105.180  1.00  0.00           O
ATOM   2665  CG2 THR A 349      42.200  45.820 107.360  1.00  0.00           C
ATOM   2666  C   THR A 349      43.790  44.480 104.160  1.00  0.00           C
ATOM   2667  O   THR A 349      44.750  43.720 104.090  1.00  0.00           O
ATOM   2668  N   GLY A 350      42.900  44.630 103.160  1.00  0.00           N
ATOM   2669  CA  GLY A 350      43.090  44.250 101.790  1.00  0.00           C
ATOM   2670  C   GLY A 350      42.760  42.860 101.380  1.00  0.00           C
ATOM   2671  O   GLY A 350      42.920  42.540 100.200  1.00  0.00           O
ATOM   2672  N   PHE A 351      42.350  41.950 102.280  1.00  0.00           N
ATOM   2673  CA  PHE A 351      42.170  40.570 101.960  1.00  0.00           C
ATOM   2674  CB  PHE A 351      43.220  39.610 102.540  1.00  0.00           C
ATOM   2675  CG  PHE A 351      44.510  40.000 101.900  1.00  0.00           C
ATOM   2676  CD1 PHE A 351      45.430  40.770 102.580  1.00  0.00           C
ATOM   2677  CE1 PHE A 351      46.620  41.130 101.990  1.00  0.00           C
ATOM   2678  CZ  PHE A 351      46.910  40.650 100.740  1.00  0.00           C
ATOM   2679  CD2 PHE A 351      44.780  39.630 100.600  1.00  0.00           C
ATOM   2680  CE2 PHE A 351      45.990  39.910 100.030  1.00  0.00           C
ATOM   2681  C   PHE A 351      40.850  40.060 102.430  1.00  0.00           C
ATOM   2682  O   PHE A 351      40.530  40.200 103.610  1.00  0.00           O
ATOM   2683  N   LYS A 352      40.030  39.490 101.530  1.00  0.00           N
ATOM   2684  CA  LYS A 352      38.850  38.740 101.840  1.00  0.00           C
ATOM   2685  CB  LYS A 352      37.630  39.220 101.030  1.00  0.00           C
ATOM   2686  CG  LYS A 352      36.370  38.370 101.140  1.00  0.00           C
ATOM   2687  CD  LYS A 352      35.750  38.290 102.540  1.00  0.00           C
ATOM   2688  CE  LYS A 352      34.350  37.680 102.480  1.00  0.00           C
ATOM   2689  NZ  LYS A 352      33.870  37.260 103.820  1.00  0.00           N
ATOM   2690  C   LYS A 352      39.060  37.300 101.510  1.00  0.00           C
ATOM   2691  O   LYS A 352      39.500  36.960 100.410  1.00  0.00           O
ATOM   2692  N   VAL A 353      38.870  36.370 102.460  1.00  0.00           N
ATOM   2693  CA  VAL A 353      39.220  34.990 102.380  1.00  0.00           C
ATOM   2694  CB  VAL A 353      40.150  34.590 103.490  1.00  0.00           C
ATOM   2695  CG1 VAL A 353      40.800  33.240 103.140  1.00  0.00           C
ATOM   2696  CG2 VAL A 353      41.220  35.680 103.660  1.00  0.00           C
ATOM   2697  C   VAL A 353      38.010  34.120 102.400  1.00  0.00           C
ATOM   2698  O   VAL A 353      37.080  34.350 103.180  1.00  0.00           O
ATOM   2699  N   GLY A 354      37.950  33.090 101.540  1.00  0.00           N
ATOM   2700  CA  GLY A 354      37.010  32.020 101.540  1.00  0.00           C
ATOM   2701  C   GLY A 354      37.740  30.730 101.430  1.00  0.00           C
ATOM   2702  O   GLY A 354      38.690  30.570 100.670  1.00  0.00           O
ATOM   2703  N   ILE A 355      37.290  29.690 102.160  1.00  0.00           N
ATOM   2704  CA  ILE A 355      37.920  28.410 102.310  1.00  0.00           C
ATOM   2705  CB  ILE A 355      38.790  28.260 103.520  1.00  0.00           C
ATOM   2706  CG2 ILE A 355      39.420  26.860 103.530  1.00  0.00           C
ATOM   2707  CG1 ILE A 355      39.900  29.320 103.540  1.00  0.00           C
ATOM   2708  CD  ILE A 355      40.790  29.300 104.780  1.00  0.00           C
ATOM   2709  C   ILE A 355      36.940  27.290 102.250  1.00  0.00           C
ATOM   2710  O   ILE A 355      36.100  27.140 103.140  1.00  0.00           O
ATOM   2711  N   ASN A 356      37.050  26.460 101.200  1.00  0.00           N
ATOM   2712  CA  ASN A 356      36.060  25.470 100.920  1.00  0.00           C
ATOM   2713  CB  ASN A 356      35.530  25.630  99.480  1.00  0.00           C
ATOM   2714  CG  ASN A 356      34.250  24.830  99.330  1.00  0.00           C
ATOM   2715  OD1 ASN A 356      34.260  23.660  98.960  1.00  0.00           O
ATOM   2716  ND2 ASN A 356      33.100  25.420  99.760  1.00  0.00           N
ATOM   2717  C   ASN A 356      36.720  24.130 101.030  1.00  0.00           C
ATOM   2718  O   ASN A 356      37.900  23.970 100.730  1.00  0.00           O
ATOM   2719  N   TYR A 357      36.020  23.100 101.540  1.00  0.00           N
ATOM   2720  CA  TYR A 357      36.570  21.790 101.680  1.00  0.00           C
ATOM   2721  CB  TYR A 357      35.870  20.910 102.740  1.00  0.00           C
ATOM   2722  CG  TYR A 357      35.660  21.600 104.050  1.00  0.00           C
ATOM   2723  CD1 TYR A 357      36.690  22.260 104.680  1.00  0.00           C
ATOM   2724  CE1 TYR A 357      36.510  22.890 105.890  1.00  0.00           C
ATOM   2725  CZ  TYR A 357      35.310  22.780 106.560  1.00  0.00           C
ATOM   2726  OH  TYR A 357      35.160  23.410 107.810  1.00  0.00           O
ATOM   2727  CD2 TYR A 357      34.460  21.530 104.720  1.00  0.00           C
ATOM   2728  CE2 TYR A 357      34.280  22.100 105.950  1.00  0.00           C
ATOM   2729  C   TYR A 357      36.680  20.970 100.450  1.00  0.00           C
ATOM   2730  O   TYR A 357      37.560  20.110 100.400  1.00  0.00           O
ATOM   2731  N   GLN A 358      35.800  21.170  99.450  1.00  0.00           N
ATOM   2732  CA  GLN A 358      35.720  20.430  98.230  1.00  0.00           C
ATOM   2733  CB  GLN A 358      34.410  20.690  97.470  1.00  0.00           C
ATOM   2734  CG  GLN A 358      34.110  19.710  96.330  1.00  0.00           C
ATOM   2735  CD  GLN A 358      34.120  18.260  96.800  1.00  0.00           C
ATOM   2736  OE1 GLN A 358      33.890  17.930  97.970  1.00  0.00           O
ATOM   2737  NE2 GLN A 358      34.360  17.350  95.830  1.00  0.00           N
ATOM   2738  C   GLN A 358      36.830  20.640  97.260  1.00  0.00           C
ATOM   2739  O   GLN A 358      36.930  21.720  96.690  1.00  0.00           O
ATOM   2740  N   PRO A 359      37.710  19.740  96.960  1.00  0.00           N
ATOM   2741  CD  PRO A 359      37.680  18.360  97.430  1.00  0.00           C
ATOM   2742  CA  PRO A 359      38.770  19.910  96.000  1.00  0.00           C
ATOM   2743  CB  PRO A 359      39.650  18.660  96.050  1.00  0.00           C
ATOM   2744  CG  PRO A 359      38.760  17.580  96.670  1.00  0.00           C
ATOM   2745  C   PRO A 359      38.330  20.150  94.600  1.00  0.00           C
ATOM   2746  O   PRO A 359      37.170  19.840  94.300  1.00  0.00           O
ATOM   2747  N   PRO A 360      39.160  20.650  93.740  1.00  0.00           N
ATOM   2748  CD  PRO A 360      40.530  21.060  94.040  1.00  0.00           C
ATOM   2749  CA  PRO A 360      38.900  20.660  92.330  1.00  0.00           C
ATOM   2750  CB  PRO A 360      40.090  21.370  91.690  1.00  0.00           C
ATOM   2751  CG  PRO A 360      40.900  21.960  92.850  1.00  0.00           C
ATOM   2752  C   PRO A 360      38.770  19.300  91.740  1.00  0.00           C
ATOM   2753  O   PRO A 360      39.300  18.320  92.260  1.00  0.00           O
ATOM   2754  N   THR A 361      38.060  19.250  90.600  1.00  0.00           N
ATOM   2755  CA  THR A 361      37.790  18.020  89.930  1.00  0.00           C
ATOM   2756  CB  THR A 361      36.410  17.500  90.220  1.00  0.00           C
ATOM   2757  OG1 THR A 361      36.160  16.220  89.660  1.00  0.00           O
ATOM   2758  CG2 THR A 361      35.370  18.490  89.680  1.00  0.00           C
ATOM   2759  C   THR A 361      38.140  18.150  88.490  1.00  0.00           C
ATOM   2760  O   THR A 361      38.150  19.260  87.960  1.00  0.00           O
ATOM   2761  N   VAL A 362      38.570  17.060  87.830  1.00  0.00           N
ATOM   2762  CA  VAL A 362      39.130  17.060  86.510  1.00  0.00           C
ATOM   2763  CB  VAL A 362      40.530  16.520  86.470  1.00  0.00           C
ATOM   2764  CG1 VAL A 362      41.450  17.620  87.040  1.00  0.00           C
ATOM   2765  CG2 VAL A 362      40.750  15.220  87.270  1.00  0.00           C
ATOM   2766  C   VAL A 362      38.260  16.290  85.580  1.00  0.00           C
ATOM   2767  O   VAL A 362      37.560  15.340  85.930  1.00  0.00           O
ATOM   2768  N   VAL A 363      38.260  16.690  84.300  1.00  0.00           N
ATOM   2769  CA  VAL A 363      37.400  16.210  83.250  1.00  0.00           C
ATOM   2770  CB  VAL A 363      37.070  17.320  82.310  1.00  0.00           C
ATOM   2771  CG1 VAL A 363      36.100  16.790  81.250  1.00  0.00           C
ATOM   2772  CG2 VAL A 363      36.470  18.490  83.100  1.00  0.00           C
ATOM   2773  C   VAL A 363      38.070  15.050  82.580  1.00  0.00           C
ATOM   2774  O   VAL A 363      39.270  15.130  82.300  1.00  0.00           O
ATOM   2775  N   PRO A 364      37.500  13.930  82.260  1.00  0.00           N
ATOM   2776  CD  PRO A 364      36.370  13.420  83.030  1.00  0.00           C
ATOM   2777  CA  PRO A 364      37.980  13.010  81.280  1.00  0.00           C
ATOM   2778  CB  PRO A 364      36.970  11.870  81.270  1.00  0.00           C
ATOM   2779  CG  PRO A 364      36.320  11.920  82.660  1.00  0.00           C
ATOM   2780  C   PRO A 364      38.160  13.640  79.940  1.00  0.00           C
ATOM   2781  O   PRO A 364      37.210  14.280  79.500  1.00  0.00           O
ATOM   2782  N   GLY A 365      39.370  13.530  79.350  1.00  0.00           N
ATOM   2783  CA  GLY A 365      39.710  14.290  78.180  1.00  0.00           C
ATOM   2784  C   GLY A 365      40.210  15.670  78.440  1.00  0.00           C
ATOM   2785  O   GLY A 365      40.610  16.360  77.510  1.00  0.00           O
ATOM   2786  N   GLY A 366      40.230  16.120  79.710  1.00  0.00           N
ATOM   2787  CA  GLY A 366      40.760  17.370  80.140  1.00  0.00           C
ATOM   2788  C   GLY A 366      42.250  17.430  80.060  1.00  0.00           C
ATOM   2789  O   GLY A 366      42.920  16.500  79.620  1.00  0.00           O
ATOM   2790  N   ASP A 367      42.810  18.590  80.440  1.00  0.00           N
ATOM   2791  CA  ASP A 367      44.190  18.910  80.300  1.00  0.00           C
ATOM   2792  CB  ASP A 367      44.370  20.270  79.600  1.00  0.00           C
ATOM   2793  CG  ASP A 367      43.570  20.310  78.310  1.00  0.00           C
ATOM   2794  OD1 ASP A 367      43.720  19.460  77.390  1.00  0.00           O
ATOM   2795  OD2 ASP A 367      42.820  21.320  78.160  1.00  0.00           O
ATOM   2796  C   ASP A 367      44.930  18.920  81.600  1.00  0.00           C
ATOM   2797  O   ASP A 367      46.100  18.540  81.700  1.00  0.00           O
ATOM   2798  N   LEU A 368      44.250  19.320  82.680  1.00  0.00           N
ATOM   2799  CA  LEU A 368      44.840  19.550  83.970  1.00  0.00           C
ATOM   2800  CB  LEU A 368      43.850  20.450  84.730  1.00  0.00           C
ATOM   2801  CG  LEU A 368      44.130  21.940  84.490  1.00  0.00           C
ATOM   2802  CD1 LEU A 368      42.860  22.750  84.790  1.00  0.00           C
ATOM   2803  CD2 LEU A 368      45.390  22.430  85.230  1.00  0.00           C
ATOM   2804  C   LEU A 368      45.130  18.350  84.800  1.00  0.00           C
ATOM   2805  O   LEU A 368      44.630  17.240  84.620  1.00  0.00           O
ATOM   2806  N   ALA A 369      46.020  18.500  85.800  1.00  0.00           N
ATOM   2807  CA  ALA A 369      46.360  17.480  86.740  1.00  0.00           C
ATOM   2808  CB  ALA A 369      47.760  17.790  87.300  1.00  0.00           C
ATOM   2809  C   ALA A 369      45.360  17.410  87.840  1.00  0.00           C
ATOM   2810  O   ALA A 369      44.810  18.430  88.240  1.00  0.00           O
ATOM   2811  N   LYS A 370      45.150  16.230  88.440  1.00  0.00           N
ATOM   2812  CA  LYS A 370      44.370  16.050  89.630  1.00  0.00           C
ATOM   2813  CB  LYS A 370      43.790  14.630  89.680  1.00  0.00           C
ATOM   2814  CG  LYS A 370      42.650  14.440  90.690  1.00  0.00           C
ATOM   2815  CD  LYS A 370      42.190  13.000  90.870  1.00  0.00           C
ATOM   2816  CE  LYS A 370      42.970  12.120  91.850  1.00  0.00           C
ATOM   2817  NZ  LYS A 370      42.890  12.680  93.220  1.00  0.00           N
ATOM   2818  C   LYS A 370      45.150  16.370  90.850  1.00  0.00           C
ATOM   2819  O   LYS A 370      46.120  15.700  91.190  1.00  0.00           O
ATOM   2820  N   VAL A 371      44.810  17.480  91.530  1.00  0.00           N
ATOM   2821  CA  VAL A 371      45.500  18.010  92.660  1.00  0.00           C
ATOM   2822  CB  VAL A 371      46.040  19.400  92.510  1.00  0.00           C
ATOM   2823  CG1 VAL A 371      46.960  19.450  91.280  1.00  0.00           C
ATOM   2824  CG2 VAL A 371      44.930  20.450  92.340  1.00  0.00           C
ATOM   2825  C   VAL A 371      44.630  17.920  93.870  1.00  0.00           C
ATOM   2826  O   VAL A 371      43.410  17.780  93.760  1.00  0.00           O
ATOM   2827  N   GLN A 372      45.220  17.990  95.070  1.00  0.00           N
ATOM   2828  CA  GLN A 372      44.500  17.950  96.310  1.00  0.00           C
ATOM   2829  CB  GLN A 372      45.260  17.110  97.350  1.00  0.00           C
ATOM   2830  CG  GLN A 372      46.490  17.800  97.950  1.00  0.00           C
ATOM   2831  CD  GLN A 372      47.350  16.800  98.720  1.00  0.00           C
ATOM   2832  OE1 GLN A 372      47.470  16.860  99.940  1.00  0.00           O
ATOM   2833  NE2 GLN A 372      48.010  15.880  97.970  1.00  0.00           N
ATOM   2834  C   GLN A 372      44.110  19.280  96.850  1.00  0.00           C
ATOM   2835  O   GLN A 372      43.210  19.380  97.690  1.00  0.00           O
ATOM   2836  N   ARG A 373      44.720  20.370  96.350  1.00  0.00           N
ATOM   2837  CA  ARG A 373      44.340  21.700  96.730  1.00  0.00           C
ATOM   2838  CB  ARG A 373      45.020  22.050  98.060  1.00  0.00           C
ATOM   2839  CG  ARG A 373      46.530  21.800  98.050  1.00  0.00           C
ATOM   2840  CD  ARG A 373      47.260  22.530  99.170  1.00  0.00           C
ATOM   2841  NE  ARG A 373      48.540  21.790  99.360  1.00  0.00           N
ATOM   2842  CZ  ARG A 373      48.820  20.970 100.420  1.00  0.00           C
ATOM   2843  NH1 ARG A 373      47.960  20.830 101.470  1.00  0.00           N
ATOM   2844  NH2 ARG A 373      50.020  20.310 100.420  1.00  0.00           N
ATOM   2845  C   ARG A 373      44.700  22.710  95.700  1.00  0.00           C
ATOM   2846  O   ARG A 373      45.600  22.500  94.890  1.00  0.00           O
ATOM   2847  N   ALA A 374      43.980  23.840  95.720  1.00  0.00           N
ATOM   2848  CA  ALA A 374      44.020  24.890  94.750  1.00  0.00           C
ATOM   2849  CB  ALA A 374      43.320  24.510  93.440  1.00  0.00           C
ATOM   2850  C   ALA A 374      43.410  26.140  95.290  1.00  0.00           C
ATOM   2851  O   ALA A 374      42.910  26.260  96.410  1.00  0.00           O
ATOM   2852  N   VAL A 375      43.500  27.200  94.460  1.00  0.00           N
ATOM   2853  CA  VAL A 375      43.110  28.540  94.770  1.00  0.00           C
ATOM   2854  CB  VAL A 375      44.130  29.290  95.570  1.00  0.00           C
ATOM   2855  CG1 VAL A 375      45.330  29.780  94.740  1.00  0.00           C
ATOM   2856  CG2 VAL A 375      43.530  30.500  96.300  1.00  0.00           C
ATOM   2857  C   VAL A 375      42.760  29.340  93.560  1.00  0.00           C
ATOM   2858  O   VAL A 375      43.330  29.160  92.480  1.00  0.00           O
ATOM   2859  N   CYS A 376      41.790  30.250  93.690  1.00  0.00           N
ATOM   2860  CA  CYS A 376      41.410  31.180  92.670  1.00  0.00           C
ATOM   2861  CB  CYS A 376      39.950  30.980  92.230  1.00  0.00           C
ATOM   2862  SG  CYS A 376      39.430  32.060  90.860  1.00  0.00           S
ATOM   2863  C   CYS A 376      41.670  32.500  93.320  1.00  0.00           C
ATOM   2864  O   CYS A 376      41.420  32.620  94.520  1.00  0.00           O
ATOM   2865  N   MET A 377      42.280  33.510  92.680  1.00  0.00           N
ATOM   2866  CA  MET A 377      42.610  34.760  93.300  1.00  0.00           C
ATOM   2867  CB  MET A 377      44.120  34.880  93.540  1.00  0.00           C
ATOM   2868  CG  MET A 377      44.480  35.880  94.640  1.00  0.00           C
ATOM   2869  SD  MET A 377      44.590  37.650  94.240  1.00  0.00           S
ATOM   2870  CE  MET A 377      45.930  37.540  93.010  1.00  0.00           C
ATOM   2871  C   MET A 377      42.080  35.890  92.490  1.00  0.00           C
ATOM   2872  O   MET A 377      42.350  35.980  91.290  1.00  0.00           O
ATOM   2873  N   LEU A 378      41.310  36.780  93.130  1.00  0.00           N
ATOM   2874  CA  LEU A 378      40.640  37.860  92.490  1.00  0.00           C
ATOM   2875  CB  LEU A 378      39.130  37.820  92.740  1.00  0.00           C
ATOM   2876  CG  LEU A 378      38.350  36.860  91.820  1.00  0.00           C
ATOM   2877  CD1 LEU A 378      38.750  35.390  92.000  1.00  0.00           C
ATOM   2878  CD2 LEU A 378      36.860  37.060  92.100  1.00  0.00           C
ATOM   2879  C   LEU A 378      41.240  39.120  93.030  1.00  0.00           C
ATOM   2880  O   LEU A 378      41.350  39.200  94.250  1.00  0.00           O
ATOM   2881  N   SER A 379      41.600  40.090  92.180  1.00  0.00           N
ATOM   2882  CA  SER A 379      42.300  41.230  92.680  1.00  0.00           C
ATOM   2883  CB  SER A 379      43.820  41.000  92.730  1.00  0.00           C
ATOM   2884  OG  SER A 379      44.370  40.740  91.450  1.00  0.00           O
ATOM   2885  C   SER A 379      41.900  42.400  91.840  1.00  0.00           C
ATOM   2886  O   SER A 379      41.630  42.360  90.650  1.00  0.00           O
ATOM   2887  N   ASN A 380      41.760  43.540  92.550  1.00  0.00           N
ATOM   2888  CA  ASN A 380      41.290  44.770  92.000  1.00  0.00           C
ATOM   2889  CB  ASN A 380      40.000  45.190  92.720  1.00  0.00           C
ATOM   2890  CG  ASN A 380      39.320  46.320  91.960  1.00  0.00           C
ATOM   2891  OD1 ASN A 380      39.750  46.710  90.880  1.00  0.00           O
ATOM   2892  ND2 ASN A 380      38.180  46.840  92.490  1.00  0.00           N
ATOM   2893  C   ASN A 380      42.410  45.740  92.160  1.00  0.00           C
ATOM   2894  O   ASN A 380      42.890  45.930  93.270  1.00  0.00           O
ATOM   2895  N   THR A 381      42.850  46.340  91.040  1.00  0.00           N
ATOM   2896  CA  THR A 381      44.060  47.100  90.960  1.00  0.00           C
ATOM   2897  CB  THR A 381      45.260  46.230  90.770  1.00  0.00           C
ATOM   2898  OG1 THR A 381      46.450  46.970  90.530  1.00  0.00           O
ATOM   2899  CG2 THR A 381      45.120  45.280  89.560  1.00  0.00           C
ATOM   2900  C   THR A 381      43.910  48.140  89.910  1.00  0.00           C
ATOM   2901  O   THR A 381      43.210  47.960  88.910  1.00  0.00           O
ATOM   2902  N   THR A 382      44.640  49.270  90.030  1.00  0.00           N
ATOM   2903  CA  THR A 382      44.730  50.340  89.090  1.00  0.00           C
ATOM   2904  CB  THR A 382      45.450  51.570  89.560  1.00  0.00           C
ATOM   2905  OG1 THR A 382      46.740  51.360  90.110  1.00  0.00           O
ATOM   2906  CG2 THR A 382      44.600  52.260  90.640  1.00  0.00           C
ATOM   2907  C   THR A 382      45.450  49.950  87.850  1.00  0.00           C
ATOM   2908  O   THR A 382      45.380  50.680  86.870  1.00  0.00           O
ATOM   2909  N   ALA A 383      46.170  48.810  87.820  1.00  0.00           N
ATOM   2910  CA  ALA A 383      46.860  48.300  86.670  1.00  0.00           C
ATOM   2911  CB  ALA A 383      47.600  47.030  87.100  1.00  0.00           C
ATOM   2912  C   ALA A 383      46.150  48.050  85.390  1.00  0.00           C
ATOM   2913  O   ALA A 383      46.740  48.100  84.310  1.00  0.00           O
ATOM   2914  N   ILE A 384      44.810  47.890  85.420  1.00  0.00           N
ATOM   2915  CA  ILE A 384      44.010  47.660  84.250  1.00  0.00           C
ATOM   2916  CB  ILE A 384      42.650  47.220  84.710  1.00  0.00           C
ATOM   2917  CG2 ILE A 384      41.850  48.350  85.380  1.00  0.00           C
ATOM   2918  CG1 ILE A 384      41.870  46.570  83.550  1.00  0.00           C
ATOM   2919  CD  ILE A 384      40.600  45.840  83.980  1.00  0.00           C
ATOM   2920  C   ILE A 384      43.890  48.770  83.270  1.00  0.00           C
ATOM   2921  O   ILE A 384      43.710  48.580  82.070  1.00  0.00           O
ATOM   2922  N   ALA A 385      44.090  50.010  83.750  1.00  0.00           N
ATOM   2923  CA  ALA A 385      43.910  51.190  82.960  1.00  0.00           C
ATOM   2924  CB  ALA A 385      44.010  52.440  83.840  1.00  0.00           C
ATOM   2925  C   ALA A 385      44.790  51.310  81.760  1.00  0.00           C
ATOM   2926  O   ALA A 385      44.430  51.970  80.780  1.00  0.00           O
ATOM   2927  N   GLU A 386      45.910  50.580  81.690  1.00  0.00           N
ATOM   2928  CA  GLU A 386      46.740  50.510  80.520  1.00  0.00           C
ATOM   2929  CB  GLU A 386      48.160  50.000  80.810  1.00  0.00           C
ATOM   2930  CG  GLU A 386      48.290  48.510  81.120  1.00  0.00           C
ATOM   2931  CD  GLU A 386      49.750  48.200  81.400  1.00  0.00           C
ATOM   2932  OE1 GLU A 386      50.370  48.850  82.280  1.00  0.00           O
ATOM   2933  OE2 GLU A 386      50.290  47.350  80.650  1.00  0.00           O
ATOM   2934  C   GLU A 386      46.120  49.740  79.400  1.00  0.00           C
ATOM   2935  O   GLU A 386      46.460  49.960  78.240  1.00  0.00           O
ATOM   2936  N   ALA A 387      45.160  48.820  79.640  1.00  0.00           N
ATOM   2937  CA  ALA A 387      44.500  48.070  78.620  1.00  0.00           C
ATOM   2938  CB  ALA A 387      43.950  46.750  79.200  1.00  0.00           C
ATOM   2939  C   ALA A 387      43.410  48.880  78.020  1.00  0.00           C
ATOM   2940  O   ALA A 387      43.240  48.930  76.800  1.00  0.00           O
ATOM   2941  N   TRP A 388      42.760  49.700  78.870  1.00  0.00           N
ATOM   2942  CA  TRP A 388      41.740  50.620  78.470  1.00  0.00           C
ATOM   2943  CB  TRP A 388      41.020  51.170  79.710  1.00  0.00           C
ATOM   2944  CG  TRP A 388      40.110  50.180  80.390  1.00  0.00           C
ATOM   2945  CD1 TRP A 388      39.730  48.910  80.070  1.00  0.00           C
ATOM   2946  NE1 TRP A 388      38.940  48.400  81.070  1.00  0.00           N
ATOM   2947  CE2 TRP A 388      38.810  49.340  82.070  1.00  0.00           C
ATOM   2948  CD2 TRP A 388      39.550  50.470  81.690  1.00  0.00           C
ATOM   2949  CE3 TRP A 388      39.550  51.590  82.460  1.00  0.00           C
ATOM   2950  CZ3 TRP A 388      38.900  51.530  83.670  1.00  0.00           C
ATOM   2951  CZ2 TRP A 388      38.180  49.280  83.280  1.00  0.00           C
ATOM   2952  CH2 TRP A 388      38.240  50.390  84.080  1.00  0.00           C
ATOM   2953  C   TRP A 388      42.240  51.790  77.690  1.00  0.00           C
ATOM   2954  O   TRP A 388      41.670  52.170  76.670  1.00  0.00           O
ATOM   2955  N   ALA A 389      43.400  52.340  78.080  1.00  0.00           N
ATOM   2956  CA  ALA A 389      44.050  53.390  77.340  1.00  0.00           C
ATOM   2957  CB  ALA A 389      45.320  53.760  78.120  1.00  0.00           C
ATOM   2958  C   ALA A 389      44.460  53.010  75.960  1.00  0.00           C
ATOM   2959  O   ALA A 389      44.240  53.760  75.010  1.00  0.00           O
ATOM   2960  N   ARG A 390      45.020  51.810  75.760  1.00  0.00           N
ATOM   2961  CA  ARG A 390      45.350  51.410  74.420  1.00  0.00           C
ATOM   2962  CB  ARG A 390      46.370  50.270  74.300  1.00  0.00           C
ATOM   2963  CG  ARG A 390      45.900  48.870  74.720  1.00  0.00           C
ATOM   2964  CD  ARG A 390      46.730  47.740  74.110  1.00  0.00           C
ATOM   2965  NE  ARG A 390      48.100  47.880  74.680  1.00  0.00           N
ATOM   2966  CZ  ARG A 390      48.540  47.410  75.880  1.00  0.00           C
ATOM   2967  NH1 ARG A 390      47.800  46.610  76.710  1.00  0.00           N
ATOM   2968  NH2 ARG A 390      49.830  47.650  76.270  1.00  0.00           N
ATOM   2969  C   ARG A 390      44.180  51.100  73.550  1.00  0.00           C
ATOM   2970  O   ARG A 390      44.170  51.310  72.340  1.00  0.00           O
ATOM   2971  N   LEU A 391      43.080  50.660  74.170  1.00  0.00           N
ATOM   2972  CA  LEU A 391      41.870  50.450  73.440  1.00  0.00           C
ATOM   2973  CB  LEU A 391      40.950  49.600  74.340  1.00  0.00           C
ATOM   2974  CG  LEU A 391      39.850  48.870  73.550  1.00  0.00           C
ATOM   2975  CD1 LEU A 391      40.490  47.780  72.680  1.00  0.00           C
ATOM   2976  CD2 LEU A 391      38.810  48.240  74.490  1.00  0.00           C
ATOM   2977  C   LEU A 391      41.220  51.720  73.010  1.00  0.00           C
ATOM   2978  O   LEU A 391      40.760  51.850  71.870  1.00  0.00           O
ATOM   2979  N   ASP A 392      41.260  52.750  73.870  1.00  0.00           N
ATOM   2980  CA  ASP A 392      40.890  54.080  73.490  1.00  0.00           C
ATOM   2981  CB  ASP A 392      40.930  55.040  74.700  1.00  0.00           C
ATOM   2982  CG  ASP A 392      39.610  54.900  75.440  1.00  0.00           C
ATOM   2983  OD1 ASP A 392      38.520  55.010  74.920  1.00  0.00           O
ATOM   2984  OD2 ASP A 392      39.720  54.690  76.830  1.00  0.00           O
ATOM   2985  C   ASP A 392      41.760  54.670  72.440  1.00  0.00           C
ATOM   2986  O   ASP A 392      41.310  55.370  71.530  1.00  0.00           O
ATOM   2987  N   HIS A 393      43.060  54.350  72.420  1.00  0.00           N
ATOM   2988  CA  HIS A 393      43.990  54.750  71.400  1.00  0.00           C
ATOM   2989  CB  HIS A 393      45.400  54.400  71.900  1.00  0.00           C
ATOM   2990  ND1 HIS A 393      47.120  55.970  70.800  1.00  0.00           N
ATOM   2991  CG  HIS A 393      46.550  54.730  70.990  1.00  0.00           C
ATOM   2992  CE1 HIS A 393      48.130  55.830  69.900  1.00  0.00           C
ATOM   2993  NE2 HIS A 393      48.210  54.590  69.460  1.00  0.00           N
ATOM   2994  CD2 HIS A 393      47.210  53.910  70.130  1.00  0.00           C
ATOM   2995  C   HIS A 393      43.740  54.190  70.050  1.00  0.00           C
ATOM   2996  O   HIS A 393      43.890  54.920  69.070  1.00  0.00           O
ATOM   2997  N   LYS A 394      43.310  52.920  69.960  1.00  0.00           N
ATOM   2998  CA  LYS A 394      42.840  52.320  68.750  1.00  0.00           C
ATOM   2999  CB  LYS A 394      42.600  50.820  68.960  1.00  0.00           C
ATOM   3000  CG  LYS A 394      43.900  50.050  69.230  1.00  0.00           C
ATOM   3001  CD  LYS A 394      43.680  48.570  69.540  1.00  0.00           C
ATOM   3002  CE  LYS A 394      44.950  47.720  69.580  1.00  0.00           C
ATOM   3003  NZ  LYS A 394      44.550  46.310  69.710  1.00  0.00           N
ATOM   3004  C   LYS A 394      41.520  52.840  68.300  1.00  0.00           C
ATOM   3005  O   LYS A 394      41.270  52.870  67.100  1.00  0.00           O
ATOM   3006  N   PHE A 395      40.610  53.230  69.220  1.00  0.00           N
ATOM   3007  CA  PHE A 395      39.360  53.810  68.840  1.00  0.00           C
ATOM   3008  CB  PHE A 395      38.640  54.070  70.170  1.00  0.00           C
ATOM   3009  CG  PHE A 395      37.240  54.480  69.890  1.00  0.00           C
ATOM   3010  CD1 PHE A 395      36.900  55.790  69.610  1.00  0.00           C
ATOM   3011  CE1 PHE A 395      35.590  56.120  69.350  1.00  0.00           C
ATOM   3012  CZ  PHE A 395      34.620  55.140  69.350  1.00  0.00           C
ATOM   3013  CD2 PHE A 395      36.260  53.520  69.880  1.00  0.00           C
ATOM   3014  CE2 PHE A 395      34.940  53.830  69.610  1.00  0.00           C
ATOM   3015  C   PHE A 395      39.530  55.080  68.070  1.00  0.00           C
ATOM   3016  O   PHE A 395      39.040  55.230  66.950  1.00  0.00           O
ATOM   3017  N   ASP A 396      40.340  56.010  68.590  1.00  0.00           N
ATOM   3018  CA  ASP A 396      40.660  57.290  68.020  1.00  0.00           C
ATOM   3019  CB  ASP A 396      41.670  58.000  68.930  1.00  0.00           C
ATOM   3020  CG  ASP A 396      41.020  58.520  70.200  1.00  0.00           C
ATOM   3021  OD1 ASP A 396      41.750  58.930  71.150  1.00  0.00           O
ATOM   3022  OD2 ASP A 396      39.760  58.550  70.260  1.00  0.00           O
ATOM   3023  C   ASP A 396      41.230  57.160  66.660  1.00  0.00           C
ATOM   3024  O   ASP A 396      40.870  57.880  65.730  1.00  0.00           O
ATOM   3025  N   LEU A 397      42.190  56.230  66.450  1.00  0.00           N
ATOM   3026  CA  LEU A 397      42.840  55.950  65.210  1.00  0.00           C
ATOM   3027  CB  LEU A 397      43.790  54.780  65.520  1.00  0.00           C
ATOM   3028  CG  LEU A 397      44.890  54.500  64.490  1.00  0.00           C
ATOM   3029  CD1 LEU A 397      45.890  55.660  64.350  1.00  0.00           C
ATOM   3030  CD2 LEU A 397      45.700  53.230  64.810  1.00  0.00           C
ATOM   3031  C   LEU A 397      41.980  55.600  64.050  1.00  0.00           C
ATOM   3032  O   LEU A 397      42.260  56.040  62.930  1.00  0.00           O
ATOM   3033  N   MET A 398      40.900  54.830  64.270  1.00  0.00           N
ATOM   3034  CA  MET A 398      39.930  54.520  63.260  1.00  0.00           C
ATOM   3035  CB  MET A 398      39.300  53.140  63.500  1.00  0.00           C
ATOM   3036  CG  MET A 398      40.350  52.030  63.380  1.00  0.00           C
ATOM   3037  SD  MET A 398      39.760  50.350  63.030  1.00  0.00           S
ATOM   3038  CE  MET A 398      38.750  50.130  64.530  1.00  0.00           C
ATOM   3039  C   MET A 398      38.860  55.540  63.150  1.00  0.00           C
ATOM   3040  O   MET A 398      38.300  55.780  62.080  1.00  0.00           O
ATOM   3041  N   TYR A 399      38.490  56.200  64.270  1.00  0.00           N
ATOM   3042  CA  TYR A 399      37.460  57.190  64.290  1.00  0.00           C
ATOM   3043  CB  TYR A 399      36.920  57.310  65.720  1.00  0.00           C
ATOM   3044  CG  TYR A 399      35.640  58.070  65.690  1.00  0.00           C
ATOM   3045  CD1 TYR A 399      34.550  57.420  65.170  1.00  0.00           C
ATOM   3046  CE1 TYR A 399      33.340  58.060  65.040  1.00  0.00           C
ATOM   3047  CZ  TYR A 399      33.260  59.380  65.420  1.00  0.00           C
ATOM   3048  OH  TYR A 399      32.030  60.070  65.280  1.00  0.00           O
ATOM   3049  CD2 TYR A 399      35.550  59.390  66.040  1.00  0.00           C
ATOM   3050  CE2 TYR A 399      34.350  60.060  65.910  1.00  0.00           C
ATOM   3051  C   TYR A 399      37.890  58.490  63.700  1.00  0.00           C
ATOM   3052  O   TYR A 399      37.060  59.210  63.140  1.00  0.00           O
ATOM   3053  N   ALA A 400      39.210  58.760  63.650  1.00  0.00           N
ATOM   3054  CA  ALA A 400      39.800  59.820  62.890  1.00  0.00           C
ATOM   3055  CB  ALA A 400      41.320  59.730  63.060  1.00  0.00           C
ATOM   3056  C   ALA A 400      39.520  59.780  61.430  1.00  0.00           C
ATOM   3057  O   ALA A 400      39.550  60.790  60.730  1.00  0.00           O
ATOM   3058  N   LYS A 401      39.230  58.580  60.870  1.00  0.00           N
ATOM   3059  CA  LYS A 401      38.810  58.390  59.520  1.00  0.00           C
ATOM   3060  CB  LYS A 401      39.460  57.130  58.920  1.00  0.00           C
ATOM   3061  CG  LYS A 401      40.980  57.240  58.760  1.00  0.00           C
ATOM   3062  CD  LYS A 401      41.410  58.220  57.660  1.00  0.00           C
ATOM   3063  CE  LYS A 401      42.890  58.140  57.310  1.00  0.00           C
ATOM   3064  NZ  LYS A 401      43.670  58.560  58.500  1.00  0.00           N
ATOM   3065  C   LYS A 401      37.340  58.210  59.350  1.00  0.00           C
ATOM   3066  O   LYS A 401      36.850  58.130  58.220  1.00  0.00           O
ATOM   3067  N   ARG A 402      36.550  58.080  60.430  1.00  0.00           N
ATOM   3068  CA  ARG A 402      35.190  57.650  60.430  1.00  0.00           C
ATOM   3069  CB  ARG A 402      34.260  58.840  60.110  1.00  0.00           C
ATOM   3070  CG  ARG A 402      34.590  60.090  60.940  1.00  0.00           C
ATOM   3071  CD  ARG A 402      33.520  61.170  60.820  1.00  0.00           C
ATOM   3072  NE  ARG A 402      33.940  62.280  61.720  1.00  0.00           N
ATOM   3073  CZ  ARG A 402      33.210  62.890  62.700  1.00  0.00           C
ATOM   3074  NH1 ARG A 402      31.890  62.600  62.910  1.00  0.00           N
ATOM   3075  NH2 ARG A 402      33.820  63.840  63.470  1.00  0.00           N
ATOM   3076  C   ARG A 402      34.950  56.400  59.660  1.00  0.00           C
ATOM   3077  O   ARG A 402      33.950  56.240  58.960  1.00  0.00           O
ATOM   3078  N   ALA A 403      35.890  55.440  59.740  1.00  0.00           N
ATOM   3079  CA  ALA A 403      35.860  54.190  59.040  1.00  0.00           C
ATOM   3080  CB  ALA A 403      37.270  53.590  58.930  1.00  0.00           C
ATOM   3081  C   ALA A 403      34.960  53.200  59.690  1.00  0.00           C
ATOM   3082  O   ALA A 403      34.860  53.150  60.920  1.00  0.00           O
ATOM   3083  N   PHE A 404      34.210  52.400  58.920  1.00  0.00           N
ATOM   3084  CA  PHE A 404      33.280  51.390  59.310  1.00  0.00           C
ATOM   3085  CB  PHE A 404      33.840  50.300  60.240  1.00  0.00           C
ATOM   3086  CG  PHE A 404      35.050  49.690  59.610  1.00  0.00           C
ATOM   3087  CD1 PHE A 404      34.880  48.670  58.710  1.00  0.00           C
ATOM   3088  CE1 PHE A 404      35.980  48.040  58.160  1.00  0.00           C
ATOM   3089  CZ  PHE A 404      37.250  48.420  58.530  1.00  0.00           C
ATOM   3090  CD2 PHE A 404      36.320  50.070  59.960  1.00  0.00           C
ATOM   3091  CE2 PHE A 404      37.420  49.440  59.430  1.00  0.00           C
ATOM   3092  C   PHE A 404      32.000  51.910  59.870  1.00  0.00           C
ATOM   3093  O   PHE A 404      30.990  51.220  60.010  1.00  0.00           O
ATOM   3094  N   VAL A 405      31.880  53.220  60.160  1.00  0.00           N
ATOM   3095  CA  VAL A 405      30.760  53.860  60.770  1.00  0.00           C
ATOM   3096  CB  VAL A 405      31.000  55.330  60.910  1.00  0.00           C
ATOM   3097  CG1 VAL A 405      29.760  56.150  61.300  1.00  0.00           C
ATOM   3098  CG2 VAL A 405      32.110  55.520  61.960  1.00  0.00           C
ATOM   3099  C   VAL A 405      29.470  53.700  60.050  1.00  0.00           C
ATOM   3100  O   VAL A 405      28.460  53.380  60.680  1.00  0.00           O
ATOM   3101  N   HIS A 406      29.410  53.710  58.710  1.00  0.00           N
ATOM   3102  CA  HIS A 406      28.230  53.530  57.930  1.00  0.00           C
ATOM   3103  CB  HIS A 406      28.620  53.560  56.440  1.00  0.00           C
ATOM   3104  ND1 HIS A 406      29.150  51.410  55.400  1.00  0.00           N
ATOM   3105  CG  HIS A 406      29.630  52.510  56.100  1.00  0.00           C
ATOM   3106  CE1 HIS A 406      30.230  50.660  55.230  1.00  0.00           C
ATOM   3107  NE2 HIS A 406      31.350  51.250  55.730  1.00  0.00           N
ATOM   3108  CD2 HIS A 406      30.970  52.440  56.310  1.00  0.00           C
ATOM   3109  C   HIS A 406      27.410  52.320  58.230  1.00  0.00           C
ATOM   3110  O   HIS A 406      26.200  52.300  58.030  1.00  0.00           O
ATOM   3111  N   TRP A 407      28.030  51.270  58.800  1.00  0.00           N
ATOM   3112  CA  TRP A 407      27.370  50.050  59.160  1.00  0.00           C
ATOM   3113  CB  TRP A 407      28.410  48.920  59.300  1.00  0.00           C
ATOM   3114  CG  TRP A 407      29.230  48.600  58.070  1.00  0.00           C
ATOM   3115  CD1 TRP A 407      30.570  48.670  57.850  1.00  0.00           C
ATOM   3116  NE1 TRP A 407      30.880  48.120  56.630  1.00  0.00           N
ATOM   3117  CE2 TRP A 407      29.710  47.750  56.010  1.00  0.00           C
ATOM   3118  CD2 TRP A 407      28.650  48.070  56.860  1.00  0.00           C
ATOM   3119  CE3 TRP A 407      27.350  47.840  56.510  1.00  0.00           C
ATOM   3120  CZ3 TRP A 407      27.110  47.270  55.280  1.00  0.00           C
ATOM   3121  CZ2 TRP A 407      29.460  47.170  54.800  1.00  0.00           C
ATOM   3122  CH2 TRP A 407      28.150  46.930  54.440  1.00  0.00           C
ATOM   3123  C   TRP A 407      26.560  50.130  60.410  1.00  0.00           C
ATOM   3124  O   TRP A 407      25.620  49.360  60.580  1.00  0.00           O
ATOM   3125  N   TYR A 408      26.850  51.140  61.250  1.00  0.00           N
ATOM   3126  CA  TYR A 408      26.190  51.340  62.500  1.00  0.00           C
ATOM   3127  CB  TYR A 408      27.170  51.930  63.530  1.00  0.00           C
ATOM   3128  CG  TYR A 408      28.170  50.890  63.910  1.00  0.00           C
ATOM   3129  CD1 TYR A 408      29.360  50.720  63.240  1.00  0.00           C
ATOM   3130  CE1 TYR A 408      30.280  49.820  63.710  1.00  0.00           C
ATOM   3131  CZ  TYR A 408      30.030  49.050  64.820  1.00  0.00           C
ATOM   3132  OH  TYR A 408      30.990  48.110  65.250  1.00  0.00           O
ATOM   3133  CD2 TYR A 408      27.920  50.150  65.040  1.00  0.00           C
ATOM   3134  CE2 TYR A 408      28.850  49.240  65.500  1.00  0.00           C
ATOM   3135  C   TYR A 408      25.060  52.270  62.230  1.00  0.00           C
ATOM   3136  O   TYR A 408      23.960  52.110  62.760  1.00  0.00           O
ATOM   3137  N   VAL A 409      25.290  53.300  61.390  1.00  0.00           N
ATOM   3138  CA  VAL A 409      24.300  54.270  61.050  1.00  0.00           C
ATOM   3139  CB  VAL A 409      25.030  55.340  60.290  1.00  0.00           C
ATOM   3140  CG1 VAL A 409      24.100  56.350  59.600  1.00  0.00           C
ATOM   3141  CG2 VAL A 409      25.990  55.990  61.300  1.00  0.00           C
ATOM   3142  C   VAL A 409      23.170  53.670  60.280  1.00  0.00           C
ATOM   3143  O   VAL A 409      22.010  54.040  60.430  1.00  0.00           O
ATOM   3144  N   GLY A 410      23.460  52.640  59.470  1.00  0.00           N
ATOM   3145  CA  GLY A 410      22.470  51.880  58.760  1.00  0.00           C
ATOM   3146  C   GLY A 410      21.440  51.170  59.570  1.00  0.00           C
ATOM   3147  O   GLY A 410      20.350  50.870  59.090  1.00  0.00           O
ATOM   3148  N   GLU A 411      21.770  50.870  60.840  1.00  0.00           N
ATOM   3149  CA  GLU A 411      20.850  50.250  61.740  1.00  0.00           C
ATOM   3150  CB  GLU A 411      21.530  49.290  62.730  1.00  0.00           C
ATOM   3151  CG  GLU A 411      22.300  48.150  62.050  1.00  0.00           C
ATOM   3152  CD  GLU A 411      21.410  47.460  61.030  1.00  0.00           C
ATOM   3153  OE1 GLU A 411      21.690  47.640  59.820  1.00  0.00           O
ATOM   3154  OE2 GLU A 411      20.450  46.730  61.410  1.00  0.00           O
ATOM   3155  C   GLU A 411      20.140  51.260  62.580  1.00  0.00           C
ATOM   3156  O   GLU A 411      19.480  51.000  63.580  1.00  0.00           O
ATOM   3157  N   GLY A 412      20.230  52.560  62.230  1.00  0.00           N
ATOM   3158  CA  GLY A 412      19.570  53.660  62.850  1.00  0.00           C
ATOM   3159  C   GLY A 412      20.370  54.250  63.960  1.00  0.00           C
ATOM   3160  O   GLY A 412      19.880  55.160  64.630  1.00  0.00           O
ATOM   3161  N   MET A 413      21.610  53.790  64.210  1.00  0.00           N
ATOM   3162  CA  MET A 413      22.390  54.220  65.330  1.00  0.00           C
ATOM   3163  CB  MET A 413      23.550  53.260  65.640  1.00  0.00           C
ATOM   3164  CG  MET A 413      24.260  53.490  66.980  1.00  0.00           C
ATOM   3165  SD  MET A 413      25.500  52.220  67.330  1.00  0.00           S
ATOM   3166  CE  MET A 413      25.540  52.680  69.090  1.00  0.00           C
ATOM   3167  C   MET A 413      22.900  55.610  65.170  1.00  0.00           C
ATOM   3168  O   MET A 413      23.570  55.920  64.180  1.00  0.00           O
ATOM   3169  N   GLU A 414      22.640  56.500  66.140  1.00  0.00           N
ATOM   3170  CA  GLU A 414      22.950  57.900  66.090  1.00  0.00           C
ATOM   3171  CB  GLU A 414      22.280  58.660  67.240  1.00  0.00           C
ATOM   3172  CG  GLU A 414      20.750  58.560  67.240  1.00  0.00           C
ATOM   3173  CD  GLU A 414      20.150  59.530  68.250  1.00  0.00           C
ATOM   3174  OE1 GLU A 414      20.370  59.390  69.490  1.00  0.00           O
ATOM   3175  OE2 GLU A 414      19.450  60.460  67.780  1.00  0.00           O
ATOM   3176  C   GLU A 414      24.410  58.230  66.080  1.00  0.00           C
ATOM   3177  O   GLU A 414      25.170  57.530  66.750  1.00  0.00           O
ATOM   3178  N   GLU A 415      24.820  59.270  65.350  1.00  0.00           N
ATOM   3179  CA  GLU A 415      26.180  59.690  65.240  1.00  0.00           C
ATOM   3180  CB  GLU A 415      26.260  60.910  64.310  1.00  0.00           C
ATOM   3181  CG  GLU A 415      27.690  61.360  63.970  1.00  0.00           C
ATOM   3182  CD  GLU A 415      27.680  62.460  62.920  1.00  0.00           C
ATOM   3183  OE1 GLU A 415      28.780  62.840  62.430  1.00  0.00           O
ATOM   3184  OE2 GLU A 415      26.590  63.020  62.620  1.00  0.00           O
ATOM   3185  C   GLU A 415      26.860  59.980  66.530  1.00  0.00           C
ATOM   3186  O   GLU A 415      27.990  59.570  66.790  1.00  0.00           O
ATOM   3187  N   GLY A 416      26.180  60.690  67.460  1.00  0.00           N
ATOM   3188  CA  GLY A 416      26.670  61.180  68.710  1.00  0.00           C
ATOM   3189  C   GLY A 416      27.210  60.140  69.630  1.00  0.00           C
ATOM   3190  O   GLY A 416      28.140  60.440  70.380  1.00  0.00           O
ATOM   3191  N   GLU A 417      26.730  58.880  69.570  1.00  0.00           N
ATOM   3192  CA  GLU A 417      27.190  57.860  70.450  1.00  0.00           C
ATOM   3193  CB  GLU A 417      26.440  56.580  70.060  1.00  0.00           C
ATOM   3194  CG  GLU A 417      24.910  56.650  70.140  1.00  0.00           C
ATOM   3195  CD  GLU A 417      24.430  57.000  71.540  1.00  0.00           C
ATOM   3196  OE1 GLU A 417      24.780  56.290  72.510  1.00  0.00           O
ATOM   3197  OE2 GLU A 417      23.620  57.960  71.690  1.00  0.00           O
ATOM   3198  C   GLU A 417      28.640  57.510  70.370  1.00  0.00           C
ATOM   3199  O   GLU A 417      29.310  57.080  71.300  1.00  0.00           O
ATOM   3200  N   PHE A 418      29.290  57.790  69.220  1.00  0.00           N
ATOM   3201  CA  PHE A 418      30.670  57.490  69.020  1.00  0.00           C
ATOM   3202  CB  PHE A 418      31.000  57.470  67.520  1.00  0.00           C
ATOM   3203  CG  PHE A 418      30.650  56.120  67.000  1.00  0.00           C
ATOM   3204  CD1 PHE A 418      29.350  55.680  66.880  1.00  0.00           C
ATOM   3205  CE1 PHE A 418      29.100  54.400  66.460  1.00  0.00           C
ATOM   3206  CZ  PHE A 418      30.140  53.550  66.170  1.00  0.00           C
ATOM   3207  CD2 PHE A 418      31.690  55.260  66.740  1.00  0.00           C
ATOM   3208  CE2 PHE A 418      31.440  53.980  66.290  1.00  0.00           C
ATOM   3209  C   PHE A 418      31.600  58.420  69.730  1.00  0.00           C
ATOM   3210  O   PHE A 418      32.710  58.060  70.090  1.00  0.00           O
ATOM   3211  N   SER A 419      31.120  59.660  69.980  1.00  0.00           N
ATOM   3212  CA  SER A 419      31.810  60.710  70.660  1.00  0.00           C
ATOM   3213  CB  SER A 419      31.590  62.070  69.970  1.00  0.00           C
ATOM   3214  OG  SER A 419      30.200  62.370  69.870  1.00  0.00           O
ATOM   3215  C   SER A 419      31.420  60.780  72.090  1.00  0.00           C
ATOM   3216  O   SER A 419      32.230  61.140  72.940  1.00  0.00           O
ATOM   3217  N   GLU A 420      30.200  60.310  72.390  1.00  0.00           N
ATOM   3218  CA  GLU A 420      29.710  60.260  73.740  1.00  0.00           C
ATOM   3219  CB  GLU A 420      28.180  60.100  73.700  1.00  0.00           C
ATOM   3220  CG  GLU A 420      27.460  60.550  74.980  1.00  0.00           C
ATOM   3221  CD  GLU A 420      26.000  60.850  74.650  1.00  0.00           C
ATOM   3222  OE1 GLU A 420      25.670  61.870  73.990  1.00  0.00           O
ATOM   3223  OE2 GLU A 420      25.150  60.020  75.050  1.00  0.00           O
ATOM   3224  C   GLU A 420      30.290  59.180  74.580  1.00  0.00           C
ATOM   3225  O   GLU A 420      30.720  59.420  75.710  1.00  0.00           O
ATOM   3226  N   ALA A 421      30.420  57.930  74.100  1.00  0.00           N
ATOM   3227  CA  ALA A 421      31.070  56.860  74.780  1.00  0.00           C
ATOM   3228  CB  ALA A 421      30.830  55.550  74.010  1.00  0.00           C
ATOM   3229  C   ALA A 421      32.530  57.070  75.030  1.00  0.00           C
ATOM   3230  O   ALA A 421      33.130  56.560  75.970  1.00  0.00           O
ATOM   3231  N   ARG A 422      33.200  57.850  74.170  1.00  0.00           N
ATOM   3232  CA  ARG A 422      34.590  58.150  74.380  1.00  0.00           C
ATOM   3233  CB  ARG A 422      35.100  58.770  73.070  1.00  0.00           C
ATOM   3234  CG  ARG A 422      36.620  58.970  73.040  1.00  0.00           C
ATOM   3235  CD  ARG A 422      37.350  57.630  73.090  1.00  0.00           C
ATOM   3236  NE  ARG A 422      38.780  57.990  72.890  1.00  0.00           N
ATOM   3237  CZ  ARG A 422      39.600  58.290  73.940  1.00  0.00           C
ATOM   3238  NH1 ARG A 422      39.210  58.300  75.240  1.00  0.00           N
ATOM   3239  NH2 ARG A 422      40.880  58.690  73.670  1.00  0.00           N
ATOM   3240  C   ARG A 422      34.860  59.080  75.510  1.00  0.00           C
ATOM   3241  O   ARG A 422      35.890  59.000  76.170  1.00  0.00           O
ATOM   3242  N   GLU A 423      33.900  59.990  75.790  1.00  0.00           N
ATOM   3243  CA  GLU A 423      33.990  60.830  76.940  1.00  0.00           C
ATOM   3244  CB  GLU A 423      32.930  61.940  76.770  1.00  0.00           C
ATOM   3245  CG  GLU A 423      33.370  62.970  75.740  1.00  0.00           C
ATOM   3246  CD  GLU A 423      34.480  63.870  76.250  1.00  0.00           C
ATOM   3247  OE1 GLU A 423      34.200  64.800  77.050  1.00  0.00           O
ATOM   3248  OE2 GLU A 423      35.670  63.670  75.860  1.00  0.00           O
ATOM   3249  C   GLU A 423      33.800  60.100  78.230  1.00  0.00           C
ATOM   3250  O   GLU A 423      34.530  60.360  79.180  1.00  0.00           O
ATOM   3251  N   ASP A 424      32.850  59.150  78.270  1.00  0.00           N
ATOM   3252  CA  ASP A 424      32.590  58.330  79.410  1.00  0.00           C
ATOM   3253  CB  ASP A 424      31.350  57.480  79.100  1.00  0.00           C
ATOM   3254  CG  ASP A 424      30.090  58.330  79.210  1.00  0.00           C
ATOM   3255  OD1 ASP A 424      29.840  58.900  80.300  1.00  0.00           O
ATOM   3256  OD2 ASP A 424      29.360  58.480  78.190  1.00  0.00           O
ATOM   3257  C   ASP A 424      33.750  57.460  79.760  1.00  0.00           C
ATOM   3258  O   ASP A 424      34.180  57.390  80.910  1.00  0.00           O
ATOM   3259  N   MET A 425      34.340  56.790  78.750  1.00  0.00           N
ATOM   3260  CA  MET A 425      35.480  55.950  78.930  1.00  0.00           C
ATOM   3261  CB  MET A 425      35.720  55.210  77.600  1.00  0.00           C
ATOM   3262  CG  MET A 425      36.560  53.940  77.740  1.00  0.00           C
ATOM   3263  SD  MET A 425      35.810  52.570  78.680  1.00  0.00           S
ATOM   3264  CE  MET A 425      37.280  51.530  78.460  1.00  0.00           C
ATOM   3265  C   MET A 425      36.680  56.690  79.390  1.00  0.00           C
ATOM   3266  O   MET A 425      37.410  56.250  80.270  1.00  0.00           O
ATOM   3267  N   ALA A 426      36.920  57.910  78.860  1.00  0.00           N
ATOM   3268  CA  ALA A 426      38.000  58.720  79.310  1.00  0.00           C
ATOM   3269  CB  ALA A 426      38.100  59.980  78.420  1.00  0.00           C
ATOM   3270  C   ALA A 426      37.880  59.170  80.720  1.00  0.00           C
ATOM   3271  O   ALA A 426      38.850  59.390  81.440  1.00  0.00           O
ATOM   3272  N   ALA A 427      36.650  59.350  81.230  1.00  0.00           N
ATOM   3273  CA  ALA A 427      36.380  59.750  82.580  1.00  0.00           C
ATOM   3274  CB  ALA A 427      34.900  60.140  82.700  1.00  0.00           C
ATOM   3275  C   ALA A 427      36.670  58.630  83.520  1.00  0.00           C
ATOM   3276  O   ALA A 427      37.170  58.810  84.630  1.00  0.00           O
ATOM   3277  N   LEU A 428      36.510  57.380  83.040  1.00  0.00           N
ATOM   3278  CA  LEU A 428      36.850  56.200  83.770  1.00  0.00           C
ATOM   3279  CB  LEU A 428      36.200  54.990  83.070  1.00  0.00           C
ATOM   3280  CG  LEU A 428      35.860  53.830  84.020  1.00  0.00           C
ATOM   3281  CD1 LEU A 428      34.670  54.200  84.930  1.00  0.00           C
ATOM   3282  CD2 LEU A 428      35.540  52.590  83.160  1.00  0.00           C
ATOM   3283  C   LEU A 428      38.320  56.010  83.910  1.00  0.00           C
ATOM   3284  O   LEU A 428      38.820  55.690  84.990  1.00  0.00           O
ATOM   3285  N   GLU A 429      39.110  56.280  82.860  1.00  0.00           N
ATOM   3286  CA  GLU A 429      40.540  56.350  82.930  1.00  0.00           C
ATOM   3287  CB  GLU A 429      41.150  56.660  81.560  1.00  0.00           C
ATOM   3288  CG  GLU A 429      41.130  55.510  80.540  1.00  0.00           C
ATOM   3289  CD  GLU A 429      42.060  55.870  79.390  1.00  0.00           C
ATOM   3290  OE1 GLU A 429      43.250  56.170  79.670  1.00  0.00           O
ATOM   3291  OE2 GLU A 429      41.620  55.960  78.220  1.00  0.00           O
ATOM   3292  C   GLU A 429      41.050  57.340  83.920  1.00  0.00           C
ATOM   3293  O   GLU A 429      41.960  57.070  84.690  1.00  0.00           O
ATOM   3294  N   LYS A 430      40.410  58.530  84.020  1.00  0.00           N
ATOM   3295  CA  LYS A 430      40.710  59.550  84.970  1.00  0.00           C
ATOM   3296  CB  LYS A 430      39.960  60.830  84.550  1.00  0.00           C
ATOM   3297  CG  LYS A 430      40.350  62.070  85.350  1.00  0.00           C
ATOM   3298  CD  LYS A 430      39.680  63.350  84.840  1.00  0.00           C
ATOM   3299  CE  LYS A 430      38.160  63.440  84.900  1.00  0.00           C
ATOM   3300  NZ  LYS A 430      37.730  63.520  86.320  1.00  0.00           N
ATOM   3301  C   LYS A 430      40.380  59.220  86.390  1.00  0.00           C
ATOM   3302  O   LYS A 430      41.180  59.510  87.270  1.00  0.00           O
ATOM   3303  N   ASP A 431      39.330  58.410  86.640  1.00  0.00           N
ATOM   3304  CA  ASP A 431      39.010  57.930  87.940  1.00  0.00           C
ATOM   3305  CB  ASP A 431      37.580  57.360  88.030  1.00  0.00           C
ATOM   3306  CG  ASP A 431      36.550  58.480  88.060  1.00  0.00           C
ATOM   3307  OD1 ASP A 431      36.840  59.550  88.660  1.00  0.00           O
ATOM   3308  OD2 ASP A 431      35.400  58.290  87.570  1.00  0.00           O
ATOM   3309  C   ASP A 431      39.970  56.920  88.460  1.00  0.00           C
ATOM   3310  O   ASP A 431      40.440  56.950  89.600  1.00  0.00           O
ATOM   3311  N   TYR A 432      40.450  56.030  87.580  1.00  0.00           N
ATOM   3312  CA  TYR A 432      41.440  55.060  87.920  1.00  0.00           C
ATOM   3313  CB  TYR A 432      41.580  54.090  86.740  1.00  0.00           C
ATOM   3314  CG  TYR A 432      40.770  52.880  87.070  1.00  0.00           C
ATOM   3315  CD1 TYR A 432      39.390  52.970  86.990  1.00  0.00           C
ATOM   3316  CE1 TYR A 432      38.640  51.850  87.260  1.00  0.00           C
ATOM   3317  CZ  TYR A 432      39.240  50.670  87.630  1.00  0.00           C
ATOM   3318  OH  TYR A 432      38.400  49.580  87.950  1.00  0.00           O
ATOM   3319  CD2 TYR A 432      41.360  51.710  87.470  1.00  0.00           C
ATOM   3320  CE2 TYR A 432      40.610  50.600  87.760  1.00  0.00           C
ATOM   3321  C   TYR A 432      42.770  55.680  88.190  1.00  0.00           C
ATOM   3322  O   TYR A 432      43.540  55.150  88.980  1.00  0.00           O
ATOM   3323  N   GLU A 433      43.030  56.870  87.620  1.00  0.00           N
ATOM   3324  CA  GLU A 433      44.220  57.630  87.840  1.00  0.00           C
ATOM   3325  CB  GLU A 433      44.280  58.630  86.680  1.00  0.00           C
ATOM   3326  CG  GLU A 433      45.490  59.570  86.620  1.00  0.00           C
ATOM   3327  CD  GLU A 433      45.330  60.470  85.410  1.00  0.00           C
ATOM   3328  OE1 GLU A 433      44.500  61.410  85.460  1.00  0.00           O
ATOM   3329  OE2 GLU A 433      45.980  60.170  84.380  1.00  0.00           O
ATOM   3330  C   GLU A 433      44.200  58.370  89.140  1.00  0.00           C
ATOM   3331  O   GLU A 433      45.140  58.370  89.920  1.00  0.00           O
ATOM   3332  N   GLU A 434      43.050  58.960  89.530  1.00  0.00           N
ATOM   3333  CA  GLU A 434      42.910  59.780  90.690  1.00  0.00           C
ATOM   3334  CB  GLU A 434      41.490  60.380  90.630  1.00  0.00           C
ATOM   3335  CG  GLU A 434      41.240  61.370  91.770  1.00  0.00           C
ATOM   3336  CD  GLU A 434      39.940  62.140  91.550  1.00  0.00           C
ATOM   3337  OE1 GLU A 434      39.830  63.270  92.100  1.00  0.00           O
ATOM   3338  OE2 GLU A 434      39.020  61.630  90.850  1.00  0.00           O
ATOM   3339  C   GLU A 434      43.060  59.040  91.980  1.00  0.00           C
ATOM   3340  O   GLU A 434      43.780  59.440  92.890  1.00  0.00           O
ATOM   3341  N   VAL A 435      42.510  57.810  92.040  1.00  0.00           N
ATOM   3342  CA  VAL A 435      42.540  56.980  93.200  1.00  0.00           C
ATOM   3343  CB  VAL A 435      41.330  56.100  93.290  1.00  0.00           C
ATOM   3344  CG1 VAL A 435      40.100  57.000  93.060  1.00  0.00           C
ATOM   3345  CG2 VAL A 435      41.380  54.940  92.290  1.00  0.00           C
ATOM   3346  C   VAL A 435      43.790  56.160  93.320  1.00  0.00           C
ATOM   3347  O   VAL A 435      43.860  55.270  94.160  1.00  0.00           O
ATOM   3348  N   GLY A 436      44.830  56.440  92.520  1.00  0.00           N
ATOM   3349  CA  GLY A 436      46.110  55.810  92.610  1.00  0.00           C
ATOM   3350  C   GLY A 436      46.970  56.500  93.610  1.00  0.00           C
ATOM   3351  O   GLY A 436      48.090  56.050  93.850  1.00  0.00           O
ATOM   3352  N   VAL A 437      46.490  57.570  94.270  1.00  0.00           N
ATOM   3353  CA  VAL A 437      47.090  58.270  95.360  1.00  0.00           C
ATOM   3354  CB  VAL A 437      47.770  59.520  94.880  1.00  0.00           C
ATOM   3355  CG1 VAL A 437      46.740  60.470  94.240  1.00  0.00           C
ATOM   3356  CG2 VAL A 437      48.620  60.200  95.960  1.00  0.00           C
ATOM   3357  C   VAL A 437      46.000  58.520  96.390  1.00  0.00           C
ATOM   3358  OT1 VAL A 437      44.830  58.160  96.120  1.00  0.00           O
ATOM   3359  OT2 VAL A 437      46.310  58.920  97.550  1.00  0.00           O
ATOM   3360  N   MET B   1      16.000  29.720  57.170  1.00  0.00           N
ATOM   3361  CA  MET B   1      17.180  30.190  57.930  1.00  0.00           C
ATOM   3362  CB  MET B   1      17.540  29.060  58.910  1.00  0.00           C
ATOM   3363  CG  MET B   1      16.650  28.850  60.140  1.00  0.00           C
ATOM   3364  SD  MET B   1      16.270  30.380  61.040  1.00  0.00           S
ATOM   3365  CE  MET B   1      17.950  30.530  61.730  1.00  0.00           C
ATOM   3366  C   MET B   1      18.360  30.520  57.070  1.00  0.00           C
ATOM   3367  O   MET B   1      19.230  29.720  56.740  1.00  0.00           O
ATOM   3368  N   ARG B   2      18.470  31.790  56.650  1.00  0.00           N
ATOM   3369  CA  ARG B   2      19.560  32.470  56.020  1.00  0.00           C
ATOM   3370  CB  ARG B   2      20.840  32.530  56.870  1.00  0.00           C
ATOM   3371  CG  ARG B   2      20.650  33.020  58.310  1.00  0.00           C
ATOM   3372  CD  ARG B   2      21.920  33.010  59.160  1.00  0.00           C
ATOM   3373  NE  ARG B   2      22.480  31.630  59.110  1.00  0.00           N
ATOM   3374  CZ  ARG B   2      23.680  31.190  59.590  1.00  0.00           C
ATOM   3375  NH1 ARG B   2      24.480  31.940  60.400  1.00  0.00           N
ATOM   3376  NH2 ARG B   2      24.000  29.890  59.340  1.00  0.00           N
ATOM   3377  C   ARG B   2      19.840  31.960  54.650  1.00  0.00           C
ATOM   3378  O   ARG B   2      21.000  31.820  54.250  1.00  0.00           O
ATOM   3379  N   GLU B   3      18.810  31.570  53.880  1.00  0.00           N
ATOM   3380  CA  GLU B   3      18.880  31.060  52.540  1.00  0.00           C
ATOM   3381  CB  GLU B   3      17.460  30.690  52.070  1.00  0.00           C
ATOM   3382  CG  GLU B   3      16.990  29.350  52.630  1.00  0.00           C
ATOM   3383  CD  GLU B   3      16.330  29.470  54.000  1.00  0.00           C
ATOM   3384  OE1 GLU B   3      16.190  30.570  54.600  1.00  0.00           O
ATOM   3385  OE2 GLU B   3      15.870  28.410  54.480  1.00  0.00           O
ATOM   3386  C   GLU B   3      19.510  31.940  51.520  1.00  0.00           C
ATOM   3387  O   GLU B   3      19.530  33.160  51.630  1.00  0.00           O
ATOM   3388  N   ILE B   4      20.220  31.330  50.550  1.00  0.00           N
ATOM   3389  CA  ILE B   4      20.940  32.040  49.540  1.00  0.00           C
ATOM   3390  CB  ILE B   4      22.420  31.800  49.650  1.00  0.00           C
ATOM   3391  CG2 ILE B   4      23.270  32.350  48.490  1.00  0.00           C
ATOM   3392  CG1 ILE B   4      22.990  32.330  50.980  1.00  0.00           C
ATOM   3393  CD  ILE B   4      23.000  33.850  51.110  1.00  0.00           C
ATOM   3394  C   ILE B   4      20.430  31.530  48.230  1.00  0.00           C
ATOM   3395  O   ILE B   4      19.960  30.410  48.070  1.00  0.00           O
ATOM   3396  N   VAL B   5      20.420  32.420  47.220  1.00  0.00           N
ATOM   3397  CA  VAL B   5      20.050  32.200  45.860  1.00  0.00           C
ATOM   3398  CB  VAL B   5      18.780  32.940  45.560  1.00  0.00           C
ATOM   3399  CG1 VAL B   5      18.950  34.460  45.710  1.00  0.00           C
ATOM   3400  CG2 VAL B   5      18.240  32.540  44.180  1.00  0.00           C
ATOM   3401  C   VAL B   5      21.150  32.520  44.910  1.00  0.00           C
ATOM   3402  O   VAL B   5      21.880  33.490  45.110  1.00  0.00           O
ATOM   3403  N   HIS B   6      21.390  31.640  43.920  1.00  0.00           N
ATOM   3404  CA  HIS B   6      22.460  31.680  42.980  1.00  0.00           C
ATOM   3405  CB  HIS B   6      23.220  30.340  42.950  1.00  0.00           C
ATOM   3406  ND1 HIS B   6      25.520  30.360  41.910  1.00  0.00           N
ATOM   3407  CG  HIS B   6      24.160  30.120  41.800  1.00  0.00           C
ATOM   3408  CE1 HIS B   6      26.020  30.010  40.740  1.00  0.00           C
ATOM   3409  NE2 HIS B   6      25.040  29.590  39.890  1.00  0.00           N
ATOM   3410  CD2 HIS B   6      23.840  29.670  40.560  1.00  0.00           C
ATOM   3411  C   HIS B   6      21.920  32.020  41.640  1.00  0.00           C
ATOM   3412  O   HIS B   6      21.020  31.340  41.130  1.00  0.00           O
ATOM   3413  N   ILE B   7      22.480  33.050  40.980  1.00  0.00           N
ATOM   3414  CA  ILE B   7      22.100  33.460  39.660  1.00  0.00           C
ATOM   3415  CB  ILE B   7      21.550  34.850  39.650  1.00  0.00           C
ATOM   3416  CG2 ILE B   7      21.240  35.260  38.200  1.00  0.00           C
ATOM   3417  CG1 ILE B   7      20.320  34.950  40.580  1.00  0.00           C
ATOM   3418  CD  ILE B   7      19.620  36.300  40.600  1.00  0.00           C
ATOM   3419  C   ILE B   7      23.370  33.430  38.880  1.00  0.00           C
ATOM   3420  O   ILE B   7      24.400  33.910  39.340  1.00  0.00           O
ATOM   3421  N   GLN B   8      23.340  32.870  37.650  1.00  0.00           N
ATOM   3422  CA  GLN B   8      24.470  32.730  36.780  1.00  0.00           C
ATOM   3423  CB  GLN B   8      24.930  31.270  36.810  1.00  0.00           C
ATOM   3424  CG  GLN B   8      23.810  30.250  36.620  1.00  0.00           C
ATOM   3425  CD  GLN B   8      24.430  28.860  36.600  1.00  0.00           C
ATOM   3426  OE1 GLN B   8      24.770  28.250  37.610  1.00  0.00           O
ATOM   3427  NE2 GLN B   8      24.590  28.280  35.370  1.00  0.00           N
ATOM   3428  C   GLN B   8      24.040  33.170  35.420  1.00  0.00           C
ATOM   3429  O   GLN B   8      22.920  32.850  35.020  1.00  0.00           O
ATOM   3430  N   ALA B   9      24.900  33.880  34.670  1.00  0.00           N
ATOM   3431  CA  ALA B   9      24.470  34.310  33.380  1.00  0.00           C
ATOM   3432  CB  ALA B   9      23.730  35.650  33.540  1.00  0.00           C
ATOM   3433  C   ALA B   9      25.580  34.560  32.420  1.00  0.00           C
ATOM   3434  O   ALA B   9      26.700  34.870  32.830  1.00  0.00           O
ATOM   3435  N   GLY B  10      25.290  34.320  31.130  1.00  0.00           N
ATOM   3436  CA  GLY B  10      26.170  34.340  30.010  1.00  0.00           C
ATOM   3437  C   GLY B  10      26.950  33.070  29.890  1.00  0.00           C
ATOM   3438  O   GLY B  10      26.870  32.210  30.770  1.00  0.00           O
ATOM   3439  N   GLN B  11      27.730  32.870  28.810  1.00  0.00           N
ATOM   3440  CA  GLN B  11      28.360  31.600  28.650  1.00  0.00           C
ATOM   3441  CB  GLN B  11      28.980  31.330  27.270  1.00  0.00           C
ATOM   3442  CG  GLN B  11      29.800  30.040  27.170  1.00  0.00           C
ATOM   3443  CD  GLN B  11      29.900  29.640  25.700  1.00  0.00           C
ATOM   3444  OE1 GLN B  11      29.270  28.710  25.200  1.00  0.00           O
ATOM   3445  NE2 GLN B  11      30.820  30.300  24.940  1.00  0.00           N
ATOM   3446  C   GLN B  11      29.390  31.260  29.670  1.00  0.00           C
ATOM   3447  O   GLN B  11      29.380  30.180  30.260  1.00  0.00           O
ATOM   3448  N   CYS B  12      30.220  32.270  29.990  1.00  0.00           N
ATOM   3449  CA  CYS B  12      31.170  32.170  31.070  1.00  0.00           C
ATOM   3450  CB  CYS B  12      31.990  33.470  31.140  1.00  0.00           C
ATOM   3451  SG  CYS B  12      33.290  33.490  32.410  1.00  0.00           S
ATOM   3452  C   CYS B  12      30.510  31.900  32.380  1.00  0.00           C
ATOM   3453  O   CYS B  12      30.860  30.950  33.080  1.00  0.00           O
ATOM   3454  N   GLY B  13      29.450  32.650  32.720  1.00  0.00           N
ATOM   3455  CA  GLY B  13      28.770  32.500  33.960  1.00  0.00           C
ATOM   3456  C   GLY B  13      28.050  31.200  34.080  1.00  0.00           C
ATOM   3457  O   GLY B  13      27.980  30.610  35.160  1.00  0.00           O
ATOM   3458  N   ASN B  14      27.510  30.640  32.990  1.00  0.00           N
ATOM   3459  CA  ASN B  14      26.860  29.370  33.010  1.00  0.00           C
ATOM   3460  CB  ASN B  14      25.900  29.200  31.820  1.00  0.00           C
ATOM   3461  CG  ASN B  14      24.630  29.990  32.070  1.00  0.00           C
ATOM   3462  OD1 ASN B  14      23.930  29.770  33.060  1.00  0.00           O
ATOM   3463  ND2 ASN B  14      24.300  30.940  31.150  1.00  0.00           N
ATOM   3464  C   ASN B  14      27.810  28.220  33.080  1.00  0.00           C
ATOM   3465  O   ASN B  14      27.590  27.250  33.800  1.00  0.00           O
ATOM   3466  N   GLN B  15      29.010  28.340  32.470  1.00  0.00           N
ATOM   3467  CA  GLN B  15      30.030  27.340  32.610  1.00  0.00           C
ATOM   3468  CB  GLN B  15      31.130  27.560  31.560  1.00  0.00           C
ATOM   3469  CG  GLN B  15      30.700  27.280  30.120  1.00  0.00           C
ATOM   3470  CD  GLN B  15      30.330  25.820  29.920  1.00  0.00           C
ATOM   3471  OE1 GLN B  15      29.150  25.480  29.910  1.00  0.00           O
ATOM   3472  NE2 GLN B  15      31.360  24.950  29.770  1.00  0.00           N
ATOM   3473  C   GLN B  15      30.620  27.230  33.980  1.00  0.00           C
ATOM   3474  O   GLN B  15      30.700  26.140  34.530  1.00  0.00           O
ATOM   3475  N   ILE B  16      30.950  28.380  34.600  1.00  0.00           N
ATOM   3476  CA  ILE B  16      31.340  28.530  35.960  1.00  0.00           C
ATOM   3477  CB  ILE B  16      31.740  29.930  36.300  1.00  0.00           C
ATOM   3478  CG2 ILE B  16      32.020  30.090  37.800  1.00  0.00           C
ATOM   3479  CG1 ILE B  16      33.010  30.350  35.540  1.00  0.00           C
ATOM   3480  CD  ILE B  16      33.360  31.830  35.640  1.00  0.00           C
ATOM   3481  C   ILE B  16      30.280  28.010  36.870  1.00  0.00           C
ATOM   3482  O   ILE B  16      30.550  27.180  37.730  1.00  0.00           O
ATOM   3483  N   GLY B  17      29.020  28.450  36.680  1.00  0.00           N
ATOM   3484  CA  GLY B  17      27.980  28.040  37.580  1.00  0.00           C
ATOM   3485  C   GLY B  17      27.700  26.580  37.630  1.00  0.00           C
ATOM   3486  O   GLY B  17      27.440  25.960  38.660  1.00  0.00           O
ATOM   3487  N   ALA B  18      27.890  25.870  36.500  1.00  0.00           N
ATOM   3488  CA  ALA B  18      27.830  24.440  36.410  1.00  0.00           C
ATOM   3489  CB  ALA B  18      27.910  24.020  34.940  1.00  0.00           C
ATOM   3490  C   ALA B  18      28.870  23.700  37.170  1.00  0.00           C
ATOM   3491  O   ALA B  18      28.640  22.660  37.780  1.00  0.00           O
ATOM   3492  N   LYS B  19      30.080  24.270  37.240  1.00  0.00           N
ATOM   3493  CA  LYS B  19      31.190  23.670  37.920  1.00  0.00           C
ATOM   3494  CB  LYS B  19      32.470  24.290  37.340  1.00  0.00           C
ATOM   3495  CG  LYS B  19      33.780  23.730  37.910  1.00  0.00           C
ATOM   3496  CD  LYS B  19      33.910  22.210  37.820  1.00  0.00           C
ATOM   3497  CE  LYS B  19      34.020  21.670  36.390  1.00  0.00           C
ATOM   3498  NZ  LYS B  19      34.370  20.240  36.430  1.00  0.00           N
ATOM   3499  C   LYS B  19      31.140  23.870  39.390  1.00  0.00           C
ATOM   3500  O   LYS B  19      31.630  23.070  40.200  1.00  0.00           O
ATOM   3501  N   PHE B  20      30.500  24.960  39.830  1.00  0.00           N
ATOM   3502  CA  PHE B  20      30.220  25.290  41.200  1.00  0.00           C
ATOM   3503  CB  PHE B  20      29.760  26.750  41.320  1.00  0.00           C
ATOM   3504  CG  PHE B  20      29.120  27.080  42.630  1.00  0.00           C
ATOM   3505  CD1 PHE B  20      29.890  27.110  43.770  1.00  0.00           C
ATOM   3506  CE1 PHE B  20      29.310  27.410  44.980  1.00  0.00           C
ATOM   3507  CZ  PHE B  20      27.970  27.730  45.080  1.00  0.00           C
ATOM   3508  CD2 PHE B  20      27.800  27.440  42.730  1.00  0.00           C
ATOM   3509  CE2 PHE B  20      27.220  27.800  43.930  1.00  0.00           C
ATOM   3510  C   PHE B  20      29.270  24.300  41.770  1.00  0.00           C
ATOM   3511  O   PHE B  20      29.550  23.600  42.750  1.00  0.00           O
ATOM   3512  N   TRP B  21      28.120  24.080  41.110  1.00  0.00           N
ATOM   3513  CA  TRP B  21      27.130  23.200  41.660  1.00  0.00           C
ATOM   3514  CB  TRP B  21      25.810  23.340  40.890  1.00  0.00           C
ATOM   3515  CG  TRP B  21      25.070  24.630  41.170  1.00  0.00           C
ATOM   3516  CD1 TRP B  21      24.850  25.720  40.390  1.00  0.00           C
ATOM   3517  NE1 TRP B  21      24.100  26.650  41.050  1.00  0.00           N
ATOM   3518  CE2 TRP B  21      23.800  26.150  42.290  1.00  0.00           C
ATOM   3519  CD2 TRP B  21      24.390  24.880  42.410  1.00  0.00           C
ATOM   3520  CE3 TRP B  21      24.190  24.120  43.530  1.00  0.00           C
ATOM   3521  CZ3 TRP B  21      23.410  24.630  44.540  1.00  0.00           C
ATOM   3522  CZ2 TRP B  21      23.040  26.650  43.310  1.00  0.00           C
ATOM   3523  CH2 TRP B  21      22.810  25.860  44.420  1.00  0.00           C
ATOM   3524  C   TRP B  21      27.500  21.760  41.750  1.00  0.00           C
ATOM   3525  O   TRP B  21      27.130  21.080  42.700  1.00  0.00           O
ATOM   3526  N   GLU B  22      28.380  21.300  40.850  1.00  0.00           N
ATOM   3527  CA  GLU B  22      28.940  19.980  40.860  1.00  0.00           C
ATOM   3528  CB  GLU B  22      29.920  19.890  39.680  1.00  0.00           C
ATOM   3529  CG  GLU B  22      30.400  18.480  39.320  1.00  0.00           C
ATOM   3530  CD  GLU B  22      31.330  18.520  38.120  1.00  0.00           C
ATOM   3531  OE1 GLU B  22      31.000  17.850  37.100  1.00  0.00           O
ATOM   3532  OE2 GLU B  22      32.400  19.180  38.160  1.00  0.00           O
ATOM   3533  C   GLU B  22      29.720  19.580  42.060  1.00  0.00           C
ATOM   3534  O   GLU B  22      29.560  18.480  42.590  1.00  0.00           O
ATOM   3535  N   VAL B  23      30.530  20.510  42.600  1.00  0.00           N
ATOM   3536  CA  VAL B  23      31.250  20.220  43.810  1.00  0.00           C
ATOM   3537  CB  VAL B  23      32.550  20.970  43.870  1.00  0.00           C
ATOM   3538  CG1 VAL B  23      32.360  22.490  44.000  1.00  0.00           C
ATOM   3539  CG2 VAL B  23      33.450  20.470  45.000  1.00  0.00           C
ATOM   3540  C   VAL B  23      30.440  20.470  45.040  1.00  0.00           C
ATOM   3541  O   VAL B  23      30.640  19.830  46.060  1.00  0.00           O
ATOM   3542  N   ILE B  24      29.440  21.380  45.030  1.00  0.00           N
ATOM   3543  CA  ILE B  24      28.550  21.580  46.120  1.00  0.00           C
ATOM   3544  CB  ILE B  24      27.750  22.830  45.900  1.00  0.00           C
ATOM   3545  CG2 ILE B  24      26.700  23.010  47.000  1.00  0.00           C
ATOM   3546  CG1 ILE B  24      28.660  24.080  45.850  1.00  0.00           C
ATOM   3547  CD  ILE B  24      29.400  24.400  47.150  1.00  0.00           C
ATOM   3548  C   ILE B  24      27.660  20.400  46.320  1.00  0.00           C
ATOM   3549  O   ILE B  24      27.410  19.960  47.440  1.00  0.00           O
ATOM   3550  N   SER B  25      27.300  19.730  45.210  1.00  0.00           N
ATOM   3551  CA  SER B  25      26.680  18.440  45.250  1.00  0.00           C
ATOM   3552  CB  SER B  25      26.370  17.850  43.860  1.00  0.00           C
ATOM   3553  OG  SER B  25      25.590  18.790  43.140  1.00  0.00           O
ATOM   3554  C   SER B  25      27.490  17.380  45.910  1.00  0.00           C
ATOM   3555  O   SER B  25      27.000  16.640  46.760  1.00  0.00           O
ATOM   3556  N   ASP B  26      28.780  17.280  45.580  1.00  0.00           N
ATOM   3557  CA  ASP B  26      29.650  16.280  46.120  1.00  0.00           C
ATOM   3558  CB  ASP B  26      30.950  16.290  45.280  1.00  0.00           C
ATOM   3559  CG  ASP B  26      31.690  15.000  45.590  1.00  0.00           C
ATOM   3560  OD1 ASP B  26      31.130  13.940  45.190  1.00  0.00           O
ATOM   3561  OD2 ASP B  26      32.780  14.970  46.230  1.00  0.00           O
ATOM   3562  C   ASP B  26      29.930  16.490  47.570  1.00  0.00           C
ATOM   3563  O   ASP B  26      30.070  15.560  48.360  1.00  0.00           O
ATOM   3564  N   GLU B  27      30.060  17.770  47.980  1.00  0.00           N
ATOM   3565  CA  GLU B  27      30.230  18.180  49.340  1.00  0.00           C
ATOM   3566  CB  GLU B  27      30.400  19.700  49.390  1.00  0.00           C
ATOM   3567  CG  GLU B  27      30.410  20.270  50.810  1.00  0.00           C
ATOM   3568  CD  GLU B  27      31.300  21.510  50.850  1.00  0.00           C
ATOM   3569  OE1 GLU B  27      30.990  22.510  50.160  1.00  0.00           O
ATOM   3570  OE2 GLU B  27      32.300  21.470  51.620  1.00  0.00           O
ATOM   3571  C   GLU B  27      29.120  17.780  50.250  1.00  0.00           C
ATOM   3572  O   GLU B  27      29.340  17.280  51.350  1.00  0.00           O
ATOM   3573  N   HIS B  28      27.870  18.050  49.810  1.00  0.00           N
ATOM   3574  CA  HIS B  28      26.680  17.690  50.510  1.00  0.00           C
ATOM   3575  CB  HIS B  28      25.560  18.660  50.090  1.00  0.00           C
ATOM   3576  ND1 HIS B  28      25.220  20.100  52.160  1.00  0.00           N
ATOM   3577  CG  HIS B  28      25.610  19.960  50.840  1.00  0.00           C
ATOM   3578  CE1 HIS B  28      25.490  21.390  52.490  1.00  0.00           C
ATOM   3579  NE2 HIS B  28      26.060  22.050  51.500  1.00  0.00           N
ATOM   3580  CD2 HIS B  28      26.160  21.140  50.470  1.00  0.00           C
ATOM   3581  C   HIS B  28      26.180  16.300  50.290  1.00  0.00           C
ATOM   3582  O   HIS B  28      25.120  15.950  50.800  1.00  0.00           O
ATOM   3583  N   GLY B  29      26.870  15.370  49.600  1.00  0.00           N
ATOM   3584  CA  GLY B  29      26.430  14.010  49.450  1.00  0.00           C
ATOM   3585  C   GLY B  29      25.320  13.800  48.480  1.00  0.00           C
ATOM   3586  O   GLY B  29      24.570  12.840  48.590  1.00  0.00           O
ATOM   3587  N   ILE B  30      25.180  14.670  47.460  1.00  0.00           N
ATOM   3588  CA  ILE B  30      24.100  14.650  46.520  1.00  0.00           C
ATOM   3589  CB  ILE B  30      23.680  16.070  46.240  1.00  0.00           C
ATOM   3590  CG2 ILE B  30      22.500  16.160  45.260  1.00  0.00           C
ATOM   3591  CG1 ILE B  30      23.390  16.950  47.470  1.00  0.00           C
ATOM   3592  CD  ILE B  30      22.340  16.380  48.440  1.00  0.00           C
ATOM   3593  C   ILE B  30      24.470  13.960  45.250  1.00  0.00           C
ATOM   3594  O   ILE B  30      25.480  14.260  44.610  1.00  0.00           O
ATOM   3595  N   ASP B  31      23.710  12.940  44.820  1.00  0.00           N
ATOM   3596  CA  ASP B  31      23.940  12.230  43.600  1.00  0.00           C
ATOM   3597  CB  ASP B  31      23.310  10.830  43.750  1.00  0.00           C
ATOM   3598  CG  ASP B  31      24.370   9.850  44.230  1.00  0.00           C
ATOM   3599  OD1 ASP B  31      24.040   8.640  44.130  1.00  0.00           O
ATOM   3600  OD2 ASP B  31      25.460  10.260  44.690  1.00  0.00           O
ATOM   3601  C   ASP B  31      23.300  12.910  42.440  1.00  0.00           C
ATOM   3602  O   ASP B  31      22.460  13.780  42.680  1.00  0.00           O
ATOM   3603  N   PRO B  32      23.580  12.660  41.200  1.00  0.00           N
ATOM   3604  CD  PRO B  32      24.580  11.710  40.750  1.00  0.00           C
ATOM   3605  CA  PRO B  32      23.060  13.460  40.120  1.00  0.00           C
ATOM   3606  CB  PRO B  32      23.780  13.030  38.850  1.00  0.00           C
ATOM   3607  CG  PRO B  32      24.910  12.100  39.300  1.00  0.00           C
ATOM   3608  C   PRO B  32      21.590  13.410  39.930  1.00  0.00           C
ATOM   3609  O   PRO B  32      21.030  14.220  39.190  1.00  0.00           O
ATOM   3610  N   THR B  33      20.870  12.530  40.650  1.00  0.00           N
ATOM   3611  CA  THR B  33      19.440  12.490  40.690  1.00  0.00           C
ATOM   3612  CB  THR B  33      18.960  11.140  41.140  1.00  0.00           C
ATOM   3613  OG1 THR B  33      19.520  10.760  42.390  1.00  0.00           O
ATOM   3614  CG2 THR B  33      19.420  10.060  40.160  1.00  0.00           C
ATOM   3615  C   THR B  33      18.910  13.530  41.630  1.00  0.00           C
ATOM   3616  O   THR B  33      17.740  13.870  41.540  1.00  0.00           O
ATOM   3617  N   GLY B  34      19.770  14.080  42.500  1.00  0.00           N
ATOM   3618  CA  GLY B  34      19.340  14.950  43.560  1.00  0.00           C
ATOM   3619  C   GLY B  34      19.040  14.230  44.830  1.00  0.00           C
ATOM   3620  O   GLY B  34      18.410  14.790  45.730  1.00  0.00           O
ATOM   3621  N   SER B  35      19.430  12.950  44.950  1.00  0.00           N
ATOM   3622  CA  SER B  35      19.190  12.130  46.100  1.00  0.00           C
ATOM   3623  CB  SER B  35      18.780  10.700  45.700  1.00  0.00           C
ATOM   3624  OG  SER B  35      18.180  10.030  46.800  1.00  0.00           O
ATOM   3625  C   SER B  35      20.420  12.100  46.940  1.00  0.00           C
ATOM   3626  O   SER B  35      21.550  12.060  46.450  1.00  0.00           O
ATOM   3627  N   TYR B  36      20.250  12.030  48.270  1.00  0.00           N
ATOM   3628  CA  TYR B  36      21.290  12.070  49.250  1.00  0.00           C
ATOM   3629  CB  TYR B  36      20.780  12.750  50.540  1.00  0.00           C
ATOM   3630  CG  TYR B  36      21.850  12.700  51.570  1.00  0.00           C
ATOM   3631  CD1 TYR B  36      22.990  13.470  51.510  1.00  0.00           C
ATOM   3632  CE1 TYR B  36      23.930  13.420  52.520  1.00  0.00           C
ATOM   3633  CZ  TYR B  36      23.770  12.570  53.580  1.00  0.00           C
ATOM   3634  OH  TYR B  36      24.730  12.450  54.610  1.00  0.00           O
ATOM   3635  CD2 TYR B  36      21.700  11.830  52.630  1.00  0.00           C
ATOM   3636  CE2 TYR B  36      22.650  11.760  53.620  1.00  0.00           C
ATOM   3637  C   TYR B  36      21.770  10.690  49.550  1.00  0.00           C
ATOM   3638  O   TYR B  36      20.980   9.840  49.960  1.00  0.00           O
ATOM   3639  N   HIS B  37      23.080  10.460  49.360  1.00  0.00           N
ATOM   3640  CA  HIS B  37      23.720   9.250  49.760  1.00  0.00           C
ATOM   3641  CB  HIS B  37      23.930   8.320  48.550  1.00  0.00           C
ATOM   3642  ND1 HIS B  37      22.360   8.330  46.520  1.00  0.00           N
ATOM   3643  CG  HIS B  37      22.650   8.010  47.830  1.00  0.00           C
ATOM   3644  CE1 HIS B  37      21.080   7.910  46.300  1.00  0.00           C
ATOM   3645  NE2 HIS B  37      20.550   7.350  47.370  1.00  0.00           N
ATOM   3646  CD2 HIS B  37      21.530   7.420  48.350  1.00  0.00           C
ATOM   3647  C   HIS B  37      25.070   9.490  50.350  1.00  0.00           C
ATOM   3648  O   HIS B  37      26.000   8.730  50.100  1.00  0.00           O
ATOM   3649  N   GLY B  38      25.190  10.560  51.160  1.00  0.00           N
ATOM   3650  CA  GLY B  38      26.340  10.840  51.960  1.00  0.00           C
ATOM   3651  C   GLY B  38      26.340  10.050  53.230  1.00  0.00           C
ATOM   3652  O   GLY B  38      25.470   9.200  53.410  1.00  0.00           O
ATOM   3653  N   ASP B  39      27.330  10.230  54.130  1.00  0.00           N
ATOM   3654  CA  ASP B  39      27.390   9.520  55.370  1.00  0.00           C
ATOM   3655  CB  ASP B  39      28.790   8.880  55.430  1.00  0.00           C
ATOM   3656  CG  ASP B  39      28.870   7.790  54.380  1.00  0.00           C
ATOM   3657  OD1 ASP B  39      29.760   7.830  53.490  1.00  0.00           O
ATOM   3658  OD2 ASP B  39      28.060   6.830  54.450  1.00  0.00           O
ATOM   3659  C   ASP B  39      27.270  10.470  56.510  1.00  0.00           C
ATOM   3660  O   ASP B  39      26.580  10.170  57.490  1.00  0.00           O
ATOM   3661  N   SER B  40      27.860  11.680  56.460  1.00  0.00           N
ATOM   3662  CA  SER B  40      27.830  12.670  57.480  1.00  0.00           C
ATOM   3663  CB  SER B  40      28.970  13.670  57.230  1.00  0.00           C
ATOM   3664  OG  SER B  40      29.090  14.600  58.300  1.00  0.00           O
ATOM   3665  C   SER B  40      26.540  13.420  57.580  1.00  0.00           C
ATOM   3666  O   SER B  40      26.090  14.030  56.620  1.00  0.00           O
ATOM   3667  N   ASP B  41      25.910  13.410  58.770  1.00  0.00           N
ATOM   3668  CA  ASP B  41      24.690  14.110  59.000  1.00  0.00           C
ATOM   3669  CB  ASP B  41      23.980  13.670  60.290  1.00  0.00           C
ATOM   3670  CG  ASP B  41      24.540  12.360  60.810  1.00  0.00           C
ATOM   3671  OD1 ASP B  41      25.730  12.320  61.220  1.00  0.00           O
ATOM   3672  OD2 ASP B  41      23.780  11.360  60.790  1.00  0.00           O
ATOM   3673  C   ASP B  41      24.790  15.590  58.950  1.00  0.00           C
ATOM   3674  O   ASP B  41      23.790  16.290  58.830  1.00  0.00           O
ATOM   3675  N   LEU B  42      26.020  16.150  58.930  1.00  0.00           N
ATOM   3676  CA  LEU B  42      26.180  17.570  58.780  1.00  0.00           C
ATOM   3677  CB  LEU B  42      27.610  17.950  59.190  1.00  0.00           C
ATOM   3678  CG  LEU B  42      28.050  17.510  60.600  1.00  0.00           C
ATOM   3679  CD1 LEU B  42      29.500  17.960  60.840  1.00  0.00           C
ATOM   3680  CD2 LEU B  42      27.130  18.030  61.710  1.00  0.00           C
ATOM   3681  C   LEU B  42      25.950  18.060  57.390  1.00  0.00           C
ATOM   3682  O   LEU B  42      25.730  19.250  57.150  1.00  0.00           O
ATOM   3683  N   GLN B  43      25.940  17.160  56.390  1.00  0.00           N
ATOM   3684  CA  GLN B  43      25.600  17.520  55.040  1.00  0.00           C
ATOM   3685  CB  GLN B  43      25.950  16.310  54.150  1.00  0.00           C
ATOM   3686  CG  GLN B  43      27.430  15.930  54.220  1.00  0.00           C
ATOM   3687  CD  GLN B  43      27.670  14.650  53.420  1.00  0.00           C
ATOM   3688  OE1 GLN B  43      27.040  13.610  53.630  1.00  0.00           O
ATOM   3689  NE2 GLN B  43      28.590  14.700  52.420  1.00  0.00           N
ATOM   3690  C   GLN B  43      24.150  17.810  54.850  1.00  0.00           C
ATOM   3691  O   GLN B  43      23.750  18.410  53.860  1.00  0.00           O
ATOM   3692  N   LEU B  44      23.350  17.360  55.840  1.00  0.00           N
ATOM   3693  CA  LEU B  44      21.930  17.520  55.870  1.00  0.00           C
ATOM   3694  CB  LEU B  44      21.300  16.240  56.440  1.00  0.00           C
ATOM   3695  CG  LEU B  44      21.490  15.000  55.540  1.00  0.00           C
ATOM   3696  CD1 LEU B  44      21.030  13.710  56.230  1.00  0.00           C
ATOM   3697  CD2 LEU B  44      20.780  15.160  54.180  1.00  0.00           C
ATOM   3698  C   LEU B  44      21.530  18.640  56.760  1.00  0.00           C
ATOM   3699  O   LEU B  44      20.360  19.010  56.880  1.00  0.00           O
ATOM   3700  N   GLU B  45      22.490  19.230  57.490  1.00  0.00           N
ATOM   3701  CA  GLU B  45      22.160  20.190  58.510  1.00  0.00           C
ATOM   3702  CB  GLU B  45      23.420  20.480  59.330  1.00  0.00           C
ATOM   3703  CG  GLU B  45      23.120  21.330  60.570  1.00  0.00           C
ATOM   3704  CD  GLU B  45      22.470  20.490  61.660  1.00  0.00           C
ATOM   3705  OE1 GLU B  45      22.250  19.270  61.440  1.00  0.00           O
ATOM   3706  OE2 GLU B  45      22.140  21.070  62.730  1.00  0.00           O
ATOM   3707  C   GLU B  45      21.650  21.470  57.940  1.00  0.00           C
ATOM   3708  O   GLU B  45      20.650  22.050  58.370  1.00  0.00           O
ATOM   3709  N   ARG B  46      22.350  22.040  56.950  1.00  0.00           N
ATOM   3710  CA  ARG B  46      22.030  23.280  56.320  1.00  0.00           C
ATOM   3711  CB  ARG B  46      23.070  24.330  56.750  1.00  0.00           C
ATOM   3712  CG  ARG B  46      23.140  24.620  58.250  1.00  0.00           C
ATOM   3713  CD  ARG B  46      21.850  25.190  58.830  1.00  0.00           C
ATOM   3714  NE  ARG B  46      22.030  25.050  60.300  1.00  0.00           N
ATOM   3715  CZ  ARG B  46      21.120  25.430  61.240  1.00  0.00           C
ATOM   3716  NH1 ARG B  46      19.890  25.950  60.930  1.00  0.00           N
ATOM   3717  NH2 ARG B  46      21.320  25.100  62.550  1.00  0.00           N
ATOM   3718  C   ARG B  46      21.990  23.120  54.840  1.00  0.00           C
ATOM   3719  O   ARG B  46      22.570  23.900  54.090  1.00  0.00           O
ATOM   3720  N   ILE B  47      21.280  22.100  54.330  1.00  0.00           N
ATOM   3721  CA  ILE B  47      21.090  21.880  52.930  1.00  0.00           C
ATOM   3722  CB  ILE B  47      20.650  20.460  52.720  1.00  0.00           C
ATOM   3723  CG2 ILE B  47      19.390  20.100  53.540  1.00  0.00           C
ATOM   3724  CG1 ILE B  47      20.510  20.020  51.260  1.00  0.00           C
ATOM   3725  CD  ILE B  47      21.800  20.110  50.440  1.00  0.00           C
ATOM   3726  C   ILE B  47      20.060  22.790  52.350  1.00  0.00           C
ATOM   3727  O   ILE B  47      20.030  23.110  51.170  1.00  0.00           O
ATOM   3728  N   ASN B  48      19.210  23.380  53.220  1.00  0.00           N
ATOM   3729  CA  ASN B  48      18.320  24.400  52.760  1.00  0.00           C
ATOM   3730  CB  ASN B  48      17.320  24.790  53.870  1.00  0.00           C
ATOM   3731  CG  ASN B  48      18.050  25.330  55.090  1.00  0.00           C
ATOM   3732  OD1 ASN B  48      18.790  24.670  55.830  1.00  0.00           O
ATOM   3733  ND2 ASN B  48      17.870  26.640  55.390  1.00  0.00           N
ATOM   3734  C   ASN B  48      18.900  25.650  52.220  1.00  0.00           C
ATOM   3735  O   ASN B  48      18.260  26.460  51.550  1.00  0.00           O
ATOM   3736  N   VAL B  49      20.200  25.890  52.510  1.00  0.00           N
ATOM   3737  CA  VAL B  49      20.860  27.110  52.170  1.00  0.00           C
ATOM   3738  CB  VAL B  49      22.150  27.140  52.940  1.00  0.00           C
ATOM   3739  CG1 VAL B  49      22.920  28.410  52.560  1.00  0.00           C
ATOM   3740  CG2 VAL B  49      21.740  27.240  54.420  1.00  0.00           C
ATOM   3741  C   VAL B  49      21.090  27.290  50.710  1.00  0.00           C
ATOM   3742  O   VAL B  49      20.890  28.380  50.180  1.00  0.00           O
ATOM   3743  N   TYR B  50      21.440  26.200  50.000  1.00  0.00           N
ATOM   3744  CA  TYR B  50      21.510  26.260  48.570  1.00  0.00           C
ATOM   3745  CB  TYR B  50      22.890  25.710  48.170  1.00  0.00           C
ATOM   3746  CG  TYR B  50      23.910  26.790  48.290  1.00  0.00           C
ATOM   3747  CD1 TYR B  50      23.750  28.020  47.710  1.00  0.00           C
ATOM   3748  CE1 TYR B  50      24.770  28.940  47.730  1.00  0.00           C
ATOM   3749  CZ  TYR B  50      25.980  28.580  48.280  1.00  0.00           C
ATOM   3750  OH  TYR B  50      27.030  29.520  48.380  1.00  0.00           O
ATOM   3751  CD2 TYR B  50      25.130  26.430  48.810  1.00  0.00           C
ATOM   3752  CE2 TYR B  50      26.170  27.330  48.830  1.00  0.00           C
ATOM   3753  C   TYR B  50      20.490  25.420  47.890  1.00  0.00           C
ATOM   3754  O   TYR B  50      20.180  25.710  46.740  1.00  0.00           O
ATOM   3755  N   TYR B  51      19.850  24.430  48.540  1.00  0.00           N
ATOM   3756  CA  TYR B  51      18.880  23.570  47.930  1.00  0.00           C
ATOM   3757  CB  TYR B  51      19.290  22.090  48.060  1.00  0.00           C
ATOM   3758  CG  TYR B  51      20.520  21.830  47.260  1.00  0.00           C
ATOM   3759  CD1 TYR B  51      20.480  21.020  46.150  1.00  0.00           C
ATOM   3760  CE1 TYR B  51      21.610  20.700  45.440  1.00  0.00           C
ATOM   3761  CZ  TYR B  51      22.820  21.140  45.930  1.00  0.00           C
ATOM   3762  OH  TYR B  51      24.000  20.910  45.200  1.00  0.00           O
ATOM   3763  CD2 TYR B  51      21.740  22.210  47.780  1.00  0.00           C
ATOM   3764  CE2 TYR B  51      22.880  21.860  47.100  1.00  0.00           C
ATOM   3765  C   TYR B  51      17.540  23.690  48.580  1.00  0.00           C
ATOM   3766  O   TYR B  51      17.320  24.170  49.690  1.00  0.00           O
ATOM   3767  N   ASN B  52      16.540  23.250  47.800  1.00  0.00           N
ATOM   3768  CA  ASN B  52      15.190  23.140  48.260  1.00  0.00           C
ATOM   3769  CB  ASN B  52      14.200  23.820  47.290  1.00  0.00           C
ATOM   3770  CG  ASN B  52      14.000  25.270  47.710  1.00  0.00           C
ATOM   3771  OD1 ASN B  52      14.070  25.610  48.890  1.00  0.00           O
ATOM   3772  ND2 ASN B  52      13.760  26.180  46.730  1.00  0.00           N
ATOM   3773  C   ASN B  52      14.890  21.680  48.300  1.00  0.00           C
ATOM   3774  O   ASN B  52      15.230  20.890  47.420  1.00  0.00           O
ATOM   3775  N   GLU B  53      14.140  21.260  49.340  1.00  0.00           N
ATOM   3776  CA  GLU B  53      13.670  19.920  49.510  1.00  0.00           C
ATOM   3777  CB  GLU B  53      13.310  19.560  50.960  1.00  0.00           C
ATOM   3778  CG  GLU B  53      12.940  18.090  51.100  1.00  0.00           C
ATOM   3779  CD  GLU B  53      12.610  17.720  52.540  1.00  0.00           C
ATOM   3780  OE1 GLU B  53      12.870  18.510  53.480  1.00  0.00           O
ATOM   3781  OE2 GLU B  53      12.090  16.580  52.690  1.00  0.00           O
ATOM   3782  C   GLU B  53      12.490  19.760  48.600  1.00  0.00           C
ATOM   3783  O   GLU B  53      11.560  20.560  48.680  1.00  0.00           O
ATOM   3784  N   ALA B  54      12.540  18.720  47.760  1.00  0.00           N
ATOM   3785  CA  ALA B  54      11.510  18.280  46.870  1.00  0.00           C
ATOM   3786  CB  ALA B  54      12.190  18.160  45.490  1.00  0.00           C
ATOM   3787  C   ALA B  54      10.910  16.960  47.210  1.00  0.00           C
ATOM   3788  O   ALA B  54      11.450  16.170  47.980  1.00  0.00           O
ATOM   3789  N   ALA B  55       9.680  16.750  46.700  1.00  0.00           N
ATOM   3790  CA  ALA B  55       8.890  15.600  47.010  1.00  0.00           C
ATOM   3791  CB  ALA B  55       7.520  15.740  46.320  1.00  0.00           C
ATOM   3792  C   ALA B  55       9.500  14.280  46.700  1.00  0.00           C
ATOM   3793  O   ALA B  55      10.010  14.050  45.610  1.00  0.00           O
ATOM   3794  N   GLY B  56       9.430  13.310  47.630  1.00  0.00           N
ATOM   3795  CA  GLY B  56      10.020  12.020  47.500  1.00  0.00           C
ATOM   3796  C   GLY B  56      11.400  11.930  48.050  1.00  0.00           C
ATOM   3797  O   GLY B  56      12.080  10.930  47.800  1.00  0.00           O
ATOM   3798  N   ASN B  57      11.860  12.940  48.810  1.00  0.00           N
ATOM   3799  CA  ASN B  57      13.140  13.050  49.430  1.00  0.00           C
ATOM   3800  CB  ASN B  57      13.460  12.020  50.530  1.00  0.00           C
ATOM   3801  CG  ASN B  57      12.320  11.980  51.540  1.00  0.00           C
ATOM   3802  OD1 ASN B  57      11.490  11.070  51.480  1.00  0.00           O
ATOM   3803  ND2 ASN B  57      12.260  12.940  52.510  1.00  0.00           N
ATOM   3804  C   ASN B  57      14.220  13.270  48.430  1.00  0.00           C
ATOM   3805  O   ASN B  57      15.090  12.430  48.210  1.00  0.00           O
ATOM   3806  N   LYS B  58      14.230  14.420  47.730  1.00  0.00           N
ATOM   3807  CA  LYS B  58      15.170  14.830  46.740  1.00  0.00           C
ATOM   3808  CB  LYS B  58      14.580  14.600  45.340  1.00  0.00           C
ATOM   3809  CG  LYS B  58      14.280  13.140  45.020  1.00  0.00           C
ATOM   3810  CD  LYS B  58      13.750  12.890  43.600  1.00  0.00           C
ATOM   3811  CE  LYS B  58      14.840  13.020  42.540  1.00  0.00           C
ATOM   3812  NZ  LYS B  58      14.340  12.630  41.210  1.00  0.00           N
ATOM   3813  C   LYS B  58      15.470  16.280  46.950  1.00  0.00           C
ATOM   3814  O   LYS B  58      14.650  16.980  47.550  1.00  0.00           O
ATOM   3815  N   TYR B  59      16.620  16.800  46.510  1.00  0.00           N
ATOM   3816  CA  TYR B  59      17.030  18.160  46.730  1.00  0.00           C
ATOM   3817  CB  TYR B  59      18.270  18.280  47.630  1.00  0.00           C
ATOM   3818  CG  TYR B  59      17.930  17.640  48.940  1.00  0.00           C
ATOM   3819  CD1 TYR B  59      17.170  18.370  49.820  1.00  0.00           C
ATOM   3820  CE1 TYR B  59      16.810  17.780  51.000  1.00  0.00           C
ATOM   3821  CZ  TYR B  59      17.190  16.500  51.340  1.00  0.00           C
ATOM   3822  OH  TYR B  59      16.900  15.980  52.620  1.00  0.00           O
ATOM   3823  CD2 TYR B  59      18.360  16.370  49.260  1.00  0.00           C
ATOM   3824  CE2 TYR B  59      17.990  15.820  50.460  1.00  0.00           C
ATOM   3825  C   TYR B  59      17.280  18.780  45.400  1.00  0.00           C
ATOM   3826  O   TYR B  59      17.840  18.160  44.500  1.00  0.00           O
ATOM   3827  N   VAL B  60      16.790  20.020  45.180  1.00  0.00           N
ATOM   3828  CA  VAL B  60      17.000  20.750  43.970  1.00  0.00           C
ATOM   3829  CB  VAL B  60      15.740  21.100  43.240  1.00  0.00           C
ATOM   3830  CG1 VAL B  60      15.090  19.810  42.710  1.00  0.00           C
ATOM   3831  CG2 VAL B  60      14.730  21.850  44.120  1.00  0.00           C
ATOM   3832  C   VAL B  60      17.760  22.010  44.210  1.00  0.00           C
ATOM   3833  O   VAL B  60      17.530  22.670  45.220  1.00  0.00           O
ATOM   3834  N   PRO B  61      18.670  22.440  43.380  1.00  0.00           N
ATOM   3835  CD  PRO B  61      19.100  21.740  42.190  1.00  0.00           C
ATOM   3836  CA  PRO B  61      19.430  23.630  43.670  1.00  0.00           C
ATOM   3837  CB  PRO B  61      20.610  23.560  42.700  1.00  0.00           C
ATOM   3838  CG  PRO B  61      20.090  22.710  41.520  1.00  0.00           C
ATOM   3839  C   PRO B  61      18.620  24.850  43.400  1.00  0.00           C
ATOM   3840  O   PRO B  61      17.900  24.930  42.410  1.00  0.00           O
ATOM   3841  N   ARG B  62      18.670  25.850  44.300  1.00  0.00           N
ATOM   3842  CA  ARG B  62      17.970  27.090  44.170  1.00  0.00           C
ATOM   3843  CB  ARG B  62      17.730  27.760  45.530  1.00  0.00           C
ATOM   3844  CG  ARG B  62      16.840  29.010  45.530  1.00  0.00           C
ATOM   3845  CD  ARG B  62      16.690  29.720  46.880  1.00  0.00           C
ATOM   3846  NE  ARG B  62      16.180  28.680  47.810  1.00  0.00           N
ATOM   3847  CZ  ARG B  62      16.870  28.080  48.830  1.00  0.00           C
ATOM   3848  NH1 ARG B  62      18.130  28.450  49.180  1.00  0.00           N
ATOM   3849  NH2 ARG B  62      16.310  27.050  49.520  1.00  0.00           N
ATOM   3850  C   ARG B  62      18.730  28.060  43.340  1.00  0.00           C
ATOM   3851  O   ARG B  62      19.700  28.710  43.720  1.00  0.00           O
ATOM   3852  N   ALA B  63      18.470  28.020  42.020  1.00  0.00           N
ATOM   3853  CA  ALA B  63      19.410  28.480  41.050  1.00  0.00           C
ATOM   3854  CB  ALA B  63      20.390  27.330  40.750  1.00  0.00           C
ATOM   3855  C   ALA B  63      18.750  28.870  39.770  1.00  0.00           C
ATOM   3856  O   ALA B  63      17.880  28.180  39.250  1.00  0.00           O
ATOM   3857  N   ILE B  64      19.110  30.040  39.200  1.00  0.00           N
ATOM   3858  CA  ILE B  64      18.470  30.570  38.040  1.00  0.00           C
ATOM   3859  CB  ILE B  64      17.770  31.880  38.280  1.00  0.00           C
ATOM   3860  CG2 ILE B  64      17.260  32.480  36.960  1.00  0.00           C
ATOM   3861  CG1 ILE B  64      16.650  31.720  39.320  1.00  0.00           C
ATOM   3862  CD  ILE B  64      16.070  33.060  39.790  1.00  0.00           C
ATOM   3863  C   ILE B  64      19.530  30.740  37.010  1.00  0.00           C
ATOM   3864  O   ILE B  64      20.580  31.320  37.280  1.00  0.00           O
ATOM   3865  N   LEU B  65      19.260  30.260  35.780  1.00  0.00           N
ATOM   3866  CA  LEU B  65      20.190  30.320  34.690  1.00  0.00           C
ATOM   3867  CB  LEU B  65      20.320  28.900  34.110  1.00  0.00           C
ATOM   3868  CG  LEU B  65      20.880  27.880  35.110  1.00  0.00           C
ATOM   3869  CD1 LEU B  65      19.820  27.150  35.960  1.00  0.00           C
ATOM   3870  CD2 LEU B  65      21.670  26.840  34.310  1.00  0.00           C
ATOM   3871  C   LEU B  65      19.670  31.230  33.640  1.00  0.00           C
ATOM   3872  O   LEU B  65      18.470  31.210  33.350  1.00  0.00           O
ATOM   3873  N   VAL B  66      20.510  32.110  33.060  1.00  0.00           N
ATOM   3874  CA  VAL B  66      20.150  33.130  32.120  1.00  0.00           C
ATOM   3875  CB  VAL B  66      20.080  34.490  32.740  1.00  0.00           C
ATOM   3876  CG1 VAL B  66      19.440  35.470  31.750  1.00  0.00           C
ATOM   3877  CG2 VAL B  66      19.200  34.400  34.000  1.00  0.00           C
ATOM   3878  C   VAL B  66      21.120  33.200  31.000  1.00  0.00           C
ATOM   3879  O   VAL B  66      22.330  33.340  31.200  1.00  0.00           O
ATOM   3880  N   ASP B  67      20.650  33.260  29.750  1.00  0.00           N
ATOM   3881  CA  ASP B  67      21.410  33.540  28.570  1.00  0.00           C
ATOM   3882  CB  ASP B  67      22.140  32.280  28.080  1.00  0.00           C
ATOM   3883  CG  ASP B  67      23.500  32.650  27.490  1.00  0.00           C
ATOM   3884  OD1 ASP B  67      24.500  31.930  27.740  1.00  0.00           O
ATOM   3885  OD2 ASP B  67      23.620  33.700  26.810  1.00  0.00           O
ATOM   3886  C   ASP B  67      20.500  34.070  27.530  1.00  0.00           C
ATOM   3887  O   ASP B  67      19.280  33.950  27.590  1.00  0.00           O
ATOM   3888  N   LEU B  68      21.090  34.710  26.500  1.00  0.00           N
ATOM   3889  CA  LEU B  68      20.410  35.180  25.320  1.00  0.00           C
ATOM   3890  CB  LEU B  68      20.870  36.590  24.900  1.00  0.00           C
ATOM   3891  CG  LEU B  68      20.410  37.700  25.860  1.00  0.00           C
ATOM   3892  CD1 LEU B  68      20.880  39.080  25.360  1.00  0.00           C
ATOM   3893  CD2 LEU B  68      18.880  37.700  26.030  1.00  0.00           C
ATOM   3894  C   LEU B  68      20.690  34.220  24.210  1.00  0.00           C
ATOM   3895  O   LEU B  68      19.960  34.220  23.220  1.00  0.00           O
ATOM   3896  N   GLU B  69      21.740  33.400  24.330  1.00  0.00           N
ATOM   3897  CA  GLU B  69      22.060  32.410  23.350  1.00  0.00           C
ATOM   3898  CB  GLU B  69      23.580  32.230  23.310  1.00  0.00           C
ATOM   3899  CG  GLU B  69      24.300  33.390  22.620  1.00  0.00           C
ATOM   3900  CD  GLU B  69      25.800  33.140  22.670  1.00  0.00           C
ATOM   3901  OE1 GLU B  69      26.290  32.180  22.010  1.00  0.00           O
ATOM   3902  OE2 GLU B  69      26.520  33.980  23.280  1.00  0.00           O
ATOM   3903  C   GLU B  69      21.410  31.140  23.780  1.00  0.00           C
ATOM   3904  O   GLU B  69      21.840  30.600  24.790  1.00  0.00           O
ATOM   3905  N   PRO B  70      20.410  30.570  23.170  1.00  0.00           N
ATOM   3906  CD  PRO B  70      19.760  31.090  21.980  1.00  0.00           C
ATOM   3907  CA  PRO B  70      19.640  29.500  23.740  1.00  0.00           C
ATOM   3908  CB  PRO B  70      18.400  29.290  22.860  1.00  0.00           C
ATOM   3909  CG  PRO B  70      18.680  30.080  21.570  1.00  0.00           C
ATOM   3910  C   PRO B  70      20.360  28.220  23.960  1.00  0.00           C
ATOM   3911  O   PRO B  70      20.010  27.410  24.820  1.00  0.00           O
ATOM   3912  N   GLY B  71      21.360  27.890  23.120  1.00  0.00           N
ATOM   3913  CA  GLY B  71      22.050  26.640  23.160  1.00  0.00           C
ATOM   3914  C   GLY B  71      23.030  26.500  24.280  1.00  0.00           C
ATOM   3915  O   GLY B  71      23.570  25.410  24.460  1.00  0.00           O
ATOM   3916  N   THR B  72      23.290  27.510  25.120  1.00  0.00           N
ATOM   3917  CA  THR B  72      24.130  27.340  26.270  1.00  0.00           C
ATOM   3918  CB  THR B  72      24.540  28.650  26.850  1.00  0.00           C
ATOM   3919  OG1 THR B  72      23.450  29.480  27.230  1.00  0.00           O
ATOM   3920  CG2 THR B  72      25.320  29.450  25.790  1.00  0.00           C
ATOM   3921  C   THR B  72      23.500  26.510  27.340  1.00  0.00           C
ATOM   3922  O   THR B  72      24.150  25.750  28.050  1.00  0.00           O
ATOM   3923  N   MET B  73      22.160  26.590  27.490  1.00  0.00           N
ATOM   3924  CA  MET B  73      21.380  25.750  28.340  1.00  0.00           C
ATOM   3925  CB  MET B  73      19.930  26.240  28.320  1.00  0.00           C
ATOM   3926  CG  MET B  73      19.800  27.700  28.770  1.00  0.00           C
ATOM   3927  SD  MET B  73      20.400  28.020  30.460  1.00  0.00           S
ATOM   3928  CE  MET B  73      20.280  29.820  30.290  1.00  0.00           C
ATOM   3929  C   MET B  73      21.450  24.300  27.990  1.00  0.00           C
ATOM   3930  O   MET B  73      21.400  23.410  28.850  1.00  0.00           O
ATOM   3931  N   ASP B  74      21.600  23.980  26.690  1.00  0.00           N
ATOM   3932  CA  ASP B  74      21.790  22.630  26.270  1.00  0.00           C
ATOM   3933  CB  ASP B  74      21.440  22.450  24.780  1.00  0.00           C
ATOM   3934  CG  ASP B  74      19.930  22.540  24.680  1.00  0.00           C
ATOM   3935  OD1 ASP B  74      19.440  23.390  23.880  1.00  0.00           O
ATOM   3936  OD2 ASP B  74      19.220  21.690  25.280  1.00  0.00           O
ATOM   3937  C   ASP B  74      23.130  22.050  26.530  1.00  0.00           C
ATOM   3938  O   ASP B  74      23.200  20.840  26.740  1.00  0.00           O
ATOM   3939  N   SER B  75      24.180  22.880  26.650  1.00  0.00           N
ATOM   3940  CA  SER B  75      25.450  22.410  27.120  1.00  0.00           C
ATOM   3941  CB  SER B  75      26.500  23.530  26.960  1.00  0.00           C
ATOM   3942  OG  SER B  75      26.520  23.990  25.620  1.00  0.00           O
ATOM   3943  C   SER B  75      25.420  22.040  28.560  1.00  0.00           C
ATOM   3944  O   SER B  75      25.980  21.040  28.990  1.00  0.00           O
ATOM   3945  N   VAL B  76      24.740  22.830  29.420  1.00  0.00           N
ATOM   3946  CA  VAL B  76      24.680  22.550  30.820  1.00  0.00           C
ATOM   3947  CB  VAL B  76      24.220  23.790  31.540  1.00  0.00           C
ATOM   3948  CG1 VAL B  76      23.910  23.640  33.040  1.00  0.00           C
ATOM   3949  CG2 VAL B  76      25.270  24.890  31.320  1.00  0.00           C
ATOM   3950  C   VAL B  76      23.810  21.390  31.150  1.00  0.00           C
ATOM   3951  O   VAL B  76      24.210  20.480  31.870  1.00  0.00           O
ATOM   3952  N   ARG B  77      22.600  21.300  30.570  1.00  0.00           N
ATOM   3953  CA  ARG B  77      21.690  20.210  30.810  1.00  0.00           C
ATOM   3954  CB  ARG B  77      20.350  20.580  30.160  1.00  0.00           C
ATOM   3955  CG  ARG B  77      19.350  19.430  30.060  1.00  0.00           C
ATOM   3956  CD  ARG B  77      17.900  19.870  29.820  1.00  0.00           C
ATOM   3957  NE  ARG B  77      17.900  20.550  28.490  1.00  0.00           N
ATOM   3958  CZ  ARG B  77      17.060  21.560  28.130  1.00  0.00           C
ATOM   3959  NH1 ARG B  77      15.960  21.820  28.900  1.00  0.00           N
ATOM   3960  NH2 ARG B  77      17.220  22.290  26.990  1.00  0.00           N
ATOM   3961  C   ARG B  77      22.120  18.900  30.260  1.00  0.00           C
ATOM   3962  O   ARG B  77      21.880  17.850  30.860  1.00  0.00           O
ATOM   3963  N   SER B  78      22.850  18.840  29.140  1.00  0.00           N
ATOM   3964  CA  SER B  78      23.410  17.620  28.630  1.00  0.00           C
ATOM   3965  CB  SER B  78      23.720  17.730  27.130  1.00  0.00           C
ATOM   3966  OG  SER B  78      22.570  18.140  26.400  1.00  0.00           O
ATOM   3967  C   SER B  78      24.650  17.150  29.310  1.00  0.00           C
ATOM   3968  O   SER B  78      25.060  16.010  29.120  1.00  0.00           O
ATOM   3969  N   GLY B  79      25.290  17.990  30.150  1.00  0.00           N
ATOM   3970  CA  GLY B  79      26.470  17.650  30.880  1.00  0.00           C
ATOM   3971  C   GLY B  79      26.220  16.880  32.130  1.00  0.00           C
ATOM   3972  O   GLY B  79      25.050  16.610  32.420  1.00  0.00           O
ATOM   3973  N   PRO B  80      27.160  16.480  32.930  1.00  0.00           N
ATOM   3974  CD  PRO B  80      28.560  16.810  32.710  1.00  0.00           C
ATOM   3975  CA  PRO B  80      26.950  15.780  34.160  1.00  0.00           C
ATOM   3976  CB  PRO B  80      28.350  15.340  34.570  1.00  0.00           C
ATOM   3977  CG  PRO B  80      29.290  16.420  34.000  1.00  0.00           C
ATOM   3978  C   PRO B  80      26.350  16.710  35.160  1.00  0.00           C
ATOM   3979  O   PRO B  80      26.710  17.890  35.120  1.00  0.00           O
ATOM   3980  N   PHE B  81      25.470  16.290  36.080  1.00  0.00           N
ATOM   3981  CA  PHE B  81      24.820  17.100  37.070  1.00  0.00           C
ATOM   3982  CB  PHE B  81      25.710  17.700  38.160  1.00  0.00           C
ATOM   3983  CG  PHE B  81      26.190  16.660  39.110  1.00  0.00           C
ATOM   3984  CD1 PHE B  81      27.340  15.960  38.840  1.00  0.00           C
ATOM   3985  CE1 PHE B  81      27.790  14.990  39.720  1.00  0.00           C
ATOM   3986  CZ  PHE B  81      27.060  14.700  40.840  1.00  0.00           C
ATOM   3987  CD2 PHE B  81      25.500  16.390  40.270  1.00  0.00           C
ATOM   3988  CE2 PHE B  81      25.910  15.400  41.130  1.00  0.00           C
ATOM   3989  C   PHE B  81      23.980  18.160  36.440  1.00  0.00           C
ATOM   3990  O   PHE B  81      23.740  19.210  37.030  1.00  0.00           O
ATOM   3991  N   GLY B  82      23.440  17.940  35.230  1.00  0.00           N
ATOM   3992  CA  GLY B  82      22.670  18.810  34.410  1.00  0.00           C
ATOM   3993  C   GLY B  82      21.220  18.500  34.490  1.00  0.00           C
ATOM   3994  O   GLY B  82      20.370  19.390  34.350  1.00  0.00           O
ATOM   3995  N   GLN B  83      20.830  17.240  34.750  1.00  0.00           N
ATOM   3996  CA  GLN B  83      19.470  16.820  34.910  1.00  0.00           C
ATOM   3997  CB  GLN B  83      19.350  15.310  34.600  1.00  0.00           C
ATOM   3998  CG  GLN B  83      17.950  14.870  34.160  1.00  0.00           C
ATOM   3999  CD  GLN B  83      17.480  15.550  32.880  1.00  0.00           C
ATOM   4000  OE1 GLN B  83      16.330  15.960  32.780  1.00  0.00           O
ATOM   4001  NE2 GLN B  83      18.440  15.780  31.940  1.00  0.00           N
ATOM   4002  C   GLN B  83      18.830  17.230  36.180  1.00  0.00           C
ATOM   4003  O   GLN B  83      17.600  17.250  36.320  1.00  0.00           O
ATOM   4004  N   ILE B  84      19.610  17.560  37.220  1.00  0.00           N
ATOM   4005  CA  ILE B  84      19.170  18.040  38.500  1.00  0.00           C
ATOM   4006  CB  ILE B  84      20.280  18.020  39.510  1.00  0.00           C
ATOM   4007  CG2 ILE B  84      21.280  19.180  39.380  1.00  0.00           C
ATOM   4008  CG1 ILE B  84      19.730  17.910  40.940  1.00  0.00           C
ATOM   4009  CD  ILE B  84      20.790  17.660  42.010  1.00  0.00           C
ATOM   4010  C   ILE B  84      18.540  19.390  38.490  1.00  0.00           C
ATOM   4011  O   ILE B  84      17.680  19.720  39.310  1.00  0.00           O
ATOM   4012  N   PHE B  85      18.870  20.270  37.530  1.00  0.00           N
ATOM   4013  CA  PHE B  85      18.220  21.540  37.400  1.00  0.00           C
ATOM   4014  CB  PHE B  85      18.990  22.430  36.410  1.00  0.00           C
ATOM   4015  CG  PHE B  85      20.300  22.740  37.040  1.00  0.00           C
ATOM   4016  CD1 PHE B  85      20.420  23.770  37.950  1.00  0.00           C
ATOM   4017  CE1 PHE B  85      21.620  24.040  38.560  1.00  0.00           C
ATOM   4018  CZ  PHE B  85      22.700  23.230  38.280  1.00  0.00           C
ATOM   4019  CD2 PHE B  85      21.400  21.990  36.690  1.00  0.00           C
ATOM   4020  CE2 PHE B  85      22.590  22.250  37.330  1.00  0.00           C
ATOM   4021  C   PHE B  85      16.810  21.370  36.950  1.00  0.00           C
ATOM   4022  O   PHE B  85      16.510  20.780  35.910  1.00  0.00           O
ATOM   4023  N   ARG B  86      15.830  21.880  37.720  1.00  0.00           N
ATOM   4024  CA  ARG B  86      14.440  21.720  37.430  1.00  0.00           C
ATOM   4025  CB  ARG B  86      13.650  21.990  38.730  1.00  0.00           C
ATOM   4026  CG  ARG B  86      12.270  21.330  38.810  1.00  0.00           C
ATOM   4027  CD  ARG B  86      11.460  21.740  40.040  1.00  0.00           C
ATOM   4028  NE  ARG B  86      11.100  23.180  39.860  1.00  0.00           N
ATOM   4029  CZ  ARG B  86      10.830  24.060  40.860  1.00  0.00           C
ATOM   4030  NH1 ARG B  86      10.910  23.710  42.180  1.00  0.00           N
ATOM   4031  NH2 ARG B  86      10.430  25.320  40.540  1.00  0.00           N
ATOM   4032  C   ARG B  86      13.970  22.600  36.320  1.00  0.00           C
ATOM   4033  O   ARG B  86      14.230  23.790  36.510  1.00  0.00           O
ATOM   4034  N   PRO B  87      13.400  22.220  35.220  1.00  0.00           N
ATOM   4035  CD  PRO B  87      12.870  20.860  35.110  1.00  0.00           C
ATOM   4036  CA  PRO B  87      13.470  22.890  33.960  1.00  0.00           C
ATOM   4037  CB  PRO B  87      12.800  21.940  32.970  1.00  0.00           C
ATOM   4038  CG  PRO B  87      12.050  20.900  33.810  1.00  0.00           C
ATOM   4039  C   PRO B  87      12.900  24.270  33.900  1.00  0.00           C
ATOM   4040  O   PRO B  87      13.240  25.020  32.990  1.00  0.00           O
ATOM   4041  N   ASP B  88      11.950  24.630  34.780  1.00  0.00           N
ATOM   4042  CA  ASP B  88      11.260  25.880  34.750  1.00  0.00           C
ATOM   4043  CB  ASP B  88      10.010  25.790  35.640  1.00  0.00           C
ATOM   4044  CG  ASP B  88      10.300  25.250  37.030  1.00  0.00           C
ATOM   4045  OD1 ASP B  88      10.800  24.110  37.250  1.00  0.00           O
ATOM   4046  OD2 ASP B  88       9.940  26.000  37.980  1.00  0.00           O
ATOM   4047  C   ASP B  88      12.120  27.030  35.150  1.00  0.00           C
ATOM   4048  O   ASP B  88      11.770  28.200  34.990  1.00  0.00           O
ATOM   4049  N   ASN B  89      13.330  26.690  35.630  1.00  0.00           N
ATOM   4050  CA  ASN B  89      14.360  27.650  35.930  1.00  0.00           C
ATOM   4051  CB  ASN B  89      15.210  27.150  37.110  1.00  0.00           C
ATOM   4052  CG  ASN B  89      14.390  26.940  38.380  1.00  0.00           C
ATOM   4053  OD1 ASN B  89      14.160  27.860  39.160  1.00  0.00           O
ATOM   4054  ND2 ASN B  89      13.900  25.690  38.610  1.00  0.00           N
ATOM   4055  C   ASN B  89      15.300  27.930  34.810  1.00  0.00           C
ATOM   4056  O   ASN B  89      16.100  28.860  34.920  1.00  0.00           O
ATOM   4057  N   PHE B  90      15.210  27.240  33.660  1.00  0.00           N
ATOM   4058  CA  PHE B  90      16.000  27.610  32.530  1.00  0.00           C
ATOM   4059  CB  PHE B  90      16.220  26.480  31.500  1.00  0.00           C
ATOM   4060  CG  PHE B  90      16.910  25.330  32.140  1.00  0.00           C
ATOM   4061  CD1 PHE B  90      16.410  24.070  31.930  1.00  0.00           C
ATOM   4062  CE1 PHE B  90      17.090  22.950  32.350  1.00  0.00           C
ATOM   4063  CZ  PHE B  90      18.260  23.100  33.050  1.00  0.00           C
ATOM   4064  CD2 PHE B  90      18.100  25.460  32.830  1.00  0.00           C
ATOM   4065  CE2 PHE B  90      18.770  24.350  33.310  1.00  0.00           C
ATOM   4066  C   PHE B  90      15.300  28.730  31.830  1.00  0.00           C
ATOM   4067  O   PHE B  90      14.310  28.490  31.150  1.00  0.00           O
ATOM   4068  N   VAL B  91      15.830  29.960  31.940  1.00  0.00           N
ATOM   4069  CA  VAL B  91      15.310  31.100  31.240  1.00  0.00           C
ATOM   4070  CB  VAL B  91      15.050  32.280  32.130  1.00  0.00           C
ATOM   4071  CG1 VAL B  91      14.380  33.450  31.390  1.00  0.00           C
ATOM   4072  CG2 VAL B  91      14.100  31.820  33.240  1.00  0.00           C
ATOM   4073  C   VAL B  91      16.300  31.530  30.230  1.00  0.00           C
ATOM   4074  O   VAL B  91      17.470  31.790  30.520  1.00  0.00           O
ATOM   4075  N   PHE B  92      15.890  31.630  28.950  1.00  0.00           N
ATOM   4076  CA  PHE B  92      16.790  31.940  27.880  1.00  0.00           C
ATOM   4077  CB  PHE B  92      17.570  30.720  27.340  1.00  0.00           C
ATOM   4078  CG  PHE B  92      16.610  29.620  27.030  1.00  0.00           C
ATOM   4079  CD1 PHE B  92      15.970  29.550  25.820  1.00  0.00           C
ATOM   4080  CE1 PHE B  92      15.100  28.530  25.510  1.00  0.00           C
ATOM   4081  CZ  PHE B  92      14.830  27.570  26.450  1.00  0.00           C
ATOM   4082  CD2 PHE B  92      16.280  28.680  27.980  1.00  0.00           C
ATOM   4083  CE2 PHE B  92      15.430  27.640  27.690  1.00  0.00           C
ATOM   4084  C   PHE B  92      16.060  32.680  26.820  1.00  0.00           C
ATOM   4085  O   PHE B  92      14.860  32.500  26.590  1.00  0.00           O
ATOM   4086  N   GLY B  93      16.740  33.650  26.170  1.00  0.00           N
ATOM   4087  CA  GLY B  93      16.320  34.420  25.040  1.00  0.00           C
ATOM   4088  C   GLY B  93      16.490  33.650  23.780  1.00  0.00           C
ATOM   4089  O   GLY B  93      16.370  32.430  23.830  1.00  0.00           O
ATOM   4090  N   GLN B  94      16.710  34.340  22.640  1.00  0.00           N
ATOM   4091  CA  GLN B  94      16.890  33.700  21.370  1.00  0.00           C
ATOM   4092  CB  GLN B  94      15.580  33.730  20.560  1.00  0.00           C
ATOM   4093  CG  GLN B  94      14.440  32.850  21.050  1.00  0.00           C
ATOM   4094  CD  GLN B  94      14.840  31.380  20.960  1.00  0.00           C
ATOM   4095  OE1 GLN B  94      15.350  30.950  19.930  1.00  0.00           O
ATOM   4096  NE2 GLN B  94      14.560  30.580  22.020  1.00  0.00           N
ATOM   4097  C   GLN B  94      17.990  34.270  20.550  1.00  0.00           C
ATOM   4098  O   GLN B  94      18.650  33.520  19.820  1.00  0.00           O
ATOM   4099  N   SER B  95      18.230  35.590  20.560  1.00  0.00           N
ATOM   4100  CA  SER B  95      19.140  36.270  19.700  1.00  0.00           C
ATOM   4101  CB  SER B  95      18.890  37.790  19.820  1.00  0.00           C
ATOM   4102  OG  SER B  95      17.570  38.070  19.390  1.00  0.00           O
ATOM   4103  C   SER B  95      20.600  36.090  19.960  1.00  0.00           C
ATOM   4104  O   SER B  95      21.370  35.990  19.000  1.00  0.00           O
ATOM   4105  N   GLY B  96      21.030  36.080  21.230  1.00  0.00           N
ATOM   4106  CA  GLY B  96      22.390  36.350  21.610  1.00  0.00           C
ATOM   4107  C   GLY B  96      22.660  37.820  21.620  1.00  0.00           C
ATOM   4108  O   GLY B  96      21.880  38.610  21.080  1.00  0.00           O
ATOM   4109  N   ALA B  97      23.750  38.250  22.270  1.00  0.00           N
ATOM   4110  CA  ALA B  97      24.090  39.630  22.390  1.00  0.00           C
ATOM   4111  CB  ALA B  97      24.650  39.880  23.800  1.00  0.00           C
ATOM   4112  C   ALA B  97      25.040  40.130  21.360  1.00  0.00           C
ATOM   4113  O   ALA B  97      24.980  41.280  20.920  1.00  0.00           O
ATOM   4114  N   GLY B  98      25.990  39.290  20.900  1.00  0.00           N
ATOM   4115  CA  GLY B  98      27.060  39.580  19.990  1.00  0.00           C
ATOM   4116  C   GLY B  98      28.040  40.540  20.560  1.00  0.00           C
ATOM   4117  O   GLY B  98      28.390  41.530  19.920  1.00  0.00           O
ATOM   4118  N   ASN B  99      28.530  40.330  21.800  1.00  0.00           N
ATOM   4119  CA  ASN B  99      29.510  41.100  22.490  1.00  0.00           C
ATOM   4120  CB  ASN B  99      30.880  41.150  21.800  1.00  0.00           C
ATOM   4121  CG  ASN B  99      31.290  39.780  21.300  1.00  0.00           C
ATOM   4122  OD1 ASN B  99      31.330  38.830  22.080  1.00  0.00           O
ATOM   4123  ND2 ASN B  99      31.620  39.670  19.980  1.00  0.00           N
ATOM   4124  C   ASN B  99      29.120  42.470  22.930  1.00  0.00           C
ATOM   4125  O   ASN B  99      29.950  43.260  23.370  1.00  0.00           O
ATOM   4126  N   ASN B 100      27.810  42.790  22.890  1.00  0.00           N
ATOM   4127  CA  ASN B 100      27.360  44.130  23.110  1.00  0.00           C
ATOM   4128  CB  ASN B 100      26.530  44.520  21.880  1.00  0.00           C
ATOM   4129  CG  ASN B 100      26.050  45.960  21.950  1.00  0.00           C
ATOM   4130  OD1 ASN B 100      26.390  46.720  22.860  1.00  0.00           O
ATOM   4131  ND2 ASN B 100      25.170  46.380  21.010  1.00  0.00           N
ATOM   4132  C   ASN B 100      26.630  44.240  24.410  1.00  0.00           C
ATOM   4133  O   ASN B 100      25.600  43.590  24.580  1.00  0.00           O
ATOM   4134  N   TRP B 101      27.160  45.040  25.350  1.00  0.00           N
ATOM   4135  CA  TRP B 101      26.540  45.280  26.620  1.00  0.00           C
ATOM   4136  CB  TRP B 101      27.450  46.240  27.400  1.00  0.00           C
ATOM   4137  CG  TRP B 101      26.960  46.680  28.750  1.00  0.00           C
ATOM   4138  CD1 TRP B 101      27.260  46.120  29.960  1.00  0.00           C
ATOM   4139  NE1 TRP B 101      26.480  46.650  30.950  1.00  0.00           N
ATOM   4140  CE2 TRP B 101      25.740  47.650  30.390  1.00  0.00           C
ATOM   4141  CD2 TRP B 101      26.040  47.760  29.020  1.00  0.00           C
ATOM   4142  CE3 TRP B 101      25.420  48.660  28.200  1.00  0.00           C
ATOM   4143  CZ3 TRP B 101      24.480  49.500  28.760  1.00  0.00           C
ATOM   4144  CZ2 TRP B 101      24.830  48.530  30.920  1.00  0.00           C
ATOM   4145  CH2 TRP B 101      24.190  49.430  30.100  1.00  0.00           C
ATOM   4146  C   TRP B 101      25.180  45.860  26.460  1.00  0.00           C
ATOM   4147  O   TRP B 101      24.230  45.540  27.170  1.00  0.00           O
ATOM   4148  N   ALA B 102      25.000  46.730  25.450  1.00  0.00           N
ATOM   4149  CA  ALA B 102      23.820  47.520  25.290  1.00  0.00           C
ATOM   4150  CB  ALA B 102      24.080  48.620  24.250  1.00  0.00           C
ATOM   4151  C   ALA B 102      22.690  46.700  24.770  1.00  0.00           C
ATOM   4152  O   ALA B 102      21.540  47.000  25.070  1.00  0.00           O
ATOM   4153  N   LYS B 103      22.990  45.610  24.040  1.00  0.00           N
ATOM   4154  CA  LYS B 103      21.960  44.750  23.560  1.00  0.00           C
ATOM   4155  CB  LYS B 103      22.500  43.860  22.420  1.00  0.00           C
ATOM   4156  CG  LYS B 103      21.460  42.900  21.830  1.00  0.00           C
ATOM   4157  CD  LYS B 103      21.850  42.280  20.490  1.00  0.00           C
ATOM   4158  CE  LYS B 103      21.180  42.870  19.250  1.00  0.00           C
ATOM   4159  NZ  LYS B 103      21.630  44.260  18.960  1.00  0.00           N
ATOM   4160  C   LYS B 103      21.390  43.910  24.650  1.00  0.00           C
ATOM   4161  O   LYS B 103      20.180  43.770  24.810  1.00  0.00           O
ATOM   4162  N   GLY B 104      22.290  43.430  25.530  1.00  0.00           N
ATOM   4163  CA  GLY B 104      21.960  42.720  26.730  1.00  0.00           C
ATOM   4164  C   GLY B 104      21.190  43.550  27.700  1.00  0.00           C
ATOM   4165  O   GLY B 104      20.430  43.000  28.490  1.00  0.00           O
ATOM   4166  N   HIS B 105      21.430  44.870  27.710  1.00  0.00           N
ATOM   4167  CA  HIS B 105      20.790  45.780  28.620  1.00  0.00           C
ATOM   4168  CB  HIS B 105      21.780  46.890  29.010  1.00  0.00           C
ATOM   4169  ND1 HIS B 105      20.620  48.970  29.900  1.00  0.00           N
ATOM   4170  CG  HIS B 105      21.340  47.810  30.110  1.00  0.00           C
ATOM   4171  CE1 HIS B 105      20.470  49.570  31.120  1.00  0.00           C
ATOM   4172  NE2 HIS B 105      21.080  48.900  32.070  1.00  0.00           N
ATOM   4173  CD2 HIS B 105      21.600  47.780  31.440  1.00  0.00           C
ATOM   4174  C   HIS B 105      19.540  46.400  28.100  1.00  0.00           C
ATOM   4175  O   HIS B 105      18.480  46.250  28.700  1.00  0.00           O
ATOM   4176  N   TYR B 106      19.570  47.130  26.970  1.00  0.00           N
ATOM   4177  CA  TYR B 106      18.430  47.930  26.640  1.00  0.00           C
ATOM   4178  CB  TYR B 106      18.820  49.180  25.850  1.00  0.00           C
ATOM   4179  CG  TYR B 106      19.410  50.140  26.820  1.00  0.00           C
ATOM   4180  CD1 TYR B 106      20.760  50.330  26.950  1.00  0.00           C
ATOM   4181  CE1 TYR B 106      21.280  51.310  27.770  1.00  0.00           C
ATOM   4182  CZ  TYR B 106      20.380  52.040  28.520  1.00  0.00           C
ATOM   4183  OH  TYR B 106      20.830  53.040  29.400  1.00  0.00           O
ATOM   4184  CD2 TYR B 106      18.530  50.880  27.580  1.00  0.00           C
ATOM   4185  CE2 TYR B 106      19.030  51.820  28.450  1.00  0.00           C
ATOM   4186  C   TYR B 106      17.410  47.230  25.800  1.00  0.00           C
ATOM   4187  O   TYR B 106      16.240  47.610  25.820  1.00  0.00           O
ATOM   4188  N   THR B 107      17.800  46.230  24.990  1.00  0.00           N
ATOM   4189  CA  THR B 107      16.920  45.710  23.990  1.00  0.00           C
ATOM   4190  CB  THR B 107      17.440  45.830  22.580  1.00  0.00           C
ATOM   4191  OG1 THR B 107      18.760  45.330  22.460  1.00  0.00           O
ATOM   4192  CG2 THR B 107      17.540  47.340  22.310  1.00  0.00           C
ATOM   4193  C   THR B 107      16.490  44.320  24.270  1.00  0.00           C
ATOM   4194  O   THR B 107      15.420  44.100  24.830  1.00  0.00           O
ATOM   4195  N   GLU B 108      17.280  43.280  23.930  1.00  0.00           N
ATOM   4196  CA  GLU B 108      16.970  41.890  24.000  1.00  0.00           C
ATOM   4197  CB  GLU B 108      18.070  41.060  23.310  1.00  0.00           C
ATOM   4198  CG  GLU B 108      18.270  41.370  21.820  1.00  0.00           C
ATOM   4199  CD  GLU B 108      17.030  40.950  21.030  1.00  0.00           C
ATOM   4200  OE1 GLU B 108      16.660  39.750  21.110  1.00  0.00           O
ATOM   4201  OE2 GLU B 108      16.440  41.760  20.270  1.00  0.00           O
ATOM   4202  C   GLU B 108      16.830  41.350  25.380  1.00  0.00           C
ATOM   4203  O   GLU B 108      16.170  40.350  25.650  1.00  0.00           O
ATOM   4204  N   GLY B 109      17.530  41.980  26.340  1.00  0.00           N
ATOM   4205  CA  GLY B 109      17.440  41.720  27.740  1.00  0.00           C
ATOM   4206  C   GLY B 109      16.160  42.240  28.290  1.00  0.00           C
ATOM   4207  O   GLY B 109      15.460  41.660  29.130  1.00  0.00           O
ATOM   4208  N   ALA B 110      15.740  43.420  27.810  1.00  0.00           N
ATOM   4209  CA  ALA B 110      14.650  44.120  28.410  1.00  0.00           C
ATOM   4210  CB  ALA B 110      14.650  45.530  27.790  1.00  0.00           C
ATOM   4211  C   ALA B 110      13.290  43.540  28.200  1.00  0.00           C
ATOM   4212  O   ALA B 110      12.410  43.730  29.050  1.00  0.00           O
ATOM   4213  N   GLU B 111      13.150  42.740  27.130  1.00  0.00           N
ATOM   4214  CA  GLU B 111      12.010  41.910  26.880  1.00  0.00           C
ATOM   4215  CB  GLU B 111      11.890  41.730  25.360  1.00  0.00           C
ATOM   4216  CG  GLU B 111      13.120  41.070  24.720  1.00  0.00           C
ATOM   4217  CD  GLU B 111      12.860  40.870  23.240  1.00  0.00           C
ATOM   4218  OE1 GLU B 111      12.840  41.930  22.560  1.00  0.00           O
ATOM   4219  OE2 GLU B 111      12.760  39.710  22.760  1.00  0.00           O
ATOM   4220  C   GLU B 111      12.080  40.600  27.590  1.00  0.00           C
ATOM   4221  O   GLU B 111      11.110  39.850  27.460  1.00  0.00           O
ATOM   4222  N   LEU B 112      13.150  40.230  28.320  1.00  0.00           N
ATOM   4223  CA  LEU B 112      13.240  38.970  28.980  1.00  0.00           C
ATOM   4224  CB  LEU B 112      14.510  38.270  28.470  1.00  0.00           C
ATOM   4225  CG  LEU B 112      14.540  36.770  28.810  1.00  0.00           C
ATOM   4226  CD1 LEU B 112      13.740  35.940  27.790  1.00  0.00           C
ATOM   4227  CD2 LEU B 112      16.010  36.320  28.840  1.00  0.00           C
ATOM   4228  C   LEU B 112      13.290  39.080  30.460  1.00  0.00           C
ATOM   4229  O   LEU B 112      12.870  38.180  31.190  1.00  0.00           O
ATOM   4230  N   VAL B 113      13.760  40.210  31.020  1.00  0.00           N
ATOM   4231  CA  VAL B 113      13.900  40.390  32.430  1.00  0.00           C
ATOM   4232  CB  VAL B 113      14.410  41.770  32.700  1.00  0.00           C
ATOM   4233  CG1 VAL B 113      13.400  42.900  32.440  1.00  0.00           C
ATOM   4234  CG2 VAL B 113      14.950  41.930  34.130  1.00  0.00           C
ATOM   4235  C   VAL B 113      12.700  40.150  33.290  1.00  0.00           C
ATOM   4236  O   VAL B 113      12.810  39.670  34.420  1.00  0.00           O
ATOM   4237  N   ASP B 114      11.480  40.410  32.800  1.00  0.00           N
ATOM   4238  CA  ASP B 114      10.290  40.180  33.560  1.00  0.00           C
ATOM   4239  CB  ASP B 114       9.070  40.860  32.930  1.00  0.00           C
ATOM   4240  CG  ASP B 114       9.170  42.370  33.090  1.00  0.00           C
ATOM   4241  OD1 ASP B 114       9.130  42.780  34.280  1.00  0.00           O
ATOM   4242  OD2 ASP B 114       9.180  43.090  32.060  1.00  0.00           O
ATOM   4243  C   ASP B 114      10.010  38.720  33.760  1.00  0.00           C
ATOM   4244  O   ASP B 114       9.490  38.360  34.810  1.00  0.00           O
ATOM   4245  N   SER B 115      10.420  37.850  32.830  1.00  0.00           N
ATOM   4246  CA  SER B 115      10.310  36.430  32.940  1.00  0.00           C
ATOM   4247  CB  SER B 115      10.680  35.590  31.700  1.00  0.00           C
ATOM   4248  OG  SER B 115       9.890  35.980  30.590  1.00  0.00           O
ATOM   4249  C   SER B 115      11.160  35.890  34.040  1.00  0.00           C
ATOM   4250  O   SER B 115      10.910  34.860  34.660  1.00  0.00           O
ATOM   4251  N   VAL B 116      12.250  36.620  34.330  1.00  0.00           N
ATOM   4252  CA  VAL B 116      13.210  36.300  35.340  1.00  0.00           C
ATOM   4253  CB  VAL B 116      14.530  36.980  35.120  1.00  0.00           C
ATOM   4254  CG1 VAL B 116      15.570  36.610  36.190  1.00  0.00           C
ATOM   4255  CG2 VAL B 116      15.000  36.540  33.730  1.00  0.00           C
ATOM   4256  C   VAL B 116      12.680  36.690  36.680  1.00  0.00           C
ATOM   4257  O   VAL B 116      12.670  35.880  37.610  1.00  0.00           O
ATOM   4258  N   LEU B 117      12.150  37.910  36.830  1.00  0.00           N
ATOM   4259  CA  LEU B 117      11.610  38.450  38.040  1.00  0.00           C
ATOM   4260  CB  LEU B 117      11.270  39.940  37.850  1.00  0.00           C
ATOM   4261  CG  LEU B 117      12.480  40.880  37.900  1.00  0.00           C
ATOM   4262  CD1 LEU B 117      12.080  42.290  37.430  1.00  0.00           C
ATOM   4263  CD2 LEU B 117      12.910  40.960  39.380  1.00  0.00           C
ATOM   4264  C   LEU B 117      10.450  37.710  38.620  1.00  0.00           C
ATOM   4265  O   LEU B 117      10.300  37.660  39.840  1.00  0.00           O
ATOM   4266  N   ASP B 118       9.620  37.040  37.800  1.00  0.00           N
ATOM   4267  CA  ASP B 118       8.660  36.080  38.250  1.00  0.00           C
ATOM   4268  CB  ASP B 118       7.930  35.410  37.080  1.00  0.00           C
ATOM   4269  CG  ASP B 118       7.080  36.450  36.380  1.00  0.00           C
ATOM   4270  OD1 ASP B 118       7.020  36.430  35.120  1.00  0.00           O
ATOM   4271  OD2 ASP B 118       6.490  37.330  37.070  1.00  0.00           O
ATOM   4272  C   ASP B 118       9.190  34.970  39.100  1.00  0.00           C
ATOM   4273  O   ASP B 118       8.630  34.590  40.120  1.00  0.00           O
ATOM   4274  N   VAL B 119      10.360  34.450  38.680  1.00  0.00           N
ATOM   4275  CA  VAL B 119      10.980  33.390  39.410  1.00  0.00           C
ATOM   4276  CB  VAL B 119      12.030  32.700  38.590  1.00  0.00           C
ATOM   4277  CG1 VAL B 119      12.390  31.310  39.160  1.00  0.00           C
ATOM   4278  CG2 VAL B 119      11.560  32.620  37.130  1.00  0.00           C
ATOM   4279  C   VAL B 119      11.580  33.860  40.690  1.00  0.00           C
ATOM   4280  O   VAL B 119      11.520  33.200  41.730  1.00  0.00           O
ATOM   4281  N   VAL B 120      12.150  35.070  40.680  1.00  0.00           N
ATOM   4282  CA  VAL B 120      12.870  35.640  41.780  1.00  0.00           C
ATOM   4283  CB  VAL B 120      13.560  36.910  41.370  1.00  0.00           C
ATOM   4284  CG1 VAL B 120      14.320  37.530  42.550  1.00  0.00           C
ATOM   4285  CG2 VAL B 120      14.620  36.550  40.320  1.00  0.00           C
ATOM   4286  C   VAL B 120      11.930  35.900  42.910  1.00  0.00           C
ATOM   4287  O   VAL B 120      12.110  35.450  44.040  1.00  0.00           O
ATOM   4288  N   ARG B 121      10.800  36.580  42.640  1.00  0.00           N
ATOM   4289  CA  ARG B 121       9.830  36.770  43.670  1.00  0.00           C
ATOM   4290  CB  ARG B 121       8.680  37.590  43.070  1.00  0.00           C
ATOM   4291  CG  ARG B 121       9.100  39.040  42.850  1.00  0.00           C
ATOM   4292  CD  ARG B 121       7.950  39.910  42.330  1.00  0.00           C
ATOM   4293  NE  ARG B 121       8.490  41.260  42.010  1.00  0.00           N
ATOM   4294  CZ  ARG B 121       8.570  41.820  40.770  1.00  0.00           C
ATOM   4295  NH1 ARG B 121       8.050  41.280  39.630  1.00  0.00           N
ATOM   4296  NH2 ARG B 121       9.270  42.980  40.670  1.00  0.00           N
ATOM   4297  C   ARG B 121       9.220  35.500  44.160  1.00  0.00           C
ATOM   4298  O   ARG B 121       8.790  35.420  45.310  1.00  0.00           O
ATOM   4299  N   LYS B 122       9.180  34.420  43.350  1.00  0.00           N
ATOM   4300  CA  LYS B 122       8.730  33.140  43.780  1.00  0.00           C
ATOM   4301  CB  LYS B 122       8.530  32.250  42.530  1.00  0.00           C
ATOM   4302  CG  LYS B 122       7.810  30.930  42.810  1.00  0.00           C
ATOM   4303  CD  LYS B 122       7.800  29.970  41.610  1.00  0.00           C
ATOM   4304  CE  LYS B 122       7.180  30.550  40.340  1.00  0.00           C
ATOM   4305  NZ  LYS B 122       7.280  29.550  39.250  1.00  0.00           N
ATOM   4306  C   LYS B 122       9.710  32.490  44.690  1.00  0.00           C
ATOM   4307  O   LYS B 122       9.390  32.000  45.770  1.00  0.00           O
ATOM   4308  N   GLU B 123      11.020  32.450  44.380  1.00  0.00           N
ATOM   4309  CA  GLU B 123      11.990  31.810  45.200  1.00  0.00           C
ATOM   4310  CB  GLU B 123      13.300  31.610  44.430  1.00  0.00           C
ATOM   4311  CG  GLU B 123      13.260  30.630  43.250  1.00  0.00           C
ATOM   4312  CD  GLU B 123      13.210  29.190  43.730  1.00  0.00           C
ATOM   4313  OE1 GLU B 123      13.180  28.890  44.960  1.00  0.00           O
ATOM   4314  OE2 GLU B 123      13.230  28.290  42.860  1.00  0.00           O
ATOM   4315  C   GLU B 123      12.260  32.500  46.500  1.00  0.00           C
ATOM   4316  O   GLU B 123      12.710  31.900  47.470  1.00  0.00           O
ATOM   4317  N   SER B 124      12.070  33.830  46.530  1.00  0.00           N
ATOM   4318  CA  SER B 124      12.140  34.630  47.720  1.00  0.00           C
ATOM   4319  CB  SER B 124      11.960  36.100  47.340  1.00  0.00           C
ATOM   4320  OG  SER B 124      13.160  36.680  46.860  1.00  0.00           O
ATOM   4321  C   SER B 124      11.080  34.350  48.720  1.00  0.00           C
ATOM   4322  O   SER B 124      11.230  34.580  49.920  1.00  0.00           O
ATOM   4323  N   GLU B 125       9.900  33.910  48.240  1.00  0.00           N
ATOM   4324  CA  GLU B 125       8.740  33.680  49.040  1.00  0.00           C
ATOM   4325  CB  GLU B 125       7.450  33.930  48.240  1.00  0.00           C
ATOM   4326  CG  GLU B 125       6.170  33.740  49.050  1.00  0.00           C
ATOM   4327  CD  GLU B 125       4.960  34.370  48.380  1.00  0.00           C
ATOM   4328  OE1 GLU B 125       4.160  35.010  49.110  1.00  0.00           O
ATOM   4329  OE2 GLU B 125       4.750  34.180  47.150  1.00  0.00           O
ATOM   4330  C   GLU B 125       8.720  32.300  49.600  1.00  0.00           C
ATOM   4331  O   GLU B 125       8.320  32.070  50.740  1.00  0.00           O
ATOM   4332  N   SER B 126       9.150  31.340  48.770  1.00  0.00           N
ATOM   4333  CA  SER B 126       9.290  29.970  49.160  1.00  0.00           C
ATOM   4334  CB  SER B 126       9.830  29.120  48.000  1.00  0.00           C
ATOM   4335  OG  SER B 126       8.970  29.240  46.880  1.00  0.00           O
ATOM   4336  C   SER B 126      10.210  29.740  50.310  1.00  0.00           C
ATOM   4337  O   SER B 126       9.850  29.020  51.230  1.00  0.00           O
ATOM   4338  N   CYS B 127      11.410  30.360  50.340  1.00  0.00           N
ATOM   4339  CA  CYS B 127      12.300  30.180  51.440  1.00  0.00           C
ATOM   4340  CB  CYS B 127      13.740  30.510  51.000  1.00  0.00           C
ATOM   4341  SG  CYS B 127      14.070  32.220  50.480  1.00  0.00           S
ATOM   4342  C   CYS B 127      11.970  30.920  52.690  1.00  0.00           C
ATOM   4343  O   CYS B 127      11.310  31.960  52.680  1.00  0.00           O
ATOM   4344  N   ASP B 128      12.430  30.370  53.830  1.00  0.00           N
ATOM   4345  CA  ASP B 128      12.130  30.920  55.110  1.00  0.00           C
ATOM   4346  CB  ASP B 128      12.740  29.900  56.080  1.00  0.00           C
ATOM   4347  CG  ASP B 128      12.590  30.360  57.520  1.00  0.00           C
ATOM   4348  OD1 ASP B 128      11.420  30.470  57.970  1.00  0.00           O
ATOM   4349  OD2 ASP B 128      13.610  30.640  58.200  1.00  0.00           O
ATOM   4350  C   ASP B 128      12.610  32.310  55.340  1.00  0.00           C
ATOM   4351  O   ASP B 128      11.850  33.220  55.660  1.00  0.00           O
ATOM   4352  N   CYS B 129      13.910  32.590  55.120  1.00  0.00           N
ATOM   4353  CA  CYS B 129      14.400  33.910  55.370  1.00  0.00           C
ATOM   4354  CB  CYS B 129      14.480  34.290  56.850  1.00  0.00           C
ATOM   4355  SG  CYS B 129      14.970  36.030  57.090  1.00  0.00           S
ATOM   4356  C   CYS B 129      15.720  33.990  54.670  1.00  0.00           C
ATOM   4357  O   CYS B 129      16.750  33.620  55.240  1.00  0.00           O
ATOM   4358  N   LEU B 130      15.760  34.560  53.460  1.00  0.00           N
ATOM   4359  CA  LEU B 130      16.980  34.790  52.740  1.00  0.00           C
ATOM   4360  CB  LEU B 130      16.690  35.040  51.250  1.00  0.00           C
ATOM   4361  CG  LEU B 130      16.220  36.450  50.840  1.00  0.00           C
ATOM   4362  CD1 LEU B 130      15.970  36.490  49.320  1.00  0.00           C
ATOM   4363  CD2 LEU B 130      14.930  36.880  51.550  1.00  0.00           C
ATOM   4364  C   LEU B 130      17.910  35.830  53.250  1.00  0.00           C
ATOM   4365  O   LEU B 130      17.530  36.920  53.670  1.00  0.00           O
ATOM   4366  N   GLN B 131      19.220  35.550  53.150  1.00  0.00           N
ATOM   4367  CA  GLN B 131      20.280  36.460  53.460  1.00  0.00           C
ATOM   4368  CB  GLN B 131      21.370  35.740  54.280  1.00  0.00           C
ATOM   4369  CG  GLN B 131      22.560  36.610  54.700  1.00  0.00           C
ATOM   4370  CD  GLN B 131      23.490  35.920  55.670  1.00  0.00           C
ATOM   4371  OE1 GLN B 131      24.480  35.280  55.320  1.00  0.00           O
ATOM   4372  NE2 GLN B 131      23.100  35.980  56.970  1.00  0.00           N
ATOM   4373  C   GLN B 131      20.810  37.170  52.270  1.00  0.00           C
ATOM   4374  O   GLN B 131      21.150  38.350  52.380  1.00  0.00           O
ATOM   4375  N   GLY B 132      20.860  36.550  51.080  1.00  0.00           N
ATOM   4376  CA  GLY B 132      21.410  37.270  49.970  1.00  0.00           C
ATOM   4377  C   GLY B 132      21.410  36.560  48.660  1.00  0.00           C
ATOM   4378  O   GLY B 132      20.950  35.430  48.560  1.00  0.00           O
ATOM   4379  N   PHE B 133      21.860  37.310  47.640  1.00  0.00           N
ATOM   4380  CA  PHE B 133      21.890  36.980  46.250  1.00  0.00           C
ATOM   4381  CB  PHE B 133      21.250  38.040  45.330  1.00  0.00           C
ATOM   4382  CG  PHE B 133      19.790  38.160  45.600  1.00  0.00           C
ATOM   4383  CD1 PHE B 133      19.340  38.830  46.720  1.00  0.00           C
ATOM   4384  CE1 PHE B 133      17.990  38.950  46.890  1.00  0.00           C
ATOM   4385  CZ  PHE B 133      17.080  38.410  46.020  1.00  0.00           C
ATOM   4386  CD2 PHE B 133      18.890  37.680  44.680  1.00  0.00           C
ATOM   4387  CE2 PHE B 133      17.540  37.780  44.880  1.00  0.00           C
ATOM   4388  C   PHE B 133      23.310  36.820  45.830  1.00  0.00           C
ATOM   4389  O   PHE B 133      24.110  37.730  46.020  1.00  0.00           O
ATOM   4390  N   GLN B 134      23.660  35.650  45.270  1.00  0.00           N
ATOM   4391  CA  GLN B 134      24.960  35.320  44.770  1.00  0.00           C
ATOM   4392  CB  GLN B 134      25.280  33.890  45.250  1.00  0.00           C
ATOM   4393  CG  GLN B 134      26.760  33.520  45.140  1.00  0.00           C
ATOM   4394  CD  GLN B 134      26.980  32.070  45.560  1.00  0.00           C
ATOM   4395  OE1 GLN B 134      26.870  31.690  46.730  1.00  0.00           O
ATOM   4396  NE2 GLN B 134      27.220  31.160  44.590  1.00  0.00           N
ATOM   4397  C   GLN B 134      24.930  35.340  43.280  1.00  0.00           C
ATOM   4398  O   GLN B 134      24.270  34.490  42.690  1.00  0.00           O
ATOM   4399  N   LEU B 135      25.630  36.280  42.630  1.00  0.00           N
ATOM   4400  CA  LEU B 135      25.690  36.440  41.210  1.00  0.00           C
ATOM   4401  CB  LEU B 135      25.400  37.920  40.950  1.00  0.00           C
ATOM   4402  CG  LEU B 135      25.500  38.380  39.490  1.00  0.00           C
ATOM   4403  CD1 LEU B 135      24.610  37.620  38.490  1.00  0.00           C
ATOM   4404  CD2 LEU B 135      25.140  39.870  39.400  1.00  0.00           C
ATOM   4405  C   LEU B 135      26.980  36.020  40.600  1.00  0.00           C
ATOM   4406  O   LEU B 135      28.040  36.380  41.100  1.00  0.00           O
ATOM   4407  N   THR B 136      26.940  35.220  39.520  1.00  0.00           N
ATOM   4408  CA  THR B 136      28.080  34.730  38.800  1.00  0.00           C
ATOM   4409  CB  THR B 136      28.180  33.240  38.860  1.00  0.00           C
ATOM   4410  OG1 THR B 136      28.610  32.850  40.150  1.00  0.00           O
ATOM   4411  CG2 THR B 136      29.180  32.640  37.850  1.00  0.00           C
ATOM   4412  C   THR B 136      27.930  35.150  37.370  1.00  0.00           C
ATOM   4413  O   THR B 136      26.960  34.770  36.710  1.00  0.00           O
ATOM   4414  N   HIS B 137      28.920  35.860  36.820  1.00  0.00           N
ATOM   4415  CA  HIS B 137      28.880  36.370  35.480  1.00  0.00           C
ATOM   4416  CB  HIS B 137      27.850  37.500  35.350  1.00  0.00           C
ATOM   4417  ND1 HIS B 137      28.110  40.000  35.240  1.00  0.00           N
ATOM   4418  CG  HIS B 137      28.280  38.820  35.930  1.00  0.00           C
ATOM   4419  CE1 HIS B 137      28.750  40.940  35.970  1.00  0.00           C
ATOM   4420  NE2 HIS B 137      29.250  40.470  37.100  1.00  0.00           N
ATOM   4421  CD2 HIS B 137      28.940  39.130  37.070  1.00  0.00           C
ATOM   4422  C   HIS B 137      30.180  36.910  34.980  1.00  0.00           C
ATOM   4423  O   HIS B 137      31.090  37.060  35.790  1.00  0.00           O
ATOM   4424  N   SER B 138      30.320  37.130  33.670  1.00  0.00           N
ATOM   4425  CA  SER B 138      31.410  37.830  33.050  1.00  0.00           C
ATOM   4426  CB  SER B 138      31.830  37.330  31.660  1.00  0.00           C
ATOM   4427  OG  SER B 138      33.000  37.990  31.200  1.00  0.00           O
ATOM   4428  C   SER B 138      31.110  39.290  32.950  1.00  0.00           C
ATOM   4429  O   SER B 138      30.020  39.700  32.560  1.00  0.00           O
ATOM   4430  N   LEU B 139      32.130  40.110  33.270  1.00  0.00           N
ATOM   4431  CA  LEU B 139      32.140  41.520  33.040  1.00  0.00           C
ATOM   4432  CB  LEU B 139      33.100  42.130  34.080  1.00  0.00           C
ATOM   4433  CG  LEU B 139      32.890  43.630  34.360  1.00  0.00           C
ATOM   4434  CD1 LEU B 139      31.530  43.900  35.020  1.00  0.00           C
ATOM   4435  CD2 LEU B 139      34.040  44.260  35.160  1.00  0.00           C
ATOM   4436  C   LEU B 139      32.560  41.930  31.680  1.00  0.00           C
ATOM   4437  O   LEU B 139      32.150  43.000  31.220  1.00  0.00           O
ATOM   4438  N   GLY B 140      33.370  41.140  30.940  1.00  0.00           N
ATOM   4439  CA  GLY B 140      33.810  41.430  29.620  1.00  0.00           C
ATOM   4440  C   GLY B 140      32.850  40.960  28.570  1.00  0.00           C
ATOM   4441  O   GLY B 140      32.850  41.440  27.440  1.00  0.00           O
ATOM   4442  N   GLY B 141      32.010  39.970  28.920  1.00  0.00           N
ATOM   4443  CA  GLY B 141      30.950  39.480  28.090  1.00  0.00           C
ATOM   4444  C   GLY B 141      29.970  40.490  27.600  1.00  0.00           C
ATOM   4445  O   GLY B 141      29.920  41.630  28.060  1.00  0.00           O
ATOM   4446  N   GLY B 142      29.050  40.110  26.690  1.00  0.00           N
ATOM   4447  CA  GLY B 142      28.020  40.980  26.220  1.00  0.00           C
ATOM   4448  C   GLY B 142      26.740  40.680  26.910  1.00  0.00           C
ATOM   4449  O   GLY B 142      25.970  41.550  27.310  1.00  0.00           O
ATOM   4450  N   THR B 143      26.420  39.380  27.050  1.00  0.00           N
ATOM   4451  CA  THR B 143      25.260  38.940  27.760  1.00  0.00           C
ATOM   4452  CB  THR B 143      24.870  37.520  27.470  1.00  0.00           C
ATOM   4453  OG1 THR B 143      24.460  37.380  26.120  1.00  0.00           O
ATOM   4454  CG2 THR B 143      23.700  37.040  28.340  1.00  0.00           C
ATOM   4455  C   THR B 143      25.500  39.030  29.230  1.00  0.00           C
ATOM   4456  O   THR B 143      24.710  39.640  29.950  1.00  0.00           O
ATOM   4457  N   GLY B 144      26.660  38.520  29.690  1.00  0.00           N
ATOM   4458  CA  GLY B 144      27.130  38.500  31.040  1.00  0.00           C
ATOM   4459  C   GLY B 144      27.000  39.780  31.790  1.00  0.00           C
ATOM   4460  O   GLY B 144      26.510  39.790  32.920  1.00  0.00           O
ATOM   4461  N   SER B 145      27.470  40.890  31.200  1.00  0.00           N
ATOM   4462  CA  SER B 145      27.510  42.170  31.830  1.00  0.00           C
ATOM   4463  CB  SER B 145      28.750  42.960  31.380  1.00  0.00           C
ATOM   4464  OG  SER B 145      28.800  43.140  29.970  1.00  0.00           O
ATOM   4465  C   SER B 145      26.270  42.920  31.510  1.00  0.00           C
ATOM   4466  O   SER B 145      25.660  43.460  32.430  1.00  0.00           O
ATOM   4467  N   GLY B 146      25.810  42.950  30.240  1.00  0.00           N
ATOM   4468  CA  GLY B 146      24.650  43.660  29.800  1.00  0.00           C
ATOM   4469  C   GLY B 146      23.410  43.430  30.590  1.00  0.00           C
ATOM   4470  O   GLY B 146      22.920  44.300  31.310  1.00  0.00           O
ATOM   4471  N   MET B 147      22.980  42.150  30.640  1.00  0.00           N
ATOM   4472  CA  MET B 147      21.760  41.840  31.310  1.00  0.00           C
ATOM   4473  CB  MET B 147      21.170  40.520  30.780  1.00  0.00           C
ATOM   4474  CG  MET B 147      19.700  40.330  31.190  1.00  0.00           C
ATOM   4475  SD  MET B 147      18.900  38.840  30.520  1.00  0.00           S
ATOM   4476  CE  MET B 147      17.290  39.180  31.300  1.00  0.00           C
ATOM   4477  C   MET B 147      21.980  41.790  32.780  1.00  0.00           C
ATOM   4478  O   MET B 147      21.080  42.010  33.590  1.00  0.00           O
ATOM   4479  N   GLY B 148      23.220  41.510  33.200  1.00  0.00           N
ATOM   4480  CA  GLY B 148      23.660  41.370  34.560  1.00  0.00           C
ATOM   4481  C   GLY B 148      23.610  42.680  35.270  1.00  0.00           C
ATOM   4482  O   GLY B 148      23.240  42.770  36.440  1.00  0.00           O
ATOM   4483  N   THR B 149      23.910  43.770  34.550  1.00  0.00           N
ATOM   4484  CA  THR B 149      23.820  45.110  35.040  1.00  0.00           C
ATOM   4485  CB  THR B 149      24.570  46.070  34.160  1.00  0.00           C
ATOM   4486  OG1 THR B 149      25.890  45.600  33.970  1.00  0.00           O
ATOM   4487  CG2 THR B 149      24.670  47.480  34.770  1.00  0.00           C
ATOM   4488  C   THR B 149      22.390  45.550  35.080  1.00  0.00           C
ATOM   4489  O   THR B 149      22.030  46.360  35.930  1.00  0.00           O
ATOM   4490  N   LEU B 150      21.480  45.110  34.190  1.00  0.00           N
ATOM   4491  CA  LEU B 150      20.100  45.470  34.260  1.00  0.00           C
ATOM   4492  CB  LEU B 150      19.420  45.010  32.960  1.00  0.00           C
ATOM   4493  CG  LEU B 150      17.960  45.470  32.850  1.00  0.00           C
ATOM   4494  CD1 LEU B 150      17.790  47.000  32.790  1.00  0.00           C
ATOM   4495  CD2 LEU B 150      17.340  44.800  31.610  1.00  0.00           C
ATOM   4496  C   LEU B 150      19.370  44.830  35.390  1.00  0.00           C
ATOM   4497  O   LEU B 150      18.730  45.480  36.210  1.00  0.00           O
ATOM   4498  N   LEU B 151      19.440  43.490  35.440  1.00  0.00           N
ATOM   4499  CA  LEU B 151      18.760  42.640  36.360  1.00  0.00           C
ATOM   4500  CB  LEU B 151      19.200  41.190  36.080  1.00  0.00           C
ATOM   4501  CG  LEU B 151      18.530  40.130  36.960  1.00  0.00           C
ATOM   4502  CD1 LEU B 151      17.010  39.990  36.780  1.00  0.00           C
ATOM   4503  CD2 LEU B 151      19.140  38.740  36.710  1.00  0.00           C
ATOM   4504  C   LEU B 151      18.950  42.970  37.800  1.00  0.00           C
ATOM   4505  O   LEU B 151      18.020  43.000  38.610  1.00  0.00           O
ATOM   4506  N   ILE B 152      20.210  43.280  38.160  1.00  0.00           N
ATOM   4507  CA  ILE B 152      20.640  43.550  39.500  1.00  0.00           C
ATOM   4508  CB  ILE B 152      22.140  43.620  39.500  1.00  0.00           C
ATOM   4509  CG2 ILE B 152      22.640  44.890  38.790  1.00  0.00           C
ATOM   4510  CG1 ILE B 152      22.720  43.580  40.920  1.00  0.00           C
ATOM   4511  CD  ILE B 152      24.250  43.650  41.020  1.00  0.00           C
ATOM   4512  C   ILE B 152      20.030  44.790  40.050  1.00  0.00           C
ATOM   4513  O   ILE B 152      19.760  44.900  41.250  1.00  0.00           O
ATOM   4514  N   SER B 153      19.710  45.760  39.180  1.00  0.00           N
ATOM   4515  CA  SER B 153      19.160  47.010  39.600  1.00  0.00           C
ATOM   4516  CB  SER B 153      19.330  48.120  38.540  1.00  0.00           C
ATOM   4517  OG  SER B 153      19.020  49.410  39.050  1.00  0.00           O
ATOM   4518  C   SER B 153      17.730  46.900  39.980  1.00  0.00           C
ATOM   4519  O   SER B 153      17.250  47.490  40.950  1.00  0.00           O
ATOM   4520  N   LYS B 154      16.980  46.000  39.310  1.00  0.00           N
ATOM   4521  CA  LYS B 154      15.640  45.620  39.660  1.00  0.00           C
ATOM   4522  CB  LYS B 154      15.110  44.730  38.530  1.00  0.00           C
ATOM   4523  CG  LYS B 154      15.350  45.270  37.120  1.00  0.00           C
ATOM   4524  CD  LYS B 154      14.550  46.540  36.800  1.00  0.00           C
ATOM   4525  CE  LYS B 154      15.100  47.340  35.620  1.00  0.00           C
ATOM   4526  NZ  LYS B 154      14.100  48.320  35.160  1.00  0.00           N
ATOM   4527  C   LYS B 154      15.540  44.930  40.970  1.00  0.00           C
ATOM   4528  O   LYS B 154      14.610  45.070  41.760  1.00  0.00           O
ATOM   4529  N   ILE B 155      16.500  44.040  41.280  1.00  0.00           N
ATOM   4530  CA  ILE B 155      16.540  43.310  42.510  1.00  0.00           C
ATOM   4531  CB  ILE B 155      17.510  42.170  42.400  1.00  0.00           C
ATOM   4532  CG2 ILE B 155      17.740  41.530  43.770  1.00  0.00           C
ATOM   4533  CG1 ILE B 155      16.890  41.130  41.450  1.00  0.00           C
ATOM   4534  CD  ILE B 155      17.910  40.200  40.800  1.00  0.00           C
ATOM   4535  C   ILE B 155      16.930  44.200  43.640  1.00  0.00           C
ATOM   4536  O   ILE B 155      16.290  44.140  44.690  1.00  0.00           O
ATOM   4537  N   ARG B 156      17.950  45.060  43.490  1.00  0.00           N
ATOM   4538  CA  ARG B 156      18.360  45.900  44.580  1.00  0.00           C
ATOM   4539  CB  ARG B 156      19.670  46.630  44.260  1.00  0.00           C
ATOM   4540  CG  ARG B 156      20.760  46.550  45.340  1.00  0.00           C
ATOM   4541  CD  ARG B 156      20.420  47.260  46.650  1.00  0.00           C
ATOM   4542  NE  ARG B 156      21.720  47.640  47.270  1.00  0.00           N
ATOM   4543  CZ  ARG B 156      22.550  46.840  47.990  1.00  0.00           C
ATOM   4544  NH1 ARG B 156      22.290  45.520  48.200  1.00  0.00           N
ATOM   4545  NH2 ARG B 156      23.680  47.380  48.550  1.00  0.00           N
ATOM   4546  C   ARG B 156      17.350  46.870  45.070  1.00  0.00           C
ATOM   4547  O   ARG B 156      17.280  47.150  46.270  1.00  0.00           O
ATOM   4548  N   GLU B 157      16.480  47.360  44.170  1.00  0.00           N
ATOM   4549  CA  GLU B 157      15.290  48.120  44.420  1.00  0.00           C
ATOM   4550  CB  GLU B 157      14.790  48.770  43.120  1.00  0.00           C
ATOM   4551  CG  GLU B 157      13.740  49.850  43.390  1.00  0.00           C
ATOM   4552  CD  GLU B 157      13.060  50.260  42.090  1.00  0.00           C
ATOM   4553  OE1 GLU B 157      13.690  50.950  41.250  1.00  0.00           O
ATOM   4554  OE2 GLU B 157      11.830  49.990  42.000  1.00  0.00           O
ATOM   4555  C   GLU B 157      14.180  47.340  45.030  1.00  0.00           C
ATOM   4556  O   GLU B 157      13.410  47.800  45.880  1.00  0.00           O
ATOM   4557  N   GLU B 158      14.090  46.040  44.700  1.00  0.00           N
ATOM   4558  CA  GLU B 158      13.090  45.200  45.290  1.00  0.00           C
ATOM   4559  CB  GLU B 158      13.020  43.910  44.460  1.00  0.00           C
ATOM   4560  CG  GLU B 158      11.780  43.030  44.670  1.00  0.00           C
ATOM   4561  CD  GLU B 158      10.540  43.710  44.100  1.00  0.00           C
ATOM   4562  OE1 GLU B 158       9.590  44.020  44.870  1.00  0.00           O
ATOM   4563  OE2 GLU B 158      10.500  43.900  42.860  1.00  0.00           O
ATOM   4564  C   GLU B 158      13.360  44.870  46.720  1.00  0.00           C
ATOM   4565  O   GLU B 158      12.510  44.970  47.610  1.00  0.00           O
ATOM   4566  N   TYR B 159      14.600  44.440  47.030  1.00  0.00           N
ATOM   4567  CA  TYR B 159      15.010  43.940  48.310  1.00  0.00           C
ATOM   4568  CB  TYR B 159      15.510  42.490  48.230  1.00  0.00           C
ATOM   4569  CG  TYR B 159      14.390  41.620  47.770  1.00  0.00           C
ATOM   4570  CD1 TYR B 159      13.270  41.440  48.540  1.00  0.00           C
ATOM   4571  CE1 TYR B 159      12.230  40.660  48.100  1.00  0.00           C
ATOM   4572  CZ  TYR B 159      12.320  40.030  46.880  1.00  0.00           C
ATOM   4573  OH  TYR B 159      11.290  39.170  46.430  1.00  0.00           O
ATOM   4574  CD2 TYR B 159      14.460  41.020  46.530  1.00  0.00           C
ATOM   4575  CE2 TYR B 159      13.440  40.200  46.100  1.00  0.00           C
ATOM   4576  C   TYR B 159      16.160  44.750  48.800  1.00  0.00           C
ATOM   4577  O   TYR B 159      17.300  44.370  48.530  1.00  0.00           O
ATOM   4578  N   PRO B 160      16.010  45.840  49.490  1.00  0.00           N
ATOM   4579  CD  PRO B 160      14.730  46.470  49.760  1.00  0.00           C
ATOM   4580  CA  PRO B 160      17.080  46.780  49.650  1.00  0.00           C
ATOM   4581  CB  PRO B 160      16.430  48.090  50.070  1.00  0.00           C
ATOM   4582  CG  PRO B 160      15.030  47.730  50.580  1.00  0.00           C
ATOM   4583  C   PRO B 160      18.090  46.350  50.670  1.00  0.00           C
ATOM   4584  O   PRO B 160      19.220  46.820  50.600  1.00  0.00           O
ATOM   4585  N   ASP B 161      17.710  45.490  51.620  1.00  0.00           N
ATOM   4586  CA  ASP B 161      18.580  45.150  52.710  1.00  0.00           C
ATOM   4587  CB  ASP B 161      17.750  45.190  54.000  1.00  0.00           C
ATOM   4588  CG  ASP B 161      16.630  44.170  54.030  1.00  0.00           C
ATOM   4589  OD1 ASP B 161      16.440  43.390  53.050  1.00  0.00           O
ATOM   4590  OD2 ASP B 161      15.990  44.070  55.110  1.00  0.00           O
ATOM   4591  C   ASP B 161      19.330  43.860  52.570  1.00  0.00           C
ATOM   4592  O   ASP B 161      20.300  43.580  53.270  1.00  0.00           O
ATOM   4593  N   ARG B 162      18.910  43.050  51.590  1.00  0.00           N
ATOM   4594  CA  ARG B 162      19.470  41.760  51.330  1.00  0.00           C
ATOM   4595  CB  ARG B 162      18.590  40.770  50.540  1.00  0.00           C
ATOM   4596  CG  ARG B 162      17.250  40.430  51.190  1.00  0.00           C
ATOM   4597  CD  ARG B 162      17.240  39.690  52.530  1.00  0.00           C
ATOM   4598  NE  ARG B 162      17.120  40.750  53.580  1.00  0.00           N
ATOM   4599  CZ  ARG B 162      17.050  40.450  54.910  1.00  0.00           C
ATOM   4600  NH1 ARG B 162      17.190  39.180  55.380  1.00  0.00           N
ATOM   4601  NH2 ARG B 162      16.770  41.440  55.810  1.00  0.00           N
ATOM   4602  C   ARG B 162      20.770  41.870  50.620  1.00  0.00           C
ATOM   4603  O   ARG B 162      21.000  42.790  49.830  1.00  0.00           O
ATOM   4604  N   ILE B 163      21.710  40.960  50.910  1.00  0.00           N
ATOM   4605  CA  ILE B 163      23.070  41.100  50.520  1.00  0.00           C
ATOM   4606  CB  ILE B 163      23.990  40.350  51.430  1.00  0.00           C
ATOM   4607  CG2 ILE B 163      25.480  40.620  51.130  1.00  0.00           C
ATOM   4608  CG1 ILE B 163      23.690  40.680  52.900  1.00  0.00           C
ATOM   4609  CD  ILE B 163      24.500  39.890  53.930  1.00  0.00           C
ATOM   4610  C   ILE B 163      23.350  40.690  49.110  1.00  0.00           C
ATOM   4611  O   ILE B 163      23.190  39.530  48.730  1.00  0.00           O
ATOM   4612  N   MET B 164      23.860  41.620  48.280  1.00  0.00           N
ATOM   4613  CA  MET B 164      24.140  41.390  46.900  1.00  0.00           C
ATOM   4614  CB  MET B 164      23.540  42.550  46.080  1.00  0.00           C
ATOM   4615  CG  MET B 164      23.740  42.420  44.570  1.00  0.00           C
ATOM   4616  SD  MET B 164      23.100  40.920  43.770  1.00  0.00           S
ATOM   4617  CE  MET B 164      21.420  41.610  43.810  1.00  0.00           C
ATOM   4618  C   MET B 164      25.600  41.220  46.670  1.00  0.00           C
ATOM   4619  O   MET B 164      26.370  42.170  46.770  1.00  0.00           O
ATOM   4620  N   ASN B 165      26.070  40.000  46.390  1.00  0.00           N
ATOM   4621  CA  ASN B 165      27.460  39.660  46.260  1.00  0.00           C
ATOM   4622  CB  ASN B 165      28.000  38.790  47.400  1.00  0.00           C
ATOM   4623  CG  ASN B 165      27.390  37.390  47.450  1.00  0.00           C
ATOM   4624  OD1 ASN B 165      28.020  36.410  47.050  1.00  0.00           O
ATOM   4625  ND2 ASN B 165      26.210  37.250  48.110  1.00  0.00           N
ATOM   4626  C   ASN B 165      27.740  39.070  44.920  1.00  0.00           C
ATOM   4627  O   ASN B 165      26.970  38.260  44.410  1.00  0.00           O
ATOM   4628  N   THR B 166      28.800  39.540  44.230  1.00  0.00           N
ATOM   4629  CA  THR B 166      29.080  39.180  42.870  1.00  0.00           C
ATOM   4630  CB  THR B 166      28.930  40.280  41.870  1.00  0.00           C
ATOM   4631  OG1 THR B 166      29.960  41.260  41.840  1.00  0.00           O
ATOM   4632  CG2 THR B 166      27.640  41.020  42.270  1.00  0.00           C
ATOM   4633  C   THR B 166      30.390  38.490  42.710  1.00  0.00           C
ATOM   4634  O   THR B 166      31.410  38.990  43.190  1.00  0.00           O
ATOM   4635  N   PHE B 167      30.460  37.350  42.010  1.00  0.00           N
ATOM   4636  CA  PHE B 167      31.620  36.750  41.420  1.00  0.00           C
ATOM   4637  CB  PHE B 167      31.520  35.220  41.360  1.00  0.00           C
ATOM   4638  CG  PHE B 167      31.700  34.750  42.770  1.00  0.00           C
ATOM   4639  CD1 PHE B 167      30.630  34.460  43.580  1.00  0.00           C
ATOM   4640  CE1 PHE B 167      30.790  34.090  44.890  1.00  0.00           C
ATOM   4641  CZ  PHE B 167      32.060  33.990  45.410  1.00  0.00           C
ATOM   4642  CD2 PHE B 167      32.970  34.630  43.290  1.00  0.00           C
ATOM   4643  CE2 PHE B 167      33.140  34.240  44.600  1.00  0.00           C
ATOM   4644  C   PHE B 167      31.750  37.240  40.010  1.00  0.00           C
ATOM   4645  O   PHE B 167      31.040  36.810  39.100  1.00  0.00           O
ATOM   4646  N   SER B 168      32.580  38.280  39.830  1.00  0.00           N
ATOM   4647  CA  SER B 168      32.660  39.000  38.600  1.00  0.00           C
ATOM   4648  CB  SER B 168      32.400  40.510  38.790  1.00  0.00           C
ATOM   4649  OG  SER B 168      31.100  40.770  39.300  1.00  0.00           O
ATOM   4650  C   SER B 168      34.000  38.870  37.970  1.00  0.00           C
ATOM   4651  O   SER B 168      34.990  39.440  38.430  1.00  0.00           O
ATOM   4652  N   VAL B 169      34.140  38.110  36.870  1.00  0.00           N
ATOM   4653  CA  VAL B 169      35.380  38.000  36.170  1.00  0.00           C
ATOM   4654  CB  VAL B 169      35.520  36.610  35.610  1.00  0.00           C
ATOM   4655  CG1 VAL B 169      34.270  36.180  34.830  1.00  0.00           C
ATOM   4656  CG2 VAL B 169      36.730  36.420  34.680  1.00  0.00           C
ATOM   4657  C   VAL B 169      35.610  39.080  35.170  1.00  0.00           C
ATOM   4658  O   VAL B 169      34.760  39.380  34.340  1.00  0.00           O
ATOM   4659  N   VAL B 170      36.770  39.750  35.210  1.00  0.00           N
ATOM   4660  CA  VAL B 170      37.010  41.000  34.550  1.00  0.00           C
ATOM   4661  CB  VAL B 170      37.720  41.910  35.510  1.00  0.00           C
ATOM   4662  CG1 VAL B 170      36.980  42.040  36.850  1.00  0.00           C
ATOM   4663  CG2 VAL B 170      39.150  41.410  35.790  1.00  0.00           C
ATOM   4664  C   VAL B 170      37.780  40.920  33.280  1.00  0.00           C
ATOM   4665  O   VAL B 170      38.290  39.840  32.960  1.00  0.00           O
ATOM   4666  N   PRO B 171      37.900  41.870  32.410  1.00  0.00           N
ATOM   4667  CD  PRO B 171      37.040  43.050  32.380  1.00  0.00           C
ATOM   4668  CA  PRO B 171      38.850  41.840  31.340  1.00  0.00           C
ATOM   4669  CB  PRO B 171      38.600  43.110  30.530  1.00  0.00           C
ATOM   4670  CG  PRO B 171      37.220  43.630  30.960  1.00  0.00           C
ATOM   4671  C   PRO B 171      40.280  41.790  31.750  1.00  0.00           C
ATOM   4672  O   PRO B 171      40.680  42.500  32.670  1.00  0.00           O
ATOM   4673  N   SER B 172      41.100  40.930  31.120  1.00  0.00           N
ATOM   4674  CA  SER B 172      42.480  40.720  31.430  1.00  0.00           C
ATOM   4675  CB  SER B 172      42.920  39.390  30.820  1.00  0.00           C
ATOM   4676  OG  SER B 172      42.320  38.330  31.560  1.00  0.00           O
ATOM   4677  C   SER B 172      43.390  41.790  30.940  1.00  0.00           C
ATOM   4678  O   SER B 172      43.010  42.510  30.020  1.00  0.00           O
ATOM   4679  N   PRO B 173      44.560  42.040  31.440  1.00  0.00           N
ATOM   4680  CD  PRO B 173      45.120  41.350  32.590  1.00  0.00           C
ATOM   4681  CA  PRO B 173      45.510  42.960  30.870  1.00  0.00           C
ATOM   4682  CB  PRO B 173      46.750  42.930  31.750  1.00  0.00           C
ATOM   4683  CG  PRO B 173      46.340  42.180  33.030  1.00  0.00           C
ATOM   4684  C   PRO B 173      45.940  42.780  29.450  1.00  0.00           C
ATOM   4685  O   PRO B 173      45.870  43.700  28.640  1.00  0.00           O
ATOM   4686  N   LYS B 174      46.460  41.600  29.050  1.00  0.00           N
ATOM   4687  CA  LYS B 174      47.000  41.320  27.760  1.00  0.00           C
ATOM   4688  CB  LYS B 174      48.250  40.430  27.910  1.00  0.00           C
ATOM   4689  CG  LYS B 174      49.320  41.030  28.820  1.00  0.00           C
ATOM   4690  CD  LYS B 174      49.890  42.400  28.450  1.00  0.00           C
ATOM   4691  CE  LYS B 174      51.070  42.810  29.340  1.00  0.00           C
ATOM   4692  NZ  LYS B 174      51.600  44.070  28.790  1.00  0.00           N
ATOM   4693  C   LYS B 174      45.990  40.590  26.950  1.00  0.00           C
ATOM   4694  O   LYS B 174      45.780  40.920  25.780  1.00  0.00           O
ATOM   4695  N   VAL B 175      45.320  39.570  27.530  1.00  0.00           N
ATOM   4696  CA  VAL B 175      44.340  38.740  26.890  1.00  0.00           C
ATOM   4697  CB  VAL B 175      44.100  37.460  27.630  1.00  0.00           C
ATOM   4698  CG1 VAL B 175      43.030  36.590  26.950  1.00  0.00           C
ATOM   4699  CG2 VAL B 175      45.420  36.700  27.830  1.00  0.00           C
ATOM   4700  C   VAL B 175      43.120  39.560  26.650  1.00  0.00           C
ATOM   4701  O   VAL B 175      42.530  40.220  27.500  1.00  0.00           O
ATOM   4702  N   SER B 176      42.710  39.670  25.370  1.00  0.00           N
ATOM   4703  CA  SER B 176      41.670  40.530  24.900  1.00  0.00           C
ATOM   4704  CB  SER B 176      42.150  41.980  24.720  1.00  0.00           C
ATOM   4705  OG  SER B 176      43.480  42.050  24.230  1.00  0.00           O
ATOM   4706  C   SER B 176      41.180  40.010  23.600  1.00  0.00           C
ATOM   4707  O   SER B 176      41.480  40.490  22.510  1.00  0.00           O
ATOM   4708  N   ASP B 177      40.340  38.950  23.670  1.00  0.00           N
ATOM   4709  CA  ASP B 177      39.830  38.330  22.490  1.00  0.00           C
ATOM   4710  CB  ASP B 177      39.360  36.930  22.910  1.00  0.00           C
ATOM   4711  CG  ASP B 177      39.120  36.060  21.690  1.00  0.00           C
ATOM   4712  OD1 ASP B 177      38.060  35.380  21.590  1.00  0.00           O
ATOM   4713  OD2 ASP B 177      39.970  36.020  20.770  1.00  0.00           O
ATOM   4714  C   ASP B 177      38.740  39.070  21.790  1.00  0.00           C
ATOM   4715  O   ASP B 177      38.600  39.060  20.570  1.00  0.00           O
ATOM   4716  N   THR B 178      37.990  39.900  22.530  1.00  0.00           N
ATOM   4717  CA  THR B 178      37.100  40.900  22.020  1.00  0.00           C
ATOM   4718  CB  THR B 178      35.680  40.830  22.480  1.00  0.00           C
ATOM   4719  OG1 THR B 178      35.600  40.930  23.900  1.00  0.00           O
ATOM   4720  CG2 THR B 178      35.040  39.490  22.080  1.00  0.00           C
ATOM   4721  C   THR B 178      37.700  42.230  22.330  1.00  0.00           C
ATOM   4722  O   THR B 178      38.340  42.430  23.360  1.00  0.00           O
ATOM   4723  N   VAL B 179      37.610  43.210  21.410  1.00  0.00           N
ATOM   4724  CA  VAL B 179      38.160  44.510  21.610  1.00  0.00           C
ATOM   4725  CB  VAL B 179      38.570  45.040  20.270  1.00  0.00           C
ATOM   4726  CG1 VAL B 179      39.740  44.200  19.730  1.00  0.00           C
ATOM   4727  CG2 VAL B 179      37.410  45.040  19.260  1.00  0.00           C
ATOM   4728  C   VAL B 179      37.270  45.450  22.340  1.00  0.00           C
ATOM   4729  O   VAL B 179      37.670  46.530  22.780  1.00  0.00           O
ATOM   4730  N   VAL B 180      35.970  45.120  22.430  1.00  0.00           N
ATOM   4731  CA  VAL B 180      34.960  45.930  23.020  1.00  0.00           C
ATOM   4732  CB  VAL B 180      33.590  45.660  22.470  1.00  0.00           C
ATOM   4733  CG1 VAL B 180      33.510  46.330  21.090  1.00  0.00           C
ATOM   4734  CG2 VAL B 180      33.320  44.140  22.410  1.00  0.00           C
ATOM   4735  C   VAL B 180      34.900  45.910  24.510  1.00  0.00           C
ATOM   4736  O   VAL B 180      34.040  46.580  25.080  1.00  0.00           O
ATOM   4737  N   GLU B 181      35.750  45.140  25.220  1.00  0.00           N
ATOM   4738  CA  GLU B 181      35.760  45.060  26.640  1.00  0.00           C
ATOM   4739  CB  GLU B 181      36.840  44.090  27.140  1.00  0.00           C
ATOM   4740  CG  GLU B 181      36.910  42.740  26.430  1.00  0.00           C
ATOM   4741  CD  GLU B 181      38.040  41.870  26.960  1.00  0.00           C
ATOM   4742  OE1 GLU B 181      39.220  42.310  26.870  1.00  0.00           O
ATOM   4743  OE2 GLU B 181      37.790  40.720  27.420  1.00  0.00           O
ATOM   4744  C   GLU B 181      35.830  46.330  27.410  1.00  0.00           C
ATOM   4745  O   GLU B 181      35.100  46.380  28.400  1.00  0.00           O
ATOM   4746  N   PRO B 182      36.510  47.380  27.050  1.00  0.00           N
ATOM   4747  CD  PRO B 182      37.640  47.340  26.120  1.00  0.00           C
ATOM   4748  CA  PRO B 182      36.440  48.650  27.720  1.00  0.00           C
ATOM   4749  CB  PRO B 182      37.440  49.540  26.990  1.00  0.00           C
ATOM   4750  CG  PRO B 182      38.490  48.590  26.410  1.00  0.00           C
ATOM   4751  C   PRO B 182      35.100  49.280  27.820  1.00  0.00           C
ATOM   4752  O   PRO B 182      34.810  49.880  28.850  1.00  0.00           O
ATOM   4753  N   TYR B 183      34.260  49.200  26.770  1.00  0.00           N
ATOM   4754  CA  TYR B 183      32.940  49.740  26.850  1.00  0.00           C
ATOM   4755  CB  TYR B 183      32.200  49.850  25.510  1.00  0.00           C
ATOM   4756  CG  TYR B 183      32.940  50.720  24.550  1.00  0.00           C
ATOM   4757  CD1 TYR B 183      33.430  51.940  24.950  1.00  0.00           C
ATOM   4758  CE1 TYR B 183      34.050  52.790  24.060  1.00  0.00           C
ATOM   4759  CZ  TYR B 183      34.130  52.420  22.730  1.00  0.00           C
ATOM   4760  OH  TYR B 183      34.630  53.360  21.800  1.00  0.00           O
ATOM   4761  CD2 TYR B 183      33.030  50.380  23.220  1.00  0.00           C
ATOM   4762  CE2 TYR B 183      33.610  51.220  22.310  1.00  0.00           C
ATOM   4763  C   TYR B 183      32.110  48.900  27.760  1.00  0.00           C
ATOM   4764  O   TYR B 183      31.420  49.420  28.630  1.00  0.00           O
ATOM   4765  N   ASN B 184      32.170  47.560  27.660  1.00  0.00           N
ATOM   4766  CA  ASN B 184      31.350  46.690  28.440  1.00  0.00           C
ATOM   4767  CB  ASN B 184      31.490  45.230  28.000  1.00  0.00           C
ATOM   4768  CG  ASN B 184      31.000  45.050  26.570  1.00  0.00           C
ATOM   4769  OD1 ASN B 184      30.430  45.920  25.910  1.00  0.00           O
ATOM   4770  ND2 ASN B 184      31.200  43.810  26.030  1.00  0.00           N
ATOM   4771  C   ASN B 184      31.700  46.770  29.890  1.00  0.00           C
ATOM   4772  O   ASN B 184      30.790  46.820  30.720  1.00  0.00           O
ATOM   4773  N   ALA B 185      32.990  46.870  30.240  1.00  0.00           N
ATOM   4774  CA  ALA B 185      33.440  47.010  31.590  1.00  0.00           C
ATOM   4775  CB  ALA B 185      34.960  46.800  31.600  1.00  0.00           C
ATOM   4776  C   ALA B 185      33.150  48.310  32.260  1.00  0.00           C
ATOM   4777  O   ALA B 185      33.120  48.390  33.480  1.00  0.00           O
ATOM   4778  N   THR B 186      33.020  49.390  31.460  1.00  0.00           N
ATOM   4779  CA  THR B 186      32.790  50.680  32.030  1.00  0.00           C
ATOM   4780  CB  THR B 186      33.320  51.860  31.270  1.00  0.00           C
ATOM   4781  OG1 THR B 186      33.080  51.730  29.870  1.00  0.00           O
ATOM   4782  CG2 THR B 186      34.840  51.910  31.460  1.00  0.00           C
ATOM   4783  C   THR B 186      31.340  50.940  32.240  1.00  0.00           C
ATOM   4784  O   THR B 186      30.950  51.430  33.300  1.00  0.00           O
ATOM   4785  N   LEU B 187      30.470  50.580  31.280  1.00  0.00           N
ATOM   4786  CA  LEU B 187      29.060  50.820  31.380  1.00  0.00           C
ATOM   4787  CB  LEU B 187      28.410  50.550  30.020  1.00  0.00           C
ATOM   4788  CG  LEU B 187      28.910  51.420  28.850  1.00  0.00           C
ATOM   4789  CD1 LEU B 187      28.400  50.870  27.510  1.00  0.00           C
ATOM   4790  CD2 LEU B 187      28.500  52.890  29.040  1.00  0.00           C
ATOM   4791  C   LEU B 187      28.400  49.990  32.420  1.00  0.00           C
ATOM   4792  O   LEU B 187      27.410  50.450  33.010  1.00  0.00           O
ATOM   4793  N   SER B 188      28.950  48.800  32.730  1.00  0.00           N
ATOM   4794  CA  SER B 188      28.400  47.910  33.700  1.00  0.00           C
ATOM   4795  CB  SER B 188      28.970  46.500  33.530  1.00  0.00           C
ATOM   4796  OG  SER B 188      30.390  46.500  33.380  1.00  0.00           O
ATOM   4797  C   SER B 188      28.650  48.410  35.080  1.00  0.00           C
ATOM   4798  O   SER B 188      27.760  48.700  35.880  1.00  0.00           O
ATOM   4799  N   VAL B 189      29.950  48.690  35.320  1.00  0.00           N
ATOM   4800  CA  VAL B 189      30.450  49.260  36.530  1.00  0.00           C
ATOM   4801  CB  VAL B 189      31.940  49.370  36.410  1.00  0.00           C
ATOM   4802  CG1 VAL B 189      32.610  50.260  37.480  1.00  0.00           C
ATOM   4803  CG2 VAL B 189      32.490  47.930  36.440  1.00  0.00           C
ATOM   4804  C   VAL B 189      29.850  50.540  36.990  1.00  0.00           C
ATOM   4805  O   VAL B 189      29.640  50.760  38.180  1.00  0.00           O
ATOM   4806  N   HIS B 190      29.430  51.390  36.040  1.00  0.00           N
ATOM   4807  CA  HIS B 190      28.760  52.600  36.400  1.00  0.00           C
ATOM   4808  CB  HIS B 190      28.390  53.450  35.180  1.00  0.00           C
ATOM   4809  ND1 HIS B 190      26.850  55.440  34.690  1.00  0.00           N
ATOM   4810  CG  HIS B 190      27.710  54.750  35.520  1.00  0.00           C
ATOM   4811  CE1 HIS B 190      26.480  56.580  35.320  1.00  0.00           C
ATOM   4812  NE2 HIS B 190      27.020  56.640  36.530  1.00  0.00           N
ATOM   4813  CD2 HIS B 190      27.800  55.510  36.640  1.00  0.00           C
ATOM   4814  C   HIS B 190      27.510  52.420  37.190  1.00  0.00           C
ATOM   4815  O   HIS B 190      27.240  53.180  38.130  1.00  0.00           O
ATOM   4816  N   GLN B 191      26.740  51.360  36.900  1.00  0.00           N
ATOM   4817  CA  GLN B 191      25.530  51.050  37.600  1.00  0.00           C
ATOM   4818  CB  GLN B 191      24.490  50.650  36.550  1.00  0.00           C
ATOM   4819  CG  GLN B 191      24.180  51.680  35.460  1.00  0.00           C
ATOM   4820  CD  GLN B 191      22.950  51.230  34.670  1.00  0.00           C
ATOM   4821  OE1 GLN B 191      21.900  50.890  35.210  1.00  0.00           O
ATOM   4822  NE2 GLN B 191      23.060  51.180  33.320  1.00  0.00           N
ATOM   4823  C   GLN B 191      25.700  50.000  38.650  1.00  0.00           C
ATOM   4824  O   GLN B 191      24.970  49.980  39.640  1.00  0.00           O
ATOM   4825  N   LEU B 192      26.660  49.070  38.500  1.00  0.00           N
ATOM   4826  CA  LEU B 192      26.970  48.040  39.440  1.00  0.00           C
ATOM   4827  CB  LEU B 192      28.130  47.280  38.770  1.00  0.00           C
ATOM   4828  CG  LEU B 192      28.610  45.980  39.450  1.00  0.00           C
ATOM   4829  CD1 LEU B 192      29.140  44.980  38.420  1.00  0.00           C
ATOM   4830  CD2 LEU B 192      29.750  46.230  40.450  1.00  0.00           C
ATOM   4831  C   LEU B 192      27.350  48.400  40.830  1.00  0.00           C
ATOM   4832  O   LEU B 192      26.940  47.790  41.820  1.00  0.00           O
ATOM   4833  N   VAL B 193      28.180  49.450  40.970  1.00  0.00           N
ATOM   4834  CA  VAL B 193      28.700  49.820  42.240  1.00  0.00           C
ATOM   4835  CB  VAL B 193      29.780  50.860  42.110  1.00  0.00           C
ATOM   4836  CG1 VAL B 193      30.940  50.270  41.300  1.00  0.00           C
ATOM   4837  CG2 VAL B 193      29.300  52.200  41.530  1.00  0.00           C
ATOM   4838  C   VAL B 193      27.720  50.290  43.260  1.00  0.00           C
ATOM   4839  O   VAL B 193      27.730  50.010  44.450  1.00  0.00           O
ATOM   4840  N   GLU B 194      26.670  50.940  42.710  1.00  0.00           N
ATOM   4841  CA  GLU B 194      25.580  51.470  43.470  1.00  0.00           C
ATOM   4842  CB  GLU B 194      24.870  52.500  42.580  1.00  0.00           C
ATOM   4843  CG  GLU B 194      25.720  53.750  42.310  1.00  0.00           C
ATOM   4844  CD  GLU B 194      25.100  54.580  41.200  1.00  0.00           C
ATOM   4845  OE1 GLU B 194      24.040  54.230  40.610  1.00  0.00           O
ATOM   4846  OE2 GLU B 194      25.710  55.640  40.900  1.00  0.00           O
ATOM   4847  C   GLU B 194      24.600  50.430  43.880  1.00  0.00           C
ATOM   4848  O   GLU B 194      23.600  50.690  44.550  1.00  0.00           O
ATOM   4849  N   ASN B 195      24.790  49.160  43.480  1.00  0.00           N
ATOM   4850  CA  ASN B 195      23.870  48.090  43.730  1.00  0.00           C
ATOM   4851  CB  ASN B 195      23.260  47.660  42.380  1.00  0.00           C
ATOM   4852  CG  ASN B 195      22.270  48.710  41.900  1.00  0.00           C
ATOM   4853  OD1 ASN B 195      21.120  48.790  42.310  1.00  0.00           O
ATOM   4854  ND2 ASN B 195      22.690  49.630  40.990  1.00  0.00           N
ATOM   4855  C   ASN B 195      24.450  46.900  44.400  1.00  0.00           C
ATOM   4856  O   ASN B 195      23.800  45.860  44.490  1.00  0.00           O
ATOM   4857  N   THR B 196      25.740  46.920  44.770  1.00  0.00           N
ATOM   4858  CA  THR B 196      26.510  45.820  45.260  1.00  0.00           C
ATOM   4859  CB  THR B 196      27.700  45.490  44.410  1.00  0.00           C
ATOM   4860  OG1 THR B 196      28.330  46.690  43.970  1.00  0.00           O
ATOM   4861  CG2 THR B 196      27.210  44.690  43.190  1.00  0.00           C
ATOM   4862  C   THR B 196      27.020  46.060  46.630  1.00  0.00           C
ATOM   4863  O   THR B 196      27.400  47.150  47.060  1.00  0.00           O
ATOM   4864  N   ASP B 197      27.090  44.940  47.380  1.00  0.00           N
ATOM   4865  CA  ASP B 197      27.670  44.860  48.690  1.00  0.00           C
ATOM   4866  CB  ASP B 197      26.750  44.020  49.590  1.00  0.00           C
ATOM   4867  CG  ASP B 197      25.410  44.710  49.790  1.00  0.00           C
ATOM   4868  OD1 ASP B 197      25.420  45.850  50.310  1.00  0.00           O
ATOM   4869  OD2 ASP B 197      24.330  44.130  49.490  1.00  0.00           O
ATOM   4870  C   ASP B 197      29.060  44.330  48.610  1.00  0.00           C
ATOM   4871  O   ASP B 197      29.980  44.820  49.270  1.00  0.00           O
ATOM   4872  N   GLU B 198      29.330  43.280  47.820  1.00  0.00           N
ATOM   4873  CA  GLU B 198      30.610  42.660  47.690  1.00  0.00           C
ATOM   4874  CB  GLU B 198      30.690  41.360  48.510  1.00  0.00           C
ATOM   4875  CG  GLU B 198      30.250  41.490  49.960  1.00  0.00           C
ATOM   4876  CD  GLU B 198      30.330  40.130  50.650  1.00  0.00           C
ATOM   4877  OE1 GLU B 198      29.570  39.190  50.480  1.00  0.00           O
ATOM   4878  OE2 GLU B 198      31.430  40.020  51.510  1.00  0.00           O
ATOM   4879  C   GLU B 198      30.860  42.260  46.270  1.00  0.00           C
ATOM   4880  O   GLU B 198      29.960  41.720  45.620  1.00  0.00           O
ATOM   4881  N   THR B 199      32.060  42.500  45.730  1.00  0.00           N
ATOM   4882  CA  THR B 199      32.420  42.060  44.410  1.00  0.00           C
ATOM   4883  CB  THR B 199      32.580  43.210  43.470  1.00  0.00           C
ATOM   4884  OG1 THR B 199      31.330  43.870  43.350  1.00  0.00           O
ATOM   4885  CG2 THR B 199      33.080  42.810  42.070  1.00  0.00           C
ATOM   4886  C   THR B 199      33.760  41.410  44.400  1.00  0.00           C
ATOM   4887  O   THR B 199      34.770  42.040  44.730  1.00  0.00           O
ATOM   4888  N   TYR B 200      33.820  40.130  44.000  1.00  0.00           N
ATOM   4889  CA  TYR B 200      35.040  39.400  43.860  1.00  0.00           C
ATOM   4890  CB  TYR B 200      34.860  37.900  44.150  1.00  0.00           C
ATOM   4891  CG  TYR B 200      34.360  37.710  45.540  1.00  0.00           C
ATOM   4892  CD1 TYR B 200      33.070  37.310  45.800  1.00  0.00           C
ATOM   4893  CE1 TYR B 200      32.580  37.280  47.090  1.00  0.00           C
ATOM   4894  CZ  TYR B 200      33.390  37.600  48.150  1.00  0.00           C
ATOM   4895  OH  TYR B 200      32.980  37.460  49.490  1.00  0.00           O
ATOM   4896  CD2 TYR B 200      35.200  37.990  46.590  1.00  0.00           C
ATOM   4897  CE2 TYR B 200      34.710  37.860  47.870  1.00  0.00           C
ATOM   4898  C   TYR B 200      35.610  39.530  42.480  1.00  0.00           C
ATOM   4899  O   TYR B 200      34.910  39.240  41.520  1.00  0.00           O
ATOM   4900  N   CYS B 201      36.880  39.940  42.300  1.00  0.00           N
ATOM   4901  CA  CYS B 201      37.440  40.130  41.000  1.00  0.00           C
ATOM   4902  CB  CYS B 201      38.200  41.460  40.890  1.00  0.00           C
ATOM   4903  SG  CYS B 201      37.130  42.860  41.350  1.00  0.00           S
ATOM   4904  C   CYS B 201      38.370  39.020  40.660  1.00  0.00           C
ATOM   4905  O   CYS B 201      39.350  38.780  41.360  1.00  0.00           O
ATOM   4906  N   ILE B 202      38.130  38.330  39.530  1.00  0.00           N
ATOM   4907  CA  ILE B 202      38.880  37.210  39.040  1.00  0.00           C
ATOM   4908  CB  ILE B 202      38.120  35.920  38.940  1.00  0.00           C
ATOM   4909  CG2 ILE B 202      38.960  34.730  38.450  1.00  0.00           C
ATOM   4910  CG1 ILE B 202      37.560  35.520  40.320  1.00  0.00           C
ATOM   4911  CD  ILE B 202      36.110  35.940  40.590  1.00  0.00           C
ATOM   4912  C   ILE B 202      39.420  37.550  37.690  1.00  0.00           C
ATOM   4913  O   ILE B 202      38.680  38.050  36.850  1.00  0.00           O
ATOM   4914  N   ASP B 203      40.710  37.290  37.410  1.00  0.00           N
ATOM   4915  CA  ASP B 203      41.340  37.510  36.150  1.00  0.00           C
ATOM   4916  CB  ASP B 203      42.550  38.450  36.340  1.00  0.00           C
ATOM   4917  CG  ASP B 203      42.950  39.060  35.000  1.00  0.00           C
ATOM   4918  OD1 ASP B 203      43.200  38.360  33.990  1.00  0.00           O
ATOM   4919  OD2 ASP B 203      43.040  40.320  35.010  1.00  0.00           O
ATOM   4920  C   ASP B 203      41.820  36.210  35.590  1.00  0.00           C
ATOM   4921  O   ASP B 203      42.590  35.490  36.220  1.00  0.00           O
ATOM   4922  N   ASN B 204      41.370  35.910  34.360  1.00  0.00           N
ATOM   4923  CA  ASN B 204      41.740  34.730  33.640  1.00  0.00           C
ATOM   4924  CB  ASN B 204      40.990  34.610  32.300  1.00  0.00           C
ATOM   4925  CG  ASN B 204      39.620  33.980  32.490  1.00  0.00           C
ATOM   4926  OD1 ASN B 204      39.200  33.600  33.590  1.00  0.00           O
ATOM   4927  ND2 ASN B 204      38.890  33.780  31.360  1.00  0.00           N
ATOM   4928  C   ASN B 204      43.200  34.660  33.380  1.00  0.00           C
ATOM   4929  O   ASN B 204      43.720  33.550  33.290  1.00  0.00           O
ATOM   4930  N   GLU B 205      43.910  35.790  33.260  1.00  0.00           N
ATOM   4931  CA  GLU B 205      45.300  35.780  32.940  1.00  0.00           C
ATOM   4932  CB  GLU B 205      45.720  37.160  32.390  1.00  0.00           C
ATOM   4933  CG  GLU B 205      47.070  37.180  31.670  1.00  0.00           C
ATOM   4934  CD  GLU B 205      47.320  38.560  31.070  1.00  0.00           C
ATOM   4935  OE1 GLU B 205      46.450  39.140  30.370  1.00  0.00           O
ATOM   4936  OE2 GLU B 205      48.420  39.090  31.370  1.00  0.00           O
ATOM   4937  C   GLU B 205      46.140  35.350  34.090  1.00  0.00           C
ATOM   4938  O   GLU B 205      47.180  34.720  33.930  1.00  0.00           O
ATOM   4939  N   ALA B 206      45.640  35.610  35.310  1.00  0.00           N
ATOM   4940  CA  ALA B 206      46.190  35.140  36.540  1.00  0.00           C
ATOM   4941  CB  ALA B 206      45.670  35.980  37.710  1.00  0.00           C
ATOM   4942  C   ALA B 206      45.940  33.690  36.780  1.00  0.00           C
ATOM   4943  O   ALA B 206      46.760  32.970  37.340  1.00  0.00           O
ATOM   4944  N   LEU B 207      44.780  33.160  36.350  1.00  0.00           N
ATOM   4945  CA  LEU B 207      44.490  31.760  36.460  1.00  0.00           C
ATOM   4946  CB  LEU B 207      43.040  31.420  36.070  1.00  0.00           C
ATOM   4947  CG  LEU B 207      41.980  32.060  36.980  1.00  0.00           C
ATOM   4948  CD1 LEU B 207      40.570  31.490  36.760  1.00  0.00           C
ATOM   4949  CD2 LEU B 207      42.360  32.020  38.470  1.00  0.00           C
ATOM   4950  C   LEU B 207      45.350  30.890  35.610  1.00  0.00           C
ATOM   4951  O   LEU B 207      45.800  29.830  36.050  1.00  0.00           O
ATOM   4952  N   TYR B 208      45.670  31.350  34.390  1.00  0.00           N
ATOM   4953  CA  TYR B 208      46.620  30.690  33.550  1.00  0.00           C
ATOM   4954  CB  TYR B 208      46.700  31.340  32.160  1.00  0.00           C
ATOM   4955  CG  TYR B 208      45.550  30.910  31.320  1.00  0.00           C
ATOM   4956  CD1 TYR B 208      45.410  29.590  30.960  1.00  0.00           C
ATOM   4957  CE1 TYR B 208      44.400  29.230  30.100  1.00  0.00           C
ATOM   4958  CZ  TYR B 208      43.510  30.160  29.610  1.00  0.00           C
ATOM   4959  OH  TYR B 208      42.550  29.800  28.650  1.00  0.00           O
ATOM   4960  CD2 TYR B 208      44.700  31.860  30.810  1.00  0.00           C
ATOM   4961  CE2 TYR B 208      43.690  31.470  29.960  1.00  0.00           C
ATOM   4962  C   TYR B 208      48.000  30.680  34.120  1.00  0.00           C
ATOM   4963  O   TYR B 208      48.680  29.660  34.090  1.00  0.00           O
ATOM   4964  N   ASP B 209      48.420  31.790  34.740  1.00  0.00           N
ATOM   4965  CA  ASP B 209      49.710  31.950  35.330  1.00  0.00           C
ATOM   4966  CB  ASP B 209      49.730  33.420  35.780  1.00  0.00           C
ATOM   4967  CG  ASP B 209      51.100  33.790  36.340  1.00  0.00           C
ATOM   4968  OD1 ASP B 209      52.090  33.740  35.560  1.00  0.00           O
ATOM   4969  OD2 ASP B 209      51.190  34.240  37.510  1.00  0.00           O
ATOM   4970  C   ASP B 209      49.900  31.010  36.470  1.00  0.00           C
ATOM   4971  O   ASP B 209      50.950  30.370  36.590  1.00  0.00           O
ATOM   4972  N   ILE B 210      48.830  30.790  37.250  1.00  0.00           N
ATOM   4973  CA  ILE B 210      48.820  29.820  38.300  1.00  0.00           C
ATOM   4974  CB  ILE B 210      47.640  30.120  39.180  1.00  0.00           C
ATOM   4975  CG2 ILE B 210      47.290  28.920  40.080  1.00  0.00           C
ATOM   4976  CG1 ILE B 210      48.020  31.370  39.990  1.00  0.00           C
ATOM   4977  CD  ILE B 210      46.850  31.960  40.770  1.00  0.00           C
ATOM   4978  C   ILE B 210      48.880  28.400  37.870  1.00  0.00           C
ATOM   4979  O   ILE B 210      49.540  27.570  38.490  1.00  0.00           O
ATOM   4980  N   CYS B 211      48.220  28.050  36.750  1.00  0.00           N
ATOM   4981  CA  CYS B 211      48.160  26.730  36.200  1.00  0.00           C
ATOM   4982  CB  CYS B 211      47.080  26.640  35.100  1.00  0.00           C
ATOM   4983  SG  CYS B 211      45.390  26.620  35.780  1.00  0.00           S
ATOM   4984  C   CYS B 211      49.470  26.220  35.700  1.00  0.00           C
ATOM   4985  O   CYS B 211      49.860  25.090  35.990  1.00  0.00           O
ATOM   4986  N   PHE B 212      50.230  27.080  35.000  1.00  0.00           N
ATOM   4987  CA  PHE B 212      51.560  26.740  34.590  1.00  0.00           C
ATOM   4988  CB  PHE B 212      52.140  27.670  33.510  1.00  0.00           C
ATOM   4989  CG  PHE B 212      51.410  27.420  32.240  1.00  0.00           C
ATOM   4990  CD1 PHE B 212      51.730  26.320  31.470  1.00  0.00           C
ATOM   4991  CE1 PHE B 212      51.080  26.110  30.280  1.00  0.00           C
ATOM   4992  CZ  PHE B 212      50.070  26.970  29.890  1.00  0.00           C
ATOM   4993  CD2 PHE B 212      50.430  28.290  31.820  1.00  0.00           C
ATOM   4994  CE2 PHE B 212      49.730  28.060  30.660  1.00  0.00           C
ATOM   4995  C   PHE B 212      52.530  26.760  35.720  1.00  0.00           C
ATOM   4996  O   PHE B 212      53.290  25.800  35.830  1.00  0.00           O
ATOM   4997  N   ARG B 213      52.590  27.750  36.630  1.00  0.00           N
ATOM   4998  CA  ARG B 213      53.580  27.770  37.660  1.00  0.00           C
ATOM   4999  CB  ARG B 213      53.740  29.160  38.290  1.00  0.00           C
ATOM   5000  CG  ARG B 213      54.310  30.170  37.290  1.00  0.00           C
ATOM   5001  CD  ARG B 213      54.660  31.520  37.920  1.00  0.00           C
ATOM   5002  NE  ARG B 213      53.380  32.140  38.360  1.00  0.00           N
ATOM   5003  CZ  ARG B 213      52.810  32.090  39.600  1.00  0.00           C
ATOM   5004  NH1 ARG B 213      53.450  31.500  40.650  1.00  0.00           N
ATOM   5005  NH2 ARG B 213      51.640  32.760  39.810  1.00  0.00           N
ATOM   5006  C   ARG B 213      53.370  26.820  38.780  1.00  0.00           C
ATOM   5007  O   ARG B 213      54.240  25.990  39.060  1.00  0.00           O
ATOM   5008  N   THR B 214      52.210  26.870  39.450  1.00  0.00           N
ATOM   5009  CA  THR B 214      52.090  26.170  40.690  1.00  0.00           C
ATOM   5010  CB  THR B 214      51.140  26.830  41.650  1.00  0.00           C
ATOM   5011  OG1 THR B 214      51.570  28.170  41.880  1.00  0.00           O
ATOM   5012  CG2 THR B 214      51.210  26.170  43.030  1.00  0.00           C
ATOM   5013  C   THR B 214      51.640  24.770  40.460  1.00  0.00           C
ATOM   5014  O   THR B 214      52.090  23.860  41.150  1.00  0.00           O
ATOM   5015  N   LEU B 215      50.750  24.500  39.490  1.00  0.00           N
ATOM   5016  CA  LEU B 215      50.180  23.190  39.320  1.00  0.00           C
ATOM   5017  CB  LEU B 215      48.730  23.300  38.830  1.00  0.00           C
ATOM   5018  CG  LEU B 215      47.880  24.260  39.670  1.00  0.00           C
ATOM   5019  CD1 LEU B 215      46.420  24.180  39.200  1.00  0.00           C
ATOM   5020  CD2 LEU B 215      47.950  23.870  41.160  1.00  0.00           C
ATOM   5021  C   LEU B 215      50.980  22.390  38.350  1.00  0.00           C
ATOM   5022  O   LEU B 215      50.750  21.200  38.170  1.00  0.00           O
ATOM   5023  N   LYS B 216      51.950  23.020  37.660  1.00  0.00           N
ATOM   5024  CA  LYS B 216      52.780  22.430  36.650  1.00  0.00           C
ATOM   5025  CB  LYS B 216      53.750  21.370  37.210  1.00  0.00           C
ATOM   5026  CG  LYS B 216      54.530  21.830  38.440  1.00  0.00           C
ATOM   5027  CD  LYS B 216      55.390  23.070  38.220  1.00  0.00           C
ATOM   5028  CE  LYS B 216      56.130  23.590  39.460  1.00  0.00           C
ATOM   5029  NZ  LYS B 216      56.980  24.750  39.120  1.00  0.00           N
ATOM   5030  C   LYS B 216      52.050  21.890  35.470  1.00  0.00           C
ATOM   5031  O   LYS B 216      52.460  20.880  34.880  1.00  0.00           O
ATOM   5032  N   LEU B 217      50.910  22.490  35.100  1.00  0.00           N
ATOM   5033  CA  LEU B 217      49.930  21.910  34.240  1.00  0.00           C
ATOM   5034  CB  LEU B 217      48.540  22.430  34.640  1.00  0.00           C
ATOM   5035  CG  LEU B 217      47.360  21.500  34.300  1.00  0.00           C
ATOM   5036  CD1 LEU B 217      47.350  20.270  35.230  1.00  0.00           C
ATOM   5037  CD2 LEU B 217      46.040  22.270  34.450  1.00  0.00           C
ATOM   5038  C   LEU B 217      50.270  22.180  32.810  1.00  0.00           C
ATOM   5039  O   LEU B 217      50.640  23.300  32.460  1.00  0.00           O
ATOM   5040  N   THR B 218      50.190  21.130  31.970  1.00  0.00           N
ATOM   5041  CA  THR B 218      50.400  21.260  30.560  1.00  0.00           C
ATOM   5042  CB  THR B 218      51.120  20.110  29.940  1.00  0.00           C
ATOM   5043  OG1 THR B 218      51.360  20.330  28.560  1.00  0.00           O
ATOM   5044  CG2 THR B 218      50.360  18.780  30.080  1.00  0.00           C
ATOM   5045  C   THR B 218      49.160  21.590  29.800  1.00  0.00           C
ATOM   5046  O   THR B 218      49.230  22.360  28.840  1.00  0.00           O
ATOM   5047  N   THR B 219      48.000  21.030  30.170  1.00  0.00           N
ATOM   5048  CA  THR B 219      46.730  21.260  29.550  1.00  0.00           C
ATOM   5049  CB  THR B 219      46.040  19.990  29.140  1.00  0.00           C
ATOM   5050  OG1 THR B 219      46.220  18.990  30.130  1.00  0.00           O
ATOM   5051  CG2 THR B 219      46.710  19.520  27.830  1.00  0.00           C
ATOM   5052  C   THR B 219      45.860  22.070  30.440  1.00  0.00           C
ATOM   5053  O   THR B 219      45.230  21.470  31.310  1.00  0.00           O
ATOM   5054  N   PRO B 220      45.690  23.350  30.320  1.00  0.00           N
ATOM   5055  CD  PRO B 220      46.650  24.220  29.640  1.00  0.00           C
ATOM   5056  CA  PRO B 220      44.720  24.090  31.080  1.00  0.00           C
ATOM   5057  CB  PRO B 220      45.370  25.460  31.240  1.00  0.00           C
ATOM   5058  CG  PRO B 220      46.210  25.660  29.970  1.00  0.00           C
ATOM   5059  C   PRO B 220      43.430  24.160  30.340  1.00  0.00           C
ATOM   5060  O   PRO B 220      43.350  24.910  29.370  1.00  0.00           O
ATOM   5061  N   THR B 221      42.390  23.450  30.800  1.00  0.00           N
ATOM   5062  CA  THR B 221      41.060  23.540  30.280  1.00  0.00           C
[truncated: 674,665 more chars]
