# Supplementary material for: Microtubule instability driven by longitudinal and lateral strain propagation
Source: PLoS Comput Biol. 2020 Sep 2;16(9):e1008132. doi: 10.1371/journal.pcbi.1008132 (PMC7467311; doi:10.1371/journal.pcbi.1008132)
Supplement: S1 Data Set — S1: Refined single-PF structure in the GTP state. S2: Refined single-PF structure in the GDP state. S3: Refined homotypic double-PF structure in the GTP state. S4: Refined homotypic double-PF structure in the GDP state. S5: Refined three-PF structure in the GTP state. S6: Refined three-PF structure in the GDP state. (ZIP) [file pcbi.1008132.s003.zip › refined_models/homo_double_PF_GDP.pdb]

CRYST1  127.000  127.000  220.000  90.00  90.00  90.00 P 1           1
ATOM      1  N   MET A   1      69.520  38.770 108.340  1.00  0.00           N
ATOM      2  CA  MET A   1      70.310  39.310 109.460  1.00  0.00           C
ATOM      3  CB  MET A   1      70.770  38.100 110.290  1.00  0.00           C
ATOM      4  CG  MET A   1      71.390  38.420 111.650  1.00  0.00           C
ATOM      5  SD  MET A   1      72.110  36.980 112.500  1.00  0.00           S
ATOM      6  CE  MET A   1      70.540  36.070 112.650  1.00  0.00           C
ATOM      7  C   MET A   1      71.440  40.200 109.080  1.00  0.00           C
ATOM      8  O   MET A   1      71.440  41.350 109.530  1.00  0.00           O
ATOM      9  N   ARG A   2      72.410  39.710 108.290  1.00  0.00           N
ATOM     10  CA  ARG A   2      73.390  40.590 107.720  1.00  0.00           C
ATOM     11  CB  ARG A   2      74.650  40.910 108.540  1.00  0.00           C
ATOM     12  CG  ARG A   2      75.440  39.730 109.110  1.00  0.00           C
ATOM     13  CD  ARG A   2      74.800  39.100 110.340  1.00  0.00           C
ATOM     14  NE  ARG A   2      75.840  38.200 110.920  1.00  0.00           N
ATOM     15  CZ  ARG A   2      76.120  36.900 110.620  1.00  0.00           C
ATOM     16  NH1 ARG A   2      75.270  36.140 109.860  1.00  0.00           N
ATOM     17  NH2 ARG A   2      77.240  36.350 111.180  1.00  0.00           N
ATOM     18  C   ARG A   2      73.800  40.070 106.390  1.00  0.00           C
ATOM     19  O   ARG A   2      74.110  38.890 106.210  1.00  0.00           O
ATOM     20  N   GLU A   3      73.750  40.890 105.330  1.00  0.00           N
ATOM     21  CA  GLU A   3      73.720  40.490 103.960  1.00  0.00           C
ATOM     22  CB  GLU A   3      72.410  40.960 103.310  1.00  0.00           C
ATOM     23  CG  GLU A   3      71.160  40.200 103.760  1.00  0.00           C
ATOM     24  CD  GLU A   3      70.640  40.650 105.120  1.00  0.00           C
ATOM     25  OE1 GLU A   3      70.710  41.860 105.430  1.00  0.00           O
ATOM     26  OE2 GLU A   3      70.180  39.730 105.850  1.00  0.00           O
ATOM     27  C   GLU A   3      74.850  41.020 103.140  1.00  0.00           C
ATOM     28  O   GLU A   3      75.270  42.150 103.380  1.00  0.00           O
ATOM     29  N   CYS A   4      75.390  40.250 102.180  1.00  0.00           N
ATOM     30  CA  CYS A   4      76.510  40.540 101.350  1.00  0.00           C
ATOM     31  CB  CYS A   4      77.750  39.710 101.710  1.00  0.00           C
ATOM     32  SG  CYS A   4      79.280  40.120 100.810  1.00  0.00           S
ATOM     33  C   CYS A   4      76.130  40.370  99.920  1.00  0.00           C
ATOM     34  O   CYS A   4      75.510  39.370  99.560  1.00  0.00           O
ATOM     35  N   ILE A   5      76.360  41.390  99.070  1.00  0.00           N
ATOM     36  CA  ILE A   5      75.950  41.430  97.700  1.00  0.00           C
ATOM     37  CB  ILE A   5      75.230  42.700  97.360  1.00  0.00           C
ATOM     38  CG2 ILE A   5      74.840  42.770  95.880  1.00  0.00           C
ATOM     39  CG1 ILE A   5      73.980  42.880  98.240  1.00  0.00           C
ATOM     40  CD  ILE A   5      72.860  41.860  98.020  1.00  0.00           C
ATOM     41  C   ILE A   5      77.070  41.260  96.740  1.00  0.00           C
ATOM     42  O   ILE A   5      78.100  41.940  96.800  1.00  0.00           O
ATOM     43  N   SER A   6      76.910  40.290  95.820  1.00  0.00           N
ATOM     44  CA  SER A   6      77.860  39.890  94.830  1.00  0.00           C
ATOM     45  CB  SER A   6      77.890  38.370  94.610  1.00  0.00           C
ATOM     46  OG  SER A   6      78.220  37.680  95.810  1.00  0.00           O
ATOM     47  C   SER A   6      77.530  40.470  93.490  1.00  0.00           C
ATOM     48  O   SER A   6      76.440  40.230  92.970  1.00  0.00           O
ATOM     49  N   ILE A   7      78.410  41.290  92.880  1.00  0.00           N
ATOM     50  CA  ILE A   7      78.240  41.840  91.580  1.00  0.00           C
ATOM     51  CB  ILE A   7      78.500  43.320  91.500  1.00  0.00           C
ATOM     52  CG2 ILE A   7      78.250  43.840  90.080  1.00  0.00           C
ATOM     53  CG1 ILE A   7      77.700  44.150  92.520  1.00  0.00           C
ATOM     54  CD  ILE A   7      76.190  43.990  92.350  1.00  0.00           C
ATOM     55  C   ILE A   7      79.210  41.150  90.670  1.00  0.00           C
ATOM     56  O   ILE A   7      80.390  41.020  90.970  1.00  0.00           O
ATOM     57  N   HIS A   8      78.770  40.700  89.480  1.00  0.00           N
ATOM     58  CA  HIS A   8      79.630  40.170  88.470  1.00  0.00           C
ATOM     59  CB  HIS A   8      79.240  38.720  88.150  1.00  0.00           C
ATOM     60  ND1 HIS A   8      77.730  37.710  89.920  1.00  0.00           N
ATOM     61  CG  HIS A   8      78.990  37.910  89.390  1.00  0.00           C
ATOM     62  CE1 HIS A   8      77.930  37.010  91.060  1.00  0.00           C
ATOM     63  NE2 HIS A   8      79.190  36.680  91.260  1.00  0.00           N
ATOM     64  CD2 HIS A   8      79.860  37.250  90.200  1.00  0.00           C
ATOM     65  C   HIS A   8      79.580  40.970  87.220  1.00  0.00           C
ATOM     66  O   HIS A   8      78.540  41.120  86.590  1.00  0.00           O
ATOM     67  N   VAL A   9      80.740  41.530  86.830  1.00  0.00           N
ATOM     68  CA  VAL A   9      80.870  42.350  85.670  1.00  0.00           C
ATOM     69  CB  VAL A   9      81.360  43.700  86.100  1.00  0.00           C
ATOM     70  CG1 VAL A   9      81.450  44.680  84.910  1.00  0.00           C
ATOM     71  CG2 VAL A   9      80.370  44.270  87.130  1.00  0.00           C
ATOM     72  C   VAL A   9      81.720  41.820  84.570  1.00  0.00           C
ATOM     73  O   VAL A   9      82.880  41.450  84.790  1.00  0.00           O
ATOM     74  N   GLY A  10      81.190  41.770  83.340  1.00  0.00           N
ATOM     75  CA  GLY A  10      81.930  41.390  82.170  1.00  0.00           C
ATOM     76  C   GLY A  10      82.030  39.910  82.090  1.00  0.00           C
ATOM     77  O   GLY A  10      81.600  39.150  82.960  1.00  0.00           O
ATOM     78  N   GLN A  11      82.660  39.440  81.000  1.00  0.00           N
ATOM     79  CA  GLN A  11      82.820  38.050  80.720  1.00  0.00           C
ATOM     80  CB  GLN A  11      83.360  37.910  79.290  1.00  0.00           C
ATOM     81  CG  GLN A  11      83.920  36.540  78.910  1.00  0.00           C
ATOM     82  CD  GLN A  11      84.140  36.460  77.400  1.00  0.00           C
ATOM     83  OE1 GLN A  11      83.730  35.500  76.740  1.00  0.00           O
ATOM     84  NE2 GLN A  11      84.810  37.480  76.810  1.00  0.00           N
ATOM     85  C   GLN A  11      83.680  37.330  81.700  1.00  0.00           C
ATOM     86  O   GLN A  11      83.320  36.250  82.180  1.00  0.00           O
ATOM     87  N   ALA A  12      84.800  37.910  82.160  1.00  0.00           N
ATOM     88  CA  ALA A  12      85.530  37.460  83.300  1.00  0.00           C
ATOM     89  CB  ALA A  12      86.660  38.440  83.660  1.00  0.00           C
ATOM     90  C   ALA A  12      84.710  37.300  84.540  1.00  0.00           C
ATOM     91  O   ALA A  12      84.700  36.240  85.170  1.00  0.00           O
ATOM     92  N   GLY A  13      84.030  38.360  85.000  1.00  0.00           N
ATOM     93  CA  GLY A  13      83.330  38.440  86.250  1.00  0.00           C
ATOM     94  C   GLY A  13      82.200  37.470  86.270  1.00  0.00           C
ATOM     95  O   GLY A  13      81.920  36.910  87.330  1.00  0.00           O
ATOM     96  N   VAL A  14      81.540  37.160  85.140  1.00  0.00           N
ATOM     97  CA  VAL A  14      80.510  36.170  85.030  1.00  0.00           C
ATOM     98  CB  VAL A  14      79.730  36.340  83.750  1.00  0.00           C
ATOM     99  CG1 VAL A  14      78.690  35.230  83.550  1.00  0.00           C
ATOM    100  CG2 VAL A  14      78.980  37.680  83.790  1.00  0.00           C
ATOM    101  C   VAL A  14      81.060  34.790  85.140  1.00  0.00           C
ATOM    102  O   VAL A  14      80.570  33.940  85.870  1.00  0.00           O
ATOM    103  N   GLN A  15      82.140  34.450  84.420  1.00  0.00           N
ATOM    104  CA  GLN A  15      82.680  33.120  84.390  1.00  0.00           C
ATOM    105  CB  GLN A  15      83.670  32.940  83.230  1.00  0.00           C
ATOM    106  CG  GLN A  15      82.990  32.970  81.850  1.00  0.00           C
ATOM    107  CD  GLN A  15      83.960  32.510  80.770  1.00  0.00           C
ATOM    108  OE1 GLN A  15      83.840  31.410  80.220  1.00  0.00           O
ATOM    109  NE2 GLN A  15      85.010  33.320  80.470  1.00  0.00           N
ATOM    110  C   GLN A  15      83.290  32.740  85.700  1.00  0.00           C
ATOM    111  O   GLN A  15      83.180  31.580  86.090  1.00  0.00           O
ATOM    112  N   ILE A  16      83.840  33.730  86.420  1.00  0.00           N
ATOM    113  CA  ILE A  16      84.200  33.620  87.800  1.00  0.00           C
ATOM    114  CB  ILE A  16      84.900  34.870  88.270  1.00  0.00           C
ATOM    115  CG2 ILE A  16      84.870  35.110  89.790  1.00  0.00           C
ATOM    116  CG1 ILE A  16      86.330  34.910  87.700  1.00  0.00           C
ATOM    117  CD  ILE A  16      87.010  36.270  87.780  1.00  0.00           C
ATOM    118  C   ILE A  16      83.040  33.290  88.670  1.00  0.00           C
ATOM    119  O   ILE A  16      83.110  32.340  89.450  1.00  0.00           O
ATOM    120  N   GLY A  17      81.940  34.050  88.530  1.00  0.00           N
ATOM    121  CA  GLY A  17      80.710  33.930  89.250  1.00  0.00           C
ATOM    122  C   GLY A  17      79.920  32.670  89.130  1.00  0.00           C
ATOM    123  O   GLY A  17      79.300  32.290  90.110  1.00  0.00           O
ATOM    124  N   ASN A  18      80.030  31.970  87.980  1.00  0.00           N
ATOM    125  CA  ASN A  18      79.480  30.680  87.740  1.00  0.00           C
ATOM    126  CB  ASN A  18      79.670  30.290  86.260  1.00  0.00           C
ATOM    127  CG  ASN A  18      78.750  31.110  85.370  1.00  0.00           C
ATOM    128  OD1 ASN A  18      77.630  31.440  85.770  1.00  0.00           O
ATOM    129  ND2 ASN A  18      79.220  31.460  84.140  1.00  0.00           N
ATOM    130  C   ASN A  18      80.090  29.640  88.620  1.00  0.00           C
ATOM    131  O   ASN A  18      79.380  28.810  89.190  1.00  0.00           O
ATOM    132  N   ALA A  19      81.430  29.610  88.680  1.00  0.00           N
ATOM    133  CA  ALA A  19      82.130  28.750  89.590  1.00  0.00           C
ATOM    134  CB  ALA A  19      83.620  28.710  89.220  1.00  0.00           C
ATOM    135  C   ALA A  19      82.010  29.180  91.010  1.00  0.00           C
ATOM    136  O   ALA A  19      81.930  28.360  91.920  1.00  0.00           O
ATOM    137  N   CYS A  20      81.980  30.490  91.320  1.00  0.00           N
ATOM    138  CA  CYS A  20      81.700  31.030  92.610  1.00  0.00           C
ATOM    139  CB  CYS A  20      81.920  32.550  92.550  1.00  0.00           C
ATOM    140  SG  CYS A  20      81.940  33.420  94.150  1.00  0.00           S
ATOM    141  C   CYS A  20      80.400  30.640  93.210  1.00  0.00           C
ATOM    142  O   CYS A  20      80.310  30.090  94.310  1.00  0.00           O
ATOM    143  N   TRP A  21      79.280  30.900  92.510  1.00  0.00           N
ATOM    144  CA  TRP A  21      78.000  30.610  93.070  1.00  0.00           C
ATOM    145  CB  TRP A  21      76.920  31.400  92.310  1.00  0.00           C
ATOM    146  CG  TRP A  21      76.870  32.790  92.900  1.00  0.00           C
ATOM    147  CD1 TRP A  21      77.650  33.880  92.610  1.00  0.00           C
ATOM    148  NE1 TRP A  21      77.370  34.900  93.470  1.00  0.00           N
ATOM    149  CE2 TRP A  21      76.420  34.470  94.360  1.00  0.00           C
ATOM    150  CD2 TRP A  21      76.090  33.150  94.060  1.00  0.00           C
ATOM    151  CE3 TRP A  21      75.230  32.430  94.840  1.00  0.00           C
ATOM    152  CZ3 TRP A  21      74.660  33.060  95.920  1.00  0.00           C
ATOM    153  CZ2 TRP A  21      75.830  35.090  95.440  1.00  0.00           C
ATOM    154  CH2 TRP A  21      74.950  34.370  96.210  1.00  0.00           C
ATOM    155  C   TRP A  21      77.660  29.160  93.140  1.00  0.00           C
ATOM    156  O   TRP A  21      76.950  28.740  94.050  1.00  0.00           O
ATOM    157  N   GLU A  22      78.240  28.330  92.250  1.00  0.00           N
ATOM    158  CA  GLU A  22      78.120  26.900  92.350  1.00  0.00           C
ATOM    159  CB  GLU A  22      78.880  26.220  91.200  1.00  0.00           C
ATOM    160  CG  GLU A  22      78.810  24.690  91.240  1.00  0.00           C
ATOM    161  CD  GLU A  22      79.410  24.150  89.950  1.00  0.00           C
ATOM    162  OE1 GLU A  22      80.520  23.560  89.920  1.00  0.00           O
ATOM    163  OE2 GLU A  22      78.700  24.290  88.910  1.00  0.00           O
ATOM    164  C   GLU A  22      78.660  26.340  93.620  1.00  0.00           C
ATOM    165  O   GLU A  22      78.060  25.470  94.260  1.00  0.00           O
ATOM    166  N   LEU A  23      79.780  26.920  94.080  1.00  0.00           N
ATOM    167  CA  LEU A  23      80.450  26.510  95.270  1.00  0.00           C
ATOM    168  CB  LEU A  23      81.880  27.080  95.190  1.00  0.00           C
ATOM    169  CG  LEU A  23      82.810  26.560  96.300  1.00  0.00           C
ATOM    170  CD1 LEU A  23      83.100  25.050  96.160  1.00  0.00           C
ATOM    171  CD2 LEU A  23      84.080  27.410  96.400  1.00  0.00           C
ATOM    172  C   LEU A  23      79.750  26.940  96.520  1.00  0.00           C
ATOM    173  O   LEU A  23      79.850  26.290  97.560  1.00  0.00           O
ATOM    174  N   TYR A  24      78.950  28.020  96.450  1.00  0.00           N
ATOM    175  CA  TYR A  24      78.070  28.400  97.510  1.00  0.00           C
ATOM    176  CB  TYR A  24      77.550  29.830  97.360  1.00  0.00           C
ATOM    177  CG  TYR A  24      78.600  30.880  97.440  1.00  0.00           C
ATOM    178  CD1 TYR A  24      79.570  30.830  98.410  1.00  0.00           C
ATOM    179  CE1 TYR A  24      80.500  31.840  98.590  1.00  0.00           C
ATOM    180  CZ  TYR A  24      80.440  32.920  97.750  1.00  0.00           C
ATOM    181  OH  TYR A  24      81.410  33.950  97.850  1.00  0.00           O
ATOM    182  CD2 TYR A  24      78.570  31.990  96.620  1.00  0.00           C
ATOM    183  CE2 TYR A  24      79.480  33.010  96.760  1.00  0.00           C
ATOM    184  C   TYR A  24      76.920  27.450  97.580  1.00  0.00           C
ATOM    185  O   TYR A  24      76.470  27.140  98.680  1.00  0.00           O
ATOM    186  N   CYS A  25      76.380  27.010  96.430  1.00  0.00           N
ATOM    187  CA  CYS A  25      75.270  26.110  96.360  1.00  0.00           C
ATOM    188  CB  CYS A  25      74.670  26.030  94.950  1.00  0.00           C
ATOM    189  SG  CYS A  25      73.990  27.640  94.430  1.00  0.00           S
ATOM    190  C   CYS A  25      75.680  24.740  96.810  1.00  0.00           C
ATOM    191  O   CYS A  25      75.090  24.140  97.700  1.00  0.00           O
ATOM    192  N   LEU A  26      76.810  24.210  96.310  1.00  0.00           N
ATOM    193  CA  LEU A  26      77.400  22.980  96.710  1.00  0.00           C
ATOM    194  CB  LEU A  26      78.640  22.710  95.840  1.00  0.00           C
ATOM    195  CG  LEU A  26      79.330  21.340  95.990  1.00  0.00           C
ATOM    196  CD1 LEU A  26      78.490  20.190  95.400  1.00  0.00           C
ATOM    197  CD2 LEU A  26      80.660  21.390  95.230  1.00  0.00           C
ATOM    198  C   LEU A  26      77.760  22.900  98.150  1.00  0.00           C
ATOM    199  O   LEU A  26      77.460  21.910  98.820  1.00  0.00           O
ATOM    200  N   GLU A  27      78.340  23.940  98.770  1.00  0.00           N
ATOM    201  CA  GLU A  27      78.610  23.910 100.180  1.00  0.00           C
ATOM    202  CB  GLU A  27      79.560  25.080 100.500  1.00  0.00           C
ATOM    203  CG  GLU A  27      80.320  24.860 101.810  1.00  0.00           C
ATOM    204  CD  GLU A  27      81.610  25.660 101.760  1.00  0.00           C
ATOM    205  OE1 GLU A  27      82.720  25.070 101.780  1.00  0.00           O
ATOM    206  OE2 GLU A  27      81.550  26.910 101.630  1.00  0.00           O
ATOM    207  C   GLU A  27      77.440  23.970 101.100  1.00  0.00           C
ATOM    208  O   GLU A  27      77.460  23.400 102.180  1.00  0.00           O
ATOM    209  N   HIS A  28      76.330  24.640 100.740  1.00  0.00           N
ATOM    210  CA  HIS A  28      75.150  24.710 101.550  1.00  0.00           C
ATOM    211  CB  HIS A  28      74.510  26.100 101.390  1.00  0.00           C
ATOM    212  ND1 HIS A  28      75.200  28.520 101.270  1.00  0.00           N
ATOM    213  CG  HIS A  28      75.400  27.240 101.760  1.00  0.00           C
ATOM    214  CE1 HIS A  28      76.110  29.350 101.850  1.00  0.00           C
ATOM    215  NE2 HIS A  28      76.890  28.670 102.670  1.00  0.00           N
ATOM    216  CD2 HIS A  28      76.490  27.360 102.580  1.00  0.00           C
ATOM    217  C   HIS A  28      74.160  23.630 101.320  1.00  0.00           C
ATOM    218  O   HIS A  28      73.110  23.550 101.950  1.00  0.00           O
ATOM    219  N   GLY A  29      74.490  22.670 100.420  1.00  0.00           N
ATOM    220  CA  GLY A  29      73.630  21.580 100.110  1.00  0.00           C
ATOM    221  C   GLY A  29      72.490  21.890  99.190  1.00  0.00           C
ATOM    222  O   GLY A  29      71.490  21.180  99.130  1.00  0.00           O
ATOM    223  N   ILE A  30      72.610  22.980  98.410  1.00  0.00           N
ATOM    224  CA  ILE A  30      71.600  23.460  97.530  1.00  0.00           C
ATOM    225  CB  ILE A  30      71.600  24.960  97.480  1.00  0.00           C
ATOM    226  CG2 ILE A  30      70.450  25.520  96.610  1.00  0.00           C
ATOM    227  CG1 ILE A  30      71.420  25.590  98.870  1.00  0.00           C
ATOM    228  CD  ILE A  30      71.830  27.050  98.970  1.00  0.00           C
ATOM    229  C   ILE A  30      71.740  22.870  96.170  1.00  0.00           C
ATOM    230  O   ILE A  30      72.840  22.750  95.630  1.00  0.00           O
ATOM    231  N   GLN A  31      70.630  22.490  95.500  1.00  0.00           N
ATOM    232  CA  GLN A  31      70.640  21.900  94.200  1.00  0.00           C
ATOM    233  CB  GLN A  31      69.440  20.950  94.100  1.00  0.00           C
ATOM    234  CG  GLN A  31      69.390  19.870  95.180  1.00  0.00           C
ATOM    235  CD  GLN A  31      68.070  19.100  95.140  1.00  0.00           C
ATOM    236  OE1 GLN A  31      68.000  17.890  94.920  1.00  0.00           O
ATOM    237  NE2 GLN A  31      66.980  19.840  95.450  1.00  0.00           N
ATOM    238  C   GLN A  31      70.450  22.950  93.150  1.00  0.00           C
ATOM    239  O   GLN A  31      69.950  24.020  93.490  1.00  0.00           O
ATOM    240  N   PRO A  32      70.710  22.680  91.910  1.00  0.00           N
ATOM    241  CD  PRO A  32      71.450  21.510  91.450  1.00  0.00           C
ATOM    242  CA  PRO A  32      70.620  23.700  90.900  1.00  0.00           C
ATOM    243  CB  PRO A  32      71.050  22.990  89.630  1.00  0.00           C
ATOM    244  CG  PRO A  32      72.050  21.910  90.090  1.00  0.00           C
ATOM    245  C   PRO A  32      69.370  24.490  90.730  1.00  0.00           C
ATOM    246  O   PRO A  32      69.420  25.580  90.160  1.00  0.00           O
ATOM    247  N   ASP A  33      68.200  23.970  91.140  1.00  0.00           N
ATOM    248  CA  ASP A  33      66.940  24.640  91.020  1.00  0.00           C
ATOM    249  CB  ASP A  33      65.820  23.600  90.850  1.00  0.00           C
ATOM    250  CG  ASP A  33      65.580  22.800  92.120  1.00  0.00           C
ATOM    251  OD1 ASP A  33      64.440  22.260  92.200  1.00  0.00           O
ATOM    252  OD2 ASP A  33      66.510  22.670  92.950  1.00  0.00           O
ATOM    253  C   ASP A  33      66.670  25.570  92.160  1.00  0.00           C
ATOM    254  O   ASP A  33      65.710  26.340  92.140  1.00  0.00           O
ATOM    255  N   GLY A  34      67.580  25.590  93.150  1.00  0.00           N
ATOM    256  CA  GLY A  34      67.580  26.430  94.300  1.00  0.00           C
ATOM    257  C   GLY A  34      67.020  25.800  95.520  1.00  0.00           C
ATOM    258  O   GLY A  34      66.880  26.440  96.560  1.00  0.00           O
ATOM    259  N   GLN A  35      66.620  24.510  95.510  1.00  0.00           N
ATOM    260  CA  GLN A  35      66.050  23.840  96.630  1.00  0.00           C
ATOM    261  CB  GLN A  35      64.850  22.960  96.230  1.00  0.00           C
ATOM    262  CG  GLN A  35      63.760  23.720  95.460  1.00  0.00           C
ATOM    263  CD  GLN A  35      62.570  22.790  95.270  1.00  0.00           C
ATOM    264  OE1 GLN A  35      61.650  22.840  96.090  1.00  0.00           O
ATOM    265  NE2 GLN A  35      62.530  22.030  94.140  1.00  0.00           N
ATOM    266  C   GLN A  35      67.050  23.000  97.340  1.00  0.00           C
ATOM    267  O   GLN A  35      68.010  22.490  96.760  1.00  0.00           O
ATOM    268  N   MET A  36      66.930  22.850  98.670  1.00  0.00           N
ATOM    269  CA  MET A  36      67.810  22.100  99.520  1.00  0.00           C
ATOM    270  CB  MET A  36      68.700  23.020 100.370  1.00  0.00           C
ATOM    271  CG  MET A  36      68.030  24.290 100.900  1.00  0.00           C
ATOM    272  SD  MET A  36      69.020  25.380 101.970  1.00  0.00           S
ATOM    273  CE  MET A  36      69.270  24.280 103.390  1.00  0.00           C
ATOM    274  C   MET A  36      67.010  21.260 100.450  1.00  0.00           C
ATOM    275  O   MET A  36      66.600  21.660 101.540  1.00  0.00           O
ATOM    276  N   PRO A  37      66.860  20.000 100.160  1.00  0.00           N
ATOM    277  CD  PRO A  37      66.730  19.580  98.770  1.00  0.00           C
ATOM    278  CA  PRO A  37      66.730  18.890 101.060  1.00  0.00           C
ATOM    279  CB  PRO A  37      66.590  17.640 100.190  1.00  0.00           C
ATOM    280  CG  PRO A  37      66.070  18.200  98.850  1.00  0.00           C
ATOM    281  C   PRO A  37      67.880  18.790 102.000  1.00  0.00           C
ATOM    282  O   PRO A  37      69.000  18.770 101.500  1.00  0.00           O
ATOM    283  N   ASP A  47      69.710  29.140 109.630  1.00  0.00           N
ATOM    284  CA  ASP A  47      69.890  29.750 108.340  1.00  0.00           C
ATOM    285  CB  ASP A  47      68.680  30.680 108.140  1.00  0.00           C
ATOM    286  CG  ASP A  47      67.390  29.900 107.930  1.00  0.00           C
ATOM    287  OD1 ASP A  47      66.460  30.170 108.730  1.00  0.00           O
ATOM    288  OD2 ASP A  47      67.330  29.030 107.020  1.00  0.00           O
ATOM    289  C   ASP A  47      71.150  30.510 108.180  1.00  0.00           C
ATOM    290  O   ASP A  47      71.150  31.710 107.870  1.00  0.00           O
ATOM    291  N   SER A  48      72.310  29.860 108.400  1.00  0.00           N
ATOM    292  CA  SER A  48      73.620  30.410 108.250  1.00  0.00           C
ATOM    293  CB  SER A  48      74.670  29.370 108.680  1.00  0.00           C
ATOM    294  OG  SER A  48      74.390  28.970 110.010  1.00  0.00           O
ATOM    295  C   SER A  48      73.960  30.840 106.860  1.00  0.00           C
ATOM    296  O   SER A  48      74.790  31.730 106.670  1.00  0.00           O
ATOM    297  N   PHE A  49      73.250  30.330 105.850  1.00  0.00           N
ATOM    298  CA  PHE A  49      73.370  30.610 104.450  1.00  0.00           C
ATOM    299  CB  PHE A  49      73.060  29.350 103.620  1.00  0.00           C
ATOM    300  CG  PHE A  49      71.730  28.830 104.030  1.00  0.00           C
ATOM    301  CD1 PHE A  49      70.550  29.350 103.550  1.00  0.00           C
ATOM    302  CE1 PHE A  49      69.350  28.800 103.920  1.00  0.00           C
ATOM    303  CZ  PHE A  49      69.300  27.750 104.810  1.00  0.00           C
ATOM    304  CD2 PHE A  49      71.660  27.800 104.930  1.00  0.00           C
ATOM    305  CE2 PHE A  49      70.470  27.240 105.340  1.00  0.00           C
ATOM    306  C   PHE A  49      72.560  31.770 103.970  1.00  0.00           C
ATOM    307  O   PHE A  49      72.650  32.190 102.820  1.00  0.00           O
ATOM    308  N   ASN A  50      71.690  32.380 104.800  1.00  0.00           N
ATOM    309  CA  ASN A  50      70.870  33.500 104.470  1.00  0.00           C
ATOM    310  CB  ASN A  50      69.850  33.760 105.590  1.00  0.00           C
ATOM    311  CG  ASN A  50      68.800  34.760 105.140  1.00  0.00           C
ATOM    312  OD1 ASN A  50      68.960  35.980 105.100  1.00  0.00           O
ATOM    313  ND2 ASN A  50      67.600  34.280 104.710  1.00  0.00           N
ATOM    314  C   ASN A  50      71.670  34.730 104.180  1.00  0.00           C
ATOM    315  O   ASN A  50      71.180  35.650 103.530  1.00  0.00           O
ATOM    316  N   THR A  51      73.000  34.750 104.430  1.00  0.00           N
ATOM    317  CA  THR A  51      73.870  35.840 104.130  1.00  0.00           C
ATOM    318  CB  THR A  51      75.200  35.670 104.800  1.00  0.00           C
ATOM    319  OG1 THR A  51      75.790  34.400 104.600  1.00  0.00           O
ATOM    320  CG2 THR A  51      74.970  35.760 106.310  1.00  0.00           C
ATOM    321  C   THR A  51      74.100  36.070 102.680  1.00  0.00           C
ATOM    322  O   THR A  51      74.480  37.180 102.300  1.00  0.00           O
ATOM    323  N   PHE A  52      73.920  35.040 101.830  1.00  0.00           N
ATOM    324  CA  PHE A  52      74.060  35.100 100.410  1.00  0.00           C
ATOM    325  CB  PHE A  52      75.150  34.080 100.010  1.00  0.00           C
ATOM    326  CG  PHE A  52      76.480  34.740 100.140  1.00  0.00           C
ATOM    327  CD1 PHE A  52      77.040  34.940 101.380  1.00  0.00           C
ATOM    328  CE1 PHE A  52      78.180  35.710 101.520  1.00  0.00           C
ATOM    329  CZ  PHE A  52      78.780  36.250 100.410  1.00  0.00           C
ATOM    330  CD2 PHE A  52      77.100  35.300  99.050  1.00  0.00           C
ATOM    331  CE2 PHE A  52      78.250  36.060  99.150  1.00  0.00           C
ATOM    332  C   PHE A  52      72.790  34.740  99.730  1.00  0.00           C
ATOM    333  O   PHE A  52      72.570  35.170  98.600  1.00  0.00           O
ATOM    334  N   PHE A  53      71.910  33.910 100.320  1.00  0.00           N
ATOM    335  CA  PHE A  53      70.740  33.380  99.690  1.00  0.00           C
ATOM    336  CB  PHE A  53      70.600  31.850  99.750  1.00  0.00           C
ATOM    337  CG  PHE A  53      71.620  31.220  98.870  1.00  0.00           C
ATOM    338  CD1 PHE A  53      72.860  30.950  99.400  1.00  0.00           C
ATOM    339  CE1 PHE A  53      73.830  30.350  98.630  1.00  0.00           C
ATOM    340  CZ  PHE A  53      73.500  29.910  97.370  1.00  0.00           C
ATOM    341  CD2 PHE A  53      71.270  30.770  97.620  1.00  0.00           C
ATOM    342  CE2 PHE A  53      72.220  30.090  96.900  1.00  0.00           C
ATOM    343  C   PHE A  53      69.490  33.910 100.300  1.00  0.00           C
ATOM    344  O   PHE A  53      69.280  33.850 101.520  1.00  0.00           O
ATOM    345  N   SER A  54      68.510  34.370  99.500  1.00  0.00           N
ATOM    346  CA  SER A  54      67.230  34.820  99.960  1.00  0.00           C
ATOM    347  CB  SER A  54      66.700  36.010  99.140  1.00  0.00           C
ATOM    348  OG  SER A  54      65.700  36.700  99.880  1.00  0.00           O
ATOM    349  C   SER A  54      66.240  33.700  99.900  1.00  0.00           C
ATOM    350  O   SER A  54      66.080  33.060  98.860  1.00  0.00           O
ATOM    351  N   GLU A  55      65.520  33.410 101.000  1.00  0.00           N
ATOM    352  CA  GLU A  55      64.560  32.350 101.090  1.00  0.00           C
ATOM    353  CB  GLU A  55      64.530  31.780 102.520  1.00  0.00           C
ATOM    354  CG  GLU A  55      64.120  32.790 103.590  1.00  0.00           C
ATOM    355  CD  GLU A  55      63.900  32.170 104.960  1.00  0.00           C
ATOM    356  OE1 GLU A  55      62.760  32.280 105.490  1.00  0.00           O
ATOM    357  OE2 GLU A  55      64.850  31.560 105.530  1.00  0.00           O
ATOM    358  C   GLU A  55      63.200  32.750 100.650  1.00  0.00           C
ATOM    359  O   GLU A  55      62.910  33.930 100.430  1.00  0.00           O
ATOM    360  N   THR A  56      62.280  31.780 100.470  1.00  0.00           N
ATOM    361  CA  THR A  56      60.920  32.050 100.120  1.00  0.00           C
ATOM    362  CB  THR A  56      60.710  32.480  98.700  1.00  0.00           C
ATOM    363  OG1 THR A  56      59.370  32.880  98.470  1.00  0.00           O
ATOM    364  CG2 THR A  56      61.050  31.340  97.730  1.00  0.00           C
ATOM    365  C   THR A  56      60.080  30.870 100.450  1.00  0.00           C
ATOM    366  O   THR A  56      60.580  29.750 100.450  1.00  0.00           O
ATOM    367  N   GLY A  57      58.780  31.070 100.740  1.00  0.00           N
ATOM    368  CA  GLY A  57      57.830  30.080 101.140  1.00  0.00           C
ATOM    369  C   GLY A  57      57.720  28.910 100.220  1.00  0.00           C
ATOM    370  O   GLY A  57      57.330  27.840 100.690  1.00  0.00           O
ATOM    371  N   ALA A  58      57.970  29.050  98.900  1.00  0.00           N
ATOM    372  CA  ALA A  58      58.030  27.990  97.930  1.00  0.00           C
ATOM    373  CB  ALA A  58      58.190  28.640  96.550  1.00  0.00           C
ATOM    374  C   ALA A  58      59.120  27.010  98.160  1.00  0.00           C
ATOM    375  O   ALA A  58      59.210  25.960  97.530  1.00  0.00           O
ATOM    376  N   GLY A  59      60.020  27.280  99.120  1.00  0.00           N
ATOM    377  CA  GLY A  59      61.090  26.420  99.540  1.00  0.00           C
ATOM    378  C   GLY A  59      62.280  26.640  98.670  1.00  0.00           C
ATOM    379  O   GLY A  59      63.230  25.850  98.640  1.00  0.00           O
ATOM    380  N   LYS A  60      62.340  27.770  97.950  1.00  0.00           N
ATOM    381  CA  LYS A  60      63.390  28.070  97.020  1.00  0.00           C
ATOM    382  CB  LYS A  60      62.760  28.700  95.770  1.00  0.00           C
ATOM    383  CG  LYS A  60      63.610  28.630  94.500  1.00  0.00           C
ATOM    384  CD  LYS A  60      62.980  29.390  93.330  1.00  0.00           C
ATOM    385  CE  LYS A  60      63.670  29.250  91.970  1.00  0.00           C
ATOM    386  NZ  LYS A  60      63.650  27.860  91.460  1.00  0.00           N
ATOM    387  C   LYS A  60      64.350  29.040  97.620  1.00  0.00           C
ATOM    388  O   LYS A  60      63.950  29.900  98.400  1.00  0.00           O
ATOM    389  N   HIS A  61      65.660  28.870  97.360  1.00  0.00           N
ATOM    390  CA  HIS A  61      66.710  29.720  97.820  1.00  0.00           C
ATOM    391  CB  HIS A  61      67.700  28.980  98.730  1.00  0.00           C
ATOM    392  ND1 HIS A  61      66.920  29.010 101.150  1.00  0.00           N
ATOM    393  CG  HIS A  61      67.020  28.370  99.930  1.00  0.00           C
ATOM    394  CE1 HIS A  61      66.170  28.210 101.950  1.00  0.00           C
ATOM    395  NE2 HIS A  61      65.780  27.120 101.310  1.00  0.00           N
ATOM    396  CD2 HIS A  61      66.310  27.220 100.040  1.00  0.00           C
ATOM    397  C   HIS A  61      67.430  30.350  96.680  1.00  0.00           C
ATOM    398  O   HIS A  61      68.100  29.710  95.860  1.00  0.00           O
ATOM    399  N   VAL A  62      67.310  31.680  96.540  1.00  0.00           N
ATOM    400  CA  VAL A  62      67.670  32.470  95.400  1.00  0.00           C
ATOM    401  CB  VAL A  62      66.510  33.350  95.040  1.00  0.00           C
ATOM    402  CG1 VAL A  62      66.890  34.050  93.720  1.00  0.00           C
ATOM    403  CG2 VAL A  62      65.270  32.460  94.830  1.00  0.00           C
ATOM    404  C   VAL A  62      68.890  33.260  95.740  1.00  0.00           C
ATOM    405  O   VAL A  62      68.840  33.960  96.750  1.00  0.00           O
ATOM    406  N   PRO A  63      69.980  33.200  95.040  1.00  0.00           N
ATOM    407  CD  PRO A  63      70.270  32.210  94.020  1.00  0.00           C
ATOM    408  CA  PRO A  63      71.050  34.150  95.170  1.00  0.00           C
ATOM    409  CB  PRO A  63      71.890  33.980  93.900  1.00  0.00           C
ATOM    410  CG  PRO A  63      71.710  32.490  93.560  1.00  0.00           C
ATOM    411  C   PRO A  63      70.740  35.600  95.240  1.00  0.00           C
ATOM    412  O   PRO A  63      69.970  36.090  94.410  1.00  0.00           O
ATOM    413  N   ARG A  64      71.330  36.360  96.180  1.00  0.00           N
ATOM    414  CA  ARG A  64      71.340  37.780  96.030  1.00  0.00           C
ATOM    415  CB  ARG A  64      71.340  38.490  97.400  1.00  0.00           C
ATOM    416  CG  ARG A  64      70.180  38.190  98.340  1.00  0.00           C
ATOM    417  CD  ARG A  64      69.970  39.240  99.430  1.00  0.00           C
ATOM    418  NE  ARG A  64      69.050  38.670 100.450  1.00  0.00           N
ATOM    419  CZ  ARG A  64      69.430  37.840 101.460  1.00  0.00           C
ATOM    420  NH1 ARG A  64      68.600  37.490 102.480  1.00  0.00           N
ATOM    421  NH2 ARG A  64      70.740  37.460 101.600  1.00  0.00           N
ATOM    422  C   ARG A  64      72.540  38.230  95.280  1.00  0.00           C
ATOM    423  O   ARG A  64      73.590  38.490  95.850  1.00  0.00           O
ATOM    424  N   ALA A  65      72.440  38.410  93.950  1.00  0.00           N
ATOM    425  CA  ALA A  65      73.540  38.830  93.140  1.00  0.00           C
ATOM    426  CB  ALA A  65      74.390  37.620  92.720  1.00  0.00           C
ATOM    427  C   ALA A  65      73.050  39.490  91.900  1.00  0.00           C
ATOM    428  O   ALA A  65      71.860  39.370  91.600  1.00  0.00           O
ATOM    429  N   VAL A  66      73.930  40.180  91.150  1.00  0.00           N
ATOM    430  CA  VAL A  66      73.700  40.800  89.880  1.00  0.00           C
ATOM    431  CB  VAL A  66      73.710  42.290  90.030  1.00  0.00           C
ATOM    432  CG1 VAL A  66      73.240  42.960  88.730  1.00  0.00           C
ATOM    433  CG2 VAL A  66      72.750  42.790  91.120  1.00  0.00           C
ATOM    434  C   VAL A  66      74.730  40.350  88.910  1.00  0.00           C
ATOM    435  O   VAL A  66      75.900  40.230  89.280  1.00  0.00           O
ATOM    436  N   PHE A  67      74.380  40.050  87.640  1.00  0.00           N
ATOM    437  CA  PHE A  67      75.290  39.670  86.600  1.00  0.00           C
ATOM    438  CB  PHE A  67      74.890  38.320  85.990  1.00  0.00           C
ATOM    439  CG  PHE A  67      75.300  37.260  86.970  1.00  0.00           C
ATOM    440  CD1 PHE A  67      74.470  36.850  87.980  1.00  0.00           C
ATOM    441  CE1 PHE A  67      74.800  35.800  88.810  1.00  0.00           C
ATOM    442  CZ  PHE A  67      75.990  35.140  88.600  1.00  0.00           C
ATOM    443  CD2 PHE A  67      76.460  36.550  86.750  1.00  0.00           C
ATOM    444  CE2 PHE A  67      76.810  35.500  87.560  1.00  0.00           C
ATOM    445  C   PHE A  67      75.150  40.680  85.510  1.00  0.00           C
ATOM    446  O   PHE A  67      74.040  40.970  85.080  1.00  0.00           O
ATOM    447  N   VAL A  68      76.220  41.360  85.060  1.00  0.00           N
ATOM    448  CA  VAL A  68      76.200  42.450  84.130  1.00  0.00           C
ATOM    449  CB  VAL A  68      76.580  43.760  84.740  1.00  0.00           C
ATOM    450  CG1 VAL A  68      76.330  44.900  83.740  1.00  0.00           C
ATOM    451  CG2 VAL A  68      75.720  44.030  85.990  1.00  0.00           C
ATOM    452  C   VAL A  68      77.110  42.190  82.980  1.00  0.00           C
ATOM    453  O   VAL A  68      78.320  42.050  83.150  1.00  0.00           O
ATOM    454  N   ASP A  69      76.570  42.220  81.750  1.00  0.00           N
ATOM    455  CA  ASP A  69      77.360  42.050  80.560  1.00  0.00           C
ATOM    456  CB  ASP A  69      77.490  40.550  80.250  1.00  0.00           C
ATOM    457  CG  ASP A  69      78.330  40.300  79.010  1.00  0.00           C
ATOM    458  OD1 ASP A  69      79.180  41.070  78.580  1.00  0.00           O
ATOM    459  OD2 ASP A  69      78.050  39.080  78.390  1.00  0.00           O
ATOM    460  C   ASP A  69      76.680  42.830  79.490  1.00  0.00           C
ATOM    461  O   ASP A  69      75.460  42.860  79.410  1.00  0.00           O
ATOM    462  N   LEU A  70      77.470  43.620  78.730  1.00  0.00           N
ATOM    463  CA  LEU A  70      76.980  44.570  77.780  1.00  0.00           C
ATOM    464  CB  LEU A  70      77.950  45.760  77.730  1.00  0.00           C
ATOM    465  CG  LEU A  70      78.060  46.530  79.050  1.00  0.00           C
ATOM    466  CD1 LEU A  70      79.120  47.650  78.980  1.00  0.00           C
ATOM    467  CD2 LEU A  70      76.700  47.160  79.410  1.00  0.00           C
ATOM    468  C   LEU A  70      76.760  43.980  76.430  1.00  0.00           C
ATOM    469  O   LEU A  70      76.610  44.700  75.450  1.00  0.00           O
ATOM    470  N   GLU A  71      76.580  42.640  76.360  1.00  0.00           N
ATOM    471  CA  GLU A  71      76.280  41.980  75.130  1.00  0.00           C
ATOM    472  CB  GLU A  71      77.600  41.860  74.350  1.00  0.00           C
ATOM    473  CG  GLU A  71      78.760  41.080  74.980  1.00  0.00           C
ATOM    474  CD  GLU A  71      78.590  39.570  74.890  1.00  0.00           C
ATOM    475  OE1 GLU A  71      78.240  39.110  73.770  1.00  0.00           O
ATOM    476  OE2 GLU A  71      78.710  38.850  75.920  1.00  0.00           O
ATOM    477  C   GLU A  71      75.780  40.670  75.620  1.00  0.00           C
ATOM    478  O   GLU A  71      75.910  40.410  76.820  1.00  0.00           O
ATOM    479  N   PRO A  72      75.160  39.810  74.860  1.00  0.00           N
ATOM    480  CD  PRO A  72      74.750  40.170  73.510  1.00  0.00           C
ATOM    481  CA  PRO A  72      74.410  38.710  75.380  1.00  0.00           C
ATOM    482  CB  PRO A  72      73.240  38.560  74.410  1.00  0.00           C
ATOM    483  CG  PRO A  72      73.820  39.030  73.070  1.00  0.00           C
ATOM    484  C   PRO A  72      75.170  37.430  75.470  1.00  0.00           C
ATOM    485  O   PRO A  72      74.640  36.510  76.100  1.00  0.00           O
ATOM    486  N   THR A  73      76.310  37.220  74.780  1.00  0.00           N
ATOM    487  CA  THR A  73      76.840  35.930  74.490  1.00  0.00           C
ATOM    488  CB  THR A  73      77.930  35.890  73.460  1.00  0.00           C
ATOM    489  OG1 THR A  73      79.090  36.630  73.830  1.00  0.00           O
ATOM    490  CG2 THR A  73      77.430  36.480  72.130  1.00  0.00           C
ATOM    491  C   THR A  73      77.280  35.080  75.640  1.00  0.00           C
ATOM    492  O   THR A  73      77.060  33.870  75.700  1.00  0.00           O
ATOM    493  N   VAL A  74      77.850  35.730  76.660  1.00  0.00           N
ATOM    494  CA  VAL A  74      78.240  35.040  77.850  1.00  0.00           C
ATOM    495  CB  VAL A  74      79.240  35.840  78.630  1.00  0.00           C
ATOM    496  CG1 VAL A  74      79.910  35.030  79.760  1.00  0.00           C
ATOM    497  CG2 VAL A  74      80.360  36.380  77.710  1.00  0.00           C
ATOM    498  C   VAL A  74      77.090  34.680  78.720  1.00  0.00           C
ATOM    499  O   VAL A  74      77.000  33.580  79.280  1.00  0.00           O
ATOM    500  N   ILE A  75      76.170  35.650  78.910  1.00  0.00           N
ATOM    501  CA  ILE A  75      75.140  35.520  79.890  1.00  0.00           C
ATOM    502  CB  ILE A  75      74.680  36.860  80.390  1.00  0.00           C
ATOM    503  CG2 ILE A  75      75.810  37.490  81.210  1.00  0.00           C
ATOM    504  CG1 ILE A  75      74.280  37.810  79.250  1.00  0.00           C
ATOM    505  CD  ILE A  75      73.640  39.120  79.710  1.00  0.00           C
ATOM    506  C   ILE A  75      73.960  34.720  79.450  1.00  0.00           C
ATOM    507  O   ILE A  75      73.230  34.220  80.310  1.00  0.00           O
ATOM    508  N   ASP A  76      73.690  34.580  78.140  1.00  0.00           N
ATOM    509  CA  ASP A  76      72.670  33.720  77.620  1.00  0.00           C
ATOM    510  CB  ASP A  76      72.570  33.840  76.090  1.00  0.00           C
ATOM    511  CG  ASP A  76      71.840  35.110  75.660  1.00  0.00           C
ATOM    512  OD1 ASP A  76      71.510  35.980  76.510  1.00  0.00           O
ATOM    513  OD2 ASP A  76      71.580  35.220  74.440  1.00  0.00           O
ATOM    514  C   ASP A  76      72.890  32.290  78.000  1.00  0.00           C
ATOM    515  O   ASP A  76      71.960  31.540  78.280  1.00  0.00           O
ATOM    516  N   GLU A  77      74.160  31.850  78.070  1.00  0.00           N
ATOM    517  CA  GLU A  77      74.550  30.550  78.520  1.00  0.00           C
ATOM    518  CB  GLU A  77      76.080  30.390  78.440  1.00  0.00           C
ATOM    519  CG  GLU A  77      76.620  30.490  77.010  1.00  0.00           C
ATOM    520  CD  GLU A  77      78.070  30.040  77.020  1.00  0.00           C
ATOM    521  OE1 GLU A  77      78.310  28.810  76.920  1.00  0.00           O
ATOM    522  OE2 GLU A  77      78.990  30.900  77.150  1.00  0.00           O
ATOM    523  C   GLU A  77      74.150  30.280  79.930  1.00  0.00           C
ATOM    524  O   GLU A  77      73.790  29.170  80.320  1.00  0.00           O
ATOM    525  N   VAL A  78      74.160  31.320  80.790  1.00  0.00           N
ATOM    526  CA  VAL A  78      73.750  31.280  82.150  1.00  0.00           C
ATOM    527  CB  VAL A  78      74.020  32.530  82.940  1.00  0.00           C
ATOM    528  CG1 VAL A  78      73.850  32.300  84.450  1.00  0.00           C
ATOM    529  CG2 VAL A  78      75.490  32.930  82.720  1.00  0.00           C
ATOM    530  C   VAL A  78      72.320  30.870  82.290  1.00  0.00           C
ATOM    531  O   VAL A  78      71.980  29.870  82.920  1.00  0.00           O
ATOM    532  N   ARG A  79      71.430  31.560  81.540  1.00  0.00           N
ATOM    533  CA  ARG A  79      70.020  31.330  81.520  1.00  0.00           C
ATOM    534  CB  ARG A  79      69.250  32.650  81.300  1.00  0.00           C
ATOM    535  CG  ARG A  79      69.670  33.490  80.090  1.00  0.00           C
ATOM    536  CD  ARG A  79      68.810  34.740  79.920  1.00  0.00           C
ATOM    537  NE  ARG A  79      69.600  35.660  79.050  1.00  0.00           N
ATOM    538  CZ  ARG A  79      69.690  37.010  79.230  1.00  0.00           C
ATOM    539  NH1 ARG A  79      70.520  37.690  78.390  1.00  0.00           N
ATOM    540  NH2 ARG A  79      69.030  37.710  80.200  1.00  0.00           N
ATOM    541  C   ARG A  79      69.570  30.260  80.590  1.00  0.00           C
ATOM    542  O   ARG A  79      68.400  29.880  80.540  1.00  0.00           O
ATOM    543  N   THR A  80      70.520  29.620  79.890  1.00  0.00           N
ATOM    544  CA  THR A  80      70.300  28.440  79.110  1.00  0.00           C
ATOM    545  CB  THR A  80      71.100  28.410  77.840  1.00  0.00           C
ATOM    546  OG1 THR A  80      70.740  29.560  77.080  1.00  0.00           O
ATOM    547  CG2 THR A  80      70.620  27.220  76.990  1.00  0.00           C
ATOM    548  C   THR A  80      70.680  27.200  79.840  1.00  0.00           C
ATOM    549  O   THR A  80      69.960  26.200  79.820  1.00  0.00           O
ATOM    550  N   GLY A  81      71.860  27.200  80.480  1.00  0.00           N
ATOM    551  CA  GLY A  81      72.480  26.110  81.170  1.00  0.00           C
ATOM    552  C   GLY A  81      71.800  25.670  82.410  1.00  0.00           C
ATOM    553  O   GLY A  81      70.620  25.920  82.660  1.00  0.00           O
ATOM    554  N   THR A  82      72.510  24.910  83.270  1.00  0.00           N
ATOM    555  CA  THR A  82      72.010  24.180  84.390  1.00  0.00           C
ATOM    556  CB  THR A  82      73.030  23.230  84.920  1.00  0.00           C
ATOM    557  OG1 THR A  82      74.260  23.920  85.130  1.00  0.00           O
ATOM    558  CG2 THR A  82      73.300  22.080  83.930  1.00  0.00           C
ATOM    559  C   THR A  82      71.530  24.990  85.540  1.00  0.00           C
ATOM    560  O   THR A  82      70.730  24.580  86.380  1.00  0.00           O
ATOM    561  N   TYR A  83      71.910  26.280  85.580  1.00  0.00           N
ATOM    562  CA  TYR A  83      71.480  27.160  86.620  1.00  0.00           C
ATOM    563  CB  TYR A  83      72.670  27.930  87.220  1.00  0.00           C
ATOM    564  CG  TYR A  83      73.540  26.960  87.930  1.00  0.00           C
ATOM    565  CD1 TYR A  83      73.160  26.290  89.070  1.00  0.00           C
ATOM    566  CE1 TYR A  83      73.980  25.350  89.650  1.00  0.00           C
ATOM    567  CZ  TYR A  83      75.190  25.050  89.070  1.00  0.00           C
ATOM    568  OH  TYR A  83      76.100  24.100  89.580  1.00  0.00           O
ATOM    569  CD2 TYR A  83      74.750  26.640  87.350  1.00  0.00           C
ATOM    570  CE2 TYR A  83      75.590  25.710  87.930  1.00  0.00           C
ATOM    571  C   TYR A  83      70.420  28.130  86.240  1.00  0.00           C
ATOM    572  O   TYR A  83      70.200  29.140  86.920  1.00  0.00           O
ATOM    573  N   ARG A  84      69.660  27.850  85.170  1.00  0.00           N
ATOM    574  CA  ARG A  84      68.600  28.670  84.680  1.00  0.00           C
ATOM    575  CB  ARG A  84      68.090  28.170  83.310  1.00  0.00           C
ATOM    576  CG  ARG A  84      67.560  26.740  83.290  1.00  0.00           C
ATOM    577  CD  ARG A  84      67.080  26.230  81.940  1.00  0.00           C
ATOM    578  NE  ARG A  84      66.720  24.790  82.100  1.00  0.00           N
ATOM    579  CZ  ARG A  84      67.600  23.750  81.920  1.00  0.00           C
ATOM    580  NH1 ARG A  84      68.890  23.940  81.520  1.00  0.00           N
ATOM    581  NH2 ARG A  84      67.160  22.490  82.190  1.00  0.00           N
ATOM    582  C   ARG A  84      67.440  28.810  85.600  1.00  0.00           C
ATOM    583  O   ARG A  84      66.810  29.870  85.620  1.00  0.00           O
ATOM    584  N   GLN A  85      67.170  27.820  86.470  1.00  0.00           N
ATOM    585  CA  GLN A  85      66.160  27.860  87.480  1.00  0.00           C
ATOM    586  CB  GLN A  85      65.550  26.460  87.710  1.00  0.00           C
ATOM    587  CG  GLN A  85      64.990  25.760  86.480  1.00  0.00           C
ATOM    588  CD  GLN A  85      64.010  26.650  85.720  1.00  0.00           C
ATOM    589  OE1 GLN A  85      64.290  27.210  84.670  1.00  0.00           O
ATOM    590  NE2 GLN A  85      62.760  26.760  86.270  1.00  0.00           N
ATOM    591  C   GLN A  85      66.590  28.460  88.780  1.00  0.00           C
ATOM    592  O   GLN A  85      65.810  28.620  89.710  1.00  0.00           O
ATOM    593  N   LEU A  86      67.890  28.790  88.870  1.00  0.00           N
ATOM    594  CA  LEU A  86      68.470  29.350  90.050  1.00  0.00           C
ATOM    595  CB  LEU A  86      69.950  28.930  90.180  1.00  0.00           C
ATOM    596  CG  LEU A  86      70.630  29.250  91.520  1.00  0.00           C
ATOM    597  CD1 LEU A  86      70.060  28.440  92.690  1.00  0.00           C
ATOM    598  CD2 LEU A  86      72.170  29.140  91.440  1.00  0.00           C
ATOM    599  C   LEU A  86      68.360  30.830  90.110  1.00  0.00           C
ATOM    600  O   LEU A  86      67.760  31.420  91.010  1.00  0.00           O
ATOM    601  N   PHE A  87      68.920  31.530  89.110  1.00  0.00           N
ATOM    602  CA  PHE A  87      68.860  32.960  89.070  1.00  0.00           C
ATOM    603  CB  PHE A  87      69.900  33.470  88.050  1.00  0.00           C
ATOM    604  CG  PHE A  87      71.240  33.020  88.510  1.00  0.00           C
ATOM    605  CD1 PHE A  87      71.870  33.570  89.590  1.00  0.00           C
ATOM    606  CE1 PHE A  87      73.100  33.120  90.020  1.00  0.00           C
ATOM    607  CZ  PHE A  87      73.690  32.070  89.360  1.00  0.00           C
ATOM    608  CD2 PHE A  87      71.800  31.910  87.900  1.00  0.00           C
ATOM    609  CE2 PHE A  87      73.020  31.450  88.330  1.00  0.00           C
ATOM    610  C   PHE A  87      67.550  33.520  88.620  1.00  0.00           C
ATOM    611  O   PHE A  87      66.890  32.950  87.750  1.00  0.00           O
ATOM    612  N   HIS A  88      67.100  34.650  89.200  1.00  0.00           N
ATOM    613  CA  HIS A  88      65.900  35.360  88.920  1.00  0.00           C
ATOM    614  CB  HIS A  88      65.540  36.340  90.050  1.00  0.00           C
ATOM    615  ND1 HIS A  88      63.190  36.790  89.370  1.00  0.00           N
ATOM    616  CG  HIS A  88      64.430  37.290  89.710  1.00  0.00           C
ATOM    617  CE1 HIS A  88      62.440  37.840  89.090  1.00  0.00           C
ATOM    618  NE2 HIS A  88      63.150  38.990  89.260  1.00  0.00           N
ATOM    619  CD2 HIS A  88      64.400  38.650  89.720  1.00  0.00           C
ATOM    620  C   HIS A  88      66.090  36.120  87.660  1.00  0.00           C
ATOM    621  O   HIS A  88      67.010  36.930  87.630  1.00  0.00           O
ATOM    622  N   PRO A  89      65.310  36.050  86.620  1.00  0.00           N
ATOM    623  CD  PRO A  89      64.300  35.010  86.490  1.00  0.00           C
ATOM    624  CA  PRO A  89      65.570  36.650  85.340  1.00  0.00           C
ATOM    625  CB  PRO A  89      64.310  36.390  84.520  1.00  0.00           C
ATOM    626  CG  PRO A  89      63.880  35.000  85.010  1.00  0.00           C
ATOM    627  C   PRO A  89      66.010  38.070  85.260  1.00  0.00           C
ATOM    628  O   PRO A  89      66.880  38.400  84.460  1.00  0.00           O
ATOM    629  N   GLU A  90      65.450  38.970  86.100  1.00  0.00           N
ATOM    630  CA  GLU A  90      65.710  40.370  86.140  1.00  0.00           C
ATOM    631  CB  GLU A  90      64.550  41.050  86.900  1.00  0.00           C
ATOM    632  CG  GLU A  90      63.160  40.730  86.360  1.00  0.00           C
ATOM    633  CD  GLU A  90      62.120  41.540  87.120  1.00  0.00           C
ATOM    634  OE1 GLU A  90      61.940  41.310  88.340  1.00  0.00           O
ATOM    635  OE2 GLU A  90      61.470  42.420  86.500  1.00  0.00           O
ATOM    636  C   GLU A  90      67.030  40.760  86.720  1.00  0.00           C
ATOM    637  O   GLU A  90      67.480  41.900  86.620  1.00  0.00           O
ATOM    638  N   GLN A  91      67.780  39.820  87.320  1.00  0.00           N
ATOM    639  CA  GLN A  91      69.080  40.050  87.880  1.00  0.00           C
ATOM    640  CB  GLN A  91      69.450  38.920  88.860  1.00  0.00           C
ATOM    641  CG  GLN A  91      68.520  38.810  90.070  1.00  0.00           C
ATOM    642  CD  GLN A  91      68.940  37.580  90.860  1.00  0.00           C
ATOM    643  OE1 GLN A  91      69.220  36.490  90.370  1.00  0.00           O
ATOM    644  NE2 GLN A  91      68.810  37.710  92.210  1.00  0.00           N
ATOM    645  C   GLN A  91      70.170  40.030  86.860  1.00  0.00           C
ATOM    646  O   GLN A  91      71.330  40.330  87.140  1.00  0.00           O
ATOM    647  N   LEU A  92      69.860  39.540  85.640  1.00  0.00           N
ATOM    648  CA  LEU A  92      70.770  39.260  84.570  1.00  0.00           C
ATOM    649  CB  LEU A  92      70.450  37.920  83.890  1.00  0.00           C
ATOM    650  CG  LEU A  92      70.390  36.680  84.800  1.00  0.00           C
ATOM    651  CD1 LEU A  92      70.220  35.380  84.010  1.00  0.00           C
ATOM    652  CD2 LEU A  92      71.610  36.550  85.730  1.00  0.00           C
ATOM    653  C   LEU A  92      70.660  40.390  83.610  1.00  0.00           C
ATOM    654  O   LEU A  92      69.690  40.470  82.850  1.00  0.00           O
ATOM    655  N   ILE A  93      71.590  41.360  83.630  1.00  0.00           N
ATOM    656  CA  ILE A  93      71.510  42.520  82.810  1.00  0.00           C
ATOM    657  CB  ILE A  93      72.100  43.670  83.580  1.00  0.00           C
ATOM    658  CG2 ILE A  93      71.820  44.910  82.710  1.00  0.00           C
ATOM    659  CG1 ILE A  93      71.500  43.800  84.990  1.00  0.00           C
ATOM    660  CD  ILE A  93      69.980  43.880  85.040  1.00  0.00           C
ATOM    661  C   ILE A  93      72.210  42.320  81.510  1.00  0.00           C
ATOM    662  O   ILE A  93      73.400  42.000  81.470  1.00  0.00           O
ATOM    663  N   THR A  94      71.500  42.560  80.390  1.00  0.00           N
ATOM    664  CA  THR A  94      71.910  42.400  79.030  1.00  0.00           C
ATOM    665  CB  THR A  94      71.000  41.530  78.210  1.00  0.00           C
ATOM    666  OG1 THR A  94      70.610  40.360  78.910  1.00  0.00           O
ATOM    667  CG2 THR A  94      71.670  41.090  76.900  1.00  0.00           C
ATOM    668  C   THR A  94      72.010  43.700  78.330  1.00  0.00           C
ATOM    669  O   THR A  94      71.040  44.450  78.290  1.00  0.00           O
ATOM    670  N   GLY A  95      73.170  44.040  77.740  1.00  0.00           N
ATOM    671  CA  GLY A  95      73.310  45.170  76.870  1.00  0.00           C
ATOM    672  C   GLY A  95      72.820  44.810  75.510  1.00  0.00           C
ATOM    673  O   GLY A  95      71.700  44.330  75.320  1.00  0.00           O
ATOM    674  N   LYS A  96      73.650  45.170  74.520  1.00  0.00           N
ATOM    675  CA  LYS A  96      73.350  44.880  73.150  1.00  0.00           C
ATOM    676  CB  LYS A  96      72.460  45.990  72.580  1.00  0.00           C
ATOM    677  CG  LYS A  96      71.890  45.710  71.190  1.00  0.00           C
ATOM    678  CD  LYS A  96      70.690  44.770  71.220  1.00  0.00           C
ATOM    679  CE  LYS A  96      69.470  45.280  71.990  1.00  0.00           C
ATOM    680  NZ  LYS A  96      68.370  44.300  71.940  1.00  0.00           N
ATOM    681  C   LYS A  96      74.620  44.750  72.390  1.00  0.00           C
ATOM    682  O   LYS A  96      75.000  43.620  72.090  1.00  0.00           O
ATOM    683  N   GLU A  97      75.340  45.850  72.100  1.00  0.00           N
ATOM    684  CA  GLU A  97      76.550  45.850  71.340  1.00  0.00           C
ATOM    685  CB  GLU A  97      76.500  46.900  70.210  1.00  0.00           C
ATOM    686  CG  GLU A  97      77.650  46.800  69.220  1.00  0.00           C
ATOM    687  CD  GLU A  97      77.580  47.930  68.200  1.00  0.00           C
ATOM    688  OE1 GLU A  97      76.580  48.690  68.230  1.00  0.00           O
ATOM    689  OE2 GLU A  97      78.540  48.110  67.410  1.00  0.00           O
ATOM    690  C   GLU A  97      77.670  46.240  72.240  1.00  0.00           C
ATOM    691  O   GLU A  97      77.710  47.310  72.840  1.00  0.00           O
ATOM    692  N   ASP A  98      78.620  45.310  72.450  1.00  0.00           N
ATOM    693  CA  ASP A  98      79.610  45.330  73.470  1.00  0.00           C
ATOM    694  CB  ASP A  98      80.530  44.120  73.260  1.00  0.00           C
ATOM    695  CG  ASP A  98      81.250  43.680  74.530  1.00  0.00           C
ATOM    696  OD1 ASP A  98      80.900  44.090  75.670  1.00  0.00           O
ATOM    697  OD2 ASP A  98      82.200  42.860  74.550  1.00  0.00           O
ATOM    698  C   ASP A  98      80.420  46.580  73.610  1.00  0.00           C
ATOM    699  O   ASP A  98      80.660  47.320  72.670  1.00  0.00           O
ATOM    700  N   ALA A  99      81.000  46.760  74.810  1.00  0.00           N
ATOM    701  CA  ALA A  99      81.930  47.810  75.110  1.00  0.00           C
ATOM    702  CB  ALA A  99      82.100  48.020  76.620  1.00  0.00           C
ATOM    703  C   ALA A  99      83.260  47.530  74.480  1.00  0.00           C
ATOM    704  O   ALA A  99      83.870  48.430  73.920  1.00  0.00           O
ATOM    705  N   ALA A 100      83.670  46.250  74.440  1.00  0.00           N
ATOM    706  CA  ALA A 100      84.550  45.690  73.460  1.00  0.00           C
ATOM    707  CB  ALA A 100      83.940  45.820  72.060  1.00  0.00           C
ATOM    708  C   ALA A 100      85.950  46.210  73.550  1.00  0.00           C
ATOM    709  O   ALA A 100      86.420  46.860  72.620  1.00  0.00           O
ATOM    710  N   ASN A 101      86.640  46.040  74.690  1.00  0.00           N
ATOM    711  CA  ASN A 101      87.920  46.580  75.010  1.00  0.00           C
ATOM    712  CB  ASN A 101      89.160  45.670  74.950  1.00  0.00           C
ATOM    713  CG  ASN A 101      89.410  45.180  73.530  1.00  0.00           C
ATOM    714  OD1 ASN A 101      89.790  44.030  73.310  1.00  0.00           O
ATOM    715  ND2 ASN A 101      89.260  46.050  72.500  1.00  0.00           N
ATOM    716  C   ASN A 101      88.150  48.030  74.730  1.00  0.00           C
ATOM    717  O   ASN A 101      89.190  48.400  74.190  1.00  0.00           O
ATOM    718  N   ASN A 102      87.150  48.880  75.000  1.00  0.00           N
ATOM    719  CA  ASN A 102      87.360  50.290  74.930  1.00  0.00           C
ATOM    720  CB  ASN A 102      86.860  50.920  73.620  1.00  0.00           C
ATOM    721  CG  ASN A 102      87.130  52.410  73.570  1.00  0.00           C
ATOM    722  OD1 ASN A 102      86.240  53.240  73.750  1.00  0.00           O
ATOM    723  ND2 ASN A 102      88.410  52.790  73.290  1.00  0.00           N
ATOM    724  C   ASN A 102      86.730  50.870  76.150  1.00  0.00           C
ATOM    725  O   ASN A 102      85.510  50.840  76.330  1.00  0.00           O
ATOM    726  N   TYR A 103      87.560  51.450  77.040  1.00  0.00           N
ATOM    727  CA  TYR A 103      87.190  52.130  78.240  1.00  0.00           C
ATOM    728  CB  TYR A 103      88.470  52.720  78.840  1.00  0.00           C
ATOM    729  CG  TYR A 103      88.220  53.380  80.150  1.00  0.00           C
ATOM    730  CD1 TYR A 103      87.960  52.590  81.250  1.00  0.00           C
ATOM    731  CE1 TYR A 103      87.760  53.170  82.480  1.00  0.00           C
ATOM    732  CZ  TYR A 103      87.820  54.540  82.600  1.00  0.00           C
ATOM    733  OH  TYR A 103      87.530  55.110  83.860  1.00  0.00           O
ATOM    734  CD2 TYR A 103      88.240  54.750  80.270  1.00  0.00           C
ATOM    735  CE2 TYR A 103      88.030  55.330  81.500  1.00  0.00           C
ATOM    736  C   TYR A 103      86.170  53.200  78.030  1.00  0.00           C
ATOM    737  O   TYR A 103      85.220  53.320  78.800  1.00  0.00           O
ATOM    738  N   ALA A 104      86.300  54.020  76.970  1.00  0.00           N
ATOM    739  CA  ALA A 104      85.460  55.160  76.750  1.00  0.00           C
ATOM    740  CB  ALA A 104      86.110  56.080  75.720  1.00  0.00           C
ATOM    741  C   ALA A 104      84.090  54.780  76.300  1.00  0.00           C
ATOM    742  O   ALA A 104      83.090  55.330  76.750  1.00  0.00           O
ATOM    743  N   ARG A 105      83.980  53.790  75.390  1.00  0.00           N
ATOM    744  CA  ARG A 105      82.740  53.220  74.950  1.00  0.00           C
ATOM    745  CB  ARG A 105      83.040  52.210  73.840  1.00  0.00           C
ATOM    746  CG  ARG A 105      81.820  51.580  73.150  1.00  0.00           C
ATOM    747  CD  ARG A 105      82.190  50.710  71.950  1.00  0.00           C
ATOM    748  NE  ARG A 105      81.030  49.830  71.640  1.00  0.00           N
ATOM    749  CZ  ARG A 105      79.970  50.120  70.830  1.00  0.00           C
ATOM    750  NH1 ARG A 105      79.970  51.140  69.920  1.00  0.00           N
ATOM    751  NH2 ARG A 105      78.840  49.370  70.990  1.00  0.00           N
ATOM    752  C   ARG A 105      82.060  52.540  76.090  1.00  0.00           C
ATOM    753  O   ARG A 105      80.840  52.640  76.200  1.00  0.00           O
ATOM    754  N   GLY A 106      82.840  51.900  76.970  1.00  0.00           N
ATOM    755  CA  GLY A 106      82.270  51.320  78.150  1.00  0.00           C
ATOM    756  C   GLY A 106      81.680  52.310  79.100  1.00  0.00           C
ATOM    757  O   GLY A 106      80.510  52.250  79.480  1.00  0.00           O
ATOM    758  N   HIS A 107      82.490  53.290  79.530  1.00  0.00           N
ATOM    759  CA  HIS A 107      82.140  54.270  80.500  1.00  0.00           C
ATOM    760  CB  HIS A 107      83.420  54.940  81.030  1.00  0.00           C
ATOM    761  ND1 HIS A 107      83.280  55.190  83.530  1.00  0.00           N
ATOM    762  CG  HIS A 107      83.210  55.750  82.270  1.00  0.00           C
ATOM    763  CE1 HIS A 107      83.200  56.210  84.420  1.00  0.00           C
ATOM    764  NE2 HIS A 107      83.050  57.370  83.810  1.00  0.00           N
ATOM    765  CD2 HIS A 107      83.020  57.090  82.460  1.00  0.00           C
ATOM    766  C   HIS A 107      81.170  55.310  80.040  1.00  0.00           C
ATOM    767  O   HIS A 107      80.170  55.560  80.710  1.00  0.00           O
ATOM    768  N   TYR A 108      81.420  56.000  78.920  1.00  0.00           N
ATOM    769  CA  TYR A 108      80.660  57.160  78.580  1.00  0.00           C
ATOM    770  CB  TYR A 108      81.580  58.190  77.880  1.00  0.00           C
ATOM    771  CG  TYR A 108      82.490  58.780  78.900  1.00  0.00           C
ATOM    772  CD1 TYR A 108      82.080  59.800  79.730  1.00  0.00           C
ATOM    773  CE1 TYR A 108      82.970  60.480  80.530  1.00  0.00           C
ATOM    774  CZ  TYR A 108      84.300  60.130  80.560  1.00  0.00           C
ATOM    775  OH  TYR A 108      85.210  60.810  81.400  1.00  0.00           O
ATOM    776  CD2 TYR A 108      83.810  58.420  78.970  1.00  0.00           C
ATOM    777  CE2 TYR A 108      84.710  59.080  79.770  1.00  0.00           C
ATOM    778  C   TYR A 108      79.540  56.940  77.630  1.00  0.00           C
ATOM    779  O   TYR A 108      78.450  57.480  77.790  1.00  0.00           O
ATOM    780  N   THR A 109      79.690  56.080  76.600  1.00  0.00           N
ATOM    781  CA  THR A 109      78.660  55.840  75.640  1.00  0.00           C
ATOM    782  CB  THR A 109      79.240  55.430  74.320  1.00  0.00           C
ATOM    783  OG1 THR A 109      80.240  56.390  73.990  1.00  0.00           O
ATOM    784  CG2 THR A 109      78.160  55.580  73.240  1.00  0.00           C
ATOM    785  C   THR A 109      77.650  54.830  76.080  1.00  0.00           C
ATOM    786  O   THR A 109      76.460  55.120  76.190  1.00  0.00           O
ATOM    787  N   ILE A 110      78.110  53.590  76.310  1.00  0.00           N
ATOM    788  CA  ILE A 110      77.270  52.470  76.570  1.00  0.00           C
ATOM    789  CB  ILE A 110      77.870  51.160  76.150  1.00  0.00           C
ATOM    790  CG2 ILE A 110      76.920  49.980  76.460  1.00  0.00           C
ATOM    791  CG1 ILE A 110      78.280  51.120  74.670  1.00  0.00           C
ATOM    792  CD  ILE A 110      77.100  51.280  73.720  1.00  0.00           C
ATOM    793  C   ILE A 110      76.750  52.340  77.960  1.00  0.00           C
ATOM    794  O   ILE A 110      75.560  52.140  78.220  1.00  0.00           O
ATOM    795  N   GLY A 111      77.640  52.440  78.960  1.00  0.00           N
ATOM    796  CA  GLY A 111      77.320  52.210  80.330  1.00  0.00           C
ATOM    797  C   GLY A 111      76.320  53.140  80.930  1.00  0.00           C
ATOM    798  O   GLY A 111      75.430  52.740  81.680  1.00  0.00           O
ATOM    799  N   LYS A 112      76.340  54.430  80.550  1.00  0.00           N
ATOM    800  CA  LYS A 112      75.400  55.400  81.020  1.00  0.00           C
ATOM    801  CB  LYS A 112      75.720  56.840  80.590  1.00  0.00           C
ATOM    802  CG  LYS A 112      77.030  57.340  81.190  1.00  0.00           C
ATOM    803  CD  LYS A 112      77.330  58.820  80.920  1.00  0.00           C
ATOM    804  CE  LYS A 112      78.600  59.270  81.660  1.00  0.00           C
ATOM    805  NZ  LYS A 112      78.820  60.700  81.380  1.00  0.00           N
ATOM    806  C   LYS A 112      73.970  55.160  80.670  1.00  0.00           C
ATOM    807  O   LYS A 112      73.110  55.740  81.330  1.00  0.00           O
ATOM    808  N   GLU A 113      73.630  54.310  79.690  1.00  0.00           N
ATOM    809  CA  GLU A 113      72.280  53.930  79.420  1.00  0.00           C
ATOM    810  CB  GLU A 113      72.170  53.370  78.000  1.00  0.00           C
ATOM    811  CG  GLU A 113      72.410  54.410  76.900  1.00  0.00           C
ATOM    812  CD  GLU A 113      72.290  53.800  75.510  1.00  0.00           C
ATOM    813  OE1 GLU A 113      72.280  54.610  74.540  1.00  0.00           O
ATOM    814  OE2 GLU A 113      72.210  52.550  75.350  1.00  0.00           O
ATOM    815  C   GLU A 113      71.800  52.800  80.270  1.00  0.00           C
ATOM    816  O   GLU A 113      70.690  52.800  80.810  1.00  0.00           O
ATOM    817  N   ILE A 114      72.680  51.800  80.470  1.00  0.00           N
ATOM    818  CA  ILE A 114      72.370  50.570  81.130  1.00  0.00           C
ATOM    819  CB  ILE A 114      73.400  49.560  80.740  1.00  0.00           C
ATOM    820  CG2 ILE A 114      73.310  48.220  81.500  1.00  0.00           C
ATOM    821  CG1 ILE A 114      73.350  49.190  79.250  1.00  0.00           C
ATOM    822  CD  ILE A 114      72.020  48.620  78.740  1.00  0.00           C
ATOM    823  C   ILE A 114      72.300  50.700  82.620  1.00  0.00           C
ATOM    824  O   ILE A 114      71.510  50.040  83.290  1.00  0.00           O
ATOM    825  N   ILE A 115      73.090  51.590  83.230  1.00  0.00           N
ATOM    826  CA  ILE A 115      73.230  51.750  84.650  1.00  0.00           C
ATOM    827  CB  ILE A 115      74.330  52.710  85.000  1.00  0.00           C
ATOM    828  CG2 ILE A 115      73.970  54.150  84.610  1.00  0.00           C
ATOM    829  CG1 ILE A 115      74.730  52.650  86.480  1.00  0.00           C
ATOM    830  CD  ILE A 115      76.130  53.200  86.760  1.00  0.00           C
ATOM    831  C   ILE A 115      72.020  52.010  85.480  1.00  0.00           C
ATOM    832  O   ILE A 115      71.900  51.530  86.610  1.00  0.00           O
ATOM    833  N   ASP A 116      70.990  52.710  84.970  1.00  0.00           N
ATOM    834  CA  ASP A 116      69.790  52.980  85.690  1.00  0.00           C
ATOM    835  CB  ASP A 116      69.020  54.120  85.000  1.00  0.00           C
ATOM    836  CG  ASP A 116      69.970  55.300  84.890  1.00  0.00           C
ATOM    837  OD1 ASP A 116      70.330  55.710  83.750  1.00  0.00           O
ATOM    838  OD2 ASP A 116      70.440  55.760  85.970  1.00  0.00           O
ATOM    839  C   ASP A 116      68.930  51.790  85.920  1.00  0.00           C
ATOM    840  O   ASP A 116      68.230  51.750  86.940  1.00  0.00           O
ATOM    841  N   LEU A 117      68.990  50.710  85.120  1.00  0.00           N
ATOM    842  CA  LEU A 117      68.380  49.450  85.420  1.00  0.00           C
ATOM    843  CB  LEU A 117      68.260  48.580  84.160  1.00  0.00           C
ATOM    844  CG  LEU A 117      67.540  47.230  84.280  1.00  0.00           C
ATOM    845  CD1 LEU A 117      66.130  47.300  84.890  1.00  0.00           C
ATOM    846  CD2 LEU A 117      67.470  46.610  82.870  1.00  0.00           C
ATOM    847  C   LEU A 117      69.120  48.680  86.450  1.00  0.00           C
ATOM    848  O   LEU A 117      68.590  47.930  87.280  1.00  0.00           O
ATOM    849  N   VAL A 118      70.450  48.840  86.500  1.00  0.00           N
ATOM    850  CA  VAL A 118      71.250  48.130  87.450  1.00  0.00           C
ATOM    851  CB  VAL A 118      72.710  48.200  87.140  1.00  0.00           C
ATOM    852  CG1 VAL A 118      73.550  47.380  88.130  1.00  0.00           C
ATOM    853  CG2 VAL A 118      72.930  47.660  85.720  1.00  0.00           C
ATOM    854  C   VAL A 118      71.050  48.650  88.830  1.00  0.00           C
ATOM    855  O   VAL A 118      70.920  47.910  89.800  1.00  0.00           O
ATOM    856  N   LEU A 119      70.900  49.980  88.990  1.00  0.00           N
ATOM    857  CA  LEU A 119      70.580  50.590  90.240  1.00  0.00           C
ATOM    858  CB  LEU A 119      70.780  52.100  90.090  1.00  0.00           C
ATOM    859  CG  LEU A 119      72.230  52.530  89.830  1.00  0.00           C
ATOM    860  CD1 LEU A 119      72.370  54.040  89.590  1.00  0.00           C
ATOM    861  CD2 LEU A 119      73.140  51.990  90.950  1.00  0.00           C
ATOM    862  C   LEU A 119      69.210  50.240  90.720  1.00  0.00           C
ATOM    863  O   LEU A 119      69.000  50.210  91.930  1.00  0.00           O
ATOM    864  N   ASP A 120      68.280  49.930  89.810  1.00  0.00           N
ATOM    865  CA  ASP A 120      66.960  49.450  90.110  1.00  0.00           C
ATOM    866  CB  ASP A 120      66.080  49.490  88.850  1.00  0.00           C
ATOM    867  CG  ASP A 120      64.600  49.350  89.170  1.00  0.00           C
ATOM    868  OD1 ASP A 120      64.090  50.120  90.020  1.00  0.00           O
ATOM    869  OD2 ASP A 120      63.940  48.530  88.470  1.00  0.00           O
ATOM    870  C   ASP A 120      67.000  48.130  90.790  1.00  0.00           C
ATOM    871  O   ASP A 120      66.340  47.910  91.810  1.00  0.00           O
ATOM    872  N   ARG A 121      67.860  47.220  90.300  1.00  0.00           N
ATOM    873  CA  ARG A 121      68.020  45.900  90.840  1.00  0.00           C
ATOM    874  CB  ARG A 121      68.800  44.920  89.950  1.00  0.00           C
ATOM    875  CG  ARG A 121      68.160  44.620  88.590  1.00  0.00           C
ATOM    876  CD  ARG A 121      66.640  44.420  88.560  1.00  0.00           C
ATOM    877  NE  ARG A 121      66.300  43.370  89.560  1.00  0.00           N
ATOM    878  CZ  ARG A 121      65.010  43.100  89.930  1.00  0.00           C
ATOM    879  NH1 ARG A 121      63.990  43.830  89.390  1.00  0.00           N
ATOM    880  NH2 ARG A 121      64.720  42.130  90.840  1.00  0.00           N
ATOM    881  C   ARG A 121      68.730  45.910  92.150  1.00  0.00           C
ATOM    882  O   ARG A 121      68.360  45.160  93.050  1.00  0.00           O
ATOM    883  N   ILE A 122      69.730  46.800  92.290  1.00  0.00           N
ATOM    884  CA  ILE A 122      70.430  46.950  93.530  1.00  0.00           C
ATOM    885  CB  ILE A 122      71.710  47.710  93.350  1.00  0.00           C
ATOM    886  CG2 ILE A 122      72.400  47.990  94.700  1.00  0.00           C
ATOM    887  CG1 ILE A 122      72.650  46.860  92.480  1.00  0.00           C
ATOM    888  CD  ILE A 122      73.940  47.570  92.080  1.00  0.00           C
ATOM    889  C   ILE A 122      69.550  47.490  94.610  1.00  0.00           C
ATOM    890  O   ILE A 122      69.480  46.840  95.650  1.00  0.00           O
ATOM    891  N   ARG A 123      68.720  48.500  94.330  1.00  0.00           N
ATOM    892  CA  ARG A 123      67.710  48.970  95.230  1.00  0.00           C
ATOM    893  CB  ARG A 123      67.090  50.270  94.690  1.00  0.00           C
ATOM    894  CG  ARG A 123      66.170  51.030  95.630  1.00  0.00           C
ATOM    895  CD  ARG A 123      65.300  52.110  94.980  1.00  0.00           C
ATOM    896  NE  ARG A 123      66.240  53.240  94.690  1.00  0.00           N
ATOM    897  CZ  ARG A 123      65.870  54.360  94.010  1.00  0.00           C
ATOM    898  NH1 ARG A 123      64.660  54.520  93.410  1.00  0.00           N
ATOM    899  NH2 ARG A 123      66.800  55.320  93.760  1.00  0.00           N
ATOM    900  C   ARG A 123      66.640  47.990  95.580  1.00  0.00           C
ATOM    901  O   ARG A 123      66.190  47.980  96.730  1.00  0.00           O
ATOM    902  N   LYS A 124      66.240  47.080  94.680  1.00  0.00           N
ATOM    903  CA  LYS A 124      65.360  46.000  95.000  1.00  0.00           C
ATOM    904  CB  LYS A 124      65.000  45.120  93.790  1.00  0.00           C
ATOM    905  CG  LYS A 124      64.060  45.770  92.770  1.00  0.00           C
ATOM    906  CD  LYS A 124      62.700  46.240  93.290  1.00  0.00           C
ATOM    907  CE  LYS A 124      61.720  45.190  93.830  1.00  0.00           C
ATOM    908  NZ  LYS A 124      61.200  44.360  92.730  1.00  0.00           N
ATOM    909  C   LYS A 124      65.820  45.050  96.050  1.00  0.00           C
ATOM    910  O   LYS A 124      65.110  44.610  96.950  1.00  0.00           O
ATOM    911  N   LEU A 125      67.130  44.770  96.050  1.00  0.00           N
ATOM    912  CA  LEU A 125      67.770  43.930  97.020  1.00  0.00           C
ATOM    913  CB  LEU A 125      69.040  43.330  96.390  1.00  0.00           C
ATOM    914  CG  LEU A 125      68.780  42.550  95.100  1.00  0.00           C
ATOM    915  CD1 LEU A 125      70.140  42.250  94.460  1.00  0.00           C
ATOM    916  CD2 LEU A 125      68.070  41.220  95.410  1.00  0.00           C
ATOM    917  C   LEU A 125      68.210  44.650  98.240  1.00  0.00           C
ATOM    918  O   LEU A 125      68.320  44.070  99.320  1.00  0.00           O
ATOM    919  N   ALA A 126      68.520  45.960  98.160  1.00  0.00           N
ATOM    920  CA  ALA A 126      68.930  46.710  99.300  1.00  0.00           C
ATOM    921  CB  ALA A 126      69.330  48.090  98.770  1.00  0.00           C
ATOM    922  C   ALA A 126      67.920  46.880 100.390  1.00  0.00           C
ATOM    923  O   ALA A 126      68.280  46.810 101.560  1.00  0.00           O
ATOM    924  N   ASP A 127      66.630  47.090 100.040  1.00  0.00           N
ATOM    925  CA  ASP A 127      65.530  47.160 100.960  1.00  0.00           C
ATOM    926  CB  ASP A 127      64.360  48.020 100.460  1.00  0.00           C
ATOM    927  CG  ASP A 127      64.790  49.460 100.200  1.00  0.00           C
ATOM    928  OD1 ASP A 127      64.040  50.140  99.440  1.00  0.00           O
ATOM    929  OD2 ASP A 127      65.870  49.930 100.640  1.00  0.00           O
ATOM    930  C   ASP A 127      65.030  45.810 101.340  1.00  0.00           C
ATOM    931  O   ASP A 127      64.320  45.640 102.330  1.00  0.00           O
ATOM    932  N   GLN A 128      65.450  44.750 100.620  1.00  0.00           N
ATOM    933  CA  GLN A 128      65.240  43.390 101.010  1.00  0.00           C
ATOM    934  CB  GLN A 128      65.460  42.470  99.790  1.00  0.00           C
ATOM    935  CG  GLN A 128      64.950  41.040  99.970  1.00  0.00           C
ATOM    936  CD  GLN A 128      65.780  40.130  99.080  1.00  0.00           C
ATOM    937  OE1 GLN A 128      66.460  39.240  99.600  1.00  0.00           O
ATOM    938  NE2 GLN A 128      65.620  40.280  97.740  1.00  0.00           N
ATOM    939  C   GLN A 128      66.230  43.000 102.050  1.00  0.00           C
ATOM    940  O   GLN A 128      65.940  42.150 102.890  1.00  0.00           O
ATOM    941  N   CYS A 129      67.430  43.620 102.030  1.00  0.00           N
ATOM    942  CA  CYS A 129      68.410  43.550 103.060  1.00  0.00           C
ATOM    943  CB  CYS A 129      69.810  43.910 102.530  1.00  0.00           C
ATOM    944  SG  CYS A 129      70.370  42.790 101.200  1.00  0.00           S
ATOM    945  C   CYS A 129      68.190  44.270 104.340  1.00  0.00           C
ATOM    946  O   CYS A 129      67.590  45.350 104.390  1.00  0.00           O
ATOM    947  N   THR A 130      68.610  43.640 105.450  1.00  0.00           N
ATOM    948  CA  THR A 130      68.290  44.070 106.770  1.00  0.00           C
ATOM    949  CB  THR A 130      67.880  42.960 107.690  1.00  0.00           C
ATOM    950  OG1 THR A 130      66.660  42.390 107.220  1.00  0.00           O
ATOM    951  CG2 THR A 130      67.600  43.440 109.120  1.00  0.00           C
ATOM    952  C   THR A 130      69.540  44.680 107.310  1.00  0.00           C
ATOM    953  O   THR A 130      69.500  45.680 108.020  1.00  0.00           O
ATOM    954  N   GLY A 131      70.720  44.100 107.020  1.00  0.00           N
ATOM    955  CA  GLY A 131      71.970  44.600 107.500  1.00  0.00           C
ATOM    956  C   GLY A 131      72.970  44.440 106.400  1.00  0.00           C
ATOM    957  O   GLY A 131      73.830  43.570 106.460  1.00  0.00           O
ATOM    958  N   LEU A 132      72.810  45.270 105.350  1.00  0.00           N
ATOM    959  CA  LEU A 132      73.630  45.200 104.180  1.00  0.00           C
ATOM    960  CB  LEU A 132      72.980  46.060 103.090  1.00  0.00           C
ATOM    961  CG  LEU A 132      73.700  46.150 101.730  1.00  0.00           C
ATOM    962  CD1 LEU A 132      74.160  44.770 101.220  1.00  0.00           C
ATOM    963  CD2 LEU A 132      72.790  46.860 100.720  1.00  0.00           C
ATOM    964  C   LEU A 132      75.030  45.640 104.440  1.00  0.00           C
ATOM    965  O   LEU A 132      75.320  46.820 104.630  1.00  0.00           O
ATOM    966  N   GLN A 133      75.990  44.700 104.450  1.00  0.00           N
ATOM    967  CA  GLN A 133      77.350  44.980 104.790  1.00  0.00           C
ATOM    968  CB  GLN A 133      78.040  43.750 105.410  1.00  0.00           C
ATOM    969  CG  GLN A 133      77.460  43.280 106.750  1.00  0.00           C
ATOM    970  CD  GLN A 133      77.950  41.900 107.140  1.00  0.00           C
ATOM    971  OE1 GLN A 133      77.700  40.900 106.470  1.00  0.00           O
ATOM    972  NE2 GLN A 133      78.740  41.760 108.240  1.00  0.00           N
ATOM    973  C   GLN A 133      78.230  45.540 103.730  1.00  0.00           C
ATOM    974  O   GLN A 133      79.090  46.370 103.990  1.00  0.00           O
ATOM    975  N   GLY A 134      78.110  45.050 102.480  1.00  0.00           N
ATOM    976  CA  GLY A 134      78.990  45.430 101.420  1.00  0.00           C
ATOM    977  C   GLY A 134      78.820  44.700 100.130  1.00  0.00           C
ATOM    978  O   GLY A 134      78.060  43.740 100.000  1.00  0.00           O
ATOM    979  N   PHE A 135      79.550  45.180  99.110  1.00  0.00           N
ATOM    980  CA  PHE A 135      79.490  44.840  97.720  1.00  0.00           C
ATOM    981  CB  PHE A 135      79.320  46.170  96.960  1.00  0.00           C
ATOM    982  CG  PHE A 135      78.070  46.830  97.430  1.00  0.00           C
ATOM    983  CD1 PHE A 135      76.860  46.310  97.060  1.00  0.00           C
ATOM    984  CE1 PHE A 135      75.690  46.960  97.370  1.00  0.00           C
ATOM    985  CZ  PHE A 135      75.740  48.170  98.020  1.00  0.00           C
ATOM    986  CD2 PHE A 135      78.110  48.040  98.080  1.00  0.00           C
ATOM    987  CE2 PHE A 135      76.950  48.700  98.400  1.00  0.00           C
ATOM    988  C   PHE A 135      80.750  44.160  97.310  1.00  0.00           C
ATOM    989  O   PHE A 135      81.840  44.700  97.520  1.00  0.00           O
ATOM    990  N   LEU A 136      80.690  42.970  96.690  1.00  0.00           N
ATOM    991  CA  LEU A 136      81.810  42.280  96.140  1.00  0.00           C
ATOM    992  CB  LEU A 136      81.670  40.780  96.430  1.00  0.00           C
ATOM    993  CG  LEU A 136      81.480  40.380  97.910  1.00  0.00           C
ATOM    994  CD1 LEU A 136      81.400  38.850  97.940  1.00  0.00           C
ATOM    995  CD2 LEU A 136      82.620  40.820  98.840  1.00  0.00           C
ATOM    996  C   LEU A 136      81.740  42.510  94.670  1.00  0.00           C
ATOM    997  O   LEU A 136      80.730  42.210  94.030  1.00  0.00           O
ATOM    998  N   VAL A 137      82.790  43.060  94.040  1.00  0.00           N
ATOM    999  CA  VAL A 137      82.850  43.420  92.650  1.00  0.00           C
ATOM   1000  CB  VAL A 137      83.170  44.880  92.460  1.00  0.00           C
ATOM   1001  CG1 VAL A 137      83.070  45.170  90.960  1.00  0.00           C
ATOM   1002  CG2 VAL A 137      82.110  45.750  93.150  1.00  0.00           C
ATOM   1003  C   VAL A 137      83.760  42.530  91.900  1.00  0.00           C
ATOM   1004  O   VAL A 137      84.960  42.820  91.810  1.00  0.00           O
ATOM   1005  N   PHE A 138      83.240  41.460  91.270  1.00  0.00           N
ATOM   1006  CA  PHE A 138      84.000  40.560  90.450  1.00  0.00           C
ATOM   1007  CB  PHE A 138      83.280  39.210  90.280  1.00  0.00           C
ATOM   1008  CG  PHE A 138      83.280  38.560  91.620  1.00  0.00           C
ATOM   1009  CD1 PHE A 138      82.130  38.510  92.360  1.00  0.00           C
ATOM   1010  CE1 PHE A 138      82.120  37.880  93.590  1.00  0.00           C
ATOM   1011  CZ  PHE A 138      83.270  37.290  94.070  1.00  0.00           C
ATOM   1012  CD2 PHE A 138      84.430  37.980  92.100  1.00  0.00           C
ATOM   1013  CE2 PHE A 138      84.410  37.310  93.310  1.00  0.00           C
ATOM   1014  C   PHE A 138      84.140  41.180  89.100  1.00  0.00           C
ATOM   1015  O   PHE A 138      83.170  41.260  88.350  1.00  0.00           O
ATOM   1016  N   HIS A 139      85.390  41.460  88.690  1.00  0.00           N
ATOM   1017  CA  HIS A 139      85.620  42.000  87.380  1.00  0.00           C
ATOM   1018  CB  HIS A 139      85.220  43.480  87.260  1.00  0.00           C
ATOM   1019  CD2 HIS A 139      86.350  44.480  89.380  1.00  0.00           C
ATOM   1020  CG  HIS A 139      86.050  44.440  88.060  1.00  0.00           C
ATOM   1021  NE2 HIS A 139      87.140  45.580  89.550  1.00  0.00           N
ATOM   1022  ND1 HIS A 139      86.720  45.470  87.450  1.00  0.00           N
ATOM   1023  CE1 HIS A 139      87.370  46.150  88.380  1.00  0.00           C
ATOM   1024  C   HIS A 139      87.050  41.920  86.990  1.00  0.00           C
ATOM   1025  O   HIS A 139      87.910  41.520  87.770  1.00  0.00           O
ATOM   1026  N   SER A 140      87.360  42.270  85.730  1.00  0.00           N
ATOM   1027  CA  SER A 140      88.690  42.410  85.230  1.00  0.00           C
ATOM   1028  CB  SER A 140      88.870  41.770  83.850  1.00  0.00           C
ATOM   1029  OG  SER A 140      90.240  41.560  83.520  1.00  0.00           O
ATOM   1030  C   SER A 140      89.070  43.850  85.120  1.00  0.00           C
ATOM   1031  O   SER A 140      88.200  44.710  85.010  1.00  0.00           O
ATOM   1032  N   PHE A 141      90.380  44.150  85.060  1.00  0.00           N
ATOM   1033  CA  PHE A 141      90.860  45.430  84.630  1.00  0.00           C
ATOM   1034  CB  PHE A 141      92.320  45.610  85.050  1.00  0.00           C
ATOM   1035  CG  PHE A 141      92.470  46.300  86.370  1.00  0.00           C
ATOM   1036  CD1 PHE A 141      92.630  47.660  86.390  1.00  0.00           C
ATOM   1037  CE1 PHE A 141      92.860  48.340  87.560  1.00  0.00           C
ATOM   1038  CZ  PHE A 141      92.980  47.640  88.740  1.00  0.00           C
ATOM   1039  CD2 PHE A 141      92.560  45.620  87.560  1.00  0.00           C
ATOM   1040  CE2 PHE A 141      92.810  46.280  88.740  1.00  0.00           C
ATOM   1041  C   PHE A 141      90.850  45.580  83.150  1.00  0.00           C
ATOM   1042  O   PHE A 141      90.560  46.640  82.590  1.00  0.00           O
ATOM   1043  N   GLY A 142      91.170  44.510  82.410  1.00  0.00           N
ATOM   1044  CA  GLY A 142      91.390  44.510  80.990  1.00  0.00           C
ATOM   1045  C   GLY A 142      90.200  44.850  80.170  1.00  0.00           C
ATOM   1046  O   GLY A 142      90.290  45.420  79.080  1.00  0.00           O
ATOM   1047  N   GLY A 143      89.020  44.460  80.670  1.00  0.00           N
ATOM   1048  CA  GLY A 143      87.740  44.640  80.060  1.00  0.00           C
ATOM   1049  C   GLY A 143      87.320  46.050  79.840  1.00  0.00           C
ATOM   1050  O   GLY A 143      87.430  46.940  80.680  1.00  0.00           O
ATOM   1051  N   GLY A 144      86.600  46.290  78.730  1.00  0.00           N
ATOM   1052  CA  GLY A 144      85.950  47.520  78.400  1.00  0.00           C
ATOM   1053  C   GLY A 144      84.630  47.610  79.100  1.00  0.00           C
ATOM   1054  O   GLY A 144      84.170  48.690  79.450  1.00  0.00           O
ATOM   1055  N   THR A 145      84.050  46.450  79.460  1.00  0.00           N
ATOM   1056  CA  THR A 145      83.010  46.360  80.430  1.00  0.00           C
ATOM   1057  CB  THR A 145      82.190  45.110  80.330  1.00  0.00           C
ATOM   1058  OG1 THR A 145      81.700  44.950  79.010  1.00  0.00           O
ATOM   1059  CG2 THR A 145      80.970  45.290  81.250  1.00  0.00           C
ATOM   1060  C   THR A 145      83.650  46.400  81.770  1.00  0.00           C
ATOM   1061  O   THR A 145      83.330  47.210  82.640  1.00  0.00           O
ATOM   1062  N   GLY A 146      84.620  45.490  81.990  1.00  0.00           N
ATOM   1063  CA  GLY A 146      85.350  45.270  83.200  1.00  0.00           C
ATOM   1064  C   GLY A 146      85.860  46.480  83.920  1.00  0.00           C
ATOM   1065  O   GLY A 146      85.720  46.600  85.140  1.00  0.00           O
ATOM   1066  N   SER A 147      86.430  47.460  83.200  1.00  0.00           N
ATOM   1067  CA  SER A 147      86.930  48.660  83.800  1.00  0.00           C
ATOM   1068  CB  SER A 147      88.270  49.110  83.200  1.00  0.00           C
ATOM   1069  OG  SER A 147      88.250  49.160  81.780  1.00  0.00           O
ATOM   1070  C   SER A 147      85.960  49.770  83.580  1.00  0.00           C
ATOM   1071  O   SER A 147      85.700  50.470  84.560  1.00  0.00           O
ATOM   1072  N   GLY A 148      85.350  49.970  82.400  1.00  0.00           N
ATOM   1073  CA  GLY A 148      84.520  51.090  82.090  1.00  0.00           C
ATOM   1074  C   GLY A 148      83.190  51.190  82.760  1.00  0.00           C
ATOM   1075  O   GLY A 148      82.750  52.280  83.110  1.00  0.00           O
ATOM   1076  N   PHE A 149      82.530  50.030  82.940  1.00  0.00           N
ATOM   1077  CA  PHE A 149      81.270  49.910  83.610  1.00  0.00           C
ATOM   1078  CB  PHE A 149      80.530  48.620  83.240  1.00  0.00           C
ATOM   1079  CG  PHE A 149      79.100  48.780  83.650  1.00  0.00           C
ATOM   1080  CD1 PHE A 149      78.290  49.590  82.900  1.00  0.00           C
ATOM   1081  CE1 PHE A 149      76.980  49.810  83.280  1.00  0.00           C
ATOM   1082  CZ  PHE A 149      76.490  49.200  84.410  1.00  0.00           C
ATOM   1083  CD2 PHE A 149      78.620  48.220  84.810  1.00  0.00           C
ATOM   1084  CE2 PHE A 149      77.310  48.420  85.190  1.00  0.00           C
ATOM   1085  C   PHE A 149      81.540  50.040  85.070  1.00  0.00           C
ATOM   1086  O   PHE A 149      80.870  50.830  85.740  1.00  0.00           O
ATOM   1087  N   THR A 150      82.590  49.390  85.610  1.00  0.00           N
ATOM   1088  CA  THR A 150      82.940  49.430  87.000  1.00  0.00           C
ATOM   1089  CB  THR A 150      84.110  48.560  87.320  1.00  0.00           C
ATOM   1090  OG1 THR A 150      83.820  47.210  86.980  1.00  0.00           O
ATOM   1091  CG2 THR A 150      84.510  48.550  88.810  1.00  0.00           C
ATOM   1092  C   THR A 150      83.270  50.780  87.530  1.00  0.00           C
ATOM   1093  O   THR A 150      82.750  51.250  88.540  1.00  0.00           O
ATOM   1094  N   SER A 151      84.060  51.590  86.810  1.00  0.00           N
ATOM   1095  CA  SER A 151      84.420  52.910  87.230  1.00  0.00           C
ATOM   1096  CB  SER A 151      85.600  53.450  86.420  1.00  0.00           C
ATOM   1097  OG  SER A 151      85.320  53.530  85.030  1.00  0.00           O
ATOM   1098  C   SER A 151      83.290  53.870  87.170  1.00  0.00           C
ATOM   1099  O   SER A 151      83.180  54.840  87.910  1.00  0.00           O
ATOM   1100  N   LEU A 152      82.270  53.560  86.340  1.00  0.00           N
ATOM   1101  CA  LEU A 152      81.050  54.300  86.290  1.00  0.00           C
ATOM   1102  CB  LEU A 152      80.260  53.960  85.010  1.00  0.00           C
ATOM   1103  CG  LEU A 152      79.010  54.820  84.740  1.00  0.00           C
ATOM   1104  CD1 LEU A 152      79.350  56.290  84.470  1.00  0.00           C
ATOM   1105  CD2 LEU A 152      78.160  54.190  83.620  1.00  0.00           C
ATOM   1106  C   LEU A 152      80.170  53.970  87.440  1.00  0.00           C
ATOM   1107  O   LEU A 152      79.590  54.810  88.130  1.00  0.00           O
ATOM   1108  N   LEU A 153      80.090  52.670  87.760  1.00  0.00           N
ATOM   1109  CA  LEU A 153      79.250  52.190  88.810  1.00  0.00           C
ATOM   1110  CB  LEU A 153      79.130  50.660  88.660  1.00  0.00           C
ATOM   1111  CG  LEU A 153      78.130  49.950  89.590  1.00  0.00           C
ATOM   1112  CD1 LEU A 153      76.710  50.530  89.460  1.00  0.00           C
ATOM   1113  CD2 LEU A 153      78.110  48.470  89.170  1.00  0.00           C
ATOM   1114  C   LEU A 153      79.780  52.590  90.140  1.00  0.00           C
ATOM   1115  O   LEU A 153      78.970  52.960  90.990  1.00  0.00           O
ATOM   1116  N   MET A 154      81.100  52.580  90.410  1.00  0.00           N
ATOM   1117  CA  MET A 154      81.590  52.970  91.700  1.00  0.00           C
ATOM   1118  CB  MET A 154      83.100  52.700  91.800  1.00  0.00           C
ATOM   1119  CG  MET A 154      83.460  51.220  91.930  1.00  0.00           C
ATOM   1120  SD  MET A 154      82.900  50.360  93.430  1.00  0.00           S
ATOM   1121  CE  MET A 154      83.990  48.920  93.240  1.00  0.00           C
ATOM   1122  C   MET A 154      81.340  54.400  92.040  1.00  0.00           C
ATOM   1123  O   MET A 154      81.030  54.690  93.200  1.00  0.00           O
ATOM   1124  N   GLU A 155      81.350  55.310  91.040  1.00  0.00           N
ATOM   1125  CA  GLU A 155      81.060  56.700  91.130  1.00  0.00           C
ATOM   1126  CB  GLU A 155      81.440  57.340  89.790  1.00  0.00           C
ATOM   1127  CG  GLU A 155      81.610  58.870  89.830  1.00  0.00           C
ATOM   1128  CD  GLU A 155      81.650  59.420  88.420  1.00  0.00           C
ATOM   1129  OE1 GLU A 155      82.490  58.950  87.590  1.00  0.00           O
ATOM   1130  OE2 GLU A 155      80.810  60.300  88.110  1.00  0.00           O
ATOM   1131  C   GLU A 155      79.650  56.970  91.530  1.00  0.00           C
ATOM   1132  O   GLU A 155      79.330  57.870  92.310  1.00  0.00           O
ATOM   1133  N   ARG A 156      78.700  56.170  91.040  1.00  0.00           N
ATOM   1134  CA  ARG A 156      77.300  56.270  91.320  1.00  0.00           C
ATOM   1135  CB  ARG A 156      76.480  55.660  90.160  1.00  0.00           C
ATOM   1136  CG  ARG A 156      76.550  56.410  88.830  1.00  0.00           C
ATOM   1137  CD  ARG A 156      75.700  57.690  88.810  1.00  0.00           C
ATOM   1138  NE  ARG A 156      74.280  57.260  88.750  1.00  0.00           N
ATOM   1139  CZ  ARG A 156      73.560  57.030  87.620  1.00  0.00           C
ATOM   1140  NH1 ARG A 156      74.060  57.130  86.350  1.00  0.00           N
ATOM   1141  NH2 ARG A 156      72.250  56.640  87.720  1.00  0.00           N
ATOM   1142  C   ARG A 156      76.960  55.660  92.640  1.00  0.00           C
ATOM   1143  O   ARG A 156      76.230  56.200  93.470  1.00  0.00           O
ATOM   1144  N   LEU A 157      77.470  54.450  92.910  1.00  0.00           N
ATOM   1145  CA  LEU A 157      77.240  53.670  94.090  1.00  0.00           C
ATOM   1146  CB  LEU A 157      77.880  52.300  93.810  1.00  0.00           C
ATOM   1147  CG  LEU A 157      77.400  51.140  94.680  1.00  0.00           C
ATOM   1148  CD1 LEU A 157      76.020  50.680  94.160  1.00  0.00           C
ATOM   1149  CD2 LEU A 157      78.410  49.980  94.660  1.00  0.00           C
ATOM   1150  C   LEU A 157      77.740  54.250  95.370  1.00  0.00           C
ATOM   1151  O   LEU A 157      77.170  54.090  96.450  1.00  0.00           O
ATOM   1152  N   SER A 158      78.800  55.080  95.320  1.00  0.00           N
ATOM   1153  CA  SER A 158      79.300  55.840  96.430  1.00  0.00           C
ATOM   1154  CB  SER A 158      80.640  56.530  96.160  1.00  0.00           C
ATOM   1155  OG  SER A 158      81.610  55.590  95.730  1.00  0.00           O
ATOM   1156  C   SER A 158      78.390  56.900  96.950  1.00  0.00           C
ATOM   1157  O   SER A 158      78.450  57.280  98.110  1.00  0.00           O
ATOM   1158  N   VAL A 159      77.440  57.440  96.160  1.00  0.00           N
ATOM   1159  CA  VAL A 159      76.530  58.460  96.600  1.00  0.00           C
ATOM   1160  CB  VAL A 159      75.980  59.180  95.400  1.00  0.00           C
ATOM   1161  CG1 VAL A 159      75.110  60.350  95.880  1.00  0.00           C
ATOM   1162  CG2 VAL A 159      77.140  59.820  94.610  1.00  0.00           C
ATOM   1163  C   VAL A 159      75.410  57.860  97.380  1.00  0.00           C
ATOM   1164  O   VAL A 159      75.060  58.340  98.460  1.00  0.00           O
ATOM   1165  N   ASP A 160      74.830  56.740  96.920  1.00  0.00           N
ATOM   1166  CA  ASP A 160      73.700  56.120  97.530  1.00  0.00           C
ATOM   1167  CB  ASP A 160      72.910  55.380  96.440  1.00  0.00           C
ATOM   1168  CG  ASP A 160      72.260  56.380  95.500  1.00  0.00           C
ATOM   1169  OD1 ASP A 160      71.660  57.390  95.940  1.00  0.00           O
ATOM   1170  OD2 ASP A 160      72.270  56.130  94.270  1.00  0.00           O
ATOM   1171  C   ASP A 160      73.960  55.220  98.690  1.00  0.00           C
ATOM   1172  O   ASP A 160      73.200  55.260  99.660  1.00  0.00           O
ATOM   1173  N   TYR A 161      75.020  54.390  98.650  1.00  0.00           N
ATOM   1174  CA  TYR A 161      75.310  53.470  99.700  1.00  0.00           C
ATOM   1175  CB  TYR A 161      75.200  51.990  99.290  1.00  0.00           C
ATOM   1176  CG  TYR A 161      73.900  51.800  98.600  1.00  0.00           C
ATOM   1177  CD1 TYR A 161      72.750  51.650  99.340  1.00  0.00           C
ATOM   1178  CE1 TYR A 161      71.550  51.410  98.710  1.00  0.00           C
ATOM   1179  CZ  TYR A 161      71.490  51.310  97.340  1.00  0.00           C
ATOM   1180  OH  TYR A 161      70.270  50.940  96.730  1.00  0.00           O
ATOM   1181  CD2 TYR A 161      73.830  51.710  97.230  1.00  0.00           C
ATOM   1182  CE2 TYR A 161      72.630  51.490  96.600  1.00  0.00           C
ATOM   1183  C   TYR A 161      76.690  53.730 100.210  1.00  0.00           C
ATOM   1184  O   TYR A 161      77.570  52.860 100.240  1.00  0.00           O
ATOM   1185  N   GLY A 162      77.010  54.960 100.640  1.00  0.00           N
ATOM   1186  CA  GLY A 162      78.330  55.480 100.830  1.00  0.00           C
ATOM   1187  C   GLY A 162      79.100  54.840 101.920  1.00  0.00           C
ATOM   1188  O   GLY A 162      80.310  54.660 101.800  1.00  0.00           O
ATOM   1189  N   LYS A 163      78.440  54.360 102.990  1.00  0.00           N
ATOM   1190  CA  LYS A 163      79.110  53.730 104.090  1.00  0.00           C
ATOM   1191  CB  LYS A 163      78.390  54.030 105.410  1.00  0.00           C
ATOM   1192  CG  LYS A 163      78.120  55.520 105.640  1.00  0.00           C
ATOM   1193  CD  LYS A 163      77.570  55.860 107.030  1.00  0.00           C
ATOM   1194  CE  LYS A 163      78.630  55.860 108.130  1.00  0.00           C
ATOM   1195  NZ  LYS A 163      79.690  56.850 107.810  1.00  0.00           N
ATOM   1196  C   LYS A 163      79.270  52.250 104.020  1.00  0.00           C
ATOM   1197  O   LYS A 163      79.650  51.630 105.010  1.00  0.00           O
ATOM   1198  N   LYS A 164      78.920  51.610 102.900  1.00  0.00           N
ATOM   1199  CA  LYS A 164      78.900  50.190 102.700  1.00  0.00           C
ATOM   1200  CB  LYS A 164      77.670  49.650 101.950  1.00  0.00           C
ATOM   1201  CG  LYS A 164      76.470  49.280 102.810  1.00  0.00           C
ATOM   1202  CD  LYS A 164      75.820  50.490 103.500  1.00  0.00           C
ATOM   1203  CE  LYS A 164      74.670  50.150 104.450  1.00  0.00           C
ATOM   1204  NZ  LYS A 164      75.170  49.330 105.580  1.00  0.00           N
ATOM   1205  C   LYS A 164      80.170  49.870 102.000  1.00  0.00           C
ATOM   1206  O   LYS A 164      80.580  50.570 101.080  1.00  0.00           O
ATOM   1207  N   SER A 165      80.800  48.750 102.400  1.00  0.00           N
ATOM   1208  CA  SER A 165      82.070  48.300 101.910  1.00  0.00           C
ATOM   1209  CB  SER A 165      82.650  47.110 102.700  1.00  0.00           C
ATOM   1210  OG  SER A 165      82.710  47.370 104.100  1.00  0.00           O
ATOM   1211  C   SER A 165      82.090  47.890 100.480  1.00  0.00           C
ATOM   1212  O   SER A 165      81.340  47.040 100.020  1.00  0.00           O
ATOM   1213  N   LYS A 166      83.000  48.470  99.680  1.00  0.00           N
ATOM   1214  CA  LYS A 166      83.190  48.190  98.290  1.00  0.00           C
ATOM   1215  CB  LYS A 166      83.270  49.480  97.450  1.00  0.00           C
ATOM   1216  CG  LYS A 166      82.000  50.340  97.500  1.00  0.00           C
ATOM   1217  CD  LYS A 166      82.110  51.720  96.860  1.00  0.00           C
ATOM   1218  CE  LYS A 166      82.750  52.830  97.710  1.00  0.00           C
ATOM   1219  NZ  LYS A 166      81.820  53.270  98.770  1.00  0.00           N
ATOM   1220  C   LYS A 166      84.460  47.430  98.130  1.00  0.00           C
ATOM   1221  O   LYS A 166      85.560  47.970  98.220  1.00  0.00           O
ATOM   1222  N   LEU A 167      84.380  46.110  97.890  1.00  0.00           N
ATOM   1223  CA  LEU A 167      85.480  45.190  97.870  1.00  0.00           C
ATOM   1224  CB  LEU A 167      85.290  44.070  98.900  1.00  0.00           C
ATOM   1225  CG  LEU A 167      85.120  44.490 100.370  1.00  0.00           C
ATOM   1226  CD1 LEU A 167      84.820  43.280 101.280  1.00  0.00           C
ATOM   1227  CD2 LEU A 167      86.340  45.190 100.970  1.00  0.00           C
ATOM   1228  C   LEU A 167      85.580  44.610  96.500  1.00  0.00           C
ATOM   1229  O   LEU A 167      84.820  43.760  96.050  1.00  0.00           O
ATOM   1230  N   GLU A 168      86.610  44.960  95.710  1.00  0.00           N
ATOM   1231  CA  GLU A 168      86.810  44.500  94.370  1.00  0.00           C
ATOM   1232  CB  GLU A 168      87.570  45.610  93.610  1.00  0.00           C
ATOM   1233  CG  GLU A 168      86.810  46.930  93.520  1.00  0.00           C
ATOM   1234  CD  GLU A 168      87.530  47.850  92.540  1.00  0.00           C
ATOM   1235  OE1 GLU A 168      87.870  47.490  91.380  1.00  0.00           O
ATOM   1236  OE2 GLU A 168      87.850  48.980  93.010  1.00  0.00           O
ATOM   1237  C   GLU A 168      87.680  43.290  94.380  1.00  0.00           C
ATOM   1238  O   GLU A 168      88.600  43.130  95.180  1.00  0.00           O
ATOM   1239  N   PHE A 169      87.350  42.380  93.450  1.00  0.00           N
ATOM   1240  CA  PHE A 169      88.100  41.210  93.110  1.00  0.00           C
ATOM   1241  CB  PHE A 169      87.300  39.920  93.390  1.00  0.00           C
ATOM   1242  CG  PHE A 169      87.290  39.750  94.870  1.00  0.00           C
ATOM   1243  CD1 PHE A 169      86.200  40.100  95.640  1.00  0.00           C
ATOM   1244  CE1 PHE A 169      86.230  39.890  96.990  1.00  0.00           C
ATOM   1245  CZ  PHE A 169      87.330  39.310  97.590  1.00  0.00           C
ATOM   1246  CD2 PHE A 169      88.400  39.210  95.480  1.00  0.00           C
ATOM   1247  CE2 PHE A 169      88.420  38.950  96.830  1.00  0.00           C
ATOM   1248  C   PHE A 169      88.450  41.440  91.680  1.00  0.00           C
ATOM   1249  O   PHE A 169      87.620  41.370  90.780  1.00  0.00           O
ATOM   1250  N   SER A 170      89.700  41.880  91.410  1.00  0.00           N
ATOM   1251  CA  SER A 170      90.100  42.380  90.130  1.00  0.00           C
ATOM   1252  CB  SER A 170      90.640  43.820  90.210  1.00  0.00           C
ATOM   1253  OG  SER A 170      89.740  44.760  90.790  1.00  0.00           O
ATOM   1254  C   SER A 170      91.200  41.590  89.510  1.00  0.00           C
ATOM   1255  O   SER A 170      92.290  41.440  90.070  1.00  0.00           O
ATOM   1256  N   ILE A 171      91.040  41.170  88.250  1.00  0.00           N
ATOM   1257  CA  ILE A 171      92.080  40.590  87.460  1.00  0.00           C
ATOM   1258  CB  ILE A 171      91.600  39.770  86.300  1.00  0.00           C
ATOM   1259  CG2 ILE A 171      92.730  38.890  85.750  1.00  0.00           C
ATOM   1260  CG1 ILE A 171      90.350  38.910  86.560  1.00  0.00           C
ATOM   1261  CD  ILE A 171      90.600  37.870  87.660  1.00  0.00           C
ATOM   1262  C   ILE A 171      93.000  41.640  86.940  1.00  0.00           C
ATOM   1263  O   ILE A 171      92.650  42.480  86.120  1.00  0.00           O
ATOM   1264  N   TYR A 172      94.280  41.580  87.350  1.00  0.00           N
ATOM   1265  CA  TYR A 172      95.330  42.530  87.110  1.00  0.00           C
ATOM   1266  CB  TYR A 172      96.200  42.490  88.380  1.00  0.00           C
ATOM   1267  CG  TYR A 172      97.110  43.660  88.430  1.00  0.00           C
ATOM   1268  CD1 TYR A 172      96.590  44.900  88.720  1.00  0.00           C
ATOM   1269  CE1 TYR A 172      97.420  45.980  88.910  1.00  0.00           C
ATOM   1270  CZ  TYR A 172      98.780  45.820  88.760  1.00  0.00           C
ATOM   1271  OH  TYR A 172      99.660  46.900  88.970  1.00  0.00           O
ATOM   1272  CD2 TYR A 172      98.470  43.480  88.290  1.00  0.00           C
ATOM   1273  CE2 TYR A 172      99.280  44.580  88.450  1.00  0.00           C
ATOM   1274  C   TYR A 172      96.140  42.130  85.930  1.00  0.00           C
ATOM   1275  O   TYR A 172      96.600  40.990  85.840  1.00  0.00           O
ATOM   1276  N   PRO A 173      96.360  42.930  84.930  1.00  0.00           N
ATOM   1277  CD  PRO A 173      95.400  43.960  84.540  1.00  0.00           C
ATOM   1278  CA  PRO A 173      97.300  42.680  83.880  1.00  0.00           C
ATOM   1279  CB  PRO A 173      97.300  43.970  83.050  1.00  0.00           C
ATOM   1280  CG  PRO A 173      95.850  44.490  83.170  1.00  0.00           C
ATOM   1281  C   PRO A 173      98.680  42.300  84.280  1.00  0.00           C
ATOM   1282  O   PRO A 173      99.240  42.940  85.170  1.00  0.00           O
ATOM   1283  N   ALA A 174      99.200  41.170  83.740  1.00  0.00           N
ATOM   1284  CA  ALA A 174     100.430  40.540  84.110  1.00  0.00           C
ATOM   1285  CB  ALA A 174     100.290  39.080  83.650  1.00  0.00           C
ATOM   1286  C   ALA A 174     101.610  41.140  83.420  1.00  0.00           C
ATOM   1287  O   ALA A 174     101.460  41.910  82.470  1.00  0.00           O
ATOM   1288  N   PRO A 175     102.830  40.910  83.790  1.00  0.00           N
ATOM   1289  CD  PRO A 175     103.210  40.090  84.940  1.00  0.00           C
ATOM   1290  CA  PRO A 175     103.950  41.650  83.300  1.00  0.00           C
ATOM   1291  CB  PRO A 175     105.130  41.440  84.250  1.00  0.00           C
ATOM   1292  CG  PRO A 175     104.750  40.170  85.010  1.00  0.00           C
ATOM   1293  C   PRO A 175     104.290  41.230  81.910  1.00  0.00           C
ATOM   1294  O   PRO A 175     104.600  42.110  81.110  1.00  0.00           O
ATOM   1295  N   GLN A 176     104.300  39.930  81.560  1.00  0.00           N
ATOM   1296  CA  GLN A 176     104.640  39.400  80.280  1.00  0.00           C
ATOM   1297  CB  GLN A 176     105.630  38.240  80.520  1.00  0.00           C
ATOM   1298  CG  GLN A 176     106.830  38.650  81.370  1.00  0.00           C
ATOM   1299  CD  GLN A 176     107.870  37.550  81.480  1.00  0.00           C
ATOM   1300  OE1 GLN A 176     107.620  36.380  81.210  1.00  0.00           O
ATOM   1301  NE2 GLN A 176     109.110  37.900  81.940  1.00  0.00           N
ATOM   1302  C   GLN A 176     103.500  38.900  79.470  1.00  0.00           C
ATOM   1303  O   GLN A 176     103.370  39.150  78.270  1.00  0.00           O
ATOM   1304  N   VAL A 177     102.530  38.220  80.110  1.00  0.00           N
ATOM   1305  CA  VAL A 177     101.330  37.770  79.480  1.00  0.00           C
ATOM   1306  CB  VAL A 177     100.740  36.580  80.170  1.00  0.00           C
ATOM   1307  CG1 VAL A 177      99.430  36.100  79.510  1.00  0.00           C
ATOM   1308  CG2 VAL A 177     101.810  35.480  80.040  1.00  0.00           C
ATOM   1309  C   VAL A 177     100.290  38.840  79.390  1.00  0.00           C
ATOM   1310  O   VAL A 177      99.780  39.440  80.330  1.00  0.00           O
ATOM   1311  N   SER A 178      99.910  39.080  78.120  1.00  0.00           N
ATOM   1312  CA  SER A 178      98.800  39.910  77.790  1.00  0.00           C
ATOM   1313  CB  SER A 178      99.110  41.380  77.440  1.00  0.00           C
ATOM   1314  OG  SER A 178      99.360  42.130  78.620  1.00  0.00           O
ATOM   1315  C   SER A 178      98.000  39.300  76.680  1.00  0.00           C
ATOM   1316  O   SER A 178      98.530  38.620  75.810  1.00  0.00           O
ATOM   1317  N   THR A 179      96.680  39.580  76.750  1.00  0.00           N
ATOM   1318  CA  THR A 179      95.670  39.040  75.900  1.00  0.00           C
ATOM   1319  CB  THR A 179      94.490  38.610  76.720  1.00  0.00           C
ATOM   1320  OG1 THR A 179      93.740  39.600  77.410  1.00  0.00           O
ATOM   1321  CG2 THR A 179      94.880  37.550  77.760  1.00  0.00           C
ATOM   1322  C   THR A 179      95.240  40.100  74.940  1.00  0.00           C
ATOM   1323  O   THR A 179      94.770  39.780  73.850  1.00  0.00           O
ATOM   1324  N   ALA A 180      95.410  41.390  75.280  1.00  0.00           N
ATOM   1325  CA  ALA A 180      95.060  42.460  74.390  1.00  0.00           C
ATOM   1326  CB  ALA A 180      93.750  43.090  74.890  1.00  0.00           C
ATOM   1327  C   ALA A 180      96.120  43.510  74.410  1.00  0.00           C
ATOM   1328  O   ALA A 180      97.080  43.470  75.180  1.00  0.00           O
ATOM   1329  N   VAL A 181      96.080  44.500  73.490  1.00  0.00           N
ATOM   1330  CA  VAL A 181      97.090  45.500  73.340  1.00  0.00           C
ATOM   1331  CB  VAL A 181      97.080  46.080  71.950  1.00  0.00           C
ATOM   1332  CG1 VAL A 181      98.270  47.030  71.800  1.00  0.00           C
ATOM   1333  CG2 VAL A 181      97.290  44.970  70.910  1.00  0.00           C
ATOM   1334  C   VAL A 181      96.780  46.610  74.280  1.00  0.00           C
ATOM   1335  O   VAL A 181      97.650  47.230  74.890  1.00  0.00           O
ATOM   1336  N   VAL A 182      95.480  46.830  74.540  1.00  0.00           N
ATOM   1337  CA  VAL A 182      95.030  47.980  75.280  1.00  0.00           C
ATOM   1338  CB  VAL A 182      93.620  48.300  74.880  1.00  0.00           C
ATOM   1339  CG1 VAL A 182      93.570  48.460  73.350  1.00  0.00           C
ATOM   1340  CG2 VAL A 182      92.630  47.180  75.240  1.00  0.00           C
ATOM   1341  C   VAL A 182      95.140  47.850  76.760  1.00  0.00           C
ATOM   1342  O   VAL A 182      94.760  48.730  77.520  1.00  0.00           O
ATOM   1343  N   GLU A 183      95.700  46.750  77.300  1.00  0.00           N
ATOM   1344  CA  GLU A 183      95.770  46.490  78.710  1.00  0.00           C
ATOM   1345  CB  GLU A 183      96.380  45.090  78.910  1.00  0.00           C
ATOM   1346  CG  GLU A 183      95.350  43.960  78.790  1.00  0.00           C
ATOM   1347  CD  GLU A 183      96.010  42.590  78.910  1.00  0.00           C
ATOM   1348  OE1 GLU A 183      96.850  42.380  79.820  1.00  0.00           O
ATOM   1349  OE2 GLU A 183      95.710  41.680  78.080  1.00  0.00           O
ATOM   1350  C   GLU A 183      96.450  47.490  79.580  1.00  0.00           C
ATOM   1351  O   GLU A 183      96.110  47.530  80.770  1.00  0.00           O
ATOM   1352  N   PRO A 184      97.320  48.350  79.170  1.00  0.00           N
ATOM   1353  CD  PRO A 184      98.320  47.990  78.180  1.00  0.00           C
ATOM   1354  CA  PRO A 184      97.710  49.480  79.970  1.00  0.00           C
ATOM   1355  CB  PRO A 184      99.010  50.000  79.360  1.00  0.00           C
ATOM   1356  CG  PRO A 184      99.560  48.760  78.640  1.00  0.00           C
ATOM   1357  C   PRO A 184      96.720  50.590  80.040  1.00  0.00           C
ATOM   1358  O   PRO A 184      96.640  51.260  81.070  1.00  0.00           O
ATOM   1359  N   TYR A 185      95.950  50.850  78.960  1.00  0.00           N
ATOM   1360  CA  TYR A 185      95.120  52.010  78.900  1.00  0.00           C
ATOM   1361  CB  TYR A 185      94.460  52.200  77.530  1.00  0.00           C
ATOM   1362  CG  TYR A 185      95.480  52.780  76.620  1.00  0.00           C
ATOM   1363  CD1 TYR A 185      96.290  52.010  75.820  1.00  0.00           C
ATOM   1364  CE1 TYR A 185      97.240  52.620  75.040  1.00  0.00           C
ATOM   1365  CZ  TYR A 185      97.370  53.980  75.030  1.00  0.00           C
ATOM   1366  OH  TYR A 185      98.430  54.590  74.320  1.00  0.00           O
ATOM   1367  CD2 TYR A 185      95.650  54.150  76.640  1.00  0.00           C
ATOM   1368  CE2 TYR A 185      96.590  54.760  75.850  1.00  0.00           C
ATOM   1369  C   TYR A 185      94.010  51.960  79.900  1.00  0.00           C
ATOM   1370  O   TYR A 185      93.830  52.920  80.640  1.00  0.00           O
ATOM   1371  N   ASN A 186      93.290  50.830  79.990  1.00  0.00           N
ATOM   1372  CA  ASN A 186      92.160  50.720  80.840  1.00  0.00           C
ATOM   1373  CB  ASN A 186      91.200  49.540  80.600  1.00  0.00           C
ATOM   1374  CG  ASN A 186      91.610  48.890  79.290  1.00  0.00           C
ATOM   1375  OD1 ASN A 186      91.330  49.370  78.200  1.00  0.00           O
ATOM   1376  ND2 ASN A 186      92.360  47.750  79.370  1.00  0.00           N
ATOM   1377  C   ASN A 186      92.470  50.830  82.300  1.00  0.00           C
ATOM   1378  O   ASN A 186      91.790  51.520  83.050  1.00  0.00           O
ATOM   1379  N   SER A 187      93.610  50.240  82.700  1.00  0.00           N
ATOM   1380  CA  SER A 187      94.130  50.270  84.040  1.00  0.00           C
ATOM   1381  CB  SER A 187      95.370  49.390  84.200  1.00  0.00           C
ATOM   1382  OG  SER A 187      94.990  48.020  84.120  1.00  0.00           O
ATOM   1383  C   SER A 187      94.530  51.630  84.490  1.00  0.00           C
ATOM   1384  O   SER A 187      94.260  51.950  85.650  1.00  0.00           O
ATOM   1385  N   ILE A 188      95.180  52.490  83.680  1.00  0.00           N
ATOM   1386  CA  ILE A 188      95.500  53.830  84.080  1.00  0.00           C
ATOM   1387  CB  ILE A 188      96.510  54.380  83.120  1.00  0.00           C
ATOM   1388  CG2 ILE A 188      96.730  55.880  83.380  1.00  0.00           C
ATOM   1389  CG1 ILE A 188      97.830  53.580  83.100  1.00  0.00           C
ATOM   1390  CD  ILE A 188      98.560  53.530  84.440  1.00  0.00           C
ATOM   1391  C   ILE A 188      94.280  54.680  84.170  1.00  0.00           C
ATOM   1392  O   ILE A 188      94.040  55.370  85.170  1.00  0.00           O
ATOM   1393  N   LEU A 189      93.350  54.620  83.200  1.00  0.00           N
ATOM   1394  CA  LEU A 189      92.180  55.440  83.210  1.00  0.00           C
ATOM   1395  CB  LEU A 189      91.500  55.320  81.830  1.00  0.00           C
ATOM   1396  CG  LEU A 189      92.320  55.810  80.630  1.00  0.00           C
ATOM   1397  CD1 LEU A 189      91.650  55.360  79.330  1.00  0.00           C
ATOM   1398  CD2 LEU A 189      92.470  57.350  80.640  1.00  0.00           C
ATOM   1399  C   LEU A 189      91.250  55.110  84.320  1.00  0.00           C
ATOM   1400  O   LEU A 189      90.670  55.980  84.970  1.00  0.00           O
ATOM   1401  N   THR A 190      91.040  53.820  84.630  1.00  0.00           N
ATOM   1402  CA  THR A 190      90.180  53.440  85.700  1.00  0.00           C
ATOM   1403  CB  THR A 190      89.770  52.000  85.600  1.00  0.00           C
ATOM   1404  OG1 THR A 190      88.610  51.710  86.360  1.00  0.00           O
ATOM   1405  CG2 THR A 190      90.890  51.040  86.060  1.00  0.00           C
ATOM   1406  C   THR A 190      90.800  53.730  87.020  1.00  0.00           C
ATOM   1407  O   THR A 190      90.120  54.150  87.960  1.00  0.00           O
ATOM   1408  N   THR A 191      92.130  53.690  87.190  1.00  0.00           N
ATOM   1409  CA  THR A 191      92.740  53.960  88.460  1.00  0.00           C
ATOM   1410  CB  THR A 191      94.200  53.620  88.500  1.00  0.00           C
ATOM   1411  OG1 THR A 191      94.380  52.220  88.340  1.00  0.00           O
ATOM   1412  CG2 THR A 191      94.870  53.990  89.830  1.00  0.00           C
ATOM   1413  C   THR A 191      92.640  55.380  88.890  1.00  0.00           C
ATOM   1414  O   THR A 191      92.270  55.690  90.020  1.00  0.00           O
ATOM   1415  N   HIS A 192      92.760  56.330  87.950  1.00  0.00           N
ATOM   1416  CA  HIS A 192      92.570  57.740  88.100  1.00  0.00           C
ATOM   1417  CB  HIS A 192      92.780  58.480  86.770  1.00  0.00           C
ATOM   1418  CD2 HIS A 192      92.990  60.810  87.880  1.00  0.00           C
ATOM   1419  CG  HIS A 192      92.690  59.980  86.850  1.00  0.00           C
ATOM   1420  NE2 HIS A 192      92.770  62.100  87.460  1.00  0.00           N
ATOM   1421  ND1 HIS A 192      92.320  60.790  85.810  1.00  0.00           N
ATOM   1422  CE1 HIS A 192      92.350  62.050  86.210  1.00  0.00           C
ATOM   1423  C   HIS A 192      91.300  58.200  88.720  1.00  0.00           C
ATOM   1424  O   HIS A 192      91.260  59.240  89.370  1.00  0.00           O
ATOM   1425  N   THR A 193      90.230  57.380  88.620  1.00  0.00           N
ATOM   1426  CA  THR A 193      88.960  57.700  89.200  1.00  0.00           C
ATOM   1427  CB  THR A 193      87.880  57.700  88.160  1.00  0.00           C
ATOM   1428  OG1 THR A 193      86.660  58.090  88.780  1.00  0.00           O
ATOM   1429  CG2 THR A 193      87.750  56.350  87.440  1.00  0.00           C
ATOM   1430  C   THR A 193      88.650  56.790  90.340  1.00  0.00           C
ATOM   1431  O   THR A 193      88.050  57.230  91.330  1.00  0.00           O
ATOM   1432  N   THR A 194      89.040  55.510  90.320  1.00  0.00           N
ATOM   1433  CA  THR A 194      88.560  54.580  91.300  1.00  0.00           C
ATOM   1434  CB  THR A 194      88.570  53.140  90.890  1.00  0.00           C
ATOM   1435  OG1 THR A 194      89.810  52.730  90.310  1.00  0.00           O
ATOM   1436  CG2 THR A 194      87.530  53.000  89.770  1.00  0.00           C
ATOM   1437  C   THR A 194      89.200  54.660  92.640  1.00  0.00           C
ATOM   1438  O   THR A 194      88.690  54.080  93.600  1.00  0.00           O
ATOM   1439  N   LEU A 195      90.300  55.420  92.760  1.00  0.00           N
ATOM   1440  CA  LEU A 195      90.920  55.750  94.000  1.00  0.00           C
ATOM   1441  CB  LEU A 195      92.240  56.520  93.810  1.00  0.00           C
ATOM   1442  CG  LEU A 195      93.400  55.630  93.340  1.00  0.00           C
ATOM   1443  CD1 LEU A 195      94.560  56.530  92.870  1.00  0.00           C
ATOM   1444  CD2 LEU A 195      93.940  54.680  94.420  1.00  0.00           C
ATOM   1445  C   LEU A 195      90.020  56.560  94.880  1.00  0.00           C
ATOM   1446  O   LEU A 195      90.290  56.560  96.070  1.00  0.00           O
ATOM   1447  N   GLU A 196      88.950  57.230  94.420  1.00  0.00           N
ATOM   1448  CA  GLU A 196      88.040  57.930  95.270  1.00  0.00           C
ATOM   1449  CB  GLU A 196      87.500  59.150  94.500  1.00  0.00           C
ATOM   1450  CG  GLU A 196      88.610  60.120  94.080  1.00  0.00           C
ATOM   1451  CD  GLU A 196      89.200  60.770  95.320  1.00  0.00           C
ATOM   1452  OE1 GLU A 196      90.430  60.530  95.520  1.00  0.00           O
ATOM   1453  OE2 GLU A 196      88.530  61.530  96.070  1.00  0.00           O
ATOM   1454  C   GLU A 196      86.880  57.130  95.770  1.00  0.00           C
ATOM   1455  O   GLU A 196      86.150  57.600  96.640  1.00  0.00           O
ATOM   1456  N   HIS A 197      86.670  55.920  95.230  1.00  0.00           N
ATOM   1457  CA  HIS A 197      85.430  55.230  95.410  1.00  0.00           C
ATOM   1458  CB  HIS A 197      84.500  55.380  94.200  1.00  0.00           C
ATOM   1459  ND1 HIS A 197      84.680  57.270  92.570  1.00  0.00           N
ATOM   1460  CG  HIS A 197      84.230  56.800  93.790  1.00  0.00           C
ATOM   1461  CE1 HIS A 197      84.310  58.540  92.550  1.00  0.00           C
ATOM   1462  NE2 HIS A 197      83.670  58.910  93.690  1.00  0.00           N
ATOM   1463  CD2 HIS A 197      83.640  57.800  94.500  1.00  0.00           C
ATOM   1464  C   HIS A 197      85.610  53.760  95.590  1.00  0.00           C
ATOM   1465  O   HIS A 197      84.780  52.970  95.140  1.00  0.00           O
ATOM   1466  N   SER A 198      86.650  53.280  96.300  1.00  0.00           N
ATOM   1467  CA  SER A 198      86.820  51.870  96.490  1.00  0.00           C
ATOM   1468  CB  SER A 198      87.490  51.190  95.290  1.00  0.00           C
ATOM   1469  OG  SER A 198      87.650  49.800  95.560  1.00  0.00           O
ATOM   1470  C   SER A 198      87.600  51.640  97.740  1.00  0.00           C
ATOM   1471  O   SER A 198      88.640  52.260  97.950  1.00  0.00           O
ATOM   1472  N   ASP A 199      87.150  50.780  98.660  1.00  0.00           N
ATOM   1473  CA  ASP A 199      87.730  50.550  99.950  1.00  0.00           C
ATOM   1474  CB  ASP A 199      86.660  49.990 100.900  1.00  0.00           C
ATOM   1475  CG  ASP A 199      85.590  51.070 101.020  1.00  0.00           C
ATOM   1476  OD1 ASP A 199      85.900  52.140 101.610  1.00  0.00           O
ATOM   1477  OD2 ASP A 199      84.440  50.820 100.560  1.00  0.00           O
ATOM   1478  C   ASP A 199      88.880  49.610  99.930  1.00  0.00           C
ATOM   1479  O   ASP A 199      89.820  49.770 100.710  1.00  0.00           O
ATOM   1480  N   CYS A 200      88.870  48.510  99.150  1.00  0.00           N
ATOM   1481  CA  CYS A 200      89.920  47.540  99.070  1.00  0.00           C
ATOM   1482  CB  CYS A 200      89.910  46.670 100.340  1.00  0.00           C
ATOM   1483  SG  CYS A 200      91.330  45.560 100.600  1.00  0.00           S
ATOM   1484  C   CYS A 200      89.770  46.800  97.790  1.00  0.00           C
ATOM   1485  O   CYS A 200      88.650  46.500  97.380  1.00  0.00           O
ATOM   1486  N   ALA A 201      90.840  46.380  97.100  1.00  0.00           N
ATOM   1487  CA  ALA A 201      90.800  45.640  95.880  1.00  0.00           C
ATOM   1488  CB  ALA A 201      91.090  46.580  94.700  1.00  0.00           C
ATOM   1489  C   ALA A 201      91.820  44.550  95.940  1.00  0.00           C
ATOM   1490  O   ALA A 201      92.980  44.850  96.200  1.00  0.00           O
ATOM   1491  N   PHE A 202      91.390  43.280  95.770  1.00  0.00           N
ATOM   1492  CA  PHE A 202      92.240  42.130  95.740  1.00  0.00           C
ATOM   1493  CB  PHE A 202      91.500  40.910  96.320  1.00  0.00           C
ATOM   1494  CG  PHE A 202      91.100  41.280  97.710  1.00  0.00           C
ATOM   1495  CD1 PHE A 202      92.050  41.290  98.700  1.00  0.00           C
ATOM   1496  CE1 PHE A 202      91.710  41.640  99.990  1.00  0.00           C
ATOM   1497  CZ  PHE A 202      90.430  42.010 100.330  1.00  0.00           C
ATOM   1498  CD2 PHE A 202      89.830  41.700  98.050  1.00  0.00           C
ATOM   1499  CE2 PHE A 202      89.490  42.060  99.330  1.00  0.00           C
ATOM   1500  C   PHE A 202      92.690  41.780  94.370  1.00  0.00           C
ATOM   1501  O   PHE A 202      91.920  41.550  93.450  1.00  0.00           O
ATOM   1502  N   MET A 203      94.020  41.820  94.180  1.00  0.00           N
ATOM   1503  CA  MET A 203      94.700  41.610  92.930  1.00  0.00           C
ATOM   1504  CB  MET A 203      95.920  42.530  92.830  1.00  0.00           C
ATOM   1505  CG  MET A 203      95.560  44.010  93.000  1.00  0.00           C
ATOM   1506  SD  MET A 203      94.430  44.600  91.710  1.00  0.00           S
ATOM   1507  CE  MET A 203      94.360  46.250  92.460  1.00  0.00           C
ATOM   1508  C   MET A 203      95.160  40.210  92.690  1.00  0.00           C
ATOM   1509  O   MET A 203      95.660  39.530  93.580  1.00  0.00           O
ATOM   1510  N   VAL A 204      94.990  39.730  91.440  1.00  0.00           N
ATOM   1511  CA  VAL A 204      95.530  38.500  90.960  1.00  0.00           C
ATOM   1512  CB  VAL A 204      94.610  37.320  91.000  1.00  0.00           C
ATOM   1513  CG1 VAL A 204      94.460  36.840  92.450  1.00  0.00           C
ATOM   1514  CG2 VAL A 204      93.190  37.630  90.490  1.00  0.00           C
ATOM   1515  C   VAL A 204      95.870  38.660  89.510  1.00  0.00           C
ATOM   1516  O   VAL A 204      95.160  39.400  88.830  1.00  0.00           O
ATOM   1517  N   ASP A 205      96.920  38.050  88.940  1.00  0.00           N
ATOM   1518  CA  ASP A 205      97.220  38.060  87.540  1.00  0.00           C
ATOM   1519  CB  ASP A 205      98.570  38.640  87.090  1.00  0.00           C
ATOM   1520  CG  ASP A 205      99.800  37.910  87.610  1.00  0.00           C
ATOM   1521  OD1 ASP A 205      99.830  36.660  87.570  1.00  0.00           O
ATOM   1522  OD2 ASP A 205     100.780  38.600  88.010  1.00  0.00           O
ATOM   1523  C   ASP A 205      96.950  36.680  87.030  1.00  0.00           C
ATOM   1524  O   ASP A 205      96.730  35.740  87.780  1.00  0.00           O
ATOM   1525  N   ASN A 206      96.880  36.550  85.690  1.00  0.00           N
ATOM   1526  CA  ASN A 206      96.700  35.270  85.090  1.00  0.00           C
ATOM   1527  CB  ASN A 206      95.980  35.410  83.740  1.00  0.00           C
ATOM   1528  CG  ASN A 206      94.520  35.770  83.970  1.00  0.00           C
ATOM   1529  OD1 ASN A 206      93.930  35.620  85.040  1.00  0.00           O
ATOM   1530  ND2 ASN A 206      93.880  36.260  82.880  1.00  0.00           N
ATOM   1531  C   ASN A 206      97.970  34.510  84.900  1.00  0.00           C
ATOM   1532  O   ASN A 206      97.890  33.310  84.650  1.00  0.00           O
ATOM   1533  N   GLU A 207      99.160  35.110  85.090  1.00  0.00           N
ATOM   1534  CA  GLU A 207     100.410  34.500  84.740  1.00  0.00           C
ATOM   1535  CB  GLU A 207     101.400  35.620  84.400  1.00  0.00           C
ATOM   1536  CG  GLU A 207     102.730  35.250  83.720  1.00  0.00           C
ATOM   1537  CD  GLU A 207     103.610  36.470  83.510  1.00  0.00           C
ATOM   1538  OE1 GLU A 207     104.750  36.510  84.050  1.00  0.00           O
ATOM   1539  OE2 GLU A 207     103.230  37.390  82.740  1.00  0.00           O
ATOM   1540  C   GLU A 207     100.910  33.620  85.840  1.00  0.00           C
ATOM   1541  O   GLU A 207     101.350  32.490  85.620  1.00  0.00           O
ATOM   1542  N   ALA A 208     100.740  34.050  87.100  1.00  0.00           N
ATOM   1543  CA  ALA A 208     101.090  33.280  88.260  1.00  0.00           C
ATOM   1544  CB  ALA A 208     100.890  34.230  89.450  1.00  0.00           C
ATOM   1545  C   ALA A 208     100.290  32.050  88.500  1.00  0.00           C
ATOM   1546  O   ALA A 208     100.790  31.060  89.050  1.00  0.00           O
ATOM   1547  N   ILE A 209      98.990  32.080  88.150  1.00  0.00           N
ATOM   1548  CA  ILE A 209      98.140  30.960  88.410  1.00  0.00           C
ATOM   1549  CB  ILE A 209      96.710  31.400  88.590  1.00  0.00           C
ATOM   1550  CG2 ILE A 209      96.590  32.310  89.820  1.00  0.00           C
ATOM   1551  CG1 ILE A 209      96.200  32.140  87.340  1.00  0.00           C
ATOM   1552  CD  ILE A 209      94.740  32.590  87.430  1.00  0.00           C
ATOM   1553  C   ILE A 209      98.320  29.870  87.420  1.00  0.00           C
ATOM   1554  O   ILE A 209      98.120  28.680  87.700  1.00  0.00           O
ATOM   1555  N   TYR A 210      98.810  30.120  86.200  1.00  0.00           N
ATOM   1556  CA  TYR A 210      99.260  29.140  85.260  1.00  0.00           C
ATOM   1557  CB  TYR A 210      99.690  29.790  83.930  1.00  0.00           C
ATOM   1558  CG  TYR A 210      98.530  30.190  83.100  1.00  0.00           C
ATOM   1559  CD1 TYR A 210      97.350  29.490  83.000  1.00  0.00           C
ATOM   1560  CE1 TYR A 210      96.340  29.900  82.150  1.00  0.00           C
ATOM   1561  CZ  TYR A 210      96.510  31.020  81.370  1.00  0.00           C
ATOM   1562  OH  TYR A 210      95.470  31.370  80.480  1.00  0.00           O
ATOM   1563  CD2 TYR A 210      98.680  31.290  82.290  1.00  0.00           C
ATOM   1564  CE2 TYR A 210      97.700  31.700  81.420  1.00  0.00           C
ATOM   1565  C   TYR A 210     100.460  28.410  85.770  1.00  0.00           C
ATOM   1566  O   TYR A 210     100.500  27.190  85.630  1.00  0.00           O
ATOM   1567  N   ASP A 211     101.400  29.080  86.450  1.00  0.00           N
ATOM   1568  CA  ASP A 211     102.540  28.450  87.040  1.00  0.00           C
ATOM   1569  CB  ASP A 211     103.590  29.460  87.560  1.00  0.00           C
ATOM   1570  CG  ASP A 211     104.250  30.210  86.410  1.00  0.00           C
ATOM   1571  OD1 ASP A 211     104.000  29.940  85.210  1.00  0.00           O
ATOM   1572  OD2 ASP A 211     105.110  31.070  86.730  1.00  0.00           O
ATOM   1573  C   ASP A 211     102.150  27.590  88.190  1.00  0.00           C
ATOM   1574  O   ASP A 211     102.690  26.490  88.280  1.00  0.00           O
ATOM   1575  N   ILE A 212     101.190  28.050  89.010  1.00  0.00           N
ATOM   1576  CA  ILE A 212     100.670  27.340  90.150  1.00  0.00           C
ATOM   1577  CB  ILE A 212      99.860  28.250  91.020  1.00  0.00           C
ATOM   1578  CG2 ILE A 212      99.040  27.450  92.050  1.00  0.00           C
ATOM   1579  CG1 ILE A 212     100.800  29.220  91.760  1.00  0.00           C
ATOM   1580  CD  ILE A 212     100.140  30.450  92.400  1.00  0.00           C
ATOM   1581  C   ILE A 212      99.990  26.090  89.730  1.00  0.00           C
ATOM   1582  O   ILE A 212     100.150  25.040  90.350  1.00  0.00           O
ATOM   1583  N   CYS A 213      99.180  26.110  88.650  1.00  0.00           N
ATOM   1584  CA  CYS A 213      98.610  24.890  88.150  1.00  0.00           C
ATOM   1585  CB  CYS A 213      97.540  25.170  87.080  1.00  0.00           C
ATOM   1586  SG  CYS A 213      96.070  25.970  87.790  1.00  0.00           S
ATOM   1587  C   CYS A 213      99.610  23.940  87.590  1.00  0.00           C
ATOM   1588  O   CYS A 213      99.450  22.720  87.730  1.00  0.00           O
ATOM   1589  N   ARG A 214     100.650  24.440  86.920  1.00  0.00           N
ATOM   1590  CA  ARG A 214     101.690  23.610  86.390  1.00  0.00           C
ATOM   1591  CB  ARG A 214     102.610  24.430  85.470  1.00  0.00           C
ATOM   1592  CG  ARG A 214     103.460  23.580  84.520  1.00  0.00           C
ATOM   1593  CD  ARG A 214     104.370  24.400  83.600  1.00  0.00           C
ATOM   1594  NE  ARG A 214     105.410  24.900  84.540  1.00  0.00           N
ATOM   1595  CZ  ARG A 214     106.160  26.030  84.360  1.00  0.00           C
ATOM   1596  NH1 ARG A 214     106.220  26.700  83.170  1.00  0.00           N
ATOM   1597  NH2 ARG A 214     106.930  26.480  85.390  1.00  0.00           N
ATOM   1598  C   ARG A 214     102.550  22.950  87.420  1.00  0.00           C
ATOM   1599  O   ARG A 214     102.770  21.740  87.400  1.00  0.00           O
ATOM   1600  N   ARG A 215     103.080  23.750  88.370  1.00  0.00           N
ATOM   1601  CA  ARG A 215     103.990  23.330  89.380  1.00  0.00           C
ATOM   1602  CB  ARG A 215     104.750  24.570  89.870  1.00  0.00           C
ATOM   1603  CG  ARG A 215     105.850  24.310  90.900  1.00  0.00           C
ATOM   1604  CD  ARG A 215     106.400  25.580  91.540  1.00  0.00           C
ATOM   1605  NE  ARG A 215     107.150  26.250  90.440  1.00  0.00           N
ATOM   1606  CZ  ARG A 215     106.940  27.500  89.940  1.00  0.00           C
ATOM   1607  NH1 ARG A 215     105.890  28.260  90.370  1.00  0.00           N
ATOM   1608  NH2 ARG A 215     107.760  27.970  88.970  1.00  0.00           N
ATOM   1609  C   ARG A 215     103.340  22.610  90.510  1.00  0.00           C
ATOM   1610  O   ARG A 215     103.780  21.540  90.930  1.00  0.00           O
ATOM   1611  N   ASN A 216     102.290  23.170  91.140  1.00  0.00           N
ATOM   1612  CA  ASN A 216     101.780  22.680  92.380  1.00  0.00           C
ATOM   1613  CB  ASN A 216     101.160  23.800  93.240  1.00  0.00           C
ATOM   1614  CG  ASN A 216     102.210  24.870  93.480  1.00  0.00           C
ATOM   1615  OD1 ASN A 216     102.110  26.020  93.050  1.00  0.00           O
ATOM   1616  ND2 ASN A 216     103.240  24.490  94.270  1.00  0.00           N
ATOM   1617  C   ASN A 216     100.700  21.670  92.210  1.00  0.00           C
ATOM   1618  O   ASN A 216     100.580  20.720  92.990  1.00  0.00           O
ATOM   1619  N   LEU A 217      99.810  21.840  91.220  1.00  0.00           N
ATOM   1620  CA  LEU A 217      98.780  20.900  90.920  1.00  0.00           C
ATOM   1621  CB  LEU A 217      97.580  21.650  90.320  1.00  0.00           C
ATOM   1622  CG  LEU A 217      96.560  22.210  91.320  1.00  0.00           C
ATOM   1623  CD1 LEU A 217      95.720  23.320  90.660  1.00  0.00           C
ATOM   1624  CD2 LEU A 217      95.630  21.110  91.870  1.00  0.00           C
ATOM   1625  C   LEU A 217      99.220  19.820  89.990  1.00  0.00           C
ATOM   1626  O   LEU A 217      98.510  18.820  89.860  1.00  0.00           O
ATOM   1627  N   ASP A 218     100.340  19.960  89.270  1.00  0.00           N
ATOM   1628  CA  ASP A 218     100.780  19.020  88.290  1.00  0.00           C
ATOM   1629  CB  ASP A 218     101.090  17.630  88.890  1.00  0.00           C
ATOM   1630  CG  ASP A 218     102.060  17.800  90.050  1.00  0.00           C
ATOM   1631  OD1 ASP A 218     101.810  17.260  91.160  1.00  0.00           O
ATOM   1632  OD2 ASP A 218     103.110  18.470  89.890  1.00  0.00           O
ATOM   1633  C   ASP A 218      99.910  18.960  87.080  1.00  0.00           C
ATOM   1634  O   ASP A 218      99.880  17.970  86.340  1.00  0.00           O
ATOM   1635  N   ILE A 219      99.140  19.990  86.720  1.00  0.00           N
ATOM   1636  CA  ILE A 219      98.310  20.070  85.560  1.00  0.00           C
ATOM   1637  CB  ILE A 219      96.980  20.690  85.870  1.00  0.00           C
ATOM   1638  CG2 ILE A 219      96.170  20.730  84.570  1.00  0.00           C
ATOM   1639  CG1 ILE A 219      96.220  19.840  86.900  1.00  0.00           C
ATOM   1640  CD  ILE A 219      94.980  20.540  87.450  1.00  0.00           C
ATOM   1641  C   ILE A 219      99.050  20.720  84.440  1.00  0.00           C
ATOM   1642  O   ILE A 219      99.340  21.910  84.430  1.00  0.00           O
ATOM   1643  N   GLU A 220      99.330  19.970  83.360  1.00  0.00           N
ATOM   1644  CA  GLU A 220     100.030  20.390  82.190  1.00  0.00           C
ATOM   1645  CB  GLU A 220     100.530  19.200  81.360  1.00  0.00           C
ATOM   1646  CG  GLU A 220     101.480  19.580  80.220  1.00  0.00           C
ATOM   1647  CD  GLU A 220     102.080  18.330  79.600  1.00  0.00           C
ATOM   1648  OE1 GLU A 220     103.190  18.420  79.010  1.00  0.00           O
ATOM   1649  OE2 GLU A 220     101.440  17.250  79.690  1.00  0.00           O
ATOM   1650  C   GLU A 220      99.300  21.390  81.350  1.00  0.00           C
ATOM   1651  O   GLU A 220      99.850  22.420  80.990  1.00  0.00           O
ATOM   1652  N   ARG A 221      98.010  21.130  81.050  1.00  0.00           N
ATOM   1653  CA  ARG A 221      97.100  21.970  80.340  1.00  0.00           C
ATOM   1654  CB  ARG A 221      96.600  21.230  79.090  1.00  0.00           C
ATOM   1655  CG  ARG A 221      97.690  20.810  78.110  1.00  0.00           C
ATOM   1656  CD  ARG A 221      97.220  20.210  76.780  1.00  0.00           C
ATOM   1657  NE  ARG A 221      98.470  19.940  76.010  1.00  0.00           N
ATOM   1658  CZ  ARG A 221      99.220  18.820  76.180  1.00  0.00           C
ATOM   1659  NH1 ARG A 221      98.900  17.900  77.140  1.00  0.00           N
ATOM   1660  NH2 ARG A 221     100.320  18.570  75.400  1.00  0.00           N
ATOM   1661  C   ARG A 221      95.940  22.380  81.180  1.00  0.00           C
ATOM   1662  O   ARG A 221      94.990  21.620  81.360  1.00  0.00           O
ATOM   1663  N   PRO A 222      95.930  23.560  81.720  1.00  0.00           N
ATOM   1664  CD  PRO A 222      97.140  24.190  82.250  1.00  0.00           C
ATOM   1665  CA  PRO A 222      94.740  24.110  82.310  1.00  0.00           C
ATOM   1666  CB  PRO A 222      95.250  24.700  83.620  1.00  0.00           C
ATOM   1667  CG  PRO A 222      96.660  25.230  83.280  1.00  0.00           C
ATOM   1668  C   PRO A 222      94.230  25.240  81.470  1.00  0.00           C
ATOM   1669  O   PRO A 222      94.930  25.770  80.620  1.00  0.00           O
ATOM   1670  N   THR A 223      92.990  25.700  81.740  1.00  0.00           N
ATOM   1671  CA  THR A 223      92.300  26.720  81.020  1.00  0.00           C
ATOM   1672  CB  THR A 223      91.530  26.090  79.900  1.00  0.00           C
ATOM   1673  OG1 THR A 223      91.420  27.030  78.840  1.00  0.00           O
ATOM   1674  CG2 THR A 223      90.160  25.500  80.290  1.00  0.00           C
ATOM   1675  C   THR A 223      91.390  27.400  81.980  1.00  0.00           C
ATOM   1676  O   THR A 223      91.420  27.080  83.170  1.00  0.00           O
ATOM   1677  N   TYR A 224      90.530  28.340  81.540  1.00  0.00           N
ATOM   1678  CA  TYR A 224      89.810  29.220  82.400  1.00  0.00           C
ATOM   1679  CB  TYR A 224      89.040  30.330  81.660  1.00  0.00           C
ATOM   1680  CG  TYR A 224      89.940  31.320  81.000  1.00  0.00           C
ATOM   1681  CD1 TYR A 224      91.300  31.440  81.180  1.00  0.00           C
ATOM   1682  CE1 TYR A 224      91.970  32.520  80.660  1.00  0.00           C
ATOM   1683  CZ  TYR A 224      91.320  33.490  79.950  1.00  0.00           C
ATOM   1684  OH  TYR A 224      91.980  34.600  79.380  1.00  0.00           O
ATOM   1685  CD2 TYR A 224      89.250  32.290  80.310  1.00  0.00           C
ATOM   1686  CE2 TYR A 224      89.950  33.380  79.830  1.00  0.00           C
ATOM   1687  C   TYR A 224      88.860  28.540  83.330  1.00  0.00           C
ATOM   1688  O   TYR A 224      88.720  28.950  84.490  1.00  0.00           O
ATOM   1689  N   THR A 225      88.240  27.410  82.950  1.00  0.00           N
ATOM   1690  CA  THR A 225      87.510  26.610  83.880  1.00  0.00           C
ATOM   1691  CB  THR A 225      86.930  25.410  83.190  1.00  0.00           C
ATOM   1692  OG1 THR A 225      86.350  25.820  81.960  1.00  0.00           O
ATOM   1693  CG2 THR A 225      85.820  24.740  84.020  1.00  0.00           C
ATOM   1694  C   THR A 225      88.310  26.160  85.060  1.00  0.00           C
ATOM   1695  O   THR A 225      87.820  26.170  86.190  1.00  0.00           O
ATOM   1696  N   ASN A 226      89.590  25.790  84.890  1.00  0.00           N
ATOM   1697  CA  ASN A 226      90.360  25.320  86.000  1.00  0.00           C
ATOM   1698  CB  ASN A 226      91.690  24.690  85.560  1.00  0.00           C
ATOM   1699  CG  ASN A 226      91.460  23.540  84.590  1.00  0.00           C
ATOM   1700  OD1 ASN A 226      91.590  23.660  83.380  1.00  0.00           O
ATOM   1701  ND2 ASN A 226      91.210  22.340  85.180  1.00  0.00           N
ATOM   1702  C   ASN A 226      90.680  26.440  86.930  1.00  0.00           C
ATOM   1703  O   ASN A 226      90.660  26.310  88.160  1.00  0.00           O
ATOM   1704  N   LEU A 227      90.930  27.630  86.360  1.00  0.00           N
ATOM   1705  CA  LEU A 227      91.210  28.820  87.090  1.00  0.00           C
ATOM   1706  CB  LEU A 227      91.720  29.950  86.170  1.00  0.00           C
ATOM   1707  CG  LEU A 227      92.820  29.530  85.180  1.00  0.00           C
ATOM   1708  CD1 LEU A 227      93.280  30.820  84.460  1.00  0.00           C
ATOM   1709  CD2 LEU A 227      94.020  28.790  85.810  1.00  0.00           C
ATOM   1710  C   LEU A 227      90.070  29.360  87.890  1.00  0.00           C
ATOM   1711  O   LEU A 227      90.240  29.800  89.020  1.00  0.00           O
ATOM   1712  N   ASN A 228      88.850  29.320  87.320  1.00  0.00           N
ATOM   1713  CA  ASN A 228      87.690  29.820  88.000  1.00  0.00           C
ATOM   1714  CB  ASN A 228      86.600  30.060  86.940  1.00  0.00           C
ATOM   1715  CG  ASN A 228      86.980  31.230  86.050  1.00  0.00           C
ATOM   1716  OD1 ASN A 228      87.860  32.050  86.340  1.00  0.00           O
ATOM   1717  ND2 ASN A 228      86.400  31.210  84.830  1.00  0.00           N
ATOM   1718  C   ASN A 228      87.200  28.940  89.090  1.00  0.00           C
ATOM   1719  O   ASN A 228      86.830  29.370  90.170  1.00  0.00           O
ATOM   1720  N   ARG A 229      87.320  27.600  88.940  1.00  0.00           N
ATOM   1721  CA  ARG A 229      87.020  26.660  89.980  1.00  0.00           C
ATOM   1722  CB  ARG A 229      86.690  25.250  89.470  1.00  0.00           C
ATOM   1723  CG  ARG A 229      85.570  25.250  88.430  1.00  0.00           C
ATOM   1724  CD  ARG A 229      84.840  23.910  88.260  1.00  0.00           C
ATOM   1725  NE  ARG A 229      85.790  22.830  87.880  1.00  0.00           N
ATOM   1726  CZ  ARG A 229      85.370  21.660  87.330  1.00  0.00           C
ATOM   1727  NH1 ARG A 229      84.050  21.360  87.150  1.00  0.00           N
ATOM   1728  NH2 ARG A 229      86.290  20.720  86.950  1.00  0.00           N
ATOM   1729  C   ARG A 229      88.090  26.570  91.020  1.00  0.00           C
ATOM   1730  O   ARG A 229      87.880  26.000  92.090  1.00  0.00           O
ATOM   1731  N   LEU A 230      89.280  27.140  90.770  1.00  0.00           N
ATOM   1732  CA  LEU A 230      90.320  27.350  91.730  1.00  0.00           C
ATOM   1733  CB  LEU A 230      91.690  27.420  91.050  1.00  0.00           C
ATOM   1734  CG  LEU A 230      92.910  27.520  91.980  1.00  0.00           C
ATOM   1735  CD1 LEU A 230      94.130  26.810  91.370  1.00  0.00           C
ATOM   1736  CD2 LEU A 230      93.320  28.920  92.460  1.00  0.00           C
ATOM   1737  C   LEU A 230      90.060  28.580  92.520  1.00  0.00           C
ATOM   1738  O   LEU A 230      90.040  28.580  93.750  1.00  0.00           O
ATOM   1739  N   ILE A 231      89.950  29.760  91.880  1.00  0.00           N
ATOM   1740  CA  ILE A 231      89.830  31.030  92.530  1.00  0.00           C
ATOM   1741  CB  ILE A 231      90.090  32.150  91.570  1.00  0.00           C
ATOM   1742  CG2 ILE A 231      88.850  32.300  90.680  1.00  0.00           C
ATOM   1743  CG1 ILE A 231      90.460  33.490  92.230  1.00  0.00           C
ATOM   1744  CD  ILE A 231      90.830  34.570  91.220  1.00  0.00           C
ATOM   1745  C   ILE A 231      88.610  31.240  93.350  1.00  0.00           C
ATOM   1746  O   ILE A 231      88.550  32.110  94.220  1.00  0.00           O
ATOM   1747  N   SER A 232      87.550  30.440  93.120  1.00  0.00           N
ATOM   1748  CA  SER A 232      86.390  30.430  93.960  1.00  0.00           C
ATOM   1749  CB  SER A 232      85.320  29.450  93.480  1.00  0.00           C
ATOM   1750  OG  SER A 232      85.930  28.190  93.240  1.00  0.00           O
ATOM   1751  C   SER A 232      86.690  30.140  95.390  1.00  0.00           C
ATOM   1752  O   SER A 232      85.990  30.590  96.300  1.00  0.00           O
ATOM   1753  N   GLN A 233      87.770  29.390  95.700  1.00  0.00           N
ATOM   1754  CA  GLN A 233      88.200  29.010  97.010  1.00  0.00           C
ATOM   1755  CB  GLN A 233      89.330  27.970  96.950  1.00  0.00           C
ATOM   1756  CG  GLN A 233      88.860  26.590  96.480  1.00  0.00           C
ATOM   1757  CD  GLN A 233      87.840  26.080  97.470  1.00  0.00           C
ATOM   1758  OE1 GLN A 233      87.960  26.280  98.680  1.00  0.00           O
ATOM   1759  NE2 GLN A 233      86.750  25.420  96.990  1.00  0.00           N
ATOM   1760  C   GLN A 233      88.670  30.190  97.800  1.00  0.00           C
ATOM   1761  O   GLN A 233      88.660  30.140  99.030  1.00  0.00           O
ATOM   1762  N   ILE A 234      89.090  31.300  97.170  1.00  0.00           N
ATOM   1763  CA  ILE A 234      89.560  32.460  97.860  1.00  0.00           C
ATOM   1764  CB  ILE A 234      90.360  33.330  96.930  1.00  0.00           C
ATOM   1765  CG2 ILE A 234      90.520  34.760  97.460  1.00  0.00           C
ATOM   1766  CG1 ILE A 234      91.800  32.850  96.720  1.00  0.00           C
ATOM   1767  CD  ILE A 234      91.980  31.490  96.050  1.00  0.00           C
ATOM   1768  C   ILE A 234      88.360  33.130  98.430  1.00  0.00           C
ATOM   1769  O   ILE A 234      88.270  33.370  99.630  1.00  0.00           O
ATOM   1770  N   VAL A 235      87.320  33.400  97.630  1.00  0.00           N
ATOM   1771  CA  VAL A 235      86.110  34.050  98.040  1.00  0.00           C
ATOM   1772  CB  VAL A 235      85.370  34.620  96.880  1.00  0.00           C
ATOM   1773  CG1 VAL A 235      86.070  35.940  96.510  1.00  0.00           C
ATOM   1774  CG2 VAL A 235      85.300  33.620  95.710  1.00  0.00           C
ATOM   1775  C   VAL A 235      85.240  33.180  98.890  1.00  0.00           C
ATOM   1776  O   VAL A 235      84.640  33.680  99.840  1.00  0.00           O
ATOM   1777  N   SER A 236      85.220  31.840  98.770  1.00  0.00           N
ATOM   1778  CA  SER A 236      84.670  30.960  99.750  1.00  0.00           C
ATOM   1779  CB  SER A 236      84.800  29.500  99.280  1.00  0.00           C
ATOM   1780  OG  SER A 236      84.040  28.570 100.040  1.00  0.00           O
ATOM   1781  C   SER A 236      85.250  31.110 101.110  1.00  0.00           C
ATOM   1782  O   SER A 236      84.540  31.030 102.120  1.00  0.00           O
ATOM   1783  N   SER A 237      86.570  31.340 101.180  1.00  0.00           N
ATOM   1784  CA  SER A 237      87.270  31.510 102.420  1.00  0.00           C
ATOM   1785  CB  SER A 237      88.780  31.280 102.240  1.00  0.00           C
ATOM   1786  OG  SER A 237      89.290  31.020 103.540  1.00  0.00           O
ATOM   1787  C   SER A 237      87.040  32.840 103.050  1.00  0.00           C
ATOM   1788  O   SER A 237      86.720  32.930 104.240  1.00  0.00           O
ATOM   1789  N   ILE A 238      87.020  33.870 102.200  1.00  0.00           N
ATOM   1790  CA  ILE A 238      86.750  35.190 102.680  1.00  0.00           C
ATOM   1791  CB  ILE A 238      87.170  36.240 101.690  1.00  0.00           C
ATOM   1792  CG2 ILE A 238      86.870  37.630 102.270  1.00  0.00           C
ATOM   1793  CG1 ILE A 238      88.650  36.180 101.280  1.00  0.00           C
ATOM   1794  CD  ILE A 238      88.940  36.760  99.900  1.00  0.00           C
ATOM   1795  C   ILE A 238      85.350  35.410 103.140  1.00  0.00           C
ATOM   1796  O   ILE A 238      85.120  36.030 104.170  1.00  0.00           O
ATOM   1797  N   THR A 239      84.350  34.800 102.480  1.00  0.00           N
ATOM   1798  CA  THR A 239      83.000  34.840 102.940  1.00  0.00           C
ATOM   1799  CB  THR A 239      82.020  34.620 101.820  1.00  0.00           C
ATOM   1800  OG1 THR A 239      82.220  33.350 101.220  1.00  0.00           O
ATOM   1801  CG2 THR A 239      82.220  35.720 100.760  1.00  0.00           C
ATOM   1802  C   THR A 239      82.660  33.880 104.020  1.00  0.00           C
ATOM   1803  O   THR A 239      81.510  33.830 104.470  1.00  0.00           O
ATOM   1804  N   ALA A 240      83.610  33.050 104.480  1.00  0.00           N
ATOM   1805  CA  ALA A 240      83.370  32.000 105.420  1.00  0.00           C
ATOM   1806  CB  ALA A 240      84.610  31.100 105.590  1.00  0.00           C
ATOM   1807  C   ALA A 240      82.840  32.350 106.760  1.00  0.00           C
ATOM   1808  O   ALA A 240      81.960  31.630 107.230  1.00  0.00           O
ATOM   1809  N   SER A 241      83.280  33.430 107.440  1.00  0.00           N
ATOM   1810  CA  SER A 241      82.660  33.840 108.670  1.00  0.00           C
ATOM   1811  CB  SER A 241      83.430  34.980 109.360  1.00  0.00           C
ATOM   1812  OG  SER A 241      82.970  35.230 110.680  1.00  0.00           O
ATOM   1813  C   SER A 241      81.250  34.280 108.510  1.00  0.00           C
ATOM   1814  O   SER A 241      80.480  34.180 109.470  1.00  0.00           O
ATOM   1815  N   LEU A 242      80.800  34.710 107.320  1.00  0.00           N
ATOM   1816  CA  LEU A 242      79.420  35.010 107.100  1.00  0.00           C
ATOM   1817  CB  LEU A 242      79.340  36.010 105.930  1.00  0.00           C
ATOM   1818  CG  LEU A 242      80.260  37.230 106.100  1.00  0.00           C
ATOM   1819  CD1 LEU A 242      80.180  38.190 104.890  1.00  0.00           C
ATOM   1820  CD2 LEU A 242      79.670  38.040 107.270  1.00  0.00           C
ATOM   1821  C   LEU A 242      78.550  33.860 106.750  1.00  0.00           C
ATOM   1822  O   LEU A 242      77.330  33.950 106.860  1.00  0.00           O
ATOM   1823  N   ARG A 243      79.140  32.680 106.470  1.00  0.00           N
ATOM   1824  CA  ARG A 243      78.360  31.540 106.130  1.00  0.00           C
ATOM   1825  CB  ARG A 243      78.800  31.060 104.730  1.00  0.00           C
ATOM   1826  CG  ARG A 243      78.640  32.160 103.680  1.00  0.00           C
ATOM   1827  CD  ARG A 243      78.880  31.810 102.210  1.00  0.00           C
ATOM   1828  NE  ARG A 243      80.290  31.330 102.150  1.00  0.00           N
ATOM   1829  CZ  ARG A 243      80.730  30.040 102.140  1.00  0.00           C
ATOM   1830  NH1 ARG A 243      79.910  28.950 102.220  1.00  0.00           N
ATOM   1831  NH2 ARG A 243      82.060  29.760 102.060  1.00  0.00           N
ATOM   1832  C   ARG A 243      78.470  30.430 107.120  1.00  0.00           C
ATOM   1833  O   ARG A 243      77.640  29.520 107.160  1.00  0.00           O
ATOM   1834  N   PHE A 244      79.500  30.430 107.990  1.00  0.00           N
ATOM   1835  CA  PHE A 244      79.670  29.440 109.010  1.00  0.00           C
ATOM   1836  CB  PHE A 244      80.650  28.360 108.520  1.00  0.00           C
ATOM   1837  CG  PHE A 244      80.100  27.550 107.400  1.00  0.00           C
ATOM   1838  CD1 PHE A 244      79.070  26.680 107.660  1.00  0.00           C
ATOM   1839  CE1 PHE A 244      78.700  25.780 106.680  1.00  0.00           C
ATOM   1840  CZ  PHE A 244      79.350  25.740 105.470  1.00  0.00           C
ATOM   1841  CD2 PHE A 244      80.760  27.510 106.200  1.00  0.00           C
ATOM   1842  CE2 PHE A 244      80.380  26.620 105.220  1.00  0.00           C
ATOM   1843  C   PHE A 244      80.220  30.050 110.250  1.00  0.00           C
ATOM   1844  O   PHE A 244      80.660  31.190 110.280  1.00  0.00           O
ATOM   1845  N   ASP A 245      80.190  29.250 111.340  1.00  0.00           N
ATOM   1846  CA  ASP A 245      80.770  29.560 112.600  1.00  0.00           C
ATOM   1847  CB  ASP A 245      80.160  28.690 113.710  1.00  0.00           C
ATOM   1848  CG  ASP A 245      78.640  28.780 113.660  1.00  0.00           C
ATOM   1849  OD1 ASP A 245      77.970  27.720 113.610  1.00  0.00           O
ATOM   1850  OD2 ASP A 245      78.090  29.910 113.680  1.00  0.00           O
ATOM   1851  C   ASP A 245      82.260  29.510 112.580  1.00  0.00           C
ATOM   1852  O   ASP A 245      82.890  28.690 111.900  1.00  0.00           O
ATOM   1853  N   GLY A 246      82.890  30.430 113.330  1.00  0.00           N
ATOM   1854  CA  GLY A 246      84.310  30.530 113.470  1.00  0.00           C
ATOM   1855  C   GLY A 246      84.740  30.600 114.890  1.00  0.00           C
ATOM   1856  O   GLY A 246      83.980  31.060 115.740  1.00  0.00           O
ATOM   1857  N   ALA A 247      86.000  30.240 115.200  1.00  0.00           N
ATOM   1858  CA  ALA A 247      86.650  30.520 116.440  1.00  0.00           C
ATOM   1859  CB  ALA A 247      87.870  29.590 116.560  1.00  0.00           C
ATOM   1860  C   ALA A 247      87.060  31.950 116.580  1.00  0.00           C
ATOM   1861  O   ALA A 247      87.250  32.450 117.690  1.00  0.00           O
ATOM   1862  N   LEU A 248      87.190  32.670 115.450  1.00  0.00           N
ATOM   1863  CA  LEU A 248      87.490  34.070 115.360  1.00  0.00           C
ATOM   1864  CB  LEU A 248      88.990  34.400 115.270  1.00  0.00           C
ATOM   1865  CG  LEU A 248      89.840  34.110 116.520  1.00  0.00           C
ATOM   1866  CD1 LEU A 248      91.320  34.390 116.220  1.00  0.00           C
ATOM   1867  CD2 LEU A 248      89.410  35.030 117.670  1.00  0.00           C
ATOM   1868  C   LEU A 248      86.810  34.580 114.140  1.00  0.00           C
ATOM   1869  O   LEU A 248      87.140  34.170 113.030  1.00  0.00           O
ATOM   1870  N   ASN A 249      85.770  35.420 114.330  1.00  0.00           N
ATOM   1871  CA  ASN A 249      84.930  35.900 113.280  1.00  0.00           C
ATOM   1872  CB  ASN A 249      83.620  36.410 113.900  1.00  0.00           C
ATOM   1873  CG  ASN A 249      82.860  35.270 114.570  1.00  0.00           C
ATOM   1874  OD1 ASN A 249      82.620  34.220 113.980  1.00  0.00           O
ATOM   1875  ND2 ASN A 249      82.480  35.510 115.860  1.00  0.00           N
ATOM   1876  C   ASN A 249      85.550  37.110 112.660  1.00  0.00           C
ATOM   1877  O   ASN A 249      86.250  37.880 113.310  1.00  0.00           O
ATOM   1878  N   VAL A 250      85.350  37.250 111.340  1.00  0.00           N
ATOM   1879  CA  VAL A 250      85.950  38.270 110.520  1.00  0.00           C
ATOM   1880  CB  VAL A 250      87.380  37.980 110.180  1.00  0.00           C
ATOM   1881  CG1 VAL A 250      87.570  36.670 109.390  1.00  0.00           C
ATOM   1882  CG2 VAL A 250      88.030  39.190 109.500  1.00  0.00           C
ATOM   1883  C   VAL A 250      85.030  38.610 109.390  1.00  0.00           C
ATOM   1884  O   VAL A 250      84.830  37.770 108.520  1.00  0.00           O
ATOM   1885  N   ASP A 251      84.420  39.800 109.370  1.00  0.00           N
ATOM   1886  CA  ASP A 251      83.540  40.310 108.360  1.00  0.00           C
ATOM   1887  CB  ASP A 251      82.180  40.770 108.910  1.00  0.00           C
ATOM   1888  CG  ASP A 251      82.290  42.070 109.680  1.00  0.00           C
ATOM   1889  OD1 ASP A 251      82.180  43.190 109.100  1.00  0.00           O
ATOM   1890  OD2 ASP A 251      82.380  41.980 110.930  1.00  0.00           O
ATOM   1891  C   ASP A 251      84.200  41.350 107.530  1.00  0.00           C
ATOM   1892  O   ASP A 251      85.390  41.670 107.630  1.00  0.00           O
ATOM   1893  N   LEU A 252      83.420  41.920 106.600  1.00  0.00           N
ATOM   1894  CA  LEU A 252      83.860  42.780 105.540  1.00  0.00           C
ATOM   1895  CB  LEU A 252      82.620  43.210 104.740  1.00  0.00           C
ATOM   1896  CG  LEU A 252      81.720  42.060 104.240  1.00  0.00           C
ATOM   1897  CD1 LEU A 252      80.660  42.660 103.310  1.00  0.00           C
ATOM   1898  CD2 LEU A 252      82.500  40.950 103.520  1.00  0.00           C
ATOM   1899  C   LEU A 252      84.500  44.050 105.990  1.00  0.00           C
ATOM   1900  O   LEU A 252      85.450  44.560 105.400  1.00  0.00           O
ATOM   1901  N   THR A 253      84.080  44.620 107.140  1.00  0.00           N
ATOM   1902  CA  THR A 253      84.590  45.890 107.540  1.00  0.00           C
ATOM   1903  CB  THR A 253      83.750  46.580 108.580  1.00  0.00           C
ATOM   1904  OG1 THR A 253      82.390  46.540 108.180  1.00  0.00           O
ATOM   1905  CG2 THR A 253      84.120  48.050 108.780  1.00  0.00           C
ATOM   1906  C   THR A 253      85.960  45.750 108.120  1.00  0.00           C
ATOM   1907  O   THR A 253      86.770  46.680 108.060  1.00  0.00           O
ATOM   1908  N   GLU A 254      86.240  44.560 108.680  1.00  0.00           N
ATOM   1909  CA  GLU A 254      87.520  44.260 109.250  1.00  0.00           C
ATOM   1910  CB  GLU A 254      87.400  42.920 110.000  1.00  0.00           C
ATOM   1911  CG  GLU A 254      86.180  42.870 110.910  1.00  0.00           C
ATOM   1912  CD  GLU A 254      86.270  41.740 111.920  1.00  0.00           C
ATOM   1913  OE1 GLU A 254      87.370  41.250 112.290  1.00  0.00           O
ATOM   1914  OE2 GLU A 254      85.180  41.380 112.450  1.00  0.00           O
ATOM   1915  C   GLU A 254      88.630  44.190 108.260  1.00  0.00           C
ATOM   1916  O   GLU A 254      89.780  44.450 108.580  1.00  0.00           O
ATOM   1917  N   PHE A 255      88.320  43.880 106.990  1.00  0.00           N
ATOM   1918  CA  PHE A 255      89.270  43.900 105.920  1.00  0.00           C
ATOM   1919  CB  PHE A 255      88.780  43.230 104.630  1.00  0.00           C
ATOM   1920  CG  PHE A 255      88.700  41.770 104.900  1.00  0.00           C
ATOM   1921  CD1 PHE A 255      89.850  41.010 104.840  1.00  0.00           C
ATOM   1922  CE1 PHE A 255      89.840  39.680 105.180  1.00  0.00           C
ATOM   1923  CZ  PHE A 255      88.650  39.080 105.530  1.00  0.00           C
ATOM   1924  CD2 PHE A 255      87.540  41.180 105.350  1.00  0.00           C
ATOM   1925  CE2 PHE A 255      87.510  39.830 105.650  1.00  0.00           C
ATOM   1926  C   PHE A 255      89.750  45.270 105.580  1.00  0.00           C
ATOM   1927  O   PHE A 255      90.950  45.510 105.520  1.00  0.00           O
ATOM   1928  N   GLN A 256      88.850  46.250 105.360  1.00  0.00           N
ATOM   1929  CA  GLN A 256      89.210  47.600 105.080  1.00  0.00           C
ATOM   1930  CB  GLN A 256      88.060  48.470 104.540  1.00  0.00           C
ATOM   1931  CG  GLN A 256      86.840  48.480 105.450  1.00  0.00           C
ATOM   1932  CD  GLN A 256      85.810  49.480 104.940  1.00  0.00           C
ATOM   1933  OE1 GLN A 256      84.770  49.130 104.390  1.00  0.00           O
ATOM   1934  NE2 GLN A 256      86.100  50.790 105.140  1.00  0.00           N
ATOM   1935  C   GLN A 256      89.950  48.290 106.170  1.00  0.00           C
ATOM   1936  O   GLN A 256      90.870  49.080 105.940  1.00  0.00           O
ATOM   1937  N   THR A 257      89.570  48.040 107.440  1.00  0.00           N
ATOM   1938  CA  THR A 257      90.320  48.570 108.530  1.00  0.00           C
ATOM   1939  CB  THR A 257      89.680  48.430 109.880  1.00  0.00           C
ATOM   1940  OG1 THR A 257      88.300  48.740 109.840  1.00  0.00           O
ATOM   1941  CG2 THR A 257      90.320  49.380 110.910  1.00  0.00           C
ATOM   1942  C   THR A 257      91.740  48.120 108.640  1.00  0.00           C
ATOM   1943  O   THR A 257      92.660  48.920 108.780  1.00  0.00           O
ATOM   1944  N   ASN A 258      92.020  46.800 108.580  1.00  0.00           N
ATOM   1945  CA  ASN A 258      93.290  46.230 108.900  1.00  0.00           C
ATOM   1946  CB  ASN A 258      93.160  44.720 109.170  1.00  0.00           C
ATOM   1947  CG  ASN A 258      92.670  44.480 110.590  1.00  0.00           C
ATOM   1948  OD1 ASN A 258      93.460  44.130 111.460  1.00  0.00           O
ATOM   1949  ND2 ASN A 258      91.330  44.610 110.820  1.00  0.00           N
ATOM   1950  C   ASN A 258      94.280  46.370 107.790  1.00  0.00           C
ATOM   1951  O   ASN A 258      95.480  46.450 108.040  1.00  0.00           O
ATOM   1952  N   LEU A 259      93.830  46.410 106.520  1.00  0.00           N
ATOM   1953  CA  LEU A 259      94.700  46.420 105.390  1.00  0.00           C
ATOM   1954  CB  LEU A 259      94.130  45.460 104.330  1.00  0.00           C
ATOM   1955  CG  LEU A 259      93.980  43.990 104.780  1.00  0.00           C
ATOM   1956  CD1 LEU A 259      93.400  43.180 103.620  1.00  0.00           C
ATOM   1957  CD2 LEU A 259      95.330  43.350 105.140  1.00  0.00           C
ATOM   1958  C   LEU A 259      95.020  47.730 104.760  1.00  0.00           C
ATOM   1959  O   LEU A 259      95.760  47.740 103.780  1.00  0.00           O
ATOM   1960  N   VAL A 260      94.510  48.880 105.250  1.00  0.00           N
ATOM   1961  CA  VAL A 260      94.630  50.140 104.580  1.00  0.00           C
ATOM   1962  CB  VAL A 260      93.290  50.710 104.250  1.00  0.00           C
ATOM   1963  CG1 VAL A 260      93.390  52.070 103.550  1.00  0.00           C
ATOM   1964  CG2 VAL A 260      92.540  49.650 103.420  1.00  0.00           C
ATOM   1965  C   VAL A 260      95.370  51.090 105.450  1.00  0.00           C
ATOM   1966  O   VAL A 260      94.700  51.650 106.320  1.00  0.00           O
ATOM   1967  N   PRO A 261      96.640  51.350 105.330  1.00  0.00           N
ATOM   1968  CD  PRO A 261      97.530  50.650 104.420  1.00  0.00           C
ATOM   1969  CA  PRO A 261      97.370  52.180 106.240  1.00  0.00           C
ATOM   1970  CB  PRO A 261      98.830  51.740 106.140  1.00  0.00           C
ATOM   1971  CG  PRO A 261      98.930  51.200 104.710  1.00  0.00           C
ATOM   1972  C   PRO A 261      97.160  53.620 105.920  1.00  0.00           C
ATOM   1973  O   PRO A 261      97.200  54.440 106.830  1.00  0.00           O
ATOM   1974  N   TYR A 262      96.860  53.960 104.660  1.00  0.00           N
ATOM   1975  CA  TYR A 262      96.660  55.300 104.190  1.00  0.00           C
ATOM   1976  CB  TYR A 262      97.930  55.970 103.630  1.00  0.00           C
ATOM   1977  CG  TYR A 262      99.070  55.910 104.590  1.00  0.00           C
ATOM   1978  CD1 TYR A 262      99.050  56.740 105.680  1.00  0.00           C
ATOM   1979  CE1 TYR A 262     100.120  56.790 106.550  1.00  0.00           C
ATOM   1980  CZ  TYR A 262     101.210  55.980 106.340  1.00  0.00           C
ATOM   1981  OH  TYR A 262     102.360  56.060 107.140  1.00  0.00           O
ATOM   1982  CD2 TYR A 262     100.150  55.080 104.390  1.00  0.00           C
ATOM   1983  CE2 TYR A 262     101.200  55.110 105.270  1.00  0.00           C
ATOM   1984  C   TYR A 262      95.630  55.270 103.120  1.00  0.00           C
ATOM   1985  O   TYR A 262      95.620  54.240 102.450  1.00  0.00           O
ATOM   1986  N   PRO A 263      94.780  56.230 102.930  1.00  0.00           N
ATOM   1987  CD  PRO A 263      94.760  57.400 103.800  1.00  0.00           C
ATOM   1988  CA  PRO A 263      93.750  56.290 101.930  1.00  0.00           C
ATOM   1989  CB  PRO A 263      93.350  57.760 101.880  1.00  0.00           C
ATOM   1990  CG  PRO A 263      93.560  58.230 103.330  1.00  0.00           C
ATOM   1991  C   PRO A 263      94.030  55.760 100.570  1.00  0.00           C
ATOM   1992  O   PRO A 263      93.170  55.110  99.980  1.00  0.00           O
ATOM   1993  N   ARG A 264      95.200  56.010  99.950  1.00  0.00           N
ATOM   1994  CA  ARG A 264      95.540  55.560  98.630  1.00  0.00           C
ATOM   1995  CB  ARG A 264      96.420  56.580  97.900  1.00  0.00           C
ATOM   1996  CG  ARG A 264      95.580  57.720  97.320  1.00  0.00           C
ATOM   1997  CD  ARG A 264      96.420  58.700  96.500  1.00  0.00           C
ATOM   1998  NE  ARG A 264      95.480  59.380  95.580  1.00  0.00           N
ATOM   1999  CZ  ARG A 264      95.870  59.980  94.420  1.00  0.00           C
ATOM   2000  NH1 ARG A 264      97.180  60.090  94.060  1.00  0.00           N
ATOM   2001  NH2 ARG A 264      94.910  60.460  93.570  1.00  0.00           N
ATOM   2002  C   ARG A 264      96.110  54.180  98.580  1.00  0.00           C
ATOM   2003  O   ARG A 264      96.210  53.550  97.530  1.00  0.00           O
ATOM   2004  N   ILE A 265      96.520  53.620  99.730  1.00  0.00           N
ATOM   2005  CA  ILE A 265      97.220  52.380  99.760  1.00  0.00           C
ATOM   2006  CB  ILE A 265      98.410  52.480 100.670  1.00  0.00           C
ATOM   2007  CG2 ILE A 265      99.240  51.190 100.640  1.00  0.00           C
ATOM   2008  CG1 ILE A 265      99.300  53.690 100.320  1.00  0.00           C
ATOM   2009  CD  ILE A 265     100.090  53.570  99.020  1.00  0.00           C
ATOM   2010  C   ILE A 265      96.310  51.270 100.160  1.00  0.00           C
ATOM   2011  O   ILE A 265      95.990  51.070 101.330  1.00  0.00           O
ATOM   2012  N   HIS A 266      95.790  50.480  99.200  1.00  0.00           N
ATOM   2013  CA  HIS A 266      94.780  49.520  99.540  1.00  0.00           C
ATOM   2014  CB  HIS A 266      93.420  50.170  99.870  1.00  0.00           C
ATOM   2015  CD2 HIS A 266      93.400  52.540  98.870  1.00  0.00           C
ATOM   2016  CG  HIS A 266      93.050  51.220  98.860  1.00  0.00           C
ATOM   2017  NE2 HIS A 266      92.840  53.120  97.770  1.00  0.00           N
ATOM   2018  ND1 HIS A 266      92.270  51.050  97.740  1.00  0.00           N
ATOM   2019  CE1 HIS A 266      92.160  52.200  97.100  1.00  0.00           C
ATOM   2020  C   HIS A 266      94.630  48.540  98.430  1.00  0.00           C
ATOM   2021  O   HIS A 266      93.530  48.160  98.030  1.00  0.00           O
ATOM   2022  N   PHE A 267      95.720  47.950  97.900  1.00  0.00           N
ATOM   2023  CA  PHE A 267      95.780  46.920  96.920  1.00  0.00           C
ATOM   2024  CB  PHE A 267      96.500  47.400  95.650  1.00  0.00           C
ATOM   2025  CG  PHE A 267      95.840  48.590  95.030  1.00  0.00           C
ATOM   2026  CD1 PHE A 267      94.490  48.840  95.090  1.00  0.00           C
ATOM   2027  CE1 PHE A 267      93.950  49.950  94.490  1.00  0.00           C
ATOM   2028  CZ  PHE A 267      94.750  50.800  93.770  1.00  0.00           C
ATOM   2029  CD2 PHE A 267      96.620  49.410  94.250  1.00  0.00           C
ATOM   2030  CE2 PHE A 267      96.090  50.510  93.610  1.00  0.00           C
ATOM   2031  C   PHE A 267      96.480  45.690  97.390  1.00  0.00           C
ATOM   2032  O   PHE A 267      97.650  45.550  97.040  1.00  0.00           O
ATOM   2033  N   PRO A 268      95.940  44.860  98.240  1.00  0.00           N
ATOM   2034  CD  PRO A 268      94.730  45.170  98.990  1.00  0.00           C
ATOM   2035  CA  PRO A 268      96.590  43.660  98.670  1.00  0.00           C
ATOM   2036  CB  PRO A 268      95.860  43.310  99.970  1.00  0.00           C
ATOM   2037  CG  PRO A 268      94.440  43.880  99.780  1.00  0.00           C
ATOM   2038  C   PRO A 268      96.550  42.520  97.710  1.00  0.00           C
ATOM   2039  O   PRO A 268      95.640  42.420  96.880  1.00  0.00           O
ATOM   2040  N   LEU A 269      97.550  41.640  97.860  1.00  0.00           N
ATOM   2041  CA  LEU A 269      97.810  40.450  97.120  1.00  0.00           C
ATOM   2042  CB  LEU A 269      99.320  40.200  96.980  1.00  0.00           C
ATOM   2043  CG  LEU A 269     100.110  41.470  96.630  1.00  0.00           C
ATOM   2044  CD1 LEU A 269     101.590  41.120  96.380  1.00  0.00           C
ATOM   2045  CD2 LEU A 269      99.550  42.240  95.430  1.00  0.00           C
ATOM   2046  C   LEU A 269      97.210  39.280  97.830  1.00  0.00           C
ATOM   2047  O   LEU A 269      96.880  39.410  99.010  1.00  0.00           O
ATOM   2048  N   ALA A 270      97.040  38.110  97.200  1.00  0.00           N
ATOM   2049  CA  ALA A 270      96.390  36.940  97.710  1.00  0.00           C
ATOM   2050  CB  ALA A 270      95.010  36.780  97.040  1.00  0.00           C
ATOM   2051  C   ALA A 270      97.140  35.690  97.410  1.00  0.00           C
ATOM   2052  O   ALA A 270      97.780  35.480  96.380  1.00  0.00           O
ATOM   2053  N   THR A 271      97.160  34.760  98.380  1.00  0.00           N
ATOM   2054  CA  THR A 271      97.850  33.510  98.310  1.00  0.00           C
ATOM   2055  CB  THR A 271      99.120  33.530  99.110  1.00  0.00           C
ATOM   2056  OG1 THR A 271     100.000  34.540  98.650  1.00  0.00           O
ATOM   2057  CG2 THR A 271      99.890  32.200  99.020  1.00  0.00           C
ATOM   2058  C   THR A 271      96.970  32.470  98.910  1.00  0.00           C
ATOM   2059  O   THR A 271      96.250  32.730  99.880  1.00  0.00           O
ATOM   2060  N   TYR A 272      96.890  31.270  98.320  1.00  0.00           N
ATOM   2061  CA  TYR A 272      96.110  30.180  98.840  1.00  0.00           C
ATOM   2062  CB  TYR A 272      95.080  29.830  97.760  1.00  0.00           C
ATOM   2063  CG  TYR A 272      94.010  28.990  98.370  1.00  0.00           C
ATOM   2064  CD1 TYR A 272      93.010  29.600  99.090  1.00  0.00           C
ATOM   2065  CE1 TYR A 272      92.030  28.840  99.660  1.00  0.00           C
ATOM   2066  CZ  TYR A 272      92.100  27.470  99.610  1.00  0.00           C
ATOM   2067  OH  TYR A 272      91.110  26.630 100.150  1.00  0.00           O
ATOM   2068  CD2 TYR A 272      94.070  27.620  98.280  1.00  0.00           C
ATOM   2069  CE2 TYR A 272      93.090  26.860  98.880  1.00  0.00           C
ATOM   2070  C   TYR A 272      96.960  28.990  99.120  1.00  0.00           C
ATOM   2071  O   TYR A 272      97.900  28.620  98.420  1.00  0.00           O
ATOM   2072  N   ALA A 273      96.630  28.250 100.190  1.00  0.00           N
ATOM   2073  CA  ALA A 273      97.330  27.060 100.560  1.00  0.00           C
ATOM   2074  CB  ALA A 273      98.620  27.370 101.330  1.00  0.00           C
ATOM   2075  C   ALA A 273      96.420  26.160 101.330  1.00  0.00           C
ATOM   2076  O   ALA A 273      95.450  26.660 101.900  1.00  0.00           O
ATOM   2077  N   PRO A 274      96.710  24.900 101.460  1.00  0.00           N
ATOM   2078  CD  PRO A 274      95.860  24.070 102.310  1.00  0.00           C
ATOM   2079  CA  PRO A 274      97.490  24.110 100.560  1.00  0.00           C
ATOM   2080  CB  PRO A 274      97.570  22.770 101.270  1.00  0.00           C
ATOM   2081  CG  PRO A 274      96.200  22.610 101.950  1.00  0.00           C
ATOM   2082  C   PRO A 274      96.790  23.940  99.250  1.00  0.00           C
ATOM   2083  O   PRO A 274      95.580  24.150  99.160  1.00  0.00           O
ATOM   2084  N   VAL A 275      97.510  23.550  98.190  1.00  0.00           N
ATOM   2085  CA  VAL A 275      96.960  23.400  96.880  1.00  0.00           C
ATOM   2086  CB  VAL A 275      96.890  24.710  96.150  1.00  0.00           C
ATOM   2087  CG1 VAL A 275      98.180  25.540  96.190  1.00  0.00           C
ATOM   2088  CG2 VAL A 275      96.470  24.550  94.680  1.00  0.00           C
ATOM   2089  C   VAL A 275      97.730  22.380  96.120  1.00  0.00           C
ATOM   2090  O   VAL A 275      98.800  22.640  95.560  1.00  0.00           O
ATOM   2091  N   ILE A 276      97.230  21.130  96.100  1.00  0.00           N
ATOM   2092  CA  ILE A 276      97.930  20.000  95.590  1.00  0.00           C
ATOM   2093  CB  ILE A 276      98.840  19.340  96.580  1.00  0.00           C
ATOM   2094  CG2 ILE A 276     100.140  20.160  96.750  1.00  0.00           C
ATOM   2095  CG1 ILE A 276      98.210  19.220  97.980  1.00  0.00           C
ATOM   2096  CD  ILE A 276      99.050  18.430  98.980  1.00  0.00           C
ATOM   2097  C   ILE A 276      96.940  19.000  95.090  1.00  0.00           C
ATOM   2098  O   ILE A 276      95.730  19.080  95.320  1.00  0.00           O
ATOM   2099  N   SER A 277      97.460  18.060  94.290  1.00  0.00           N
ATOM   2100  CA  SER A 277      96.690  16.990  93.740  1.00  0.00           C
ATOM   2101  CB  SER A 277      97.280  16.460  92.420  1.00  0.00           C
ATOM   2102  OG  SER A 277      98.510  15.780  92.570  1.00  0.00           O
ATOM   2103  C   SER A 277      96.530  15.850  94.690  1.00  0.00           C
ATOM   2104  O   SER A 277      97.320  15.660  95.610  1.00  0.00           O
ATOM   2105  N   ALA A 278      95.550  14.960  94.450  1.00  0.00           N
ATOM   2106  CA  ALA A 278      95.250  13.800  95.240  1.00  0.00           C
ATOM   2107  CB  ALA A 278      93.990  13.060  94.760  1.00  0.00           C
ATOM   2108  C   ALA A 278      96.380  12.840  95.370  1.00  0.00           C
ATOM   2109  O   ALA A 278      96.560  12.270  96.450  1.00  0.00           O
ATOM   2110  N   GLU A 279      97.160  12.610  94.300  1.00  0.00           N
ATOM   2111  CA  GLU A 279      98.300  11.740  94.320  1.00  0.00           C
ATOM   2112  CB  GLU A 279      98.920  11.710  92.910  1.00  0.00           C
ATOM   2113  CG  GLU A 279     100.060  10.710  92.740  1.00  0.00           C
ATOM   2114  CD  GLU A 279     100.730  10.830  91.380  1.00  0.00           C
ATOM   2115  OE1 GLU A 279     100.050  10.710  90.330  1.00  0.00           O
ATOM   2116  OE2 GLU A 279     101.960  11.090  91.300  1.00  0.00           O
ATOM   2117  C   GLU A 279      99.360  12.190  95.260  1.00  0.00           C
ATOM   2118  O   GLU A 279      99.930  11.360  95.960  1.00  0.00           O
ATOM   2119  N   LYS A 280      99.650  13.500  95.320  1.00  0.00           N
ATOM   2120  CA  LYS A 280     100.680  14.050  96.150  1.00  0.00           C
ATOM   2121  CB  LYS A 280     101.050  15.390  95.500  1.00  0.00           C
ATOM   2122  CG  LYS A 280     102.230  16.120  96.130  1.00  0.00           C
ATOM   2123  CD  LYS A 280     102.660  17.380  95.370  1.00  0.00           C
ATOM   2124  CE  LYS A 280     103.830  18.130  96.010  1.00  0.00           C
ATOM   2125  NZ  LYS A 280     104.160  19.300  95.160  1.00  0.00           N
ATOM   2126  C   LYS A 280     100.180  14.240  97.540  1.00  0.00           C
ATOM   2127  O   LYS A 280     100.940  14.210  98.510  1.00  0.00           O
ATOM   2128  N   ALA A 281      98.870  14.440  97.750  1.00  0.00           N
ATOM   2129  CA  ALA A 281      98.240  14.630  99.010  1.00  0.00           C
ATOM   2130  CB  ALA A 281      96.780  15.040  98.750  1.00  0.00           C
ATOM   2131  C   ALA A 281      98.330  13.540 100.020  1.00  0.00           C
ATOM   2132  O   ALA A 281      98.220  13.740 101.230  1.00  0.00           O
ATOM   2133  N   TYR A 282      98.660  12.320  99.550  1.00  0.00           N
ATOM   2134  CA  TYR A 282      98.950  11.220 100.410  1.00  0.00           C
ATOM   2135  CB  TYR A 282      98.970   9.850  99.710  1.00  0.00           C
ATOM   2136  CG  TYR A 282      97.560   9.510  99.360  1.00  0.00           C
ATOM   2137  CD1 TYR A 282      97.100   9.630  98.070  1.00  0.00           C
ATOM   2138  CE1 TYR A 282      95.800   9.270  97.790  1.00  0.00           C
ATOM   2139  CZ  TYR A 282      94.960   8.800  98.770  1.00  0.00           C
ATOM   2140  OH  TYR A 282      93.590   8.520  98.540  1.00  0.00           O
ATOM   2141  CD2 TYR A 282      96.730   9.070 100.360  1.00  0.00           C
ATOM   2142  CE2 TYR A 282      95.440   8.700 100.050  1.00  0.00           C
ATOM   2143  C   TYR A 282     100.300  11.300 101.050  1.00  0.00           C
ATOM   2144  O   TYR A 282     100.530  10.720 102.110  1.00  0.00           O
ATOM   2145  N   HIS A 283     101.240  12.060 100.470  1.00  0.00           N
ATOM   2146  CA  HIS A 283     102.600  12.080 100.930  1.00  0.00           C
ATOM   2147  CB  HIS A 283     103.520  12.030  99.700  1.00  0.00           C
ATOM   2148  ND1 HIS A 283     103.760   9.530  99.580  1.00  0.00           N
ATOM   2149  CG  HIS A 283     103.410  10.720  98.970  1.00  0.00           C
ATOM   2150  CE1 HIS A 283     103.360   8.580  98.750  1.00  0.00           C
ATOM   2151  NE2 HIS A 283     102.780   9.090  97.630  1.00  0.00           N
ATOM   2152  CD2 HIS A 283     102.780  10.460  97.790  1.00  0.00           C
ATOM   2153  C   HIS A 283     102.900  13.250 101.800  1.00  0.00           C
ATOM   2154  O   HIS A 283     103.840  13.230 102.590  1.00  0.00           O
ATOM   2155  N   GLU A 284     102.120  14.340 101.700  1.00  0.00           N
ATOM   2156  CA  GLU A 284     102.240  15.460 102.590  1.00  0.00           C
ATOM   2157  CB  GLU A 284     101.530  16.680 101.980  1.00  0.00           C
ATOM   2158  CG  GLU A 284     102.190  17.160 100.690  1.00  0.00           C
ATOM   2159  CD  GLU A 284     103.560  17.730 101.030  1.00  0.00           C
ATOM   2160  OE1 GLU A 284     103.560  18.880 101.550  1.00  0.00           O
ATOM   2161  OE2 GLU A 284     104.590  17.080 100.720  1.00  0.00           O
ATOM   2162  C   GLU A 284     101.720  15.200 103.960  1.00  0.00           C
ATOM   2163  O   GLU A 284     100.920  14.310 104.260  1.00  0.00           O
ATOM   2164  N   GLN A 285     102.190  16.020 104.920  1.00  0.00           N
ATOM   2165  CA  GLN A 285     101.790  16.030 106.290  1.00  0.00           C
ATOM   2166  CB  GLN A 285     102.790  15.310 107.200  1.00  0.00           C
ATOM   2167  CG  GLN A 285     102.470  15.320 108.690  1.00  0.00           C
ATOM   2168  CD  GLN A 285     101.040  14.910 109.030  1.00  0.00           C
ATOM   2169  OE1 GLN A 285     100.220  15.770 109.350  1.00  0.00           O
ATOM   2170  NE2 GLN A 285     100.670  13.620 108.840  1.00  0.00           N
ATOM   2171  C   GLN A 285     101.590  17.480 106.600  1.00  0.00           C
ATOM   2172  O   GLN A 285     102.530  18.200 106.930  1.00  0.00           O
ATOM   2173  N   LEU A 286     100.330  17.920 106.430  1.00  0.00           N
ATOM   2174  CA  LEU A 286      99.960  19.300 106.480  1.00  0.00           C
ATOM   2175  CB  LEU A 286      98.720  19.540 105.610  1.00  0.00           C
ATOM   2176  CG  LEU A 286      98.920  19.100 104.150  1.00  0.00           C
ATOM   2177  CD1 LEU A 286      97.630  19.230 103.340  1.00  0.00           C
ATOM   2178  CD2 LEU A 286     100.070  19.860 103.470  1.00  0.00           C
ATOM   2179  C   LEU A 286      99.740  19.790 107.870  1.00  0.00           C
ATOM   2180  O   LEU A 286      98.700  19.630 108.530  1.00  0.00           O
ATOM   2181  N   SER A 287     100.790  20.420 108.430  1.00  0.00           N
ATOM   2182  CA  SER A 287     100.740  21.140 109.660  1.00  0.00           C
ATOM   2183  CB  SER A 287     102.060  21.050 110.430  1.00  0.00           C
ATOM   2184  OG  SER A 287     103.090  21.790 109.770  1.00  0.00           O
ATOM   2185  C   SER A 287     100.350  22.560 109.400  1.00  0.00           C
ATOM   2186  O   SER A 287     100.420  23.050 108.270  1.00  0.00           O
ATOM   2187  N   VAL A 288      99.970  23.290 110.460  1.00  0.00           N
ATOM   2188  CA  VAL A 288      99.720  24.700 110.410  1.00  0.00           C
ATOM   2189  CB  VAL A 288      99.090  25.200 111.680  1.00  0.00           C
ATOM   2190  CG1 VAL A 288      98.930  26.730 111.630  1.00  0.00           C
ATOM   2191  CG2 VAL A 288      97.730  24.490 111.820  1.00  0.00           C
ATOM   2192  C   VAL A 288     100.900  25.510 110.020  1.00  0.00           C
ATOM   2193  O   VAL A 288     100.820  26.470 109.250  1.00  0.00           O
ATOM   2194  N   ALA A 289     102.110  25.120 110.460  1.00  0.00           N
ATOM   2195  CA  ALA A 289     103.340  25.720 110.040  1.00  0.00           C
ATOM   2196  CB  ALA A 289     104.480  25.120 110.880  1.00  0.00           C
ATOM   2197  C   ALA A 289     103.640  25.510 108.600  1.00  0.00           C
ATOM   2198  O   ALA A 289     104.080  26.420 107.900  1.00  0.00           O
ATOM   2199  N   GLU A 290     103.390  24.290 108.080  1.00  0.00           N
ATOM   2200  CA  GLU A 290     103.580  24.010 106.690  1.00  0.00           C
ATOM   2201  CB  GLU A 290     103.160  22.560 106.400  1.00  0.00           C
ATOM   2202  CG  GLU A 290     103.520  22.000 105.030  1.00  0.00           C
ATOM   2203  CD  GLU A 290     105.020  21.740 104.910  1.00  0.00           C
ATOM   2204  OE1 GLU A 290     105.470  20.600 104.650  1.00  0.00           O
ATOM   2205  OE2 GLU A 290     105.780  22.740 104.940  1.00  0.00           O
ATOM   2206  C   GLU A 290     102.800  24.880 105.760  1.00  0.00           C
ATOM   2207  O   GLU A 290     103.330  25.560 104.890  1.00  0.00           O
ATOM   2208  N   ILE A 291     101.490  25.060 106.000  1.00  0.00           N
ATOM   2209  CA  ILE A 291     100.660  25.910 105.190  1.00  0.00           C
ATOM   2210  CB  ILE A 291      99.210  25.560 105.280  1.00  0.00           C
ATOM   2211  CG2 ILE A 291      99.040  24.080 104.890  1.00  0.00           C
ATOM   2212  CG1 ILE A 291      98.610  25.780 106.680  1.00  0.00           C
ATOM   2213  CD  ILE A 291      97.110  25.520 106.810  1.00  0.00           C
ATOM   2214  C   ILE A 291     100.940  27.350 105.390  1.00  0.00           C
ATOM   2215  O   ILE A 291     100.730  28.180 104.500  1.00  0.00           O
ATOM   2216  N   THR A 292     101.490  27.670 106.590  1.00  0.00           N
ATOM   2217  CA  THR A 292     101.880  29.010 106.860  1.00  0.00           C
ATOM   2218  CB  THR A 292     102.250  29.240 108.300  1.00  0.00           C
ATOM   2219  OG1 THR A 292     101.110  29.110 109.120  1.00  0.00           O
ATOM   2220  CG2 THR A 292     102.690  30.690 108.570  1.00  0.00           C
ATOM   2221  C   THR A 292     103.040  29.470 106.050  1.00  0.00           C
ATOM   2222  O   THR A 292     102.980  30.480 105.340  1.00  0.00           O
ATOM   2223  N   ASN A 293     104.140  28.700 106.140  1.00  0.00           N
ATOM   2224  CA  ASN A 293     105.370  28.990 105.470  1.00  0.00           C
ATOM   2225  CB  ASN A 293     106.480  27.990 105.850  1.00  0.00           C
ATOM   2226  CG  ASN A 293     106.780  28.110 107.340  1.00  0.00           C
ATOM   2227  OD1 ASN A 293     106.740  29.150 107.980  1.00  0.00           O
ATOM   2228  ND2 ASN A 293     107.210  26.950 107.910  1.00  0.00           N
ATOM   2229  C   ASN A 293     105.220  29.050 103.990  1.00  0.00           C
ATOM   2230  O   ASN A 293     105.870  29.830 103.300  1.00  0.00           O
ATOM   2231  N   ALA A 294     104.280  28.270 103.430  1.00  0.00           N
ATOM   2232  CA  ALA A 294     104.000  28.320 102.020  1.00  0.00           C
ATOM   2233  CB  ALA A 294     102.960  27.240 101.680  1.00  0.00           C
ATOM   2234  C   ALA A 294     103.390  29.590 101.550  1.00  0.00           C
ATOM   2235  O   ALA A 294     103.420  29.890 100.360  1.00  0.00           O
ATOM   2236  N   CYS A 295     102.710  30.360 102.420  1.00  0.00           N
ATOM   2237  CA  CYS A 295     102.040  31.560 102.000  1.00  0.00           C
ATOM   2238  CB  CYS A 295     101.060  32.030 103.090  1.00  0.00           C
ATOM   2239  SG  CYS A 295      99.670  30.880 103.280  1.00  0.00           S
ATOM   2240  C   CYS A 295     102.950  32.690 101.680  1.00  0.00           C
ATOM   2241  O   CYS A 295     102.530  33.690 101.100  1.00  0.00           O
ATOM   2242  N   PHE A 296     104.210  32.600 102.140  1.00  0.00           N
ATOM   2243  CA  PHE A 296     105.250  33.570 101.960  1.00  0.00           C
ATOM   2244  CB  PHE A 296     106.070  33.700 103.260  1.00  0.00           C
ATOM   2245  CG  PHE A 296     105.180  34.260 104.310  1.00  0.00           C
ATOM   2246  CD1 PHE A 296     105.020  35.620 104.410  1.00  0.00           C
ATOM   2247  CE1 PHE A 296     104.220  36.190 105.370  1.00  0.00           C
ATOM   2248  CZ  PHE A 296     103.540  35.370 106.230  1.00  0.00           C
ATOM   2249  CD2 PHE A 296     104.500  33.450 105.190  1.00  0.00           C
ATOM   2250  CE2 PHE A 296     103.690  34.010 106.160  1.00  0.00           C
ATOM   2251  C   PHE A 296     106.170  33.180 100.850  1.00  0.00           C
ATOM   2252  O   PHE A 296     107.150  33.890 100.610  1.00  0.00           O
ATOM   2253  N   GLU A 297     105.990  32.050 100.150  1.00  0.00           N
ATOM   2254  CA  GLU A 297     106.800  31.650  99.040  1.00  0.00           C
ATOM   2255  CB  GLU A 297     106.590  30.150  98.760  1.00  0.00           C
ATOM   2256  CG  GLU A 297     107.120  29.220  99.860  1.00  0.00           C
ATOM   2257  CD  GLU A 297     108.650  29.240  99.830  1.00  0.00           C
ATOM   2258  OE1 GLU A 297     109.260  29.520 100.890  1.00  0.00           O
ATOM   2259  OE2 GLU A 297     109.240  28.990  98.750  1.00  0.00           O
ATOM   2260  C   GLU A 297     106.460  32.490  97.860  1.00  0.00           C
ATOM   2261  O   GLU A 297     105.270  32.520  97.550  1.00  0.00           O
ATOM   2262  N   PRO A 298     107.330  33.120  97.130  1.00  0.00           N
ATOM   2263  CD  PRO A 298     108.720  33.270  97.540  1.00  0.00           C
ATOM   2264  CA  PRO A 298     107.040  33.880  95.950  1.00  0.00           C
ATOM   2265  CB  PRO A 298     108.400  34.310  95.390  1.00  0.00           C
ATOM   2266  CG  PRO A 298     109.260  34.410  96.660  1.00  0.00           C
ATOM   2267  C   PRO A 298     106.220  33.160  94.940  1.00  0.00           C
ATOM   2268  O   PRO A 298     105.280  33.730  94.390  1.00  0.00           O
ATOM   2269  N   ALA A 299     106.600  31.900  94.650  1.00  0.00           N
ATOM   2270  CA  ALA A 299     105.910  31.080  93.710  1.00  0.00           C
ATOM   2271  CB  ALA A 299     106.680  29.760  93.510  1.00  0.00           C
ATOM   2272  C   ALA A 299     104.490  30.730  94.020  1.00  0.00           C
ATOM   2273  O   ALA A 299     103.700  30.360  93.150  1.00  0.00           O
ATOM   2274  N   ASN A 300     104.090  30.790  95.300  1.00  0.00           N
ATOM   2275  CA  ASN A 300     102.790  30.390  95.750  1.00  0.00           C
ATOM   2276  CB  ASN A 300     102.880  29.840  97.190  1.00  0.00           C
ATOM   2277  CG  ASN A 300     103.420  28.410  97.150  1.00  0.00           C
ATOM   2278  OD1 ASN A 300     103.510  27.790  96.100  1.00  0.00           O
ATOM   2279  ND2 ASN A 300     103.770  27.790  98.310  1.00  0.00           N
ATOM   2280  C   ASN A 300     101.890  31.570  95.700  1.00  0.00           C
ATOM   2281  O   ASN A 300     100.680  31.400  95.560  1.00  0.00           O
ATOM   2282  N   GLN A 301     102.440  32.790  95.840  1.00  0.00           N
ATOM   2283  CA  GLN A 301     101.750  34.040  95.760  1.00  0.00           C
ATOM   2284  CB  GLN A 301     102.720  35.130  96.240  1.00  0.00           C
ATOM   2285  CG  GLN A 301     102.150  36.550  96.150  1.00  0.00           C
ATOM   2286  CD  GLN A 301     103.130  37.500  96.820  1.00  0.00           C
ATOM   2287  OE1 GLN A 301     103.010  37.940  97.960  1.00  0.00           O
ATOM   2288  NE2 GLN A 301     104.260  37.770  96.120  1.00  0.00           N
ATOM   2289  C   GLN A 301     101.120  34.350  94.450  1.00  0.00           C
ATOM   2290  O   GLN A 301     101.830  34.320  93.440  1.00  0.00           O
ATOM   2291  N   MET A 302      99.800  34.590  94.350  1.00  0.00           N
ATOM   2292  CA  MET A 302      99.040  34.580  93.140  1.00  0.00           C
ATOM   2293  CB  MET A 302      97.580  34.210  93.450  1.00  0.00           C
ATOM   2294  CG  MET A 302      97.400  32.920  94.250  1.00  0.00           C
ATOM   2295  SD  MET A 302      95.710  32.540  94.810  1.00  0.00           S
ATOM   2296  CE  MET A 302      94.920  32.250  93.200  1.00  0.00           C
ATOM   2297  C   MET A 302      99.100  35.850  92.370  1.00  0.00           C
ATOM   2298  O   MET A 302      98.070  36.360  91.910  1.00  0.00           O
ATOM   2299  N   VAL A 303     100.310  36.380  92.140  1.00  0.00           N
ATOM   2300  CA  VAL A 303     100.560  37.540  91.340  1.00  0.00           C
ATOM   2301  CB  VAL A 303     100.100  38.840  91.930  1.00  0.00           C
ATOM   2302  CG1 VAL A 303     100.710  39.160  93.310  1.00  0.00           C
ATOM   2303  CG2 VAL A 303     100.210  40.040  90.980  1.00  0.00           C
ATOM   2304  C   VAL A 303     102.030  37.600  91.140  1.00  0.00           C
ATOM   2305  O   VAL A 303     102.760  37.270  92.080  1.00  0.00           O
ATOM   2306  N   LYS A 304     102.530  37.960  89.950  1.00  0.00           N
ATOM   2307  CA  LYS A 304     103.940  38.180  89.790  1.00  0.00           C
ATOM   2308  CB  LYS A 304     104.290  38.220  88.300  1.00  0.00           C
ATOM   2309  CG  LYS A 304     104.020  36.900  87.570  1.00  0.00           C
ATOM   2310  CD  LYS A 304     104.710  35.700  88.220  1.00  0.00           C
ATOM   2311  CE  LYS A 304     104.790  34.490  87.280  1.00  0.00           C
ATOM   2312  NZ  LYS A 304     105.710  34.810  86.160  1.00  0.00           N
ATOM   2313  C   LYS A 304     104.330  39.480  90.400  1.00  0.00           C
ATOM   2314  O   LYS A 304     104.210  40.560  89.830  1.00  0.00           O
ATOM   2315  N   CYS A 305     104.830  39.390  91.650  1.00  0.00           N
ATOM   2316  CA  CYS A 305     105.440  40.480  92.330  1.00  0.00           C
ATOM   2317  CB  CYS A 305     104.440  41.180  93.270  1.00  0.00           C
ATOM   2318  SG  CYS A 305     103.340  42.380  92.460  1.00  0.00           S
ATOM   2319  C   CYS A 305     106.580  39.900  93.090  1.00  0.00           C
ATOM   2320  O   CYS A 305     106.690  38.700  93.310  1.00  0.00           O
ATOM   2321  N   ASP A 306     107.590  40.690  93.510  1.00  0.00           N
ATOM   2322  CA  ASP A 306     108.730  40.230  94.250  1.00  0.00           C
ATOM   2323  CB  ASP A 306     109.940  41.030  93.740  1.00  0.00           C
ATOM   2324  CG  ASP A 306     110.320  40.520  92.360  1.00  0.00           C
ATOM   2325  OD1 ASP A 306     110.180  41.310  91.380  1.00  0.00           O
ATOM   2326  OD2 ASP A 306     110.870  39.390  92.220  1.00  0.00           O
ATOM   2327  C   ASP A 306     108.560  40.520  95.700  1.00  0.00           C
ATOM   2328  O   ASP A 306     108.810  41.660  96.080  1.00  0.00           O
ATOM   2329  N   PRO A 307     108.180  39.660  96.600  1.00  0.00           N
ATOM   2330  CD  PRO A 307     107.820  38.270  96.370  1.00  0.00           C
ATOM   2331  CA  PRO A 307     107.910  40.040  97.960  1.00  0.00           C
ATOM   2332  CB  PRO A 307     107.040  38.920  98.520  1.00  0.00           C
ATOM   2333  CG  PRO A 307     107.470  37.670  97.740  1.00  0.00           C
ATOM   2334  C   PRO A 307     109.140  40.300  98.750  1.00  0.00           C
ATOM   2335  O   PRO A 307     109.030  40.990  99.760  1.00  0.00           O
ATOM   2336  N   ARG A 308     110.310  39.810  98.290  1.00  0.00           N
ATOM   2337  CA  ARG A 308     111.570  40.050  98.920  1.00  0.00           C
ATOM   2338  CB  ARG A 308     112.570  38.960  98.510  1.00  0.00           C
ATOM   2339  CG  ARG A 308     112.090  37.550  98.870  1.00  0.00           C
ATOM   2340  CD  ARG A 308     112.930  36.400  98.330  1.00  0.00           C
ATOM   2341  NE  ARG A 308     112.580  36.260  96.880  1.00  0.00           N
ATOM   2342  CZ  ARG A 308     113.040  35.320  96.000  1.00  0.00           C
ATOM   2343  NH1 ARG A 308     113.920  34.360  96.400  1.00  0.00           N
ATOM   2344  NH2 ARG A 308     112.550  35.360  94.730  1.00  0.00           N
ATOM   2345  C   ARG A 308     112.120  41.410  98.620  1.00  0.00           C
ATOM   2346  O   ARG A 308     112.920  41.960  99.370  1.00  0.00           O
ATOM   2347  N   HIS A 309     111.680  42.070  97.540  1.00  0.00           N
ATOM   2348  CA  HIS A 309     112.030  43.420  97.230  1.00  0.00           C
ATOM   2349  CB  HIS A 309     111.710  43.790  95.780  1.00  0.00           C
ATOM   2350  CD2 HIS A 309     113.690  42.460  94.720  1.00  0.00           C
ATOM   2351  CG  HIS A 309     112.560  43.230  94.680  1.00  0.00           C
ATOM   2352  NE2 HIS A 309     113.980  42.160  93.420  1.00  0.00           N
ATOM   2353  ND1 HIS A 309     112.230  43.390  93.360  1.00  0.00           N
ATOM   2354  CE1 HIS A 309     113.100  42.730  92.620  1.00  0.00           C
ATOM   2355  C   HIS A 309     111.250  44.370  98.080  1.00  0.00           C
ATOM   2356  O   HIS A 309     111.750  45.410  98.480  1.00  0.00           O
ATOM   2357  N   GLY A 310     109.990  44.000  98.360  1.00  0.00           N
ATOM   2358  CA  GLY A 310     109.030  44.790  99.060  1.00  0.00           C
ATOM   2359  C   GLY A 310     109.040  44.500 100.520  1.00  0.00           C
ATOM   2360  O   GLY A 310     109.780  43.680 101.080  1.00  0.00           O
ATOM   2361  N   LYS A 311     108.150  45.210 101.230  1.00  0.00           N
ATOM   2362  CA  LYS A 311     108.020  45.120 102.650  1.00  0.00           C
ATOM   2363  CB  LYS A 311     108.660  46.320 103.380  1.00  0.00           C
ATOM   2364  CG  LYS A 311     110.180  46.410 103.270  1.00  0.00           C
ATOM   2365  CD  LYS A 311     110.810  47.240 104.380  1.00  0.00           C
ATOM   2366  CE  LYS A 311     112.340  47.330 104.320  1.00  0.00           C
ATOM   2367  NZ  LYS A 311     112.890  48.200 105.390  1.00  0.00           N
ATOM   2368  C   LYS A 311     106.580  44.980 103.010  1.00  0.00           C
ATOM   2369  O   LYS A 311     105.730  45.690 102.470  1.00  0.00           O
ATOM   2370  N   TYR A 312     106.240  44.000 103.870  1.00  0.00           N
ATOM   2371  CA  TYR A 312     104.900  43.690 104.240  1.00  0.00           C
ATOM   2372  CB  TYR A 312     104.800  42.360 105.000  1.00  0.00           C
ATOM   2373  CG  TYR A 312     105.010  41.270 104.000  1.00  0.00           C
ATOM   2374  CD1 TYR A 312     106.210  40.640 103.800  1.00  0.00           C
ATOM   2375  CE1 TYR A 312     106.370  39.530 103.010  1.00  0.00           C
ATOM   2376  CZ  TYR A 312     105.270  39.020 102.360  1.00  0.00           C
ATOM   2377  OH  TYR A 312     105.350  37.850 101.590  1.00  0.00           O
ATOM   2378  CD2 TYR A 312     103.920  40.730 103.350  1.00  0.00           C
ATOM   2379  CE2 TYR A 312     104.040  39.600 102.560  1.00  0.00           C
ATOM   2380  C   TYR A 312     104.390  44.800 105.110  1.00  0.00           C
ATOM   2381  O   TYR A 312     105.010  45.220 106.080  1.00  0.00           O
ATOM   2382  N   MET A 313     103.240  45.380 104.740  1.00  0.00           N
ATOM   2383  CA  MET A 313     102.620  46.440 105.470  1.00  0.00           C
ATOM   2384  CB  MET A 313     101.910  47.370 104.470  1.00  0.00           C
ATOM   2385  CG  MET A 313     102.910  48.350 103.850  1.00  0.00           C
ATOM   2386  SD  MET A 313     102.230  49.640 102.760  1.00  0.00           S
ATOM   2387  CE  MET A 313     101.980  48.620 101.280  1.00  0.00           C
ATOM   2388  C   MET A 313     101.590  45.890 106.390  1.00  0.00           C
ATOM   2389  O   MET A 313     101.320  46.550 107.390  1.00  0.00           O
ATOM   2390  N   ALA A 314     100.970  44.740 106.050  1.00  0.00           N
ATOM   2391  CA  ALA A 314      99.940  44.120 106.820  1.00  0.00           C
ATOM   2392  CB  ALA A 314      98.630  44.930 106.780  1.00  0.00           C
ATOM   2393  C   ALA A 314      99.620  42.820 106.170  1.00  0.00           C
ATOM   2394  O   ALA A 314      99.550  42.720 104.950  1.00  0.00           O
ATOM   2395  N   CYS A 315      99.390  41.780 106.980  1.00  0.00           N
ATOM   2396  CA  CYS A 315      98.940  40.490 106.550  1.00  0.00           C
ATOM   2397  CB  CYS A 315     100.010  39.420 106.840  1.00  0.00           C
ATOM   2398  SG  CYS A 315     101.530  39.730 105.890  1.00  0.00           S
ATOM   2399  C   CYS A 315      97.690  40.070 107.240  1.00  0.00           C
ATOM   2400  O   CYS A 315      97.480  40.380 108.410  1.00  0.00           O
ATOM   2401  N   CYS A 316      96.780  39.340 106.570  1.00  0.00           N
ATOM   2402  CA  CYS A 316      95.570  38.860 107.170  1.00  0.00           C
ATOM   2403  CB  CYS A 316      94.290  39.570 106.730  1.00  0.00           C
ATOM   2404  SG  CYS A 316      92.730  38.990 107.460  1.00  0.00           S
ATOM   2405  C   CYS A 316      95.490  37.440 106.720  1.00  0.00           C
ATOM   2406  O   CYS A 316      95.670  37.160 105.540  1.00  0.00           O
ATOM   2407  N   LEU A 317      95.290  36.540 107.700  1.00  0.00           N
ATOM   2408  CA  LEU A 317      95.180  35.120 107.510  1.00  0.00           C
ATOM   2409  CB  LEU A 317      96.120  34.340 108.440  1.00  0.00           C
ATOM   2410  CG  LEU A 317      97.510  34.980 108.620  1.00  0.00           C
ATOM   2411  CD1 LEU A 317      98.420  34.130 109.530  1.00  0.00           C
ATOM   2412  CD2 LEU A 317      98.210  35.200 107.270  1.00  0.00           C
ATOM   2413  C   LEU A 317      93.820  34.620 107.850  1.00  0.00           C
ATOM   2414  O   LEU A 317      93.360  34.860 108.960  1.00  0.00           O
ATOM   2415  N   LEU A 318      93.210  33.880 106.900  1.00  0.00           N
ATOM   2416  CA  LEU A 318      91.910  33.320 107.090  1.00  0.00           C
ATOM   2417  CB  LEU A 318      91.010  33.880 105.980  1.00  0.00           C
ATOM   2418  CG  LEU A 318      91.040  35.410 105.790  1.00  0.00           C
ATOM   2419  CD1 LEU A 318      90.230  35.810 104.550  1.00  0.00           C
ATOM   2420  CD2 LEU A 318      90.480  36.140 107.030  1.00  0.00           C
ATOM   2421  C   LEU A 318      91.900  31.830 106.990  1.00  0.00           C
ATOM   2422  O   LEU A 318      92.130  31.240 105.940  1.00  0.00           O
ATOM   2423  N   TYR A 319      91.770  31.140 108.140  1.00  0.00           N
ATOM   2424  CA  TYR A 319      91.910  29.720 108.250  1.00  0.00           C
ATOM   2425  CB  TYR A 319      92.450  29.300 109.630  1.00  0.00           C
ATOM   2426  CG  TYR A 319      93.910  29.610 109.710  1.00  0.00           C
ATOM   2427  CD1 TYR A 319      94.300  30.850 110.140  1.00  0.00           C
ATOM   2428  CE1 TYR A 319      95.650  31.140 110.130  1.00  0.00           C
ATOM   2429  CZ  TYR A 319      96.580  30.240 109.670  1.00  0.00           C
ATOM   2430  OH  TYR A 319      97.940  30.610 109.570  1.00  0.00           O
ATOM   2431  CD2 TYR A 319      94.850  28.720 109.250  1.00  0.00           C
ATOM   2432  CE2 TYR A 319      96.190  28.990 109.250  1.00  0.00           C
ATOM   2433  C   TYR A 319      90.600  29.020 108.130  1.00  0.00           C
ATOM   2434  O   TYR A 319      89.550  29.610 108.340  1.00  0.00           O
ATOM   2435  N   ARG A 320      90.670  27.730 107.740  1.00  0.00           N
ATOM   2436  CA  ARG A 320      89.530  26.890 107.630  1.00  0.00           C
ATOM   2437  CB  ARG A 320      89.050  26.730 106.180  1.00  0.00           C
ATOM   2438  CG  ARG A 320      88.670  28.020 105.460  1.00  0.00           C
ATOM   2439  CD  ARG A 320      87.910  27.870 104.130  1.00  0.00           C
ATOM   2440  NE  ARG A 320      86.620  27.190 104.430  1.00  0.00           N
ATOM   2441  CZ  ARG A 320      85.630  27.110 103.490  1.00  0.00           C
ATOM   2442  NH1 ARG A 320      85.800  27.550 102.210  1.00  0.00           N
ATOM   2443  NH2 ARG A 320      84.480  26.460 103.830  1.00  0.00           N
ATOM   2444  C   ARG A 320      89.960  25.530 108.060  1.00  0.00           C
ATOM   2445  O   ARG A 320      91.070  25.040 107.840  1.00  0.00           O
ATOM   2446  N   GLY A 321      89.030  24.740 108.620  1.00  0.00           N
ATOM   2447  CA  GLY A 321      89.210  23.360 108.960  1.00  0.00           C
ATOM   2448  C   GLY A 321      89.780  23.170 110.320  1.00  0.00           C
ATOM   2449  O   GLY A 321      89.510  23.940 111.240  1.00  0.00           O
ATOM   2450  N   ASP A 322      90.560  22.090 110.490  1.00  0.00           N
ATOM   2451  CA  ASP A 322      91.100  21.670 111.750  1.00  0.00           C
ATOM   2452  CB  ASP A 322      91.520  20.190 111.620  1.00  0.00           C
ATOM   2453  CG  ASP A 322      91.850  19.640 113.000  1.00  0.00           C
ATOM   2454  OD1 ASP A 322      93.030  19.230 113.190  1.00  0.00           O
ATOM   2455  OD2 ASP A 322      90.960  19.570 113.890  1.00  0.00           O
ATOM   2456  C   ASP A 322      92.250  22.550 112.120  1.00  0.00           C
ATOM   2457  O   ASP A 322      93.410  22.210 111.910  1.00  0.00           O
ATOM   2458  N   VAL A 323      92.060  23.740 112.700  1.00  0.00           N
ATOM   2459  CA  VAL A 323      93.120  24.600 113.130  1.00  0.00           C
ATOM   2460  CB  VAL A 323      93.080  25.870 112.340  1.00  0.00           C
ATOM   2461  CG1 VAL A 323      94.250  26.780 112.750  1.00  0.00           C
ATOM   2462  CG2 VAL A 323      93.290  25.520 110.850  1.00  0.00           C
ATOM   2463  C   VAL A 323      92.860  24.920 114.560  1.00  0.00           C
ATOM   2464  O   VAL A 323      91.730  25.190 114.980  1.00  0.00           O
ATOM   2465  N   VAL A 324      93.890  25.010 115.420  1.00  0.00           N
ATOM   2466  CA  VAL A 324      93.770  25.470 116.760  1.00  0.00           C
ATOM   2467  CB  VAL A 324      93.990  24.390 117.780  1.00  0.00           C
ATOM   2468  CG1 VAL A 324      92.880  23.340 117.610  1.00  0.00           C
ATOM   2469  CG2 VAL A 324      95.350  23.680 117.720  1.00  0.00           C
ATOM   2470  C   VAL A 324      94.770  26.550 117.000  1.00  0.00           C
ATOM   2471  O   VAL A 324      95.880  26.540 116.470  1.00  0.00           O
ATOM   2472  N   PRO A 325      94.470  27.560 117.760  1.00  0.00           N
ATOM   2473  CD  PRO A 325      93.370  27.580 118.710  1.00  0.00           C
ATOM   2474  CA  PRO A 325      95.060  28.850 117.570  1.00  0.00           C
ATOM   2475  CB  PRO A 325      94.100  29.770 118.330  1.00  0.00           C
ATOM   2476  CG  PRO A 325      93.490  28.920 119.450  1.00  0.00           C
ATOM   2477  C   PRO A 325      96.440  28.880 118.130  1.00  0.00           C
ATOM   2478  O   PRO A 325      97.210  29.770 117.780  1.00  0.00           O
ATOM   2479  N   LYS A 326      96.810  27.920 118.990  1.00  0.00           N
ATOM   2480  CA  LYS A 326      98.150  27.840 119.480  1.00  0.00           C
ATOM   2481  CB  LYS A 326      98.290  26.820 120.630  1.00  0.00           C
ATOM   2482  CG  LYS A 326      99.680  26.800 121.270  1.00  0.00           C
ATOM   2483  CD  LYS A 326      99.910  25.560 122.150  1.00  0.00           C
ATOM   2484  CE  LYS A 326     101.360  25.380 122.590  1.00  0.00           C
ATOM   2485  NZ  LYS A 326     102.220  25.260 121.390  1.00  0.00           N
ATOM   2486  C   LYS A 326      99.150  27.530 118.420  1.00  0.00           C
ATOM   2487  O   LYS A 326     100.250  28.080 118.390  1.00  0.00           O
ATOM   2488  N   ASP A 327      98.870  26.610 117.480  1.00  0.00           N
ATOM   2489  CA  ASP A 327      99.720  26.400 116.350  1.00  0.00           C
ATOM   2490  CB  ASP A 327      99.320  25.140 115.560  1.00  0.00           C
ATOM   2491  CG  ASP A 327      99.540  23.920 116.440  1.00  0.00           C
ATOM   2492  OD1 ASP A 327      98.570  23.250 116.880  1.00  0.00           O
ATOM   2493  OD2 ASP A 327     100.730  23.610 116.730  1.00  0.00           O
ATOM   2494  C   ASP A 327      99.760  27.560 115.410  1.00  0.00           C
ATOM   2495  O   ASP A 327     100.750  27.730 114.700  1.00  0.00           O
ATOM   2496  N   VAL A 328      98.730  28.420 115.350  1.00  0.00           N
ATOM   2497  CA  VAL A 328      98.760  29.630 114.590  1.00  0.00           C
ATOM   2498  CB  VAL A 328      97.390  30.190 114.390  1.00  0.00           C
ATOM   2499  CG1 VAL A 328      97.430  31.420 113.460  1.00  0.00           C
ATOM   2500  CG2 VAL A 328      96.520  29.120 113.720  1.00  0.00           C
ATOM   2501  C   VAL A 328      99.660  30.630 115.230  1.00  0.00           C
ATOM   2502  O   VAL A 328     100.500  31.250 114.580  1.00  0.00           O
ATOM   2503  N   ASN A 329      99.580  30.770 116.570  1.00  0.00           N
ATOM   2504  CA  ASN A 329     100.400  31.620 117.370  1.00  0.00           C
ATOM   2505  CB  ASN A 329      99.870  31.520 118.810  1.00  0.00           C
ATOM   2506  CG  ASN A 329     100.330  32.730 119.620  1.00  0.00           C
ATOM   2507  OD1 ASN A 329     101.260  32.700 120.420  1.00  0.00           O
ATOM   2508  ND2 ASN A 329      99.580  33.840 119.410  1.00  0.00           N
ATOM   2509  C   ASN A 329     101.840  31.260 117.250  1.00  0.00           C
ATOM   2510  O   ASN A 329     102.680  32.150 117.150  1.00  0.00           O
ATOM   2511  N   ALA A 330     102.170  29.960 117.170  1.00  0.00           N
ATOM   2512  CA  ALA A 330     103.510  29.510 116.930  1.00  0.00           C
ATOM   2513  CB  ALA A 330     103.570  28.010 117.240  1.00  0.00           C
ATOM   2514  C   ALA A 330     104.010  29.840 115.560  1.00  0.00           C
ATOM   2515  O   ALA A 330     105.100  30.360 115.320  1.00  0.00           O
ATOM   2516  N   ALA A 331     103.150  29.620 114.550  1.00  0.00           N
ATOM   2517  CA  ALA A 331     103.510  29.770 113.180  1.00  0.00           C
ATOM   2518  CB  ALA A 331     102.480  29.160 112.210  1.00  0.00           C
ATOM   2519  C   ALA A 331     103.750  31.190 112.760  1.00  0.00           C
ATOM   2520  O   ALA A 331     104.600  31.400 111.900  1.00  0.00           O
ATOM   2521  N   ILE A 332     103.010  32.170 113.320  1.00  0.00           N
ATOM   2522  CA  ILE A 332     103.240  33.560 113.060  1.00  0.00           C
ATOM   2523  CB  ILE A 332     102.100  34.390 113.570  1.00  0.00           C
ATOM   2524  CG2 ILE A 332     102.460  35.880 113.480  1.00  0.00           C
ATOM   2525  CG1 ILE A 332     100.790  34.150 112.820  1.00  0.00           C
ATOM   2526  CD  ILE A 332      99.560  34.510 113.650  1.00  0.00           C
ATOM   2527  C   ILE A 332     104.560  33.990 113.610  1.00  0.00           C
ATOM   2528  O   ILE A 332     105.310  34.750 113.000  1.00  0.00           O
ATOM   2529  N   ALA A 333     104.950  33.520 114.810  1.00  0.00           N
ATOM   2530  CA  ALA A 333     106.180  33.920 115.440  1.00  0.00           C
ATOM   2531  CB  ALA A 333     106.310  33.250 116.810  1.00  0.00           C
ATOM   2532  C   ALA A 333     107.390  33.520 114.670  1.00  0.00           C
ATOM   2533  O   ALA A 333     108.390  34.240 114.660  1.00  0.00           O
ATOM   2534  N   THR A 334     107.360  32.380 113.960  1.00  0.00           N
ATOM   2535  CA  THR A 334     108.320  31.820 113.050  1.00  0.00           C
ATOM   2536  CB  THR A 334     107.910  30.490 112.500  1.00  0.00           C
ATOM   2537  OG1 THR A 334     107.790  29.560 113.570  1.00  0.00           O
ATOM   2538  CG2 THR A 334     108.980  29.980 111.520  1.00  0.00           C
ATOM   2539  C   THR A 334     108.630  32.780 111.950  1.00  0.00           C
ATOM   2540  O   THR A 334     109.800  32.980 111.610  1.00  0.00           O
ATOM   2541  N   ILE A 335     107.570  33.360 111.370  1.00  0.00           N
ATOM   2542  CA  ILE A 335     107.660  34.320 110.310  1.00  0.00           C
ATOM   2543  CB  ILE A 335     106.320  34.620 109.710  1.00  0.00           C
ATOM   2544  CG2 ILE A 335     106.400  35.680 108.590  1.00  0.00           C
ATOM   2545  CG1 ILE A 335     105.600  33.370 109.170  1.00  0.00           C
ATOM   2546  CD  ILE A 335     106.410  32.560 108.160  1.00  0.00           C
ATOM   2547  C   ILE A 335     108.260  35.600 110.790  1.00  0.00           C
ATOM   2548  O   ILE A 335     109.060  36.210 110.090  1.00  0.00           O
ATOM   2549  N   LYS A 336     107.940  36.070 112.000  1.00  0.00           N
ATOM   2550  CA  LYS A 336     108.490  37.250 112.590  1.00  0.00           C
ATOM   2551  CB  LYS A 336     107.800  37.680 113.900  1.00  0.00           C
ATOM   2552  CG  LYS A 336     106.310  37.980 113.750  1.00  0.00           C
ATOM   2553  CD  LYS A 336     105.630  38.630 114.950  1.00  0.00           C
ATOM   2554  CE  LYS A 336     106.150  40.050 115.200  1.00  0.00           C
ATOM   2555  NZ  LYS A 336     105.160  40.810 116.000  1.00  0.00           N
ATOM   2556  C   LYS A 336     109.950  37.140 112.880  1.00  0.00           C
ATOM   2557  O   LYS A 336     110.680  38.130 112.810  1.00  0.00           O
ATOM   2558  N   THR A 337     110.420  35.920 113.190  1.00  0.00           N
ATOM   2559  CA  THR A 337     111.790  35.600 113.400  1.00  0.00           C
ATOM   2560  CB  THR A 337     111.960  34.190 113.890  1.00  0.00           C
ATOM   2561  OG1 THR A 337     111.350  34.000 115.160  1.00  0.00           O
ATOM   2562  CG2 THR A 337     113.420  33.840 114.200  1.00  0.00           C
ATOM   2563  C   THR A 337     112.690  35.770 112.220  1.00  0.00           C
ATOM   2564  O   THR A 337     113.830  36.220 112.340  1.00  0.00           O
ATOM   2565  N   LYS A 338     112.240  35.460 110.990  1.00  0.00           N
ATOM   2566  CA  LYS A 338     113.100  35.510 109.850  1.00  0.00           C
ATOM   2567  CB  LYS A 338     112.530  34.610 108.740  1.00  0.00           C
ATOM   2568  CG  LYS A 338     112.530  33.130 109.120  1.00  0.00           C
ATOM   2569  CD  LYS A 338     112.380  32.230 107.890  1.00  0.00           C
ATOM   2570  CE  LYS A 338     112.730  30.760 108.120  1.00  0.00           C
ATOM   2571  NZ  LYS A 338     111.890  30.200 109.200  1.00  0.00           N
ATOM   2572  C   LYS A 338     113.410  36.850 109.280  1.00  0.00           C
ATOM   2573  O   LYS A 338     112.530  37.670 109.030  1.00  0.00           O
ATOM   2574  N   ARG A 339     114.700  37.090 108.980  1.00  0.00           N
ATOM   2575  CA  ARG A 339     115.240  38.270 108.380  1.00  0.00           C
ATOM   2576  CB  ARG A 339     116.720  38.520 108.730  1.00  0.00           C
ATOM   2577  CG  ARG A 339     116.980  38.510 110.240  1.00  0.00           C
ATOM   2578  CD  ARG A 339     116.190  39.510 111.080  1.00  0.00           C
ATOM   2579  NE  ARG A 339     116.690  39.360 112.480  1.00  0.00           N
ATOM   2580  CZ  ARG A 339     115.870  39.230 113.570  1.00  0.00           C
ATOM   2581  NH1 ARG A 339     114.510  39.230 113.490  1.00  0.00           N
ATOM   2582  NH2 ARG A 339     116.430  39.160 114.810  1.00  0.00           N
ATOM   2583  C   ARG A 339     115.120  38.390 106.900  1.00  0.00           C
ATOM   2584  O   ARG A 339     115.310  39.420 106.240  1.00  0.00           O
ATOM   2585  N   SER A 340     114.680  37.260 106.300  1.00  0.00           N
ATOM   2586  CA  SER A 340     114.480  37.070 104.900  1.00  0.00           C
ATOM   2587  CB  SER A 340     114.710  35.600 104.530  1.00  0.00           C
ATOM   2588  OG  SER A 340     114.000  34.700 105.370  1.00  0.00           O
ATOM   2589  C   SER A 340     113.110  37.530 104.510  1.00  0.00           C
ATOM   2590  O   SER A 340     112.860  37.650 103.310  1.00  0.00           O
ATOM   2591  N   ILE A 341     112.220  37.810 105.470  1.00  0.00           N
ATOM   2592  CA  ILE A 341     110.870  38.240 105.260  1.00  0.00           C
ATOM   2593  CB  ILE A 341     109.840  37.280 105.770  1.00  0.00           C
ATOM   2594  CG2 ILE A 341     108.400  37.830 105.800  1.00  0.00           C
ATOM   2595  CG1 ILE A 341     109.830  35.960 104.980  1.00  0.00           C
ATOM   2596  CD  ILE A 341     109.240  34.780 105.750  1.00  0.00           C
ATOM   2597  C   ILE A 341     110.800  39.520 106.020  1.00  0.00           C
ATOM   2598  O   ILE A 341     111.070  39.510 107.220  1.00  0.00           O
ATOM   2599  N   GLN A 342     110.540  40.660 105.340  1.00  0.00           N
ATOM   2600  CA  GLN A 342     110.620  41.940 105.970  1.00  0.00           C
ATOM   2601  CB  GLN A 342     111.640  42.830 105.230  1.00  0.00           C
ATOM   2602  CG  GLN A 342     113.010  42.160 105.130  1.00  0.00           C
ATOM   2603  CD  GLN A 342     114.120  43.200 105.030  1.00  0.00           C
ATOM   2604  OE1 GLN A 342     114.840  43.470 105.990  1.00  0.00           O
ATOM   2605  NE2 GLN A 342     114.220  43.880 103.860  1.00  0.00           N
ATOM   2606  C   GLN A 342     109.320  42.640 106.130  1.00  0.00           C
ATOM   2607  O   GLN A 342     108.600  42.830 105.150  1.00  0.00           O
ATOM   2608  N   PHE A 343     108.960  43.130 107.330  1.00  0.00           N
ATOM   2609  CA  PHE A 343     107.840  43.970 107.620  1.00  0.00           C
ATOM   2610  CB  PHE A 343     107.160  43.630 108.950  1.00  0.00           C
ATOM   2611  CG  PHE A 343     106.120  42.590 108.700  1.00  0.00           C
ATOM   2612  CD1 PHE A 343     106.480  41.270 108.520  1.00  0.00           C
ATOM   2613  CE1 PHE A 343     105.520  40.330 108.260  1.00  0.00           C
ATOM   2614  CZ  PHE A 343     104.190  40.690 108.160  1.00  0.00           C
ATOM   2615  CD2 PHE A 343     104.800  42.950 108.630  1.00  0.00           C
ATOM   2616  CE2 PHE A 343     103.850  42.010 108.320  1.00  0.00           C
ATOM   2617  C   PHE A 343     108.320  45.390 107.670  1.00  0.00           C
ATOM   2618  O   PHE A 343     109.420  45.660 108.130  1.00  0.00           O
ATOM   2619  N   VAL A 344     107.490  46.350 107.220  1.00  0.00           N
ATOM   2620  CA  VAL A 344     107.770  47.750 107.200  1.00  0.00           C
ATOM   2621  CB  VAL A 344     106.780  48.460 106.320  1.00  0.00           C
ATOM   2622  CG1 VAL A 344     105.420  48.680 107.000  1.00  0.00           C
ATOM   2623  CG2 VAL A 344     107.390  49.770 105.790  1.00  0.00           C
ATOM   2624  C   VAL A 344     107.880  48.270 108.590  1.00  0.00           C
ATOM   2625  O   VAL A 344     107.200  47.780 109.500  1.00  0.00           O
ATOM   2626  N   ASP A 345     108.780  49.200 108.930  1.00  0.00           N
ATOM   2627  CA  ASP A 345     109.180  49.480 110.280  1.00  0.00           C
ATOM   2628  CB  ASP A 345     110.330  50.500 110.290  1.00  0.00           C
ATOM   2629  CG  ASP A 345     111.490  49.970 109.460  1.00  0.00           C
ATOM   2630  OD1 ASP A 345     111.910  48.800 109.600  1.00  0.00           O
ATOM   2631  OD2 ASP A 345     111.990  50.730 108.580  1.00  0.00           O
ATOM   2632  C   ASP A 345     108.110  49.950 111.210  1.00  0.00           C
ATOM   2633  O   ASP A 345     108.000  49.520 112.350  1.00  0.00           O
ATOM   2634  N   TRP A 346     107.240  50.830 110.690  1.00  0.00           N
ATOM   2635  CA  TRP A 346     106.090  51.350 111.370  1.00  0.00           C
ATOM   2636  CB  TRP A 346     105.670  52.680 110.740  1.00  0.00           C
ATOM   2637  CG  TRP A 346     105.420  52.720 109.250  1.00  0.00           C
ATOM   2638  CD1 TRP A 346     106.310  53.080 108.280  1.00  0.00           C
ATOM   2639  NE1 TRP A 346     105.750  52.930 107.040  1.00  0.00           N
ATOM   2640  CE2 TRP A 346     104.480  52.420 107.180  1.00  0.00           C
ATOM   2641  CD2 TRP A 346     104.230  52.310 108.550  1.00  0.00           C
ATOM   2642  CE3 TRP A 346     103.020  51.830 108.990  1.00  0.00           C
ATOM   2643  CZ3 TRP A 346     102.050  51.500 108.070  1.00  0.00           C
ATOM   2644  CZ2 TRP A 346     103.500  52.140 106.260  1.00  0.00           C
ATOM   2645  CH2 TRP A 346     102.310  51.650 106.730  1.00  0.00           C
ATOM   2646  C   TRP A 346     104.980  50.370 111.550  1.00  0.00           C
ATOM   2647  O   TRP A 346     103.940  50.770 112.080  1.00  0.00           O
ATOM   2648  N   CYS A 347     105.070  49.080 111.200  1.00  0.00           N
ATOM   2649  CA  CYS A 347     104.090  48.080 111.490  1.00  0.00           C
ATOM   2650  CB  CYS A 347     103.560  47.480 110.180  1.00  0.00           C
ATOM   2651  SG  CYS A 347     102.060  46.470 110.410  1.00  0.00           S
ATOM   2652  C   CYS A 347     104.600  47.040 112.440  1.00  0.00           C
ATOM   2653  O   CYS A 347     105.140  46.020 112.020  1.00  0.00           O
ATOM   2654  N   PRO A 348     104.530  47.240 113.730  1.00  0.00           N
ATOM   2655  CD  PRO A 348     104.150  48.500 114.350  1.00  0.00           C
ATOM   2656  CA  PRO A 348     104.970  46.260 114.680  1.00  0.00           C
ATOM   2657  CB  PRO A 348     105.180  47.060 115.970  1.00  0.00           C
ATOM   2658  CG  PRO A 348     104.200  48.250 115.860  1.00  0.00           C
ATOM   2659  C   PRO A 348     103.980  45.160 114.810  1.00  0.00           C
ATOM   2660  O   PRO A 348     104.420  44.090 115.220  1.00  0.00           O
ATOM   2661  N   THR A 349     102.690  45.400 114.510  1.00  0.00           N
ATOM   2662  CA  THR A 349     101.560  44.530 114.600  1.00  0.00           C
ATOM   2663  CB  THR A 349     100.400  45.060 115.390  1.00  0.00           C
ATOM   2664  OG1 THR A 349     100.120  46.420 115.090  1.00  0.00           O
ATOM   2665  CG2 THR A 349     100.790  45.000 116.880  1.00  0.00           C
ATOM   2666  C   THR A 349     101.120  44.130 113.230  1.00  0.00           C
ATOM   2667  O   THR A 349     100.150  44.660 112.700  1.00  0.00           O
ATOM   2668  N   GLY A 350     101.830  43.210 112.560  1.00  0.00           N
ATOM   2669  CA  GLY A 350     101.620  42.900 111.180  1.00  0.00           C
ATOM   2670  C   GLY A 350     100.490  41.990 110.850  1.00  0.00           C
ATOM   2671  O   GLY A 350     100.230  41.750 109.670  1.00  0.00           O
ATOM   2672  N   PHE A 351      99.840  41.370 111.860  1.00  0.00           N
ATOM   2673  CA  PHE A 351      99.070  40.190 111.630  1.00  0.00           C
ATOM   2674  CB  PHE A 351      99.700  38.970 112.320  1.00  0.00           C
ATOM   2675  CG  PHE A 351     100.790  38.560 111.390  1.00  0.00           C
ATOM   2676  CD1 PHE A 351     102.080  38.920 111.690  1.00  0.00           C
ATOM   2677  CE1 PHE A 351     103.110  38.530 110.860  1.00  0.00           C
ATOM   2678  CZ  PHE A 351     102.830  37.720 109.790  1.00  0.00           C
ATOM   2679  CD2 PHE A 351     100.510  37.720 110.340  1.00  0.00           C
ATOM   2680  CE2 PHE A 351     101.540  37.310 109.530  1.00  0.00           C
ATOM   2681  C   PHE A 351      97.690  40.320 112.170  1.00  0.00           C
ATOM   2682  O   PHE A 351      97.460  40.750 113.300  1.00  0.00           O
ATOM   2683  N   LYS A 352      96.680  40.020 111.330  1.00  0.00           N
ATOM   2684  CA  LYS A 352      95.280  39.940 111.630  1.00  0.00           C
ATOM   2685  CB  LYS A 352      94.460  40.920 110.780  1.00  0.00           C
ATOM   2686  CG  LYS A 352      92.950  40.650 110.740  1.00  0.00           C
ATOM   2687  CD  LYS A 352      92.200  40.950 112.030  1.00  0.00           C
ATOM   2688  CE  LYS A 352      90.690  40.770 111.850  1.00  0.00           C
ATOM   2689  NZ  LYS A 352      89.930  41.040 113.090  1.00  0.00           N
ATOM   2690  C   LYS A 352      94.910  38.520 111.370  1.00  0.00           C
ATOM   2691  O   LYS A 352      95.160  38.010 110.280  1.00  0.00           O
ATOM   2692  N   VAL A 353      94.330  37.840 112.380  1.00  0.00           N
ATOM   2693  CA  VAL A 353      93.980  36.460 112.310  1.00  0.00           C
ATOM   2694  CB  VAL A 353      94.730  35.770 113.410  1.00  0.00           C
ATOM   2695  CG1 VAL A 353      94.640  34.250 113.200  1.00  0.00           C
ATOM   2696  CG2 VAL A 353      96.220  36.130 113.350  1.00  0.00           C
ATOM   2697  C   VAL A 353      92.520  36.150 112.390  1.00  0.00           C
ATOM   2698  O   VAL A 353      91.800  36.670 113.230  1.00  0.00           O
ATOM   2699  N   GLY A 354      91.990  35.300 111.490  1.00  0.00           N
ATOM   2700  CA  GLY A 354      90.640  34.830 111.490  1.00  0.00           C
ATOM   2701  C   GLY A 354      90.620  33.350 111.270  1.00  0.00           C
ATOM   2702  O   GLY A 354      91.390  32.830 110.460  1.00  0.00           O
ATOM   2703  N   ILE A 355      89.660  32.660 111.900  1.00  0.00           N
ATOM   2704  CA  ILE A 355      89.720  31.230 111.980  1.00  0.00           C
ATOM   2705  CB  ILE A 355      90.250  30.740 113.290  1.00  0.00           C
ATOM   2706  CG2 ILE A 355      90.200  29.200 113.230  1.00  0.00           C
ATOM   2707  CG1 ILE A 355      91.690  31.250 113.460  1.00  0.00           C
ATOM   2708  CD  ILE A 355      92.380  30.790 114.750  1.00  0.00           C
ATOM   2709  C   ILE A 355      88.310  30.770 111.850  1.00  0.00           C
ATOM   2710  O   ILE A 355      87.490  30.910 112.760  1.00  0.00           O
ATOM   2711  N   ASN A 356      87.970  30.060 110.750  1.00  0.00           N
ATOM   2712  CA  ASN A 356      86.700  29.470 110.510  1.00  0.00           C
ATOM   2713  CB  ASN A 356      86.220  29.840 109.090  1.00  0.00           C
ATOM   2714  CG  ASN A 356      84.740  29.530 108.920  1.00  0.00           C
ATOM   2715  OD1 ASN A 356      84.350  28.520 108.330  1.00  0.00           O
ATOM   2716  ND2 ASN A 356      83.880  30.420 109.490  1.00  0.00           N
ATOM   2717  C   ASN A 356      86.740  28.000 110.780  1.00  0.00           C
ATOM   2718  O   ASN A 356      87.800  27.380 110.690  1.00  0.00           O
ATOM   2719  N   TYR A 357      85.590  27.400 111.140  1.00  0.00           N
ATOM   2720  CA  TYR A 357      85.610  26.000 111.430  1.00  0.00           C
ATOM   2721  CB  TYR A 357      84.450  25.650 112.380  1.00  0.00           C
ATOM   2722  CG  TYR A 357      84.790  26.070 113.780  1.00  0.00           C
ATOM   2723  CD1 TYR A 357      85.930  25.640 114.410  1.00  0.00           C
ATOM   2724  CE1 TYR A 357      86.210  25.970 115.710  1.00  0.00           C
ATOM   2725  CZ  TYR A 357      85.300  26.740 116.410  1.00  0.00           C
ATOM   2726  OH  TYR A 357      85.630  27.140 117.720  1.00  0.00           O
ATOM   2727  CD2 TYR A 357      83.870  26.770 114.520  1.00  0.00           C
ATOM   2728  CE2 TYR A 357      84.110  27.110 115.830  1.00  0.00           C
ATOM   2729  C   TYR A 357      85.540  25.130 110.210  1.00  0.00           C
ATOM   2730  O   TYR A 357      86.240  24.120 110.170  1.00  0.00           O
ATOM   2731  N   GLN A 358      84.770  25.460 109.160  1.00  0.00           N
ATOM   2732  CA  GLN A 358      84.530  24.450 108.180  1.00  0.00           C
ATOM   2733  CB  GLN A 358      83.170  24.720 107.510  1.00  0.00           C
ATOM   2734  CG  GLN A 358      81.990  24.820 108.480  1.00  0.00           C
ATOM   2735  CD  GLN A 358      81.900  23.530 109.280  1.00  0.00           C
ATOM   2736  OE1 GLN A 358      82.120  23.470 110.480  1.00  0.00           O
ATOM   2737  NE2 GLN A 358      81.560  22.360 108.660  1.00  0.00           N
ATOM   2738  C   GLN A 358      85.620  24.290 107.170  1.00  0.00           C
ATOM   2739  O   GLN A 358      86.080  25.340 106.720  1.00  0.00           O
ATOM   2740  N   PRO A 359      86.130  23.180 106.750  1.00  0.00           N
ATOM   2741  CD  PRO A 359      85.650  21.910 107.280  1.00  0.00           C
ATOM   2742  CA  PRO A 359      87.090  23.000 105.700  1.00  0.00           C
ATOM   2743  CB  PRO A 359      87.440  21.510 105.690  1.00  0.00           C
ATOM   2744  CG  PRO A 359      86.310  20.800 106.450  1.00  0.00           C
ATOM   2745  C   PRO A 359      86.720  23.420 104.320  1.00  0.00           C
ATOM   2746  O   PRO A 359      85.500  23.470 104.150  1.00  0.00           O
ATOM   2747  N   PRO A 360      87.510  23.770 103.340  1.00  0.00           N
ATOM   2748  CD  PRO A 360      88.950  23.620 103.400  1.00  0.00           C
ATOM   2749  CA  PRO A 360      87.050  23.960 102.000  1.00  0.00           C
ATOM   2750  CB  PRO A 360      88.300  24.410 101.240  1.00  0.00           C
ATOM   2751  CG  PRO A 360      89.480  23.750 101.970  1.00  0.00           C
ATOM   2752  C   PRO A 360      86.400  22.770 101.370  1.00  0.00           C
ATOM   2753  O   PRO A 360      86.620  21.670 101.860  1.00  0.00           O
ATOM   2754  N   THR A 361      85.550  22.950 100.350  1.00  0.00           N
ATOM   2755  CA  THR A 361      84.770  21.900  99.760  1.00  0.00           C
ATOM   2756  CB  THR A 361      83.330  22.310  99.770  1.00  0.00           C
ATOM   2757  OG1 THR A 361      82.860  22.460 101.110  1.00  0.00           O
ATOM   2758  CG2 THR A 361      82.430  21.240  99.130  1.00  0.00           C
ATOM   2759  C   THR A 361      85.270  21.620  98.390  1.00  0.00           C
ATOM   2760  O   THR A 361      85.670  22.550  97.690  1.00  0.00           O
ATOM   2761  N   VAL A 362      85.360  20.320  98.030  1.00  0.00           N
ATOM   2762  CA  VAL A 362      85.740  19.900  96.720  1.00  0.00           C
ATOM   2763  CB  VAL A 362      86.430  18.570  96.680  1.00  0.00           C
ATOM   2764  CG1 VAL A 362      87.630  18.540  97.640  1.00  0.00           C
ATOM   2765  CG2 VAL A 362      85.460  17.400  96.910  1.00  0.00           C
ATOM   2766  C   VAL A 362      84.590  19.910  95.760  1.00  0.00           C
ATOM   2767  O   VAL A 362      83.450  19.660  96.130  1.00  0.00           O
ATOM   2768  N   VAL A 363      84.930  20.120  94.480  1.00  0.00           N
ATOM   2769  CA  VAL A 363      83.990  20.130  93.400  1.00  0.00           C
ATOM   2770  CB  VAL A 363      84.340  21.240  92.460  1.00  0.00           C
ATOM   2771  CG1 VAL A 363      83.450  21.230  91.200  1.00  0.00           C
ATOM   2772  CG2 VAL A 363      84.160  22.590  93.160  1.00  0.00           C
ATOM   2773  C   VAL A 363      83.990  18.790  92.740  1.00  0.00           C
ATOM   2774  O   VAL A 363      85.100  18.320  92.490  1.00  0.00           O
ATOM   2775  N   PRO A 364      82.930  18.120  92.420  1.00  0.00           N
ATOM   2776  CD  PRO A 364      81.600  18.380  92.940  1.00  0.00           C
ATOM   2777  CA  PRO A 364      82.940  17.030  91.480  1.00  0.00           C
ATOM   2778  CB  PRO A 364      81.470  16.730  91.240  1.00  0.00           C
ATOM   2779  CG  PRO A 364      80.760  17.150  92.530  1.00  0.00           C
ATOM   2780  C   PRO A 364      83.680  17.210  90.200  1.00  0.00           C
ATOM   2781  O   PRO A 364      83.290  18.080  89.420  1.00  0.00           O
ATOM   2782  N   GLY A 365      84.760  16.450  89.960  1.00  0.00           N
ATOM   2783  CA  GLY A 365      85.640  16.590  88.840  1.00  0.00           C
ATOM   2784  C   GLY A 365      86.700  17.630  89.000  1.00  0.00           C
ATOM   2785  O   GLY A 365      87.530  17.890  88.120  1.00  0.00           O
ATOM   2786  N   GLY A 366      86.750  18.300  90.160  1.00  0.00           N
ATOM   2787  CA  GLY A 366      87.640  19.350  90.540  1.00  0.00           C
ATOM   2788  C   GLY A 366      89.090  19.000  90.540  1.00  0.00           C
ATOM   2789  O   GLY A 366      89.460  17.830  90.600  1.00  0.00           O
ATOM   2790  N   ASP A 367      90.000  19.990  90.450  1.00  0.00           N
ATOM   2791  CA  ASP A 367      91.410  19.780  90.400  1.00  0.00           C
ATOM   2792  CB  ASP A 367      92.120  20.910  89.640  1.00  0.00           C
ATOM   2793  CG  ASP A 367      91.530  21.060  88.250  1.00  0.00           C
ATOM   2794  OD1 ASP A 367      91.520  20.070  87.460  1.00  0.00           O
ATOM   2795  OD2 ASP A 367      91.040  22.170  87.910  1.00  0.00           O
ATOM   2796  C   ASP A 367      92.000  19.580  91.760  1.00  0.00           C
ATOM   2797  O   ASP A 367      92.850  18.720  91.950  1.00  0.00           O
ATOM   2798  N   LEU A 368      91.510  20.370  92.730  1.00  0.00           N
ATOM   2799  CA  LEU A 368      92.010  20.320  94.070  1.00  0.00           C
ATOM   2800  CB  LEU A 368      91.790  21.620  94.860  1.00  0.00           C
ATOM   2801  CG  LEU A 368      92.620  22.790  94.300  1.00  0.00           C
ATOM   2802  CD1 LEU A 368      91.970  23.540  93.130  1.00  0.00           C
ATOM   2803  CD2 LEU A 368      92.900  23.860  95.380  1.00  0.00           C
ATOM   2804  C   LEU A 368      91.420  19.200  94.850  1.00  0.00           C
ATOM   2805  O   LEU A 368      90.240  18.880  94.780  1.00  0.00           O
ATOM   2806  N   ALA A 369      92.290  18.550  95.650  1.00  0.00           N
ATOM   2807  CA  ALA A 369      91.980  17.440  96.490  1.00  0.00           C
ATOM   2808  CB  ALA A 369      93.240  16.590  96.750  1.00  0.00           C
ATOM   2809  C   ALA A 369      91.320  17.850  97.760  1.00  0.00           C
ATOM   2810  O   ALA A 369      91.310  19.000  98.190  1.00  0.00           O
ATOM   2811  N   LYS A 370      90.770  16.850  98.460  1.00  0.00           N
ATOM   2812  CA  LYS A 370      90.190  17.050  99.760  1.00  0.00           C
ATOM   2813  CB  LYS A 370      89.230  15.890 100.080  1.00  0.00           C
ATOM   2814  CG  LYS A 370      88.210  16.230 101.170  1.00  0.00           C
ATOM   2815  CD  LYS A 370      87.190  15.120 101.450  1.00  0.00           C
ATOM   2816  CE  LYS A 370      86.240  15.440 102.600  1.00  0.00           C
ATOM   2817  NZ  LYS A 370      85.250  14.360 102.810  1.00  0.00           N
ATOM   2818  C   LYS A 370      91.210  17.290 100.810  1.00  0.00           C
ATOM   2819  O   LYS A 370      92.300  16.720 100.810  1.00  0.00           O
ATOM   2820  N   VAL A 371      90.910  18.220 101.740  1.00  0.00           N
ATOM   2821  CA  VAL A 371      91.820  18.630 102.760  1.00  0.00           C
ATOM   2822  CB  VAL A 371      92.810  19.620 102.210  1.00  0.00           C
ATOM   2823  CG1 VAL A 371      92.250  21.050 102.220  1.00  0.00           C
ATOM   2824  CG2 VAL A 371      94.090  19.530 103.050  1.00  0.00           C
ATOM   2825  C   VAL A 371      91.010  19.080 103.920  1.00  0.00           C
ATOM   2826  O   VAL A 371      89.860  19.510 103.820  1.00  0.00           O
ATOM   2827  N   GLN A 372      91.540  18.960 105.150  1.00  0.00           N
ATOM   2828  CA  GLN A 372      90.940  19.260 106.410  1.00  0.00           C
ATOM   2829  CB  GLN A 372      91.170  18.150 107.450  1.00  0.00           C
ATOM   2830  CG  GLN A 372      90.810  16.770 106.900  1.00  0.00           C
ATOM   2831  CD  GLN A 372      91.100  15.720 107.970  1.00  0.00           C
ATOM   2832  OE1 GLN A 372      92.190  15.150 107.970  1.00  0.00           O
ATOM   2833  NE2 GLN A 372      90.130  15.430 108.880  1.00  0.00           N
ATOM   2834  C   GLN A 372      91.440  20.520 107.030  1.00  0.00           C
ATOM   2835  O   GLN A 372      91.000  20.890 108.110  1.00  0.00           O
ATOM   2836  N   ARG A 373      92.380  21.200 106.340  1.00  0.00           N
ATOM   2837  CA  ARG A 373      93.080  22.370 106.760  1.00  0.00           C
ATOM   2838  CB  ARG A 373      94.440  22.010 107.380  1.00  0.00           C
ATOM   2839  CG  ARG A 373      94.340  21.270 108.710  1.00  0.00           C
ATOM   2840  CD  ARG A 373      95.650  20.650 109.190  1.00  0.00           C
ATOM   2841  NE  ARG A 373      95.300  20.160 110.560  1.00  0.00           N
ATOM   2842  CZ  ARG A 373      96.070  19.260 111.240  1.00  0.00           C
ATOM   2843  NH1 ARG A 373      97.270  18.830 110.740  1.00  0.00           N
ATOM   2844  NH2 ARG A 373      95.670  18.800 112.460  1.00  0.00           N
ATOM   2845  C   ARG A 373      93.380  23.230 105.580  1.00  0.00           C
ATOM   2846  O   ARG A 373      93.760  22.730 104.520  1.00  0.00           O
ATOM   2847  N   ALA A 374      93.100  24.540 105.690  1.00  0.00           N
ATOM   2848  CA  ALA A 374      93.360  25.440 104.600  1.00  0.00           C
ATOM   2849  CB  ALA A 374      92.270  25.310 103.520  1.00  0.00           C
ATOM   2850  C   ALA A 374      93.470  26.840 105.090  1.00  0.00           C
ATOM   2851  O   ALA A 374      93.010  27.200 106.170  1.00  0.00           O
ATOM   2852  N   VAL A 375      94.070  27.700 104.250  1.00  0.00           N
ATOM   2853  CA  VAL A 375      94.290  29.060 104.630  1.00  0.00           C
ATOM   2854  CB  VAL A 375      95.510  29.320 105.470  1.00  0.00           C
ATOM   2855  CG1 VAL A 375      96.840  29.060 104.740  1.00  0.00           C
ATOM   2856  CG2 VAL A 375      95.610  30.760 106.010  1.00  0.00           C
ATOM   2857  C   VAL A 375      94.350  29.940 103.430  1.00  0.00           C
ATOM   2858  O   VAL A 375      94.910  29.620 102.390  1.00  0.00           O
ATOM   2859  N   CYS A 376      93.640  31.080 103.520  1.00  0.00           N
ATOM   2860  CA  CYS A 376      93.750  32.100 102.520  1.00  0.00           C
ATOM   2861  CB  CYS A 376      92.340  32.590 102.140  1.00  0.00           C
ATOM   2862  SG  CYS A 376      92.370  33.840 100.820  1.00  0.00           S
ATOM   2863  C   CYS A 376      94.520  33.200 103.170  1.00  0.00           C
ATOM   2864  O   CYS A 376      94.240  33.610 104.300  1.00  0.00           O
ATOM   2865  N   MET A 377      95.530  33.760 102.480  1.00  0.00           N
ATOM   2866  CA  MET A 377      96.420  34.720 103.060  1.00  0.00           C
ATOM   2867  CB  MET A 377      97.820  34.100 103.150  1.00  0.00           C
ATOM   2868  CG  MET A 377      98.880  35.020 103.770  1.00  0.00           C
ATOM   2869  SD  MET A 377      99.850  36.000 102.590  1.00  0.00           S
ATOM   2870  CE  MET A 377     101.270  36.160 103.700  1.00  0.00           C
ATOM   2871  C   MET A 377      96.410  35.900 102.160  1.00  0.00           C
ATOM   2872  O   MET A 377      96.470  35.810 100.930  1.00  0.00           O
ATOM   2873  N   LEU A 378      96.250  37.100 102.740  1.00  0.00           N
ATOM   2874  CA  LEU A 378      96.070  38.360 102.080  1.00  0.00           C
ATOM   2875  CB  LEU A 378      94.680  39.010 102.250  1.00  0.00           C
ATOM   2876  CG  LEU A 378      93.490  38.100 101.910  1.00  0.00           C
ATOM   2877  CD1 LEU A 378      92.160  38.690 102.410  1.00  0.00           C
ATOM   2878  CD2 LEU A 378      93.380  37.720 100.430  1.00  0.00           C
ATOM   2879  C   LEU A 378      97.100  39.310 102.580  1.00  0.00           C
ATOM   2880  O   LEU A 378      97.210  39.520 103.780  1.00  0.00           O
ATOM   2881  N   SER A 379      97.920  39.930 101.700  1.00  0.00           N
ATOM   2882  CA  SER A 379      99.030  40.740 102.090  1.00  0.00           C
ATOM   2883  CB  SER A 379     100.390  40.060 101.810  1.00  0.00           C
ATOM   2884  OG  SER A 379     100.640  39.210 102.910  1.00  0.00           O
ATOM   2885  C   SER A 379      99.140  42.030 101.360  1.00  0.00           C
ATOM   2886  O   SER A 379      99.050  42.100 100.140  1.00  0.00           O
ATOM   2887  N   ASN A 380      99.360  43.150 102.070  1.00  0.00           N
ATOM   2888  CA  ASN A 380      99.600  44.410 101.450  1.00  0.00           C
ATOM   2889  CB  ASN A 380      98.800  45.530 102.150  1.00  0.00           C
ATOM   2890  CG  ASN A 380      98.650  46.760 101.270  1.00  0.00           C
ATOM   2891  OD1 ASN A 380      99.310  46.860 100.230  1.00  0.00           O
ATOM   2892  ND2 ASN A 380      97.730  47.690 101.630  1.00  0.00           N
ATOM   2893  C   ASN A 380     101.070  44.620 101.480  1.00  0.00           C
ATOM   2894  O   ASN A 380     101.730  44.410 102.500  1.00  0.00           O
ATOM   2895  N   THR A 381     101.660  45.020 100.340  1.00  0.00           N
ATOM   2896  CA  THR A 381     103.080  45.110 100.230  1.00  0.00           C
ATOM   2897  CB  THR A 381     103.840  43.830 100.060  1.00  0.00           C
ATOM   2898  OG1 THR A 381     105.220  44.060  99.870  1.00  0.00           O
ATOM   2899  CG2 THR A 381     103.330  43.040  98.840  1.00  0.00           C
ATOM   2900  C   THR A 381     103.450  46.120  99.200  1.00  0.00           C
ATOM   2901  O   THR A 381     102.760  46.320  98.200  1.00  0.00           O
ATOM   2902  N   THR A 382     104.600  46.780  99.400  1.00  0.00           N
ATOM   2903  CA  THR A 382     105.130  47.780  98.530  1.00  0.00           C
ATOM   2904  CB  THR A 382     106.260  48.540  99.160  1.00  0.00           C
ATOM   2905  OG1 THR A 382     107.120  47.580  99.760  1.00  0.00           O
ATOM   2906  CG2 THR A 382     105.750  49.400 100.330  1.00  0.00           C
ATOM   2907  C   THR A 382     105.630  47.230  97.240  1.00  0.00           C
ATOM   2908  O   THR A 382     105.830  47.940  96.260  1.00  0.00           O
ATOM   2909  N   ALA A 383     105.790  45.900  97.150  1.00  0.00           N
ATOM   2910  CA  ALA A 383     106.200  45.180  95.980  1.00  0.00           C
ATOM   2911  CB  ALA A 383     106.160  43.660  96.250  1.00  0.00           C
ATOM   2912  C   ALA A 383     105.450  45.500  94.730  1.00  0.00           C
ATOM   2913  O   ALA A 383     105.980  45.420  93.620  1.00  0.00           O
ATOM   2914  N   ILE A 384     104.170  45.880  94.860  1.00  0.00           N
ATOM   2915  CA  ILE A 384     103.240  46.130  93.800  1.00  0.00           C
ATOM   2916  CB  ILE A 384     101.840  46.060  94.330  1.00  0.00           C
ATOM   2917  CG2 ILE A 384     101.560  47.340  95.140  1.00  0.00           C
ATOM   2918  CG1 ILE A 384     100.860  45.860  93.160  1.00  0.00           C
ATOM   2919  CD  ILE A 384      99.400  45.640  93.530  1.00  0.00           C
ATOM   2920  C   ILE A 384     103.610  47.340  93.020  1.00  0.00           C
ATOM   2921  O   ILE A 384     103.320  47.490  91.830  1.00  0.00           O
ATOM   2922  N   ALA A 385     104.420  48.230  93.610  1.00  0.00           N
ATOM   2923  CA  ALA A 385     104.890  49.410  92.940  1.00  0.00           C
ATOM   2924  CB  ALA A 385     105.750  50.230  93.920  1.00  0.00           C
ATOM   2925  C   ALA A 385     105.730  49.250  91.730  1.00  0.00           C
ATOM   2926  O   ALA A 385     105.650  50.070  90.810  1.00  0.00           O
ATOM   2927  N   GLU A 386     106.490  48.140  91.720  1.00  0.00           N
ATOM   2928  CA  GLU A 386     107.170  47.640  90.560  1.00  0.00           C
ATOM   2929  CB  GLU A 386     108.150  46.510  90.900  1.00  0.00           C
ATOM   2930  CG  GLU A 386     109.300  46.890  91.830  1.00  0.00           C
ATOM   2931  CD  GLU A 386     110.230  45.710  92.080  1.00  0.00           C
ATOM   2932  OE1 GLU A 386     109.830  44.770  92.820  1.00  0.00           O
ATOM   2933  OE2 GLU A 386     111.310  45.680  91.440  1.00  0.00           O
ATOM   2934  C   GLU A 386     106.240  47.180  89.490  1.00  0.00           C
ATOM   2935  O   GLU A 386     106.510  47.350  88.300  1.00  0.00           O
ATOM   2936  N   ALA A 387     105.050  46.640  89.810  1.00  0.00           N
ATOM   2937  CA  ALA A 387     104.140  46.150  88.830  1.00  0.00           C
ATOM   2938  CB  ALA A 387     103.170  45.130  89.440  1.00  0.00           C
ATOM   2939  C   ALA A 387     103.390  47.310  88.250  1.00  0.00           C
ATOM   2940  O   ALA A 387     103.090  47.340  87.060  1.00  0.00           O
ATOM   2941  N   TRP A 388     103.160  48.390  89.020  1.00  0.00           N
ATOM   2942  CA  TRP A 388     102.700  49.640  88.510  1.00  0.00           C
ATOM   2943  CB  TRP A 388     102.230  50.520  89.680  1.00  0.00           C
ATOM   2944  CG  TRP A 388     100.960  50.090  90.390  1.00  0.00           C
ATOM   2945  CD1 TRP A 388     100.790  49.600  91.650  1.00  0.00           C
ATOM   2946  NE1 TRP A 388      99.480  49.280  91.840  1.00  0.00           N
ATOM   2947  CE2 TRP A 388      98.750  49.640  90.720  1.00  0.00           C
ATOM   2948  CD2 TRP A 388      99.660  50.130  89.780  1.00  0.00           C
ATOM   2949  CE3 TRP A 388      99.200  50.520  88.550  1.00  0.00           C
ATOM   2950  CZ3 TRP A 388      97.870  50.380  88.240  1.00  0.00           C
ATOM   2951  CZ2 TRP A 388      97.430  49.460  90.410  1.00  0.00           C
ATOM   2952  CH2 TRP A 388      97.000  49.840  89.160  1.00  0.00           C
ATOM   2953  C   TRP A 388     103.710  50.390  87.730  1.00  0.00           C
ATOM   2954  O   TRP A 388     103.280  51.120  86.830  1.00  0.00           O
ATOM   2955  N   ALA A 389     105.020  50.260  88.010  1.00  0.00           N
ATOM   2956  CA  ALA A 389     106.040  50.950  87.280  1.00  0.00           C
ATOM   2957  CB  ALA A 389     107.430  50.750  87.910  1.00  0.00           C
ATOM   2958  C   ALA A 389     106.120  50.540  85.850  1.00  0.00           C
ATOM   2959  O   ALA A 389     106.100  51.340  84.920  1.00  0.00           O
ATOM   2960  N   ARG A 390     106.220  49.220  85.600  1.00  0.00           N
ATOM   2961  CA  ARG A 390     106.180  48.630  84.290  1.00  0.00           C
ATOM   2962  CB  ARG A 390     106.560  47.140  84.310  1.00  0.00           C
ATOM   2963  CG  ARG A 390     105.600  46.290  85.150  1.00  0.00           C
ATOM   2964  CD  ARG A 390     106.140  44.900  85.500  1.00  0.00           C
ATOM   2965  NE  ARG A 390     107.320  45.160  86.380  1.00  0.00           N
ATOM   2966  CZ  ARG A 390     107.780  44.320  87.360  1.00  0.00           C
ATOM   2967  NH1 ARG A 390     106.990  43.360  87.910  1.00  0.00           N
ATOM   2968  NH2 ARG A 390     108.990  44.600  87.920  1.00  0.00           N
ATOM   2969  C   ARG A 390     104.900  48.910  83.580  1.00  0.00           C
ATOM   2970  O   ARG A 390     104.960  49.130  82.370  1.00  0.00           O
ATOM   2971  N   LEU A 391     103.710  48.990  84.210  1.00  0.00           N
ATOM   2972  CA  LEU A 391     102.510  49.290  83.500  1.00  0.00           C
ATOM   2973  CB  LEU A 391     101.400  49.030  84.540  1.00  0.00           C
ATOM   2974  CG  LEU A 391      99.970  49.160  84.000  1.00  0.00           C
ATOM   2975  CD1 LEU A 391      99.640  48.030  83.010  1.00  0.00           C
ATOM   2976  CD2 LEU A 391      99.030  49.210  85.220  1.00  0.00           C
ATOM   2977  C   LEU A 391     102.450  50.700  83.030  1.00  0.00           C
ATOM   2978  O   LEU A 391     101.980  51.010  81.940  1.00  0.00           O
ATOM   2979  N   ASP A 392     102.960  51.640  83.850  1.00  0.00           N
ATOM   2980  CA  ASP A 392     103.080  53.020  83.500  1.00  0.00           C
ATOM   2981  CB  ASP A 392     103.360  53.810  84.790  1.00  0.00           C
ATOM   2982  CG  ASP A 392     103.000  55.270  84.580  1.00  0.00           C
ATOM   2983  OD1 ASP A 392     102.150  55.660  83.790  1.00  0.00           O
ATOM   2984  OD2 ASP A 392     103.590  56.140  85.500  1.00  0.00           O
ATOM   2985  C   ASP A 392     104.050  53.260  82.400  1.00  0.00           C
ATOM   2986  O   ASP A 392     103.860  54.040  81.470  1.00  0.00           O
ATOM   2987  N   HIS A 393     105.150  52.480  82.370  1.00  0.00           N
ATOM   2988  CA  HIS A 393     106.130  52.510  81.330  1.00  0.00           C
ATOM   2989  CB  HIS A 393     107.330  51.600  81.650  1.00  0.00           C
ATOM   2990  ND1 HIS A 393     109.470  50.710  80.670  1.00  0.00           N
ATOM   2991  CG  HIS A 393     108.440  51.630  80.640  1.00  0.00           C
ATOM   2992  CE1 HIS A 393     110.340  51.010  79.670  1.00  0.00           C
ATOM   2993  NE2 HIS A 393     109.940  52.080  79.010  1.00  0.00           N
ATOM   2994  CD2 HIS A 393     108.740  52.440  79.590  1.00  0.00           C
ATOM   2995  C   HIS A 393     105.590  52.040  80.020  1.00  0.00           C
ATOM   2996  O   HIS A 393     105.850  52.640  78.970  1.00  0.00           O
ATOM   2997  N   LYS A 394     104.750  50.990  80.040  1.00  0.00           N
ATOM   2998  CA  LYS A 394     104.010  50.500  78.920  1.00  0.00           C
ATOM   2999  CB  LYS A 394     103.220  49.220  79.240  1.00  0.00           C
ATOM   3000  CG  LYS A 394     104.060  47.950  79.400  1.00  0.00           C
ATOM   3001  CD  LYS A 394     103.170  46.720  79.580  1.00  0.00           C
ATOM   3002  CE  LYS A 394     103.960  45.420  79.800  1.00  0.00           C
ATOM   3003  NZ  LYS A 394     103.040  44.340  80.210  1.00  0.00           N
ATOM   3004  C   LYS A 394     103.070  51.510  78.360  1.00  0.00           C
ATOM   3005  O   LYS A 394     103.020  51.750  77.160  1.00  0.00           O
ATOM   3006  N   PHE A 395     102.300  52.200  79.220  1.00  0.00           N
ATOM   3007  CA  PHE A 395     101.430  53.280  78.850  1.00  0.00           C
ATOM   3008  CB  PHE A 395     100.680  53.650  80.140  1.00  0.00           C
ATOM   3009  CG  PHE A 395      99.700  54.740  79.830  1.00  0.00           C
ATOM   3010  CD1 PHE A 395     100.030  56.060  79.980  1.00  0.00           C
ATOM   3011  CE1 PHE A 395      99.100  57.060  79.800  1.00  0.00           C
ATOM   3012  CZ  PHE A 395      97.790  56.720  79.560  1.00  0.00           C
ATOM   3013  CD2 PHE A 395      98.390  54.410  79.610  1.00  0.00           C
ATOM   3014  CE2 PHE A 395      97.440  55.400  79.440  1.00  0.00           C
ATOM   3015  C   PHE A 395     102.160  54.420  78.220  1.00  0.00           C
ATOM   3016  O   PHE A 395     101.770  54.990  77.210  1.00  0.00           O
ATOM   3017  N   ASP A 396     103.310  54.780  78.810  1.00  0.00           N
ATOM   3018  CA  ASP A 396     104.150  55.850  78.380  1.00  0.00           C
ATOM   3019  CB  ASP A 396     105.360  55.950  79.320  1.00  0.00           C
ATOM   3020  CG  ASP A 396     105.980  57.340  79.250  1.00  0.00           C
ATOM   3021  OD1 ASP A 396     107.230  57.470  79.190  1.00  0.00           O
ATOM   3022  OD2 ASP A 396     105.200  58.310  79.410  1.00  0.00           O
ATOM   3023  C   ASP A 396     104.630  55.700  76.970  1.00  0.00           C
ATOM   3024  O   ASP A 396     104.760  56.680  76.240  1.00  0.00           O
ATOM   3025  N   LEU A 397     104.950  54.490  76.470  1.00  0.00           N
ATOM   3026  CA  LEU A 397     105.400  54.280  75.130  1.00  0.00           C
ATOM   3027  CB  LEU A 397     105.880  52.840  74.890  1.00  0.00           C
ATOM   3028  CG  LEU A 397     107.120  52.460  75.710  1.00  0.00           C
ATOM   3029  CD1 LEU A 397     107.260  50.930  75.750  1.00  0.00           C
ATOM   3030  CD2 LEU A 397     108.450  53.030  75.200  1.00  0.00           C
ATOM   3031  C   LEU A 397     104.410  54.570  74.060  1.00  0.00           C
ATOM   3032  O   LEU A 397     104.750  55.180  73.050  1.00  0.00           O
ATOM   3033  N   MET A 398     103.160  54.110  74.230  1.00  0.00           N
ATOM   3034  CA  MET A 398     102.170  54.270  73.210  1.00  0.00           C
ATOM   3035  CB  MET A 398     101.150  53.130  73.210  1.00  0.00           C
ATOM   3036  CG  MET A 398     101.680  51.700  73.050  1.00  0.00           C
ATOM   3037  SD  MET A 398     100.440  50.380  73.010  1.00  0.00           S
ATOM   3038  CE  MET A 398     100.250  50.380  74.820  1.00  0.00           C
ATOM   3039  C   MET A 398     101.510  55.610  73.240  1.00  0.00           C
ATOM   3040  O   MET A 398     101.090  56.090  72.180  1.00  0.00           O
ATOM   3041  N   TYR A 399     101.390  56.240  74.420  1.00  0.00           N
ATOM   3042  CA  TYR A 399     100.990  57.600  74.530  1.00  0.00           C
ATOM   3043  CB  TYR A 399     100.760  57.970  76.010  1.00  0.00           C
ATOM   3044  CG  TYR A 399     100.050  59.280  76.040  1.00  0.00           C
ATOM   3045  CD1 TYR A 399      98.800  59.430  75.480  1.00  0.00           C
ATOM   3046  CE1 TYR A 399      98.160  60.650  75.500  1.00  0.00           C
ATOM   3047  CZ  TYR A 399      98.760  61.710  76.130  1.00  0.00           C
ATOM   3048  OH  TYR A 399      97.980  62.880  76.230  1.00  0.00           O
ATOM   3049  CD2 TYR A 399     100.630  60.360  76.670  1.00  0.00           C
ATOM   3050  CE2 TYR A 399     100.000  61.580  76.710  1.00  0.00           C
ATOM   3051  C   TYR A 399     101.900  58.550  73.830  1.00  0.00           C
ATOM   3052  O   TYR A 399     101.420  59.490  73.200  1.00  0.00           O
ATOM   3053  N   ALA A 400     103.230  58.360  73.910  1.00  0.00           N
ATOM   3054  CA  ALA A 400     104.190  59.220  73.290  1.00  0.00           C
ATOM   3055  CB  ALA A 400     105.590  58.760  73.710  1.00  0.00           C
ATOM   3056  C   ALA A 400     104.010  59.270  71.820  1.00  0.00           C
ATOM   3057  O   ALA A 400     104.070  60.370  71.260  1.00  0.00           O
ATOM   3058  N   LYS A 401     103.670  58.150  71.150  1.00  0.00           N
ATOM   3059  CA  LYS A 401     103.360  58.150  69.760  1.00  0.00           C
ATOM   3060  CB  LYS A 401     103.600  56.730  69.220  1.00  0.00           C
ATOM   3061  CG  LYS A 401     105.040  56.230  69.280  1.00  0.00           C
ATOM   3062  CD  LYS A 401     106.000  56.930  68.310  1.00  0.00           C
ATOM   3063  CE  LYS A 401     107.410  56.370  68.360  1.00  0.00           C
ATOM   3064  NZ  LYS A 401     108.090  56.920  69.560  1.00  0.00           N
ATOM   3065  C   LYS A 401     101.960  58.590  69.480  1.00  0.00           C
ATOM   3066  O   LYS A 401     101.570  58.750  68.330  1.00  0.00           O
ATOM   3067  N   ARG A 402     101.120  58.780  70.510  1.00  0.00           N
ATOM   3068  CA  ARG A 402      99.740  59.160  70.450  1.00  0.00           C
ATOM   3069  CB  ARG A 402      99.520  60.580  69.910  1.00  0.00           C
ATOM   3070  CG  ARG A 402     100.080  61.700  70.790  1.00  0.00           C
ATOM   3071  CD  ARG A 402      99.400  61.900  72.140  1.00  0.00           C
ATOM   3072  NE  ARG A 402     100.010  63.130  72.700  1.00  0.00           N
ATOM   3073  CZ  ARG A 402     101.080  63.220  73.550  1.00  0.00           C
ATOM   3074  NH1 ARG A 402     101.770  62.120  73.970  1.00  0.00           N
ATOM   3075  NH2 ARG A 402     101.510  64.440  73.990  1.00  0.00           N
ATOM   3076  C   ARG A 402      98.900  58.140  69.760  1.00  0.00           C
ATOM   3077  O   ARG A 402      97.940  58.440  69.050  1.00  0.00           O
ATOM   3078  N   ALA A 403      99.220  56.840  69.930  1.00  0.00           N
ATOM   3079  CA  ALA A 403      98.560  55.760  69.270  1.00  0.00           C
ATOM   3080  CB  ALA A 403      99.600  54.640  69.150  1.00  0.00           C
ATOM   3081  C   ALA A 403      97.320  55.330  69.970  1.00  0.00           C
ATOM   3082  O   ALA A 403      97.200  55.520  71.180  1.00  0.00           O
ATOM   3083  N   PHE A 404      96.330  54.860  69.190  1.00  0.00           N
ATOM   3084  CA  PHE A 404      95.030  54.470  69.660  1.00  0.00           C
ATOM   3085  CB  PHE A 404      95.140  53.320  70.680  1.00  0.00           C
ATOM   3086  CG  PHE A 404      95.810  52.140  70.070  1.00  0.00           C
ATOM   3087  CD1 PHE A 404      95.080  51.240  69.340  1.00  0.00           C
ATOM   3088  CE1 PHE A 404      95.650  50.130  68.760  1.00  0.00           C
ATOM   3089  CZ  PHE A 404      96.990  49.880  68.960  1.00  0.00           C
ATOM   3090  CD2 PHE A 404      97.160  51.910  70.200  1.00  0.00           C
ATOM   3091  CE2 PHE A 404      97.730  50.770  69.700  1.00  0.00           C
ATOM   3092  C   PHE A 404      94.110  55.510  70.190  1.00  0.00           C
ATOM   3093  O   PHE A 404      92.970  55.250  70.570  1.00  0.00           O
ATOM   3094  N   VAL A 405      94.500  56.800  70.220  1.00  0.00           N
ATOM   3095  CA  VAL A 405      93.720  57.840  70.820  1.00  0.00           C
ATOM   3096  CB  VAL A 405      94.540  59.090  70.920  1.00  0.00           C
ATOM   3097  CG1 VAL A 405      93.760  60.280  71.510  1.00  0.00           C
ATOM   3098  CG2 VAL A 405      95.750  58.770  71.800  1.00  0.00           C
ATOM   3099  C   VAL A 405      92.430  58.090  70.120  1.00  0.00           C
ATOM   3100  O   VAL A 405      91.410  58.400  70.730  1.00  0.00           O
ATOM   3101  N   HIS A 406      92.430  57.970  68.780  1.00  0.00           N
ATOM   3102  CA  HIS A 406      91.300  58.060  67.910  1.00  0.00           C
ATOM   3103  CB  HIS A 406      91.640  57.780  66.430  1.00  0.00           C
ATOM   3104  ND1 HIS A 406      90.940  55.580  65.460  1.00  0.00           N
ATOM   3105  CG  HIS A 406      91.900  56.350  66.080  1.00  0.00           C
ATOM   3106  CE1 HIS A 406      91.500  54.400  65.320  1.00  0.00           C
ATOM   3107  NE2 HIS A 406      92.800  54.380  65.730  1.00  0.00           N
ATOM   3108  CD2 HIS A 406      93.050  55.650  66.220  1.00  0.00           C
ATOM   3109  C   HIS A 406      90.080  57.300  68.290  1.00  0.00           C
ATOM   3110  O   HIS A 406      88.980  57.740  67.970  1.00  0.00           O
ATOM   3111  N   TRP A 407      90.240  56.150  68.970  1.00  0.00           N
ATOM   3112  CA  TRP A 407      89.150  55.360  69.470  1.00  0.00           C
ATOM   3113  CB  TRP A 407      89.620  53.950  69.870  1.00  0.00           C
ATOM   3114  CG  TRP A 407      90.120  53.080  68.730  1.00  0.00           C
ATOM   3115  CD1 TRP A 407      91.390  52.630  68.490  1.00  0.00           C
ATOM   3116  NE1 TRP A 407      91.420  51.860  67.360  1.00  0.00           N
ATOM   3117  CE2 TRP A 407      90.150  51.810  66.840  1.00  0.00           C
ATOM   3118  CD2 TRP A 407      89.320  52.600  67.640  1.00  0.00           C
ATOM   3119  CE3 TRP A 407      87.980  52.700  67.370  1.00  0.00           C
ATOM   3120  CZ3 TRP A 407      87.470  52.040  66.270  1.00  0.00           C
ATOM   3121  CZ2 TRP A 407      89.660  51.170  65.730  1.00  0.00           C
ATOM   3122  CH2 TRP A 407      88.310  51.310  65.470  1.00  0.00           C
ATOM   3123  C   TRP A 407      88.480  55.970  70.650  1.00  0.00           C
ATOM   3124  O   TRP A 407      87.250  55.960  70.730  1.00  0.00           O
ATOM   3125  N   TYR A 408      89.210  56.650  71.540  1.00  0.00           N
ATOM   3126  CA  TYR A 408      88.690  57.250  72.730  1.00  0.00           C
ATOM   3127  CB  TYR A 408      89.780  57.590  73.760  1.00  0.00           C
ATOM   3128  CG  TYR A 408      90.400  56.300  74.170  1.00  0.00           C
ATOM   3129  CD1 TYR A 408      89.990  55.650  75.310  1.00  0.00           C
ATOM   3130  CE1 TYR A 408      90.590  54.470  75.670  1.00  0.00           C
ATOM   3131  CZ  TYR A 408      91.600  53.950  74.900  1.00  0.00           C
ATOM   3132  OH  TYR A 408      92.230  52.760  75.330  1.00  0.00           O
ATOM   3133  CD2 TYR A 408      91.390  55.750  73.380  1.00  0.00           C
ATOM   3134  CE2 TYR A 408      92.030  54.590  73.760  1.00  0.00           C
ATOM   3135  C   TYR A 408      88.020  58.550  72.430  1.00  0.00           C
ATOM   3136  O   TYR A 408      86.930  58.880  72.870  1.00  0.00           O
ATOM   3137  N   VAL A 409      88.670  59.350  71.560  1.00  0.00           N
ATOM   3138  CA  VAL A 409      88.100  60.580  71.110  1.00  0.00           C
ATOM   3139  CB  VAL A 409      89.180  61.350  70.400  1.00  0.00           C
ATOM   3140  CG1 VAL A 409      88.650  62.690  69.850  1.00  0.00           C
ATOM   3141  CG2 VAL A 409      90.280  61.620  71.440  1.00  0.00           C
ATOM   3142  C   VAL A 409      86.850  60.540  70.310  1.00  0.00           C
ATOM   3143  O   VAL A 409      85.970  61.400  70.400  1.00  0.00           O
ATOM   3144  N   GLY A 410      86.680  59.440  69.550  1.00  0.00           N
ATOM   3145  CA  GLY A 410      85.470  59.110  68.870  1.00  0.00           C
ATOM   3146  C   GLY A 410      84.310  58.800  69.760  1.00  0.00           C
ATOM   3147  O   GLY A 410      83.170  58.990  69.330  1.00  0.00           O
ATOM   3148  N   GLU A 411      84.530  58.440  71.040  1.00  0.00           N
ATOM   3149  CA  GLU A 411      83.460  58.260  71.970  1.00  0.00           C
ATOM   3150  CB  GLU A 411      83.830  57.190  73.010  1.00  0.00           C
ATOM   3151  CG  GLU A 411      84.140  55.860  72.320  1.00  0.00           C
ATOM   3152  CD  GLU A 411      82.950  55.210  71.630  1.00  0.00           C
ATOM   3153  OE1 GLU A 411      83.190  54.500  70.620  1.00  0.00           O
ATOM   3154  OE2 GLU A 411      81.760  55.340  72.020  1.00  0.00           O
ATOM   3155  C   GLU A 411      83.120  59.530  72.680  1.00  0.00           C
ATOM   3156  O   GLU A 411      82.250  59.550  73.550  1.00  0.00           O
ATOM   3157  N   GLY A 412      83.820  60.650  72.420  1.00  0.00           N
ATOM   3158  CA  GLY A 412      83.610  61.910  73.060  1.00  0.00           C
ATOM   3159  C   GLY A 412      84.450  62.070  74.280  1.00  0.00           C
ATOM   3160  O   GLY A 412      84.350  63.120  74.930  1.00  0.00           O
ATOM   3161  N   MET A 413      85.250  61.080  74.700  1.00  0.00           N
ATOM   3162  CA  MET A 413      86.110  61.190  75.850  1.00  0.00           C
ATOM   3163  CB  MET A 413      86.760  59.840  76.170  1.00  0.00           C
ATOM   3164  CG  MET A 413      87.540  59.780  77.480  1.00  0.00           C
ATOM   3165  SD  MET A 413      88.320  58.190  77.870  1.00  0.00           S
ATOM   3166  CE  MET A 413      90.020  58.820  77.770  1.00  0.00           C
ATOM   3167  C   MET A 413      87.180  62.180  75.550  1.00  0.00           C
ATOM   3168  O   MET A 413      87.800  62.160  74.490  1.00  0.00           O
ATOM   3169  N   GLU A 414      87.400  63.140  76.470  1.00  0.00           N
ATOM   3170  CA  GLU A 414      88.360  64.190  76.330  1.00  0.00           C
ATOM   3171  CB  GLU A 414      88.230  65.210  77.470  1.00  0.00           C
ATOM   3172  CG  GLU A 414      86.850  65.850  77.620  1.00  0.00           C
ATOM   3173  CD  GLU A 414      86.870  67.010  78.600  1.00  0.00           C
ATOM   3174  OE1 GLU A 414      87.210  66.770  79.790  1.00  0.00           O
ATOM   3175  OE2 GLU A 414      86.420  68.110  78.200  1.00  0.00           O
ATOM   3176  C   GLU A 414      89.770  63.760  76.150  1.00  0.00           C
ATOM   3177  O   GLU A 414      90.260  62.750  76.660  1.00  0.00           O
ATOM   3178  N   GLU A 415      90.550  64.490  75.330  1.00  0.00           N
ATOM   3179  CA  GLU A 415      91.870  64.090  74.970  1.00  0.00           C
ATOM   3180  CB  GLU A 415      92.250  64.680  73.600  1.00  0.00           C
ATOM   3181  CG  GLU A 415      92.540  66.180  73.660  1.00  0.00           C
ATOM   3182  CD  GLU A 415      93.000  66.700  72.310  1.00  0.00           C
ATOM   3183  OE1 GLU A 415      92.290  67.490  71.630  1.00  0.00           O
ATOM   3184  OE2 GLU A 415      94.160  66.360  71.950  1.00  0.00           O
ATOM   3185  C   GLU A 415      92.940  64.330  75.990  1.00  0.00           C
ATOM   3186  O   GLU A 415      93.990  63.700  76.040  1.00  0.00           O
ATOM   3187  N   GLY A 416      92.700  65.220  76.970  1.00  0.00           N
ATOM   3188  CA  GLY A 416      93.620  65.560  78.000  1.00  0.00           C
ATOM   3189  C   GLY A 416      93.580  64.630  79.160  1.00  0.00           C
ATOM   3190  O   GLY A 416      94.440  64.720  80.040  1.00  0.00           O
ATOM   3191  N   GLU A 417      92.640  63.670  79.160  1.00  0.00           N
ATOM   3192  CA  GLU A 417      92.450  62.670  80.170  1.00  0.00           C
ATOM   3193  CB  GLU A 417      91.250  61.770  79.830  1.00  0.00           C
ATOM   3194  CG  GLU A 417      89.890  62.470  79.890  1.00  0.00           C
ATOM   3195  CD  GLU A 417      89.520  62.790  81.330  1.00  0.00           C
ATOM   3196  OE1 GLU A 417      89.090  63.930  81.640  1.00  0.00           O
ATOM   3197  OE2 GLU A 417      89.580  61.870  82.190  1.00  0.00           O
ATOM   3198  C   GLU A 417      93.610  61.770  80.450  1.00  0.00           C
ATOM   3199  O   GLU A 417      93.830  61.290  81.560  1.00  0.00           O
ATOM   3200  N   PHE A 418      94.450  61.510  79.440  1.00  0.00           N
ATOM   3201  CA  PHE A 418      95.550  60.610  79.600  1.00  0.00           C
ATOM   3202  CB  PHE A 418      96.150  60.150  78.260  1.00  0.00           C
ATOM   3203  CG  PHE A 418      95.090  59.560  77.400  1.00  0.00           C
ATOM   3204  CD1 PHE A 418      94.480  60.350  76.460  1.00  0.00           C
ATOM   3205  CE1 PHE A 418      93.470  59.800  75.700  1.00  0.00           C
ATOM   3206  CZ  PHE A 418      93.120  58.480  75.790  1.00  0.00           C
ATOM   3207  CD2 PHE A 418      94.740  58.240  77.540  1.00  0.00           C
ATOM   3208  CE2 PHE A 418      93.780  57.700  76.710  1.00  0.00           C
ATOM   3209  C   PHE A 418      96.690  61.190  80.360  1.00  0.00           C
ATOM   3210  O   PHE A 418      97.430  60.530  81.100  1.00  0.00           O
ATOM   3211  N   SER A 419      96.850  62.510  80.220  1.00  0.00           N
ATOM   3212  CA  SER A 419      97.950  63.210  80.810  1.00  0.00           C
ATOM   3213  CB  SER A 419      98.040  64.650  80.260  1.00  0.00           C
ATOM   3214  OG  SER A 419      98.070  64.650  78.850  1.00  0.00           O
ATOM   3215  C   SER A 419      97.860  63.320  82.290  1.00  0.00           C
ATOM   3216  O   SER A 419      98.730  62.950  83.080  1.00  0.00           O
ATOM   3217  N   GLU A 420      96.700  63.730  82.830  1.00  0.00           N
ATOM   3218  CA  GLU A 420      96.390  63.750  84.220  1.00  0.00           C
ATOM   3219  CB  GLU A 420      95.100  64.560  84.420  1.00  0.00           C
ATOM   3220  CG  GLU A 420      93.880  64.110  83.620  1.00  0.00           C
ATOM   3221  CD  GLU A 420      92.720  65.070  83.870  1.00  0.00           C
ATOM   3222  OE1 GLU A 420      91.750  64.760  84.610  1.00  0.00           O
ATOM   3223  OE2 GLU A 420      92.840  66.220  83.380  1.00  0.00           O
ATOM   3224  C   GLU A 420      96.260  62.390  84.820  1.00  0.00           C
ATOM   3225  O   GLU A 420      96.510  62.220  86.010  1.00  0.00           O
ATOM   3226  N   ALA A 421      95.870  61.340  84.070  1.00  0.00           N
ATOM   3227  CA  ALA A 421      95.770  60.040  84.640  1.00  0.00           C
ATOM   3228  CB  ALA A 421      94.990  59.130  83.680  1.00  0.00           C
ATOM   3229  C   ALA A 421      97.130  59.480  84.930  1.00  0.00           C
ATOM   3230  O   ALA A 421      97.340  58.900  85.990  1.00  0.00           O
ATOM   3231  N   ARG A 422      98.140  59.720  84.070  1.00  0.00           N
ATOM   3232  CA  ARG A 422      99.450  59.200  84.280  1.00  0.00           C
ATOM   3233  CB  ARG A 422     100.250  58.930  82.990  1.00  0.00           C
ATOM   3234  CG  ARG A 422     100.620  60.170  82.180  1.00  0.00           C
ATOM   3235  CD  ARG A 422     101.960  60.820  82.540  1.00  0.00           C
ATOM   3236  NE  ARG A 422     103.020  59.920  82.000  1.00  0.00           N
ATOM   3237  CZ  ARG A 422     103.720  59.010  82.740  1.00  0.00           C
ATOM   3238  NH1 ARG A 422     103.640  58.880  84.090  1.00  0.00           N
ATOM   3239  NH2 ARG A 422     104.580  58.200  82.050  1.00  0.00           N
ATOM   3240  C   ARG A 422     100.210  60.070  85.220  1.00  0.00           C
ATOM   3241  O   ARG A 422     101.110  59.560  85.890  1.00  0.00           O
ATOM   3242  N   GLU A 423      99.800  61.340  85.400  1.00  0.00           N
ATOM   3243  CA  GLU A 423     100.290  62.200  86.430  1.00  0.00           C
ATOM   3244  CB  GLU A 423      99.710  63.610  86.210  1.00  0.00           C
ATOM   3245  CG  GLU A 423     100.180  64.670  87.210  1.00  0.00           C
ATOM   3246  CD  GLU A 423      99.700  66.050  86.800  1.00  0.00           C
ATOM   3247  OE1 GLU A 423      98.710  66.590  87.360  1.00  0.00           O
ATOM   3248  OE2 GLU A 423     100.320  66.610  85.860  1.00  0.00           O
ATOM   3249  C   GLU A 423      99.850  61.750  87.780  1.00  0.00           C
ATOM   3250  O   GLU A 423     100.680  61.610  88.670  1.00  0.00           O
ATOM   3251  N   ASP A 424      98.560  61.410  87.980  1.00  0.00           N
ATOM   3252  CA  ASP A 424      98.040  60.890  89.200  1.00  0.00           C
ATOM   3253  CB  ASP A 424      96.510  60.940  89.060  1.00  0.00           C
ATOM   3254  CG  ASP A 424      95.790  60.770  90.390  1.00  0.00           C
ATOM   3255  OD1 ASP A 424      96.100  61.540  91.330  1.00  0.00           O
ATOM   3256  OD2 ASP A 424      94.860  59.920  90.500  1.00  0.00           O
ATOM   3257  C   ASP A 424      98.550  59.510  89.440  1.00  0.00           C
ATOM   3258  O   ASP A 424      98.840  59.090  90.560  1.00  0.00           O
ATOM   3259  N   MET A 425      98.850  58.710  88.410  1.00  0.00           N
ATOM   3260  CA  MET A 425      99.570  57.490  88.600  1.00  0.00           C
ATOM   3261  CB  MET A 425      99.630  56.710  87.280  1.00  0.00           C
ATOM   3262  CG  MET A 425     100.440  55.410  87.330  1.00  0.00           C
ATOM   3263  SD  MET A 425      99.820  54.110  88.440  1.00  0.00           S
ATOM   3264  CE  MET A 425      98.060  54.180  88.030  1.00  0.00           C
ATOM   3265  C   MET A 425     100.960  57.660  89.120  1.00  0.00           C
ATOM   3266  O   MET A 425     101.410  56.920  89.990  1.00  0.00           O
ATOM   3267  N   ALA A 426     101.710  58.630  88.560  1.00  0.00           N
ATOM   3268  CA  ALA A 426     103.030  59.000  88.970  1.00  0.00           C
ATOM   3269  CB  ALA A 426     103.650  60.130  88.120  1.00  0.00           C
ATOM   3270  C   ALA A 426     103.060  59.380  90.410  1.00  0.00           C
ATOM   3271  O   ALA A 426     104.020  59.130  91.140  1.00  0.00           O
ATOM   3272  N   ALA A 427     102.070  60.130  90.920  1.00  0.00           N
ATOM   3273  CA  ALA A 427     101.990  60.460  92.310  1.00  0.00           C
ATOM   3274  CB  ALA A 427     100.830  61.440  92.530  1.00  0.00           C
ATOM   3275  C   ALA A 427     101.740  59.240  93.120  1.00  0.00           C
ATOM   3276  O   ALA A 427     102.300  59.120  94.210  1.00  0.00           O
ATOM   3277  N   LEU A 428     101.000  58.250  92.590  1.00  0.00           N
ATOM   3278  CA  LEU A 428     100.750  56.990  93.220  1.00  0.00           C
ATOM   3279  CB  LEU A 428      99.700  56.090  92.550  1.00  0.00           C
ATOM   3280  CG  LEU A 428      99.170  54.970  93.450  1.00  0.00           C
ATOM   3281  CD1 LEU A 428      98.240  55.560  94.530  1.00  0.00           C
ATOM   3282  CD2 LEU A 428      98.500  53.860  92.620  1.00  0.00           C
ATOM   3283  C   LEU A 428     102.000  56.200  93.430  1.00  0.00           C
ATOM   3284  O   LEU A 428     102.210  55.680  94.530  1.00  0.00           O
ATOM   3285  N   GLU A 429     102.910  56.100  92.450  1.00  0.00           N
ATOM   3286  CA  GLU A 429     104.180  55.460  92.590  1.00  0.00           C
ATOM   3287  CB  GLU A 429     104.900  55.460  91.240  1.00  0.00           C
ATOM   3288  CG  GLU A 429     104.180  54.690  90.130  1.00  0.00           C
ATOM   3289  CD  GLU A 429     105.000  54.730  88.850  1.00  0.00           C
ATOM   3290  OE1 GLU A 429     106.150  54.230  88.850  1.00  0.00           O
ATOM   3291  OE2 GLU A 429     104.540  55.320  87.830  1.00  0.00           O
ATOM   3292  C   GLU A 429     105.010  56.150  93.610  1.00  0.00           C
ATOM   3293  O   GLU A 429     105.750  55.510  94.360  1.00  0.00           O
ATOM   3294  N   LYS A 430     104.930  57.480  93.800  1.00  0.00           N
ATOM   3295  CA  LYS A 430     105.690  58.220  94.750  1.00  0.00           C
ATOM   3296  CB  LYS A 430     105.510  59.730  94.490  1.00  0.00           C
ATOM   3297  CG  LYS A 430     106.390  60.650  95.340  1.00  0.00           C
ATOM   3298  CD  LYS A 430     106.320  62.110  94.900  1.00  0.00           C
ATOM   3299  CE  LYS A 430     106.210  63.120  96.040  1.00  0.00           C
ATOM   3300  NZ  LYS A 430     104.870  63.090  96.660  1.00  0.00           N
ATOM   3301  C   LYS A 430     105.260  57.970  96.150  1.00  0.00           C
ATOM   3302  O   LYS A 430     106.080  57.970  97.070  1.00  0.00           O
ATOM   3303  N   ASP A 431     103.980  57.670  96.420  1.00  0.00           N
ATOM   3304  CA  ASP A 431     103.420  57.230  97.660  1.00  0.00           C
ATOM   3305  CB  ASP A 431     101.880  57.170  97.640  1.00  0.00           C
ATOM   3306  CG  ASP A 431     101.170  58.480  97.930  1.00  0.00           C
ATOM   3307  OD1 ASP A 431     101.840  59.510  98.230  1.00  0.00           O
ATOM   3308  OD2 ASP A 431      99.910  58.490  97.970  1.00  0.00           O
ATOM   3309  C   ASP A 431     103.950  55.910  98.110  1.00  0.00           C
ATOM   3310  O   ASP A 431     104.110  55.680  99.310  1.00  0.00           O
ATOM   3311  N   TYR A 432     104.290  54.970  97.200  1.00  0.00           N
ATOM   3312  CA  TYR A 432     104.810  53.690  97.550  1.00  0.00           C
ATOM   3313  CB  TYR A 432     104.650  52.650  96.430  1.00  0.00           C
ATOM   3314  CG  TYR A 432     103.300  52.030  96.500  1.00  0.00           C
ATOM   3315  CD1 TYR A 432     103.120  50.930  97.300  1.00  0.00           C
ATOM   3316  CE1 TYR A 432     101.920  50.260  97.310  1.00  0.00           C
ATOM   3317  CZ  TYR A 432     100.860  50.690  96.540  1.00  0.00           C
ATOM   3318  OH  TYR A 432      99.600  50.070  96.570  1.00  0.00           O
ATOM   3319  CD2 TYR A 432     102.240  52.440  95.720  1.00  0.00           C
ATOM   3320  CE2 TYR A 432     101.020  51.810  95.760  1.00  0.00           C
ATOM   3321  C   TYR A 432     106.230  53.760  97.980  1.00  0.00           C
ATOM   3322  O   TYR A 432     106.670  52.980  98.830  1.00  0.00           O
ATOM   3323  N   GLU A 433     106.990  54.740  97.450  1.00  0.00           N
ATOM   3324  CA  GLU A 433     108.380  54.880  97.780  1.00  0.00           C
ATOM   3325  CB  GLU A 433     109.100  55.710  96.710  1.00  0.00           C
ATOM   3326  CG  GLU A 433     110.600  55.850  96.960  1.00  0.00           C
ATOM   3327  CD  GLU A 433     111.270  56.570  95.810  1.00  0.00           C
ATOM   3328  OE1 GLU A 433     111.200  56.130  94.630  1.00  0.00           O
ATOM   3329  OE2 GLU A 433     111.790  57.700  96.040  1.00  0.00           O
ATOM   3330  C   GLU A 433     108.630  55.470  99.130  1.00  0.00           C
ATOM   3331  O   GLU A 433     109.480  54.950  99.850  1.00  0.00           O
ATOM   3332  N   GLU A 434     107.840  56.480  99.530  1.00  0.00           N
ATOM   3333  CA  GLU A 434     107.940  57.120 100.800  1.00  0.00           C
ATOM   3334  CB  GLU A 434     107.150  58.430 100.940  1.00  0.00           C
ATOM   3335  CG  GLU A 434     105.650  58.300 100.700  1.00  0.00           C
ATOM   3336  CD  GLU A 434     104.930  59.590 101.070  1.00  0.00           C
ATOM   3337  OE1 GLU A 434     104.060  59.570 101.980  1.00  0.00           O
ATOM   3338  OE2 GLU A 434     105.240  60.690 100.560  1.00  0.00           O
ATOM   3339  C   GLU A 434     107.620  56.200 101.930  1.00  0.00           C
ATOM   3340  O   GLU A 434     108.020  56.400 103.080  1.00  0.00           O
ATOM   3341  N   VAL A 435     106.860  55.120 101.690  1.00  0.00           N
ATOM   3342  CA  VAL A 435     106.500  54.160 102.700  1.00  0.00           C
ATOM   3343  CB  VAL A 435     105.430  53.280 102.140  1.00  0.00           C
ATOM   3344  CG1 VAL A 435     105.310  51.920 102.860  1.00  0.00           C
ATOM   3345  CG2 VAL A 435     104.070  53.990 102.160  1.00  0.00           C
ATOM   3346  C   VAL A 435     107.670  53.410 103.220  1.00  0.00           C
ATOM   3347  O   VAL A 435     107.730  53.110 104.420  1.00  0.00           O
ATOM   3348  N   GLY A 436     108.710  53.170 102.400  1.00  0.00           N
ATOM   3349  CA  GLY A 436     109.860  52.360 102.650  1.00  0.00           C
ATOM   3350  C   GLY A 436     110.930  52.980 103.480  1.00  0.00           C
ATOM   3351  O   GLY A 436     111.870  52.270 103.800  1.00  0.00           O
ATOM   3352  N   VAL A 437     110.800  54.260 103.860  1.00  0.00           N
ATOM   3353  CA  VAL A 437     111.780  54.930 104.660  1.00  0.00           C
ATOM   3354  CB  VAL A 437     111.860  56.410 104.440  1.00  0.00           C
ATOM   3355  CG1 VAL A 437     111.870  56.730 102.930  1.00  0.00           C
ATOM   3356  CG2 VAL A 437     110.670  57.080 105.150  1.00  0.00           C
ATOM   3357  C   VAL A 437     111.640  54.710 106.160  1.00  0.00           C
ATOM   3358  OT1 VAL A 437     112.620  54.840 106.930  1.00  0.00           O
ATOM   3359  OT2 VAL A 437     110.510  54.360 106.620  1.00  0.00           O
ATOM   3360  N   MET B   1      69.930  41.260  67.340  1.00  0.00           N
ATOM   3361  CA  MET B   1      71.000  41.620  68.290  1.00  0.00           C
ATOM   3362  CB  MET B   1      71.490  40.340  68.990  1.00  0.00           C
ATOM   3363  CG  MET B   1      70.590  39.830  70.120  1.00  0.00           C
ATOM   3364  SD  MET B   1      70.380  40.950  71.540  1.00  0.00           S
ATOM   3365  CE  MET B   1      69.560  39.830  72.720  1.00  0.00           C
ATOM   3366  C   MET B   1      72.180  42.420  67.850  1.00  0.00           C
ATOM   3367  O   MET B   1      72.390  43.510  68.380  1.00  0.00           O
ATOM   3368  N   ARG B   2      73.000  41.920  66.900  1.00  0.00           N
ATOM   3369  CA  ARG B   2      74.150  42.580  66.370  1.00  0.00           C
ATOM   3370  CB  ARG B   2      75.380  42.060  67.130  1.00  0.00           C
ATOM   3371  CG  ARG B   2      75.330  42.230  68.650  1.00  0.00           C
ATOM   3372  CD  ARG B   2      76.600  41.780  69.390  1.00  0.00           C
ATOM   3373  NE  ARG B   2      77.630  42.750  68.920  1.00  0.00           N
ATOM   3374  CZ  ARG B   2      78.840  42.940  69.530  1.00  0.00           C
ATOM   3375  NH1 ARG B   2      79.330  42.160  70.540  1.00  0.00           N
ATOM   3376  NH2 ARG B   2      79.650  43.910  69.030  1.00  0.00           N
ATOM   3377  C   ARG B   2      74.310  42.320  64.910  1.00  0.00           C
ATOM   3378  O   ARG B   2      75.340  41.810  64.490  1.00  0.00           O
ATOM   3379  N   GLU B   3      73.260  42.680  64.140  1.00  0.00           N
ATOM   3380  CA  GLU B   3      72.980  42.250  62.810  1.00  0.00           C
ATOM   3381  CB  GLU B   3      71.560  42.700  62.410  1.00  0.00           C
ATOM   3382  CG  GLU B   3      70.460  42.520  63.450  1.00  0.00           C
ATOM   3383  CD  GLU B   3      70.250  41.070  63.870  1.00  0.00           C
ATOM   3384  OE1 GLU B   3      70.830  40.630  64.900  1.00  0.00           O
ATOM   3385  OE2 GLU B   3      69.410  40.400  63.210  1.00  0.00           O
ATOM   3386  C   GLU B   3      73.980  42.660  61.780  1.00  0.00           C
ATOM   3387  O   GLU B   3      74.390  43.820  61.710  1.00  0.00           O
ATOM   3388  N   ILE B   4      74.410  41.750  60.900  1.00  0.00           N
ATOM   3389  CA  ILE B   4      75.360  41.970  59.860  1.00  0.00           C
ATOM   3390  CB  ILE B   4      76.540  41.060  59.980  1.00  0.00           C
ATOM   3391  CG2 ILE B   4      77.480  41.160  58.770  1.00  0.00           C
ATOM   3392  CG1 ILE B   4      77.300  41.340  61.290  1.00  0.00           C
ATOM   3393  CD  ILE B   4      78.300  40.230  61.620  1.00  0.00           C
ATOM   3394  C   ILE B   4      74.670  41.900  58.540  1.00  0.00           C
ATOM   3395  O   ILE B   4      73.790  41.070  58.320  1.00  0.00           O
ATOM   3396  N   VAL B   5      75.100  42.750  57.590  1.00  0.00           N
ATOM   3397  CA  VAL B   5      74.610  42.780  56.250  1.00  0.00           C
ATOM   3398  CB  VAL B   5      73.780  44.010  56.020  1.00  0.00           C
ATOM   3399  CG1 VAL B   5      74.550  45.280  56.380  1.00  0.00           C
ATOM   3400  CG2 VAL B   5      73.220  44.100  54.590  1.00  0.00           C
ATOM   3401  C   VAL B   5      75.750  42.610  55.310  1.00  0.00           C
ATOM   3402  O   VAL B   5      76.850  43.140  55.490  1.00  0.00           O
ATOM   3403  N   HIS B   6      75.580  41.800  54.260  1.00  0.00           N
ATOM   3404  CA  HIS B   6      76.610  41.470  53.320  1.00  0.00           C
ATOM   3405  CB  HIS B   6      76.840  39.950  53.270  1.00  0.00           C
ATOM   3406  ND1 HIS B   6      79.130  39.850  52.330  1.00  0.00           N
ATOM   3407  CG  HIS B   6      77.810  39.450  52.250  1.00  0.00           C
ATOM   3408  CE1 HIS B   6      79.700  39.400  51.230  1.00  0.00           C
ATOM   3409  NE2 HIS B   6      78.810  38.750  50.430  1.00  0.00           N
ATOM   3410  CD2 HIS B   6      77.590  38.810  51.070  1.00  0.00           C
ATOM   3411  C   HIS B   6      76.290  41.900  51.920  1.00  0.00           C
ATOM   3412  O   HIS B   6      75.170  41.730  51.440  1.00  0.00           O
ATOM   3413  N   ILE B   7      77.280  42.490  51.240  1.00  0.00           N
ATOM   3414  CA  ILE B   7      77.160  42.970  49.900  1.00  0.00           C
ATOM   3415  CB  ILE B   7      77.250  44.470  49.850  1.00  0.00           C
ATOM   3416  CG2 ILE B   7      77.260  45.010  48.410  1.00  0.00           C
ATOM   3417  CG1 ILE B   7      76.230  45.220  50.720  1.00  0.00           C
ATOM   3418  CD  ILE B   7      76.600  46.670  51.040  1.00  0.00           C
ATOM   3419  C   ILE B   7      78.240  42.380  49.070  1.00  0.00           C
ATOM   3420  O   ILE B   7      79.410  42.390  49.470  1.00  0.00           O
ATOM   3421  N   GLN B   8      77.870  41.780  47.930  1.00  0.00           N
ATOM   3422  CA  GLN B   8      78.810  41.280  46.970  1.00  0.00           C
ATOM   3423  CB  GLN B   8      78.680  39.750  46.890  1.00  0.00           C
ATOM   3424  CG  GLN B   8      77.290  39.200  47.220  1.00  0.00           C
ATOM   3425  CD  GLN B   8      77.260  37.680  47.240  1.00  0.00           C
ATOM   3426  OE1 GLN B   8      77.380  37.160  48.350  1.00  0.00           O
ATOM   3427  NE2 GLN B   8      77.050  37.010  46.070  1.00  0.00           N
ATOM   3428  C   GLN B   8      78.590  41.920  45.640  1.00  0.00           C
ATOM   3429  O   GLN B   8      77.520  41.910  45.040  1.00  0.00           O
ATOM   3430  N   ALA B   9      79.670  42.530  45.140  1.00  0.00           N
ATOM   3431  CA  ALA B   9      79.710  43.310  43.940  1.00  0.00           C
ATOM   3432  CB  ALA B   9      80.070  44.750  44.360  1.00  0.00           C
ATOM   3433  C   ALA B   9      80.690  42.850  42.910  1.00  0.00           C
ATOM   3434  O   ALA B   9      81.860  42.710  43.250  1.00  0.00           O
ATOM   3435  N   GLY B  10      80.280  42.630  41.650  1.00  0.00           N
ATOM   3436  CA  GLY B  10      81.160  42.250  40.580  1.00  0.00           C
ATOM   3437  C   GLY B  10      81.460  40.790  40.580  1.00  0.00           C
ATOM   3438  O   GLY B  10      81.010  40.090  41.490  1.00  0.00           O
ATOM   3439  N   GLN B  11      82.210  40.300  39.580  1.00  0.00           N
ATOM   3440  CA  GLN B  11      82.330  38.890  39.330  1.00  0.00           C
ATOM   3441  CB  GLN B  11      82.840  38.690  37.900  1.00  0.00           C
ATOM   3442  CG  GLN B  11      83.310  37.280  37.540  1.00  0.00           C
ATOM   3443  CD  GLN B  11      83.570  37.200  36.040  1.00  0.00           C
ATOM   3444  OE1 GLN B  11      83.010  36.280  35.440  1.00  0.00           O
ATOM   3445  NE2 GLN B  11      84.410  38.100  35.460  1.00  0.00           N
ATOM   3446  C   GLN B  11      83.140  38.160  40.340  1.00  0.00           C
ATOM   3447  O   GLN B  11      82.860  37.020  40.700  1.00  0.00           O
ATOM   3448  N   CYS B  12      84.250  38.710  40.880  1.00  0.00           N
ATOM   3449  CA  CYS B  12      84.910  38.120  42.000  1.00  0.00           C
ATOM   3450  CB  CYS B  12      86.250  38.860  42.170  1.00  0.00           C
ATOM   3451  SG  CYS B  12      87.380  38.100  43.370  1.00  0.00           S
ATOM   3452  C   CYS B  12      84.120  38.120  43.260  1.00  0.00           C
ATOM   3453  O   CYS B  12      83.980  37.100  43.940  1.00  0.00           O
ATOM   3454  N   GLY B  13      83.580  39.290  43.650  1.00  0.00           N
ATOM   3455  CA  GLY B  13      82.750  39.430  44.800  1.00  0.00           C
ATOM   3456  C   GLY B  13      81.590  38.500  44.960  1.00  0.00           C
ATOM   3457  O   GLY B  13      81.430  37.930  46.030  1.00  0.00           O
ATOM   3458  N   ASN B  14      80.830  38.260  43.880  1.00  0.00           N
ATOM   3459  CA  ASN B  14      79.810  37.260  43.800  1.00  0.00           C
ATOM   3460  CB  ASN B  14      78.860  37.500  42.610  1.00  0.00           C
ATOM   3461  CG  ASN B  14      77.960  38.680  42.940  1.00  0.00           C
ATOM   3462  OD1 ASN B  14      77.110  38.540  43.820  1.00  0.00           O
ATOM   3463  ND2 ASN B  14      78.190  39.850  42.290  1.00  0.00           N
ATOM   3464  C   ASN B  14      80.270  35.840  43.820  1.00  0.00           C
ATOM   3465  O   ASN B  14      79.650  35.000  44.470  1.00  0.00           O
ATOM   3466  N   GLN B  15      81.390  35.470  43.170  1.00  0.00           N
ATOM   3467  CA  GLN B  15      81.820  34.100  43.180  1.00  0.00           C
ATOM   3468  CB  GLN B  15      82.800  33.940  42.000  1.00  0.00           C
ATOM   3469  CG  GLN B  15      82.060  33.910  40.660  1.00  0.00           C
ATOM   3470  CD  GLN B  15      82.980  33.570  39.500  1.00  0.00           C
ATOM   3471  OE1 GLN B  15      82.750  32.600  38.780  1.00  0.00           O
ATOM   3472  NE2 GLN B  15      84.010  34.420  39.250  1.00  0.00           N
ATOM   3473  C   GLN B  15      82.410  33.730  44.490  1.00  0.00           C
ATOM   3474  O   GLN B  15      82.240  32.580  44.910  1.00  0.00           O
ATOM   3475  N   ILE B  16      83.070  34.660  45.210  1.00  0.00           N
ATOM   3476  CA  ILE B  16      83.490  34.420  46.550  1.00  0.00           C
ATOM   3477  CB  ILE B  16      84.420  35.500  47.030  1.00  0.00           C
ATOM   3478  CG2 ILE B  16      84.590  35.460  48.550  1.00  0.00           C
ATOM   3479  CG1 ILE B  16      85.750  35.320  46.270  1.00  0.00           C
ATOM   3480  CD  ILE B  16      86.700  36.500  46.470  1.00  0.00           C
ATOM   3481  C   ILE B  16      82.290  34.350  47.440  1.00  0.00           C
ATOM   3482  O   ILE B  16      82.210  33.470  48.290  1.00  0.00           O
ATOM   3483  N   GLY B  17      81.360  35.310  47.320  1.00  0.00           N
ATOM   3484  CA  GLY B  17      80.180  35.340  48.130  1.00  0.00           C
ATOM   3485  C   GLY B  17      79.340  34.110  48.140  1.00  0.00           C
ATOM   3486  O   GLY B  17      78.820  33.750  49.190  1.00  0.00           O
ATOM   3487  N   ALA B  18      79.200  33.420  46.990  1.00  0.00           N
ATOM   3488  CA  ALA B  18      78.500  32.190  46.850  1.00  0.00           C
ATOM   3489  CB  ALA B  18      78.480  31.760  45.370  1.00  0.00           C
ATOM   3490  C   ALA B  18      79.050  31.080  47.690  1.00  0.00           C
ATOM   3491  O   ALA B  18      78.300  30.350  48.330  1.00  0.00           O
ATOM   3492  N   LYS B  19      80.390  30.970  47.780  1.00  0.00           N
ATOM   3493  CA  LYS B  19      81.080  30.000  48.570  1.00  0.00           C
ATOM   3494  CB  LYS B  19      82.520  29.830  48.070  1.00  0.00           C
ATOM   3495  CG  LYS B  19      82.650  29.260  46.660  1.00  0.00           C
ATOM   3496  CD  LYS B  19      82.250  27.780  46.620  1.00  0.00           C
ATOM   3497  CE  LYS B  19      83.190  26.870  47.400  1.00  0.00           C
ATOM   3498  NZ  LYS B  19      82.890  25.460  47.090  1.00  0.00           N
ATOM   3499  C   LYS B  19      81.120  30.360  50.010  1.00  0.00           C
ATOM   3500  O   LYS B  19      81.180  29.470  50.870  1.00  0.00           O
ATOM   3501  N   PHE B  20      81.060  31.640  50.400  1.00  0.00           N
ATOM   3502  CA  PHE B  20      80.890  32.030  51.770  1.00  0.00           C
ATOM   3503  CB  PHE B  20      81.070  33.560  51.840  1.00  0.00           C
ATOM   3504  CG  PHE B  20      80.770  34.130  53.190  1.00  0.00           C
ATOM   3505  CD1 PHE B  20      81.590  33.840  54.260  1.00  0.00           C
ATOM   3506  CE1 PHE B  20      81.320  34.430  55.470  1.00  0.00           C
ATOM   3507  CZ  PHE B  20      80.200  35.210  55.640  1.00  0.00           C
ATOM   3508  CD2 PHE B  20      79.620  34.840  53.380  1.00  0.00           C
ATOM   3509  CE2 PHE B  20      79.320  35.400  54.610  1.00  0.00           C
ATOM   3510  C   PHE B  20      79.550  31.590  52.240  1.00  0.00           C
ATOM   3511  O   PHE B  20      79.460  30.810  53.190  1.00  0.00           O
ATOM   3512  N   TRP B  21      78.460  31.920  51.520  1.00  0.00           N
ATOM   3513  CA  TRP B  21      77.160  31.450  51.880  1.00  0.00           C
ATOM   3514  CB  TRP B  21      76.050  32.110  51.050  1.00  0.00           C
ATOM   3515  CG  TRP B  21      75.930  33.590  51.320  1.00  0.00           C
ATOM   3516  CD1 TRP B  21      76.280  34.630  50.510  1.00  0.00           C
ATOM   3517  NE1 TRP B  21      76.170  35.790  51.240  1.00  0.00           N
ATOM   3518  CE2 TRP B  21      75.710  35.510  52.510  1.00  0.00           C
ATOM   3519  CD2 TRP B  21      75.580  34.120  52.610  1.00  0.00           C
ATOM   3520  CE3 TRP B  21      75.180  33.530  53.780  1.00  0.00           C
ATOM   3521  CZ3 TRP B  21      74.930  34.370  54.840  1.00  0.00           C
ATOM   3522  CZ2 TRP B  21      75.450  36.320  53.590  1.00  0.00           C
ATOM   3523  CH2 TRP B  21      75.020  35.740  54.750  1.00  0.00           C
ATOM   3524  C   TRP B  21      76.960  29.980  51.830  1.00  0.00           C
ATOM   3525  O   TRP B  21      76.150  29.440  52.590  1.00  0.00           O
ATOM   3526  N   GLU B  22      77.760  29.200  51.080  1.00  0.00           N
ATOM   3527  CA  GLU B  22      77.760  27.770  51.080  1.00  0.00           C
ATOM   3528  CB  GLU B  22      78.650  27.290  49.920  1.00  0.00           C
ATOM   3529  CG  GLU B  22      78.610  25.780  49.670  1.00  0.00           C
ATOM   3530  CD  GLU B  22      79.350  25.450  48.380  1.00  0.00           C
ATOM   3531  OE1 GLU B  22      78.710  25.530  47.300  1.00  0.00           O
ATOM   3532  OE2 GLU B  22      80.560  25.070  48.430  1.00  0.00           O
ATOM   3533  C   GLU B  22      78.270  27.170  52.350  1.00  0.00           C
ATOM   3534  O   GLU B  22      77.610  26.330  52.950  1.00  0.00           O
ATOM   3535  N   VAL B  23      79.450  27.630  52.810  1.00  0.00           N
ATOM   3536  CA  VAL B  23      80.020  27.100  54.010  1.00  0.00           C
ATOM   3537  CB  VAL B  23      81.500  27.280  53.960  1.00  0.00           C
ATOM   3538  CG1 VAL B  23      81.930  28.750  54.130  1.00  0.00           C
ATOM   3539  CG2 VAL B  23      82.240  26.310  54.890  1.00  0.00           C
ATOM   3540  C   VAL B  23      79.410  27.610  55.280  1.00  0.00           C
ATOM   3541  O   VAL B  23      79.340  26.880  56.260  1.00  0.00           O
ATOM   3542  N   ILE B  24      78.810  28.820  55.290  1.00  0.00           N
ATOM   3543  CA  ILE B  24      78.100  29.340  56.420  1.00  0.00           C
ATOM   3544  CB  ILE B  24      77.910  30.820  56.250  1.00  0.00           C
ATOM   3545  CG2 ILE B  24      76.930  31.430  57.260  1.00  0.00           C
ATOM   3546  CG1 ILE B  24      79.230  31.600  56.290  1.00  0.00           C
ATOM   3547  CD  ILE B  24      80.010  31.530  57.610  1.00  0.00           C
ATOM   3548  C   ILE B  24      76.790  28.660  56.620  1.00  0.00           C
ATOM   3549  O   ILE B  24      76.320  28.460  57.740  1.00  0.00           O
ATOM   3550  N   SER B  25      76.150  28.160  55.540  1.00  0.00           N
ATOM   3551  CA  SER B  25      74.930  27.420  55.570  1.00  0.00           C
ATOM   3552  CB  SER B  25      74.360  27.140  54.170  1.00  0.00           C
ATOM   3553  OG  SER B  25      73.740  28.320  53.670  1.00  0.00           O
ATOM   3554  C   SER B  25      75.220  26.070  56.120  1.00  0.00           C
ATOM   3555  O   SER B  25      74.460  25.520  56.920  1.00  0.00           O
ATOM   3556  N   ASP B  26      76.380  25.480  55.760  1.00  0.00           N
ATOM   3557  CA  ASP B  26      76.850  24.250  56.310  1.00  0.00           C
ATOM   3558  CB  ASP B  26      78.050  23.870  55.420  1.00  0.00           C
ATOM   3559  CG  ASP B  26      78.600  22.500  55.820  1.00  0.00           C
ATOM   3560  OD1 ASP B  26      77.820  21.510  55.840  1.00  0.00           O
ATOM   3561  OD2 ASP B  26      79.820  22.430  56.100  1.00  0.00           O
ATOM   3562  C   ASP B  26      77.180  24.270  57.760  1.00  0.00           C
ATOM   3563  O   ASP B  26      76.770  23.420  58.560  1.00  0.00           O
ATOM   3564  N   GLU B  27      77.840  25.360  58.200  1.00  0.00           N
ATOM   3565  CA  GLU B  27      78.160  25.660  59.560  1.00  0.00           C
ATOM   3566  CB  GLU B  27      79.110  26.860  59.680  1.00  0.00           C
ATOM   3567  CG  GLU B  27      79.480  27.170  61.140  1.00  0.00           C
ATOM   3568  CD  GLU B  27      80.910  27.720  61.170  1.00  0.00           C
ATOM   3569  OE1 GLU B  27      81.880  26.920  61.070  1.00  0.00           O
ATOM   3570  OE2 GLU B  27      81.080  28.960  61.290  1.00  0.00           O
ATOM   3571  C   GLU B  27      76.970  25.830  60.440  1.00  0.00           C
ATOM   3572  O   GLU B  27      76.880  25.240  61.520  1.00  0.00           O
ATOM   3573  N   HIS B  28      75.960  26.590  59.980  1.00  0.00           N
ATOM   3574  CA  HIS B  28      74.730  26.720  60.690  1.00  0.00           C
ATOM   3575  CB  HIS B  28      74.050  28.080  60.470  1.00  0.00           C
ATOM   3576  ND1 HIS B  28      74.550  29.560  62.460  1.00  0.00           N
ATOM   3577  CG  HIS B  28      74.820  29.160  61.170  1.00  0.00           C
ATOM   3578  CE1 HIS B  28      75.520  30.440  62.820  1.00  0.00           C
ATOM   3579  NE2 HIS B  28      76.390  30.640  61.840  1.00  0.00           N
ATOM   3580  CD2 HIS B  28      75.960  29.820  60.830  1.00  0.00           C
ATOM   3581  C   HIS B  28      73.720  25.650  60.470  1.00  0.00           C
ATOM   3582  O   HIS B  28      72.670  25.660  61.110  1.00  0.00           O
ATOM   3583  N   GLY B  29      73.980  24.650  59.600  1.00  0.00           N
ATOM   3584  CA  GLY B  29      73.210  23.450  59.470  1.00  0.00           C
ATOM   3585  C   GLY B  29      71.970  23.550  58.660  1.00  0.00           C
ATOM   3586  O   GLY B  29      71.090  22.690  58.810  1.00  0.00           O
ATOM   3587  N   ILE B  30      71.860  24.570  57.790  1.00  0.00           N
ATOM   3588  CA  ILE B  30      70.730  24.820  56.960  1.00  0.00           C
ATOM   3589  CB  ILE B  30      70.280  26.250  56.950  1.00  0.00           C
ATOM   3590  CG2 ILE B  30      69.780  26.610  58.360  1.00  0.00           C
ATOM   3591  CG1 ILE B  30      71.350  27.260  56.520  1.00  0.00           C
ATOM   3592  CD  ILE B  30      70.870  28.710  56.600  1.00  0.00           C
ATOM   3593  C   ILE B  30      70.970  24.330  55.580  1.00  0.00           C
ATOM   3594  O   ILE B  30      72.050  24.510  55.030  1.00  0.00           O
ATOM   3595  N   ASP B  31      69.950  23.650  55.000  1.00  0.00           N
ATOM   3596  CA  ASP B  31      69.940  23.050  53.710  1.00  0.00           C
ATOM   3597  CB  ASP B  31      69.050  21.790  53.710  1.00  0.00           C
ATOM   3598  CG  ASP B  31      67.570  22.110  53.590  1.00  0.00           C
ATOM   3599  OD1 ASP B  31      67.160  23.290  53.430  1.00  0.00           O
ATOM   3600  OD2 ASP B  31      66.830  21.100  53.520  1.00  0.00           O
ATOM   3601  C   ASP B  31      69.810  23.990  52.560  1.00  0.00           C
ATOM   3602  O   ASP B  31      69.680  25.200  52.770  1.00  0.00           O
ATOM   3603  N   PRO B  32      69.870  23.620  51.320  1.00  0.00           N
ATOM   3604  CD  PRO B  32      70.620  22.460  50.860  1.00  0.00           C
ATOM   3605  CA  PRO B  32      69.620  24.520  50.230  1.00  0.00           C
ATOM   3606  CB  PRO B  32      70.000  23.790  48.940  1.00  0.00           C
ATOM   3607  CG  PRO B  32      71.090  22.820  49.440  1.00  0.00           C
ATOM   3608  C   PRO B  32      68.240  25.070  50.090  1.00  0.00           C
ATOM   3609  O   PRO B  32      67.980  25.820  49.160  1.00  0.00           O
ATOM   3610  N   THR B  33      67.290  24.670  50.960  1.00  0.00           N
ATOM   3611  CA  THR B  33      66.000  25.270  51.050  1.00  0.00           C
ATOM   3612  CB  THR B  33      64.880  24.280  51.250  1.00  0.00           C
ATOM   3613  OG1 THR B  33      64.750  23.750  52.560  1.00  0.00           O
ATOM   3614  CG2 THR B  33      65.000  23.080  50.290  1.00  0.00           C
ATOM   3615  C   THR B  33      65.950  26.290  52.130  1.00  0.00           C
ATOM   3616  O   THR B  33      64.960  27.010  52.260  1.00  0.00           O
ATOM   3617  N   GLY B  34      67.020  26.390  52.940  1.00  0.00           N
ATOM   3618  CA  GLY B  34      67.130  27.240  54.070  1.00  0.00           C
ATOM   3619  C   GLY B  34      66.550  26.650  55.310  1.00  0.00           C
ATOM   3620  O   GLY B  34      66.300  27.390  56.260  1.00  0.00           O
ATOM   3621  N   SER B  35      66.290  25.330  55.340  1.00  0.00           N
ATOM   3622  CA  SER B  35      65.670  24.600  56.410  1.00  0.00           C
ATOM   3623  CB  SER B  35      64.700  23.500  55.940  1.00  0.00           C
ATOM   3624  OG  SER B  35      64.040  22.880  57.030  1.00  0.00           O
ATOM   3625  C   SER B  35      66.710  23.970  57.280  1.00  0.00           C
ATOM   3626  O   SER B  35      67.690  23.370  56.840  1.00  0.00           O
ATOM   3627  N   TYR B  36      66.590  24.210  58.590  1.00  0.00           N
ATOM   3628  CA  TYR B  36      67.520  23.740  59.580  1.00  0.00           C
ATOM   3629  CB  TYR B  36      67.280  24.550  60.870  1.00  0.00           C
ATOM   3630  CG  TYR B  36      68.200  24.040  61.920  1.00  0.00           C
ATOM   3631  CD1 TYR B  36      69.530  24.380  61.900  1.00  0.00           C
ATOM   3632  CE1 TYR B  36      70.410  23.930  62.860  1.00  0.00           C
ATOM   3633  CZ  TYR B  36      69.900  23.160  63.880  1.00  0.00           C
ATOM   3634  OH  TYR B  36      70.720  22.700  64.930  1.00  0.00           O
ATOM   3635  CD2 TYR B  36      67.720  23.280  62.960  1.00  0.00           C
ATOM   3636  CE2 TYR B  36      68.560  22.850  63.960  1.00  0.00           C
ATOM   3637  C   TYR B  36      67.340  22.280  59.800  1.00  0.00           C
ATOM   3638  O   TYR B  36      66.250  21.790  60.120  1.00  0.00           O
ATOM   3639  N   HIS B  37      68.450  21.540  59.650  1.00  0.00           N
ATOM   3640  CA  HIS B  37      68.540  20.130  59.910  1.00  0.00           C
ATOM   3641  CB  HIS B  37      68.380  19.280  58.640  1.00  0.00           C
ATOM   3642  ND1 HIS B  37      65.880  18.850  58.570  1.00  0.00           N
ATOM   3643  CG  HIS B  37      67.010  19.440  58.050  1.00  0.00           C
ATOM   3644  CE1 HIS B  37      64.820  19.420  57.940  1.00  0.00           C
ATOM   3645  NE2 HIS B  37      65.200  20.280  57.020  1.00  0.00           N
ATOM   3646  CD2 HIS B  37      66.580  20.300  57.090  1.00  0.00           C
ATOM   3647  C   HIS B  37      69.840  19.810  60.580  1.00  0.00           C
ATOM   3648  O   HIS B  37      70.450  18.770  60.340  1.00  0.00           O
ATOM   3649  N   GLY B  38      70.340  20.720  61.440  1.00  0.00           N
ATOM   3650  CA  GLY B  38      71.540  20.630  62.200  1.00  0.00           C
ATOM   3651  C   GLY B  38      71.370  19.790  63.420  1.00  0.00           C
ATOM   3652  O   GLY B  38      70.390  19.050  63.550  1.00  0.00           O
ATOM   3653  N   ASP B  39      72.360  19.850  64.330  1.00  0.00           N
ATOM   3654  CA  ASP B  39      72.370  19.090  65.540  1.00  0.00           C
ATOM   3655  CB  ASP B  39      73.580  18.140  65.460  1.00  0.00           C
ATOM   3656  CG  ASP B  39      73.280  16.990  64.520  1.00  0.00           C
ATOM   3657  OD1 ASP B  39      74.080  16.800  63.560  1.00  0.00           O
ATOM   3658  OD2 ASP B  39      72.250  16.300  64.740  1.00  0.00           O
ATOM   3659  C   ASP B  39      72.500  19.940  66.760  1.00  0.00           C
ATOM   3660  O   ASP B  39      71.750  19.800  67.730  1.00  0.00           O
ATOM   3661  N   SER B  40      73.410  20.930  66.750  1.00  0.00           N
ATOM   3662  CA  SER B  40      73.690  21.760  67.880  1.00  0.00           C
ATOM   3663  CB  SER B  40      75.120  22.330  67.850  1.00  0.00           C
ATOM   3664  OG  SER B  40      75.510  22.840  69.120  1.00  0.00           O
ATOM   3665  C   SER B  40      72.710  22.890  67.950  1.00  0.00           C
ATOM   3666  O   SER B  40      72.510  23.600  66.970  1.00  0.00           O
ATOM   3667  N   ASP B  41      72.120  23.130  69.130  1.00  0.00           N
ATOM   3668  CA  ASP B  41      71.260  24.240  69.430  1.00  0.00           C
ATOM   3669  CB  ASP B  41      70.730  24.070  70.870  1.00  0.00           C
ATOM   3670  CG  ASP B  41      69.570  23.090  70.870  1.00  0.00           C
ATOM   3671  OD1 ASP B  41      69.050  22.660  69.810  1.00  0.00           O
ATOM   3672  OD2 ASP B  41      69.160  22.770  72.020  1.00  0.00           O
ATOM   3673  C   ASP B  41      71.940  25.550  69.250  1.00  0.00           C
ATOM   3674  O   ASP B  41      71.320  26.570  68.930  1.00  0.00           O
ATOM   3675  N   LEU B  42      73.270  25.620  69.410  1.00  0.00           N
ATOM   3676  CA  LEU B  42      74.040  26.800  69.170  1.00  0.00           C
ATOM   3677  CB  LEU B  42      75.460  26.570  69.720  1.00  0.00           C
ATOM   3678  CG  LEU B  42      75.560  26.080  71.170  1.00  0.00           C
ATOM   3679  CD1 LEU B  42      77.030  25.780  71.500  1.00  0.00           C
ATOM   3680  CD2 LEU B  42      74.890  27.060  72.150  1.00  0.00           C
ATOM   3681  C   LEU B  42      74.110  27.290  67.760  1.00  0.00           C
ATOM   3682  O   LEU B  42      74.440  28.450  67.490  1.00  0.00           O
ATOM   3683  N   GLN B  43      73.690  26.480  66.780  1.00  0.00           N
ATOM   3684  CA  GLN B  43      73.600  26.840  65.400  1.00  0.00           C
ATOM   3685  CB  GLN B  43      73.440  25.590  64.530  1.00  0.00           C
ATOM   3686  CG  GLN B  43      74.690  24.710  64.430  1.00  0.00           C
ATOM   3687  CD  GLN B  43      74.340  23.410  63.730  1.00  0.00           C
ATOM   3688  OE1 GLN B  43      73.410  22.730  64.160  1.00  0.00           O
ATOM   3689  NE2 GLN B  43      75.030  23.080  62.600  1.00  0.00           N
ATOM   3690  C   GLN B  43      72.470  27.790  65.190  1.00  0.00           C
ATOM   3691  O   GLN B  43      72.460  28.650  64.310  1.00  0.00           O
ATOM   3692  N   LEU B  44      71.400  27.690  66.000  1.00  0.00           N
ATOM   3693  CA  LEU B  44      70.230  28.520  65.900  1.00  0.00           C
ATOM   3694  CB  LEU B  44      69.010  27.750  66.420  1.00  0.00           C
ATOM   3695  CG  LEU B  44      68.680  26.460  65.650  1.00  0.00           C
ATOM   3696  CD1 LEU B  44      67.680  25.570  66.410  1.00  0.00           C
ATOM   3697  CD2 LEU B  44      68.120  26.890  64.280  1.00  0.00           C
ATOM   3698  C   LEU B  44      70.370  29.740  66.730  1.00  0.00           C
ATOM   3699  O   LEU B  44      69.540  30.650  66.680  1.00  0.00           O
ATOM   3700  N   GLU B  45      71.390  29.820  67.610  1.00  0.00           N
ATOM   3701  CA  GLU B  45      71.450  30.870  68.590  1.00  0.00           C
ATOM   3702  CB  GLU B  45      72.580  30.570  69.590  1.00  0.00           C
ATOM   3703  CG  GLU B  45      72.610  31.500  70.810  1.00  0.00           C
ATOM   3704  CD  GLU B  45      71.470  31.210  71.770  1.00  0.00           C
ATOM   3705  OE1 GLU B  45      70.330  31.720  71.590  1.00  0.00           O
ATOM   3706  OE2 GLU B  45      71.730  30.470  72.760  1.00  0.00           O
ATOM   3707  C   GLU B  45      71.610  32.270  68.100  1.00  0.00           C
ATOM   3708  O   GLU B  45      70.880  33.200  68.420  1.00  0.00           O
ATOM   3709  N   ARG B  46      72.610  32.530  67.240  1.00  0.00           N
ATOM   3710  CA  ARG B  46      72.960  33.800  66.690  1.00  0.00           C
ATOM   3711  CB  ARG B  46      74.420  34.170  66.990  1.00  0.00           C
ATOM   3712  CG  ARG B  46      74.820  34.060  68.470  1.00  0.00           C
ATOM   3713  CD  ARG B  46      74.070  35.040  69.370  1.00  0.00           C
ATOM   3714  NE  ARG B  46      74.290  34.610  70.770  1.00  0.00           N
ATOM   3715  CZ  ARG B  46      73.470  34.940  71.810  1.00  0.00           C
ATOM   3716  NH1 ARG B  46      72.360  35.720  71.670  1.00  0.00           N
ATOM   3717  NH2 ARG B  46      73.760  34.390  73.030  1.00  0.00           N
ATOM   3718  C   ARG B  46      72.750  33.830  65.210  1.00  0.00           C
ATOM   3719  O   ARG B  46      73.310  34.650  64.490  1.00  0.00           O
ATOM   3720  N   ILE B  47      71.930  32.880  64.720  1.00  0.00           N
ATOM   3721  CA  ILE B  47      71.660  32.700  63.320  1.00  0.00           C
ATOM   3722  CB  ILE B  47      70.830  31.460  63.150  1.00  0.00           C
ATOM   3723  CG2 ILE B  47      69.390  31.740  63.580  1.00  0.00           C
ATOM   3724  CG1 ILE B  47      70.930  30.900  61.720  1.00  0.00           C
ATOM   3725  CD  ILE B  47      70.390  29.480  61.560  1.00  0.00           C
ATOM   3726  C   ILE B  47      71.050  33.880  62.640  1.00  0.00           C
ATOM   3727  O   ILE B  47      71.200  34.170  61.450  1.00  0.00           O
ATOM   3728  N   ASN B  48      70.440  34.750  63.450  1.00  0.00           N
ATOM   3729  CA  ASN B  48      69.870  36.020  63.100  1.00  0.00           C
ATOM   3730  CB  ASN B  48      69.170  36.670  64.310  1.00  0.00           C
ATOM   3731  CG  ASN B  48      69.940  36.380  65.590  1.00  0.00           C
ATOM   3732  OD1 ASN B  48      71.060  36.870  65.730  1.00  0.00           O
ATOM   3733  ND2 ASN B  48      69.390  35.570  66.530  1.00  0.00           N
ATOM   3734  C   ASN B  48      70.810  37.030  62.520  1.00  0.00           C
ATOM   3735  O   ASN B  48      70.460  37.860  61.690  1.00  0.00           O
ATOM   3736  N   VAL B  49      72.090  36.970  62.900  1.00  0.00           N
ATOM   3737  CA  VAL B  49      73.120  37.870  62.500  1.00  0.00           C
ATOM   3738  CB  VAL B  49      74.380  37.610  63.270  1.00  0.00           C
ATOM   3739  CG1 VAL B  49      75.300  36.570  62.600  1.00  0.00           C
ATOM   3740  CG2 VAL B  49      75.160  38.900  63.560  1.00  0.00           C
ATOM   3741  C   VAL B  49      73.360  37.910  61.030  1.00  0.00           C
ATOM   3742  O   VAL B  49      73.710  38.980  60.540  1.00  0.00           O
ATOM   3743  N   TYR B  50      73.090  36.810  60.300  1.00  0.00           N
ATOM   3744  CA  TYR B  50      73.180  36.720  58.880  1.00  0.00           C
ATOM   3745  CB  TYR B  50      74.150  35.590  58.480  1.00  0.00           C
ATOM   3746  CG  TYR B  50      75.570  35.900  58.780  1.00  0.00           C
ATOM   3747  CD1 TYR B  50      76.090  37.170  58.750  1.00  0.00           C
ATOM   3748  CE1 TYR B  50      77.420  37.390  59.010  1.00  0.00           C
ATOM   3749  CZ  TYR B  50      78.270  36.320  59.210  1.00  0.00           C
ATOM   3750  OH  TYR B  50      79.670  36.480  59.290  1.00  0.00           O
ATOM   3751  CD2 TYR B  50      76.420  34.830  58.960  1.00  0.00           C
ATOM   3752  CE2 TYR B  50      77.770  35.040  59.160  1.00  0.00           C
ATOM   3753  C   TYR B  50      71.900  36.350  58.210  1.00  0.00           C
ATOM   3754  O   TYR B  50      71.700  36.670  57.040  1.00  0.00           O
ATOM   3755  N   TYR B  51      70.990  35.610  58.870  1.00  0.00           N
ATOM   3756  CA  TYR B  51      69.790  35.080  58.290  1.00  0.00           C
ATOM   3757  CB  TYR B  51      69.630  33.570  58.510  1.00  0.00           C
ATOM   3758  CG  TYR B  51      70.760  32.880  57.820  1.00  0.00           C
ATOM   3759  CD1 TYR B  51      70.580  32.540  56.500  1.00  0.00           C
ATOM   3760  CE1 TYR B  51      71.630  31.920  55.850  1.00  0.00           C
ATOM   3761  CZ  TYR B  51      72.810  31.630  56.480  1.00  0.00           C
ATOM   3762  OH  TYR B  51      73.800  30.900  55.790  1.00  0.00           O
ATOM   3763  CD2 TYR B  51      71.950  32.600  58.450  1.00  0.00           C
ATOM   3764  CE2 TYR B  51      72.980  31.960  57.810  1.00  0.00           C
ATOM   3765  C   TYR B  51      68.570  35.750  58.830  1.00  0.00           C
ATOM   3766  O   TYR B  51      68.420  36.080  60.000  1.00  0.00           O
ATOM   3767  N   ASN B  52      67.580  35.940  57.940  1.00  0.00           N
ATOM   3768  CA  ASN B  52      66.270  36.390  58.300  1.00  0.00           C
ATOM   3769  CB  ASN B  52      65.710  37.430  57.320  1.00  0.00           C
ATOM   3770  CG  ASN B  52      66.560  38.690  57.470  1.00  0.00           C
ATOM   3771  OD1 ASN B  52      66.650  39.200  58.580  1.00  0.00           O
ATOM   3772  ND2 ASN B  52      67.200  39.150  56.360  1.00  0.00           N
ATOM   3773  C   ASN B  52      65.360  35.210  58.200  1.00  0.00           C
ATOM   3774  O   ASN B  52      65.600  34.340  57.360  1.00  0.00           O
ATOM   3775  N   GLU B  53      64.320  35.120  59.050  1.00  0.00           N
ATOM   3776  CA  GLU B  53      63.390  34.040  58.980  1.00  0.00           C
ATOM   3777  CB  GLU B  53      63.030  33.520  60.380  1.00  0.00           C
ATOM   3778  CG  GLU B  53      62.340  32.150  60.340  1.00  0.00           C
ATOM   3779  CD  GLU B  53      61.930  31.690  61.730  1.00  0.00           C
ATOM   3780  OE1 GLU B  53      61.310  30.600  61.830  1.00  0.00           O
ATOM   3781  OE2 GLU B  53      62.220  32.400  62.730  1.00  0.00           O
ATOM   3782  C   GLU B  53      62.150  34.360  58.200  1.00  0.00           C
ATOM   3783  O   GLU B  53      61.550  35.420  58.320  1.00  0.00           O
ATOM   3784  N   ALA B  54      61.720  33.430  57.320  1.00  0.00           N
ATOM   3785  CA  ALA B  54      60.550  33.550  56.510  1.00  0.00           C
ATOM   3786  CB  ALA B  54      60.920  33.330  55.030  1.00  0.00           C
ATOM   3787  C   ALA B  54      59.550  32.550  56.990  1.00  0.00           C
ATOM   3788  O   ALA B  54      59.800  31.730  57.870  1.00  0.00           O
ATOM   3789  N   ALA B  55      58.340  32.560  56.410  1.00  0.00           N
ATOM   3790  CA  ALA B  55      57.280  31.690  56.790  1.00  0.00           C
ATOM   3791  CB  ALA B  55      55.970  32.090  56.080  1.00  0.00           C
ATOM   3792  C   ALA B  55      57.590  30.240  56.640  1.00  0.00           C
ATOM   3793  O   ALA B  55      58.320  29.810  55.750  1.00  0.00           O
ATOM   3794  N   GLY B  56      57.090  29.390  57.550  1.00  0.00           N
ATOM   3795  CA  GLY B  56      57.320  27.980  57.420  1.00  0.00           C
ATOM   3796  C   GLY B  56      58.620  27.550  58.000  1.00  0.00           C
ATOM   3797  O   GLY B  56      59.040  26.400  57.890  1.00  0.00           O
ATOM   3798  N   ASN B  57      59.340  28.460  58.690  1.00  0.00           N
ATOM   3799  CA  ASN B  57      60.560  28.230  59.400  1.00  0.00           C
ATOM   3800  CB  ASN B  57      60.500  27.180  60.520  1.00  0.00           C
ATOM   3801  CG  ASN B  57      59.350  27.470  61.470  1.00  0.00           C
ATOM   3802  OD1 ASN B  57      58.340  26.770  61.470  1.00  0.00           O
ATOM   3803  ND2 ASN B  57      59.510  28.490  62.350  1.00  0.00           N
ATOM   3804  C   ASN B  57      61.660  27.910  58.460  1.00  0.00           C
ATOM   3805  O   ASN B  57      62.330  26.890  58.610  1.00  0.00           O
ATOM   3806  N   LYS B  58      61.930  28.790  57.480  1.00  0.00           N
ATOM   3807  CA  LYS B  58      63.050  28.700  56.610  1.00  0.00           C
ATOM   3808  CB  LYS B  58      62.720  28.250  55.170  1.00  0.00           C
ATOM   3809  CG  LYS B  58      61.890  26.960  55.100  1.00  0.00           C
ATOM   3810  CD  LYS B  58      62.090  26.120  53.830  1.00  0.00           C
ATOM   3811  CE  LYS B  58      61.820  26.920  52.560  1.00  0.00           C
ATOM   3812  NZ  LYS B  58      60.390  27.290  52.500  1.00  0.00           N
ATOM   3813  C   LYS B  58      63.790  29.990  56.540  1.00  0.00           C
ATOM   3814  O   LYS B  58      63.220  31.070  56.710  1.00  0.00           O
ATOM   3815  N   TYR B  59      65.120  29.900  56.410  1.00  0.00           N
ATOM   3816  CA  TYR B  59      66.020  31.010  56.510  1.00  0.00           C
ATOM   3817  CB  TYR B  59      67.300  30.610  57.270  1.00  0.00           C
ATOM   3818  CG  TYR B  59      66.960  30.450  58.710  1.00  0.00           C
ATOM   3819  CD1 TYR B  59      66.660  31.540  59.500  1.00  0.00           C
ATOM   3820  CE1 TYR B  59      66.270  31.430  60.810  1.00  0.00           C
ATOM   3821  CZ  TYR B  59      66.120  30.170  61.350  1.00  0.00           C
ATOM   3822  OH  TYR B  59      65.680  29.930  62.660  1.00  0.00           O
ATOM   3823  CD2 TYR B  59      66.760  29.210  59.270  1.00  0.00           C
ATOM   3824  CE2 TYR B  59      66.340  29.060  60.570  1.00  0.00           C
ATOM   3825  C   TYR B  59      66.430  31.490  55.160  1.00  0.00           C
ATOM   3826  O   TYR B  59      66.590  30.750  54.190  1.00  0.00           O
ATOM   3827  N   VAL B  60      66.630  32.820  55.090  1.00  0.00           N
ATOM   3828  CA  VAL B  60      67.180  33.500  53.960  1.00  0.00           C
ATOM   3829  CB  VAL B  60      66.150  34.300  53.210  1.00  0.00           C
ATOM   3830  CG1 VAL B  60      65.120  33.350  52.570  1.00  0.00           C
ATOM   3831  CG2 VAL B  60      65.450  35.410  54.010  1.00  0.00           C
ATOM   3832  C   VAL B  60      68.310  34.390  54.340  1.00  0.00           C
ATOM   3833  O   VAL B  60      68.150  35.060  55.360  1.00  0.00           O
ATOM   3834  N   PRO B  61      69.430  34.430  53.680  1.00  0.00           N
ATOM   3835  CD  PRO B  61      69.670  33.830  52.380  1.00  0.00           C
ATOM   3836  CA  PRO B  61      70.520  35.280  54.090  1.00  0.00           C
ATOM   3837  CB  PRO B  61      71.720  34.780  53.290  1.00  0.00           C
ATOM   3838  CG  PRO B  61      71.100  34.240  51.990  1.00  0.00           C
ATOM   3839  C   PRO B  61      70.260  36.720  53.820  1.00  0.00           C
ATOM   3840  O   PRO B  61      69.620  37.130  52.850  1.00  0.00           O
ATOM   3841  N   ARG B  62      70.780  37.610  54.690  1.00  0.00           N
ATOM   3842  CA  ARG B  62      70.760  39.030  54.550  1.00  0.00           C
ATOM   3843  CB  ARG B  62      70.770  39.720  55.920  1.00  0.00           C
ATOM   3844  CG  ARG B  62      70.340  41.190  55.860  1.00  0.00           C
ATOM   3845  CD  ARG B  62      70.420  41.890  57.210  1.00  0.00           C
ATOM   3846  NE  ARG B  62      69.540  41.160  58.160  1.00  0.00           N
ATOM   3847  CZ  ARG B  62      69.970  40.350  59.170  1.00  0.00           C
ATOM   3848  NH1 ARG B  62      71.290  40.110  59.420  1.00  0.00           N
ATOM   3849  NH2 ARG B  62      69.080  39.640  59.930  1.00  0.00           N
ATOM   3850  C   ARG B  62      71.900  39.420  53.670  1.00  0.00           C
ATOM   3851  O   ARG B  62      72.830  40.110  54.090  1.00  0.00           O
ATOM   3852  N   ALA B  63      71.800  39.050  52.380  1.00  0.00           N
ATOM   3853  CA  ALA B  63      72.830  39.270  51.420  1.00  0.00           C
ATOM   3854  CB  ALA B  63      73.310  37.900  50.910  1.00  0.00           C
ATOM   3855  C   ALA B  63      72.370  40.030  50.220  1.00  0.00           C
ATOM   3856  O   ALA B  63      71.240  39.820  49.770  1.00  0.00           O
ATOM   3857  N   ILE B  64      73.140  40.980  49.650  1.00  0.00           N
ATOM   3858  CA  ILE B  64      72.770  41.790  48.540  1.00  0.00           C
ATOM   3859  CB  ILE B  64      72.760  43.250  48.890  1.00  0.00           C
ATOM   3860  CG2 ILE B  64      72.500  44.060  47.610  1.00  0.00           C
ATOM   3861  CG1 ILE B  64      71.620  43.430  49.910  1.00  0.00           C
ATOM   3862  CD  ILE B  64      71.570  44.870  50.430  1.00  0.00           C
ATOM   3863  C   ILE B  64      73.770  41.540  47.460  1.00  0.00           C
ATOM   3864  O   ILE B  64      74.990  41.520  47.650  1.00  0.00           O
ATOM   3865  N   LEU B  65      73.310  41.270  46.230  1.00  0.00           N
ATOM   3866  CA  LEU B  65      74.150  40.900  45.130  1.00  0.00           C
ATOM   3867  CB  LEU B  65      73.710  39.550  44.540  1.00  0.00           C
ATOM   3868  CG  LEU B  65      73.650  38.390  45.540  1.00  0.00           C
ATOM   3869  CD1 LEU B  65      72.340  38.310  46.340  1.00  0.00           C
ATOM   3870  CD2 LEU B  65      73.790  37.020  44.840  1.00  0.00           C
ATOM   3871  C   LEU B  65      74.030  41.940  44.070  1.00  0.00           C
ATOM   3872  O   LEU B  65      72.950  42.300  43.620  1.00  0.00           O
ATOM   3873  N   VAL B  66      75.150  42.570  43.680  1.00  0.00           N
ATOM   3874  CA  VAL B  66      75.230  43.620  42.710  1.00  0.00           C
ATOM   3875  CB  VAL B  66      75.710  44.930  43.280  1.00  0.00           C
ATOM   3876  CG1 VAL B  66      75.180  46.100  42.440  1.00  0.00           C
ATOM   3877  CG2 VAL B  66      75.260  45.060  44.740  1.00  0.00           C
ATOM   3878  C   VAL B  66      76.130  43.280  41.570  1.00  0.00           C
ATOM   3879  O   VAL B  66      77.280  42.870  41.760  1.00  0.00           O
ATOM   3880  N   ASP B  67      75.700  43.460  40.310  1.00  0.00           N
ATOM   3881  CA  ASP B  67      76.530  43.300  39.160  1.00  0.00           C
ATOM   3882  CB  ASP B  67      76.620  41.850  38.660  1.00  0.00           C
ATOM   3883  CG  ASP B  67      77.810  41.660  37.740  1.00  0.00           C
ATOM   3884  OD1 ASP B  67      78.970  41.720  38.230  1.00  0.00           O
ATOM   3885  OD2 ASP B  67      77.600  41.540  36.500  1.00  0.00           O
ATOM   3886  C   ASP B  67      75.960  44.200  38.110  1.00  0.00           C
ATOM   3887  O   ASP B  67      75.000  44.940  38.360  1.00  0.00           O
ATOM   3888  N   LEU B  68      76.480  44.200  36.870  1.00  0.00           N
ATOM   3889  CA  LEU B  68      76.110  45.020  35.760  1.00  0.00           C
ATOM   3890  CB  LEU B  68      77.220  46.000  35.360  1.00  0.00           C
ATOM   3891  CG  LEU B  68      77.320  47.220  36.300  1.00  0.00           C
ATOM   3892  CD1 LEU B  68      78.610  48.010  36.030  1.00  0.00           C
ATOM   3893  CD2 LEU B  68      76.070  48.120  36.270  1.00  0.00           C
ATOM   3894  C   LEU B  68      75.740  44.210  34.570  1.00  0.00           C
ATOM   3895  O   LEU B  68      75.300  44.770  33.570  1.00  0.00           O
ATOM   3896  N   GLU B  69      75.800  42.870  34.630  1.00  0.00           N
ATOM   3897  CA  GLU B  69      75.410  42.010  33.550  1.00  0.00           C
ATOM   3898  CB  GLU B  69      76.660  41.550  32.780  1.00  0.00           C
ATOM   3899  CG  GLU B  69      76.360  40.570  31.660  1.00  0.00           C
ATOM   3900  CD  GLU B  69      77.550  40.340  30.740  1.00  0.00           C
ATOM   3901  OE1 GLU B  69      78.680  40.080  31.240  1.00  0.00           O
ATOM   3902  OE2 GLU B  69      77.340  40.400  29.510  1.00  0.00           O
ATOM   3903  C   GLU B  69      74.590  40.870  34.060  1.00  0.00           C
ATOM   3904  O   GLU B  69      75.000  40.290  35.060  1.00  0.00           O
ATOM   3905  N   PRO B  70      73.470  40.510  33.500  1.00  0.00           N
ATOM   3906  CD  PRO B  70      72.790  41.240  32.440  1.00  0.00           C
ATOM   3907  CA  PRO B  70      72.630  39.520  34.090  1.00  0.00           C
ATOM   3908  CB  PRO B  70      71.350  39.470  33.250  1.00  0.00           C
ATOM   3909  CG  PRO B  70      71.320  40.800  32.480  1.00  0.00           C
ATOM   3910  C   PRO B  70      73.210  38.150  34.160  1.00  0.00           C
ATOM   3911  O   PRO B  70      72.930  37.380  35.070  1.00  0.00           O
ATOM   3912  N   GLY B  71      74.070  37.840  33.160  1.00  0.00           N
ATOM   3913  CA  GLY B  71      74.630  36.540  32.910  1.00  0.00           C
ATOM   3914  C   GLY B  71      75.680  36.180  33.900  1.00  0.00           C
ATOM   3915  O   GLY B  71      76.000  34.990  34.040  1.00  0.00           O
ATOM   3916  N   THR B  72      76.170  37.130  34.710  1.00  0.00           N
ATOM   3917  CA  THR B  72      77.000  36.920  35.860  1.00  0.00           C
ATOM   3918  CB  THR B  72      77.560  38.160  36.480  1.00  0.00           C
ATOM   3919  OG1 THR B  72      78.110  39.000  35.480  1.00  0.00           O
ATOM   3920  CG2 THR B  72      78.690  37.910  37.490  1.00  0.00           C
ATOM   3921  C   THR B  72      76.210  36.260  36.930  1.00  0.00           C
ATOM   3922  O   THR B  72      76.690  35.380  37.650  1.00  0.00           O
ATOM   3923  N   MET B  73      74.940  36.670  37.100  1.00  0.00           N
ATOM   3924  CA  MET B  73      74.050  36.260  38.150  1.00  0.00           C
ATOM   3925  CB  MET B  73      73.080  37.390  38.520  1.00  0.00           C
ATOM   3926  CG  MET B  73      73.750  38.740  38.820  1.00  0.00           C
ATOM   3927  SD  MET B  73      75.230  38.700  39.870  1.00  0.00           S
ATOM   3928  CE  MET B  73      74.390  37.940  41.300  1.00  0.00           C
ATOM   3929  C   MET B  73      73.300  35.000  37.880  1.00  0.00           C
ATOM   3930  O   MET B  73      72.880  34.300  38.800  1.00  0.00           O
ATOM   3931  N   ASP B  74      73.190  34.570  36.610  1.00  0.00           N
ATOM   3932  CA  ASP B  74      72.720  33.260  36.300  1.00  0.00           C
ATOM   3933  CB  ASP B  74      72.720  33.110  34.770  1.00  0.00           C
ATOM   3934  CG  ASP B  74      71.750  34.080  34.110  1.00  0.00           C
ATOM   3935  OD1 ASP B  74      71.870  34.320  32.880  1.00  0.00           O
ATOM   3936  OD2 ASP B  74      70.820  34.620  34.770  1.00  0.00           O
ATOM   3937  C   ASP B  74      73.450  32.120  36.920  1.00  0.00           C
ATOM   3938  O   ASP B  74      72.820  31.230  37.500  1.00  0.00           O
ATOM   3939  N   SER B  75      74.790  32.120  36.920  1.00  0.00           N
ATOM   3940  CA  SER B  75      75.610  31.120  37.530  1.00  0.00           C
ATOM   3941  CB  SER B  75      77.090  31.350  37.180  1.00  0.00           C
ATOM   3942  OG  SER B  75      77.270  31.220  35.770  1.00  0.00           O
ATOM   3943  C   SER B  75      75.570  31.090  39.020  1.00  0.00           C
ATOM   3944  O   SER B  75      75.990  30.120  39.650  1.00  0.00           O
ATOM   3945  N   VAL B  76      75.070  32.160  39.670  1.00  0.00           N
ATOM   3946  CA  VAL B  76      74.830  32.260  41.070  1.00  0.00           C
ATOM   3947  CB  VAL B  76      74.810  33.670  41.590  1.00  0.00           C
ATOM   3948  CG1 VAL B  76      74.670  33.730  43.120  1.00  0.00           C
ATOM   3949  CG2 VAL B  76      76.110  34.380  41.190  1.00  0.00           C
ATOM   3950  C   VAL B  76      73.500  31.640  41.380  1.00  0.00           C
ATOM   3951  O   VAL B  76      73.360  30.740  42.200  1.00  0.00           O
ATOM   3952  N   ARG B  77      72.440  32.090  40.690  1.00  0.00           N
ATOM   3953  CA  ARG B  77      71.090  31.650  40.880  1.00  0.00           C
ATOM   3954  CB  ARG B  77      70.200  32.540  39.990  1.00  0.00           C
ATOM   3955  CG  ARG B  77      68.710  32.460  40.350  1.00  0.00           C
ATOM   3956  CD  ARG B  77      67.750  33.050  39.330  1.00  0.00           C
ATOM   3957  NE  ARG B  77      68.120  34.480  39.130  1.00  0.00           N
ATOM   3958  CZ  ARG B  77      68.810  35.020  38.090  1.00  0.00           C
ATOM   3959  NH1 ARG B  77      69.330  34.260  37.080  1.00  0.00           N
ATOM   3960  NH2 ARG B  77      68.980  36.380  38.040  1.00  0.00           N
ATOM   3961  C   ARG B  77      70.830  30.210  40.590  1.00  0.00           C
ATOM   3962  O   ARG B  77      70.160  29.520  41.360  1.00  0.00           O
ATOM   3963  N   SER B  78      71.440  29.720  39.500  1.00  0.00           N
ATOM   3964  CA  SER B  78      71.350  28.350  39.100  1.00  0.00           C
ATOM   3965  CB  SER B  78      71.660  28.180  37.600  1.00  0.00           C
ATOM   3966  OG  SER B  78      70.660  28.840  36.850  1.00  0.00           O
ATOM   3967  C   SER B  78      72.240  27.410  39.840  1.00  0.00           C
ATOM   3968  O   SER B  78      71.970  26.210  39.850  1.00  0.00           O
ATOM   3969  N   GLY B  79      73.280  27.950  40.510  1.00  0.00           N
ATOM   3970  CA  GLY B  79      74.320  27.290  41.240  1.00  0.00           C
ATOM   3971  C   GLY B  79      73.890  26.660  42.520  1.00  0.00           C
ATOM   3972  O   GLY B  79      72.700  26.680  42.840  1.00  0.00           O
ATOM   3973  N   PRO B  80      74.800  26.080  43.230  1.00  0.00           N
ATOM   3974  CD  PRO B  80      76.220  26.070  42.920  1.00  0.00           C
ATOM   3975  CA  PRO B  80      74.510  25.500  44.520  1.00  0.00           C
ATOM   3976  CB  PRO B  80      75.750  24.670  44.860  1.00  0.00           C
ATOM   3977  CG  PRO B  80      76.900  25.200  43.980  1.00  0.00           C
ATOM   3978  C   PRO B  80      74.210  26.580  45.500  1.00  0.00           C
ATOM   3979  O   PRO B  80      74.820  27.640  45.410  1.00  0.00           O
ATOM   3980  N   PHE B  81      73.230  26.400  46.410  1.00  0.00           N
ATOM   3981  CA  PHE B  81      72.680  27.430  47.240  1.00  0.00           C
ATOM   3982  CB  PHE B  81      73.650  27.780  48.380  1.00  0.00           C
ATOM   3983  CG  PHE B  81      73.780  26.660  49.350  1.00  0.00           C
ATOM   3984  CD1 PHE B  81      74.820  25.770  49.330  1.00  0.00           C
ATOM   3985  CE1 PHE B  81      74.980  24.810  50.310  1.00  0.00           C
ATOM   3986  CZ  PHE B  81      74.050  24.710  51.310  1.00  0.00           C
ATOM   3987  CD2 PHE B  81      72.860  26.530  50.360  1.00  0.00           C
ATOM   3988  CE2 PHE B  81      72.980  25.570  51.340  1.00  0.00           C
ATOM   3989  C   PHE B  81      72.180  28.610  46.480  1.00  0.00           C
ATOM   3990  O   PHE B  81      71.980  29.700  47.020  1.00  0.00           O
ATOM   3991  N   GLY B  82      71.850  28.460  45.190  1.00  0.00           N
ATOM   3992  CA  GLY B  82      71.390  29.540  44.370  1.00  0.00           C
ATOM   3993  C   GLY B  82      69.980  29.880  44.720  1.00  0.00           C
ATOM   3994  O   GLY B  82      69.570  31.030  44.620  1.00  0.00           O
ATOM   3995  N   GLN B  83      69.180  28.930  45.240  1.00  0.00           N
ATOM   3996  CA  GLN B  83      67.800  29.170  45.530  1.00  0.00           C
ATOM   3997  CB  GLN B  83      67.040  27.840  45.490  1.00  0.00           C
ATOM   3998  CG  GLN B  83      66.970  27.210  44.100  1.00  0.00           C
ATOM   3999  CD  GLN B  83      66.160  28.080  43.150  1.00  0.00           C
ATOM   4000  OE1 GLN B  83      66.670  28.500  42.110  1.00  0.00           O
ATOM   4001  NE2 GLN B  83      64.840  28.300  43.420  1.00  0.00           N
ATOM   4002  C   GLN B  83      67.520  29.840  46.830  1.00  0.00           C
ATOM   4003  O   GLN B  83      66.390  30.290  47.010  1.00  0.00           O
ATOM   4004  N   ILE B  84      68.490  29.910  47.760  1.00  0.00           N
ATOM   4005  CA  ILE B  84      68.260  30.490  49.050  1.00  0.00           C
ATOM   4006  CB  ILE B  84      69.240  30.070  50.100  1.00  0.00           C
ATOM   4007  CG2 ILE B  84      69.420  28.540  50.050  1.00  0.00           C
ATOM   4008  CG1 ILE B  84      70.590  30.800  49.940  1.00  0.00           C
ATOM   4009  CD  ILE B  84      71.600  30.430  51.030  1.00  0.00           C
ATOM   4010  C   ILE B  84      68.150  31.980  49.070  1.00  0.00           C
ATOM   4011  O   ILE B  84      67.630  32.600  50.000  1.00  0.00           O
ATOM   4012  N   PHE B  85      68.650  32.640  48.020  1.00  0.00           N
ATOM   4013  CA  PHE B  85      68.740  34.070  47.970  1.00  0.00           C
ATOM   4014  CB  PHE B  85      69.740  34.530  46.890  1.00  0.00           C
ATOM   4015  CG  PHE B  85      71.100  34.170  47.380  1.00  0.00           C
ATOM   4016  CD1 PHE B  85      71.780  33.100  46.830  1.00  0.00           C
ATOM   4017  CE1 PHE B  85      73.030  32.780  47.280  1.00  0.00           C
ATOM   4018  CZ  PHE B  85      73.620  33.520  48.280  1.00  0.00           C
ATOM   4019  CD2 PHE B  85      71.710  34.940  48.340  1.00  0.00           C
ATOM   4020  CE2 PHE B  85      72.960  34.610  48.800  1.00  0.00           C
ATOM   4021  C   PHE B  85      67.430  34.730  47.740  1.00  0.00           C
ATOM   4022  O   PHE B  85      66.540  34.260  47.020  1.00  0.00           O
ATOM   4023  N   ARG B  86      67.230  35.900  48.360  1.00  0.00           N
ATOM   4024  CA  ARG B  86      66.020  36.670  48.260  1.00  0.00           C
ATOM   4025  CB  ARG B  86      66.070  37.730  49.370  1.00  0.00           C
ATOM   4026  CG  ARG B  86      64.910  38.740  49.310  1.00  0.00           C
ATOM   4027  CD  ARG B  86      64.790  39.630  50.550  1.00  0.00           C
ATOM   4028  NE  ARG B  86      64.010  38.920  51.600  1.00  0.00           N
ATOM   4029  CZ  ARG B  86      64.140  39.140  52.940  1.00  0.00           C
ATOM   4030  NH1 ARG B  86      65.060  40.000  53.480  1.00  0.00           N
ATOM   4031  NH2 ARG B  86      63.350  38.400  53.780  1.00  0.00           N
ATOM   4032  C   ARG B  86      66.010  37.300  46.910  1.00  0.00           C
ATOM   4033  O   ARG B  86      66.920  38.050  46.570  1.00  0.00           O
ATOM   4034  N   PRO B  87      65.050  37.050  46.070  1.00  0.00           N
ATOM   4035  CD  PRO B  87      63.910  36.190  46.350  1.00  0.00           C
ATOM   4036  CA  PRO B  87      65.160  37.370  44.670  1.00  0.00           C
ATOM   4037  CB  PRO B  87      63.970  36.680  44.000  1.00  0.00           C
ATOM   4038  CG  PRO B  87      62.980  36.350  45.130  1.00  0.00           C
ATOM   4039  C   PRO B  87      65.180  38.840  44.430  1.00  0.00           C
ATOM   4040  O   PRO B  87      65.820  39.280  43.480  1.00  0.00           O
ATOM   4041  N   ASP B  88      64.500  39.650  45.270  1.00  0.00           N
ATOM   4042  CA  ASP B  88      64.550  41.080  45.290  1.00  0.00           C
ATOM   4043  CB  ASP B  88      63.690  41.540  46.480  1.00  0.00           C
ATOM   4044  CG  ASP B  88      62.300  40.930  46.460  1.00  0.00           C
ATOM   4045  OD1 ASP B  88      62.140  39.690  46.590  1.00  0.00           O
ATOM   4046  OD2 ASP B  88      61.320  41.720  46.380  1.00  0.00           O
ATOM   4047  C   ASP B  88      65.890  41.700  45.480  1.00  0.00           C
ATOM   4048  O   ASP B  88      66.040  42.880  45.200  1.00  0.00           O
ATOM   4049  N   ASN B  89      66.880  40.940  45.970  1.00  0.00           N
ATOM   4050  CA  ASN B  89      68.190  41.430  46.290  1.00  0.00           C
ATOM   4051  CB  ASN B  89      68.790  40.820  47.570  1.00  0.00           C
ATOM   4052  CG  ASN B  89      67.960  41.190  48.790  1.00  0.00           C
ATOM   4053  OD1 ASN B  89      66.880  41.780  48.800  1.00  0.00           O
ATOM   4054  ND2 ASN B  89      68.540  40.840  49.970  1.00  0.00           N
ATOM   4055  C   ASN B  89      69.200  41.200  45.220  1.00  0.00           C
ATOM   4056  O   ASN B  89      70.390  41.460  45.400  1.00  0.00           O
ATOM   4057  N   PHE B  90      68.760  40.770  44.030  1.00  0.00           N
ATOM   4058  CA  PHE B  90      69.640  40.610  42.910  1.00  0.00           C
ATOM   4059  CB  PHE B  90      69.180  39.540  41.900  1.00  0.00           C
ATOM   4060  CG  PHE B  90      69.570  38.230  42.490  1.00  0.00           C
ATOM   4061  CD1 PHE B  90      68.840  37.620  43.480  1.00  0.00           C
ATOM   4062  CE1 PHE B  90      69.130  36.360  43.960  1.00  0.00           C
ATOM   4063  CZ  PHE B  90      70.210  35.720  43.400  1.00  0.00           C
ATOM   4064  CD2 PHE B  90      70.670  37.580  41.990  1.00  0.00           C
ATOM   4065  CE2 PHE B  90      70.980  36.320  42.440  1.00  0.00           C
ATOM   4066  C   PHE B  90      69.470  41.920  42.210  1.00  0.00           C
ATOM   4067  O   PHE B  90      68.470  42.200  41.540  1.00  0.00           O
ATOM   4068  N   VAL B  91      70.450  42.830  42.280  1.00  0.00           N
ATOM   4069  CA  VAL B  91      70.420  44.070  41.560  1.00  0.00           C
ATOM   4070  CB  VAL B  91      70.780  45.300  42.350  1.00  0.00           C
ATOM   4071  CG1 VAL B  91      70.520  46.550  41.490  1.00  0.00           C
ATOM   4072  CG2 VAL B  91      69.970  45.330  43.660  1.00  0.00           C
ATOM   4073  C   VAL B  91      71.360  43.890  40.420  1.00  0.00           C
ATOM   4074  O   VAL B  91      72.540  43.600  40.620  1.00  0.00           O
ATOM   4075  N   PHE B  92      70.960  44.090  39.150  1.00  0.00           N
ATOM   4076  CA  PHE B  92      71.840  43.920  38.030  1.00  0.00           C
ATOM   4077  CB  PHE B  92      72.070  42.470  37.600  1.00  0.00           C
ATOM   4078  CG  PHE B  92      70.770  41.810  37.280  1.00  0.00           C
ATOM   4079  CD1 PHE B  92      70.260  41.870  36.000  1.00  0.00           C
ATOM   4080  CE1 PHE B  92      69.090  41.240  35.680  1.00  0.00           C
ATOM   4081  CZ  PHE B  92      68.450  40.470  36.620  1.00  0.00           C
ATOM   4082  CD2 PHE B  92      70.110  41.060  38.230  1.00  0.00           C
ATOM   4083  CE2 PHE B  92      68.960  40.380  37.890  1.00  0.00           C
ATOM   4084  C   PHE B  92      71.340  44.810  36.940  1.00  0.00           C
ATOM   4085  O   PHE B  92      70.160  44.990  36.660  1.00  0.00           O
ATOM   4086  N   GLY B  93      72.340  45.430  36.270  1.00  0.00           N
ATOM   4087  CA  GLY B  93      72.210  46.210  35.080  1.00  0.00           C
ATOM   4088  C   GLY B  93      71.950  45.380  33.860  1.00  0.00           C
ATOM   4089  O   GLY B  93      71.950  44.150  33.900  1.00  0.00           O
ATOM   4090  N   GLN B  94      71.810  46.060  32.710  1.00  0.00           N
ATOM   4091  CA  GLN B  94      71.800  45.510  31.390  1.00  0.00           C
ATOM   4092  CB  GLN B  94      70.450  45.800  30.700  1.00  0.00           C
ATOM   4093  CG  GLN B  94      69.230  45.240  31.430  1.00  0.00           C
ATOM   4094  CD  GLN B  94      69.270  43.720  31.360  1.00  0.00           C
ATOM   4095  OE1 GLN B  94      69.760  43.090  30.420  1.00  0.00           O
ATOM   4096  NE2 GLN B  94      68.670  43.060  32.380  1.00  0.00           N
ATOM   4097  C   GLN B  94      72.940  46.100  30.630  1.00  0.00           C
ATOM   4098  O   GLN B  94      72.820  46.570  29.500  1.00  0.00           O
ATOM   4099  N   SER B  95      74.120  46.130  31.260  1.00  0.00           N
ATOM   4100  CA  SER B  95      75.270  46.850  30.790  1.00  0.00           C
ATOM   4101  CB  SER B  95      75.300  48.260  31.390  1.00  0.00           C
ATOM   4102  OG  SER B  95      76.160  49.150  30.690  1.00  0.00           O
ATOM   4103  C   SER B  95      76.520  46.080  31.030  1.00  0.00           C
ATOM   4104  O   SER B  95      76.560  44.860  30.920  1.00  0.00           O
ATOM   4105  N   GLY B  96      77.640  46.780  31.300  1.00  0.00           N
ATOM   4106  CA  GLY B  96      78.920  46.190  31.520  1.00  0.00           C
ATOM   4107  C   GLY B  96      79.910  47.270  31.780  1.00  0.00           C
ATOM   4108  O   GLY B  96      79.940  48.270  31.070  1.00  0.00           O
ATOM   4109  N   ALA B  97      80.780  47.080  32.800  1.00  0.00           N
ATOM   4110  CA  ALA B  97      81.800  48.000  33.210  1.00  0.00           C
ATOM   4111  CB  ALA B  97      82.430  47.510  34.520  1.00  0.00           C
ATOM   4112  C   ALA B  97      82.910  48.210  32.240  1.00  0.00           C
ATOM   4113  O   ALA B  97      83.580  49.240  32.160  1.00  0.00           O
ATOM   4114  N   GLY B  98      83.210  47.150  31.470  1.00  0.00           N
ATOM   4115  CA  GLY B  98      84.250  47.150  30.490  1.00  0.00           C
ATOM   4116  C   GLY B  98      85.620  47.350  31.040  1.00  0.00           C
ATOM   4117  O   GLY B  98      86.490  47.910  30.360  1.00  0.00           O
ATOM   4118  N   ASN B  99      85.920  46.800  32.230  1.00  0.00           N
ATOM   4119  CA  ASN B  99      87.200  46.850  32.850  1.00  0.00           C
ATOM   4120  CB  ASN B  99      88.320  46.090  32.110  1.00  0.00           C
ATOM   4121  CG  ASN B  99      87.800  44.800  31.480  1.00  0.00           C
ATOM   4122  OD1 ASN B  99      87.770  44.660  30.260  1.00  0.00           O
ATOM   4123  ND2 ASN B  99      87.370  43.800  32.290  1.00  0.00           N
ATOM   4124  C   ASN B  99      87.640  48.210  33.260  1.00  0.00           C
ATOM   4125  O   ASN B  99      88.840  48.450  33.420  1.00  0.00           O
ATOM   4126  N   ASN B 100      86.660  49.120  33.440  1.00  0.00           N
ATOM   4127  CA  ASN B 100      86.890  50.510  33.650  1.00  0.00           C
ATOM   4128  CB  ASN B 100      86.370  51.190  32.370  1.00  0.00           C
ATOM   4129  CG  ASN B 100      86.520  52.700  32.450  1.00  0.00           C
ATOM   4130  OD1 ASN B 100      86.800  53.330  33.470  1.00  0.00           O
ATOM   4131  ND2 ASN B 100      86.260  53.380  31.300  1.00  0.00           N
ATOM   4132  C   ASN B 100      86.190  50.920  34.900  1.00  0.00           C
ATOM   4133  O   ASN B 100      84.970  50.880  35.020  1.00  0.00           O
ATOM   4134  N   TRP B 101      87.000  51.340  35.890  1.00  0.00           N
ATOM   4135  CA  TRP B 101      86.510  51.900  37.110  1.00  0.00           C
ATOM   4136  CB  TRP B 101      87.750  52.310  37.920  1.00  0.00           C
ATOM   4137  CG  TRP B 101      87.470  52.790  39.330  1.00  0.00           C
ATOM   4138  CD1 TRP B 101      87.590  52.020  40.450  1.00  0.00           C
ATOM   4139  NE1 TRP B 101      87.280  52.780  41.550  1.00  0.00           N
ATOM   4140  CE2 TRP B 101      87.000  54.060  41.140  1.00  0.00           C
ATOM   4141  CD2 TRP B 101      87.210  54.130  39.760  1.00  0.00           C
ATOM   4142  CE3 TRP B 101      87.030  55.290  39.050  1.00  0.00           C
ATOM   4143  CZ3 TRP B 101      86.690  56.410  39.770  1.00  0.00           C
ATOM   4144  CZ2 TRP B 101      86.610  55.170  41.840  1.00  0.00           C
ATOM   4145  CH2 TRP B 101      86.450  56.340  41.120  1.00  0.00           C
ATOM   4146  C   TRP B 101      85.670  53.110  36.930  1.00  0.00           C
ATOM   4147  O   TRP B 101      84.720  53.340  37.680  1.00  0.00           O
ATOM   4148  N   ALA B 102      85.920  53.990  35.940  1.00  0.00           N
ATOM   4149  CA  ALA B 102      85.230  55.230  35.760  1.00  0.00           C
ATOM   4150  CB  ALA B 102      85.910  56.240  34.820  1.00  0.00           C
ATOM   4151  C   ALA B 102      83.840  54.940  35.300  1.00  0.00           C
ATOM   4152  O   ALA B 102      82.870  55.570  35.720  1.00  0.00           O
ATOM   4153  N   LYS B 103      83.670  53.900  34.460  1.00  0.00           N
ATOM   4154  CA  LYS B 103      82.400  53.540  33.920  1.00  0.00           C
ATOM   4155  CB  LYS B 103      82.520  52.640  32.670  1.00  0.00           C
ATOM   4156  CG  LYS B 103      81.200  52.440  31.920  1.00  0.00           C
ATOM   4157  CD  LYS B 103      81.310  51.600  30.650  1.00  0.00           C
ATOM   4158  CE  LYS B 103      82.150  52.170  29.500  1.00  0.00           C
ATOM   4159  NZ  LYS B 103      81.550  53.420  29.000  1.00  0.00           N
ATOM   4160  C   LYS B 103      81.540  52.900  34.960  1.00  0.00           C
ATOM   4161  O   LYS B 103      80.310  53.040  34.980  1.00  0.00           O
ATOM   4162  N   GLY B 104      82.120  52.270  35.990  1.00  0.00           N
ATOM   4163  CA  GLY B 104      81.400  51.740  37.110  1.00  0.00           C
ATOM   4164  C   GLY B 104      81.000  52.810  38.070  1.00  0.00           C
ATOM   4165  O   GLY B 104      79.870  52.870  38.550  1.00  0.00           O
ATOM   4166  N   HIS B 105      81.940  53.720  38.400  1.00  0.00           N
ATOM   4167  CA  HIS B 105      81.740  54.720  39.410  1.00  0.00           C
ATOM   4168  CB  HIS B 105      83.140  55.180  39.840  1.00  0.00           C
ATOM   4169  ND1 HIS B 105      83.130  57.370  41.090  1.00  0.00           N
ATOM   4170  CG  HIS B 105      83.200  55.990  41.100  1.00  0.00           C
ATOM   4171  CE1 HIS B 105      83.280  57.760  42.390  1.00  0.00           C
ATOM   4172  NE2 HIS B 105      83.430  56.730  43.200  1.00  0.00           N
ATOM   4173  CD2 HIS B 105      83.440  55.620  42.390  1.00  0.00           C
ATOM   4174  C   HIS B 105      80.960  55.920  39.010  1.00  0.00           C
ATOM   4175  O   HIS B 105      80.140  56.410  39.790  1.00  0.00           O
ATOM   4176  N   TYR B 106      81.180  56.490  37.820  1.00  0.00           N
ATOM   4177  CA  TYR B 106      80.450  57.640  37.400  1.00  0.00           C
ATOM   4178  CB  TYR B 106      81.350  58.570  36.570  1.00  0.00           C
ATOM   4179  CG  TYR B 106      82.490  59.060  37.400  1.00  0.00           C
ATOM   4180  CD1 TYR B 106      82.300  59.730  38.590  1.00  0.00           C
ATOM   4181  CE1 TYR B 106      83.350  60.140  39.370  1.00  0.00           C
ATOM   4182  CZ  TYR B 106      84.630  59.900  38.960  1.00  0.00           C
ATOM   4183  OH  TYR B 106      85.780  60.370  39.640  1.00  0.00           O
ATOM   4184  CD2 TYR B 106      83.780  58.780  37.040  1.00  0.00           C
ATOM   4185  CE2 TYR B 106      84.850  59.200  37.790  1.00  0.00           C
ATOM   4186  C   TYR B 106      79.250  57.320  36.580  1.00  0.00           C
ATOM   4187  O   TYR B 106      78.230  57.970  36.790  1.00  0.00           O
ATOM   4188  N   THR B 107      79.370  56.390  35.610  1.00  0.00           N
ATOM   4189  CA  THR B 107      78.330  56.140  34.670  1.00  0.00           C
ATOM   4190  CB  THR B 107      78.880  55.790  33.310  1.00  0.00           C
ATOM   4191  OG1 THR B 107      79.960  56.640  32.970  1.00  0.00           O
ATOM   4192  CG2 THR B 107      77.790  56.060  32.250  1.00  0.00           C
ATOM   4193  C   THR B 107      77.360  55.080  35.080  1.00  0.00           C
ATOM   4194  O   THR B 107      76.300  55.360  35.640  1.00  0.00           O
ATOM   4195  N   GLU B 108      77.600  53.790  34.820  1.00  0.00           N
ATOM   4196  CA  GLU B 108      76.640  52.730  34.860  1.00  0.00           C
ATOM   4197  CB  GLU B 108      77.220  51.490  34.160  1.00  0.00           C
ATOM   4198  CG  GLU B 108      77.640  51.750  32.710  1.00  0.00           C
ATOM   4199  CD  GLU B 108      76.440  52.170  31.870  1.00  0.00           C
ATOM   4200  OE1 GLU B 108      75.400  51.460  31.900  1.00  0.00           O
ATOM   4201  OE2 GLU B 108      76.560  53.180  31.120  1.00  0.00           O
ATOM   4202  C   GLU B 108      76.200  52.330  36.220  1.00  0.00           C
ATOM   4203  O   GLU B 108      75.100  51.800  36.400  1.00  0.00           O
ATOM   4204  N   GLY B 109      77.020  52.560  37.270  1.00  0.00           N
ATOM   4205  CA  GLY B 109      76.670  52.250  38.620  1.00  0.00           C
ATOM   4206  C   GLY B 109      75.900  53.340  39.280  1.00  0.00           C
ATOM   4207  O   GLY B 109      75.140  53.090  40.210  1.00  0.00           O
ATOM   4208  N   ALA B 110      75.990  54.600  38.820  1.00  0.00           N
ATOM   4209  CA  ALA B 110      75.300  55.750  39.320  1.00  0.00           C
ATOM   4210  CB  ALA B 110      75.890  57.060  38.760  1.00  0.00           C
ATOM   4211  C   ALA B 110      73.830  55.640  39.120  1.00  0.00           C
ATOM   4212  O   ALA B 110      73.050  55.840  40.050  1.00  0.00           O
ATOM   4213  N   GLU B 111      73.340  55.370  37.900  1.00  0.00           N
ATOM   4214  CA  GLU B 111      71.950  55.220  37.590  1.00  0.00           C
ATOM   4215  CB  GLU B 111      71.840  55.040  36.070  1.00  0.00           C
ATOM   4216  CG  GLU B 111      72.790  54.000  35.480  1.00  0.00           C
ATOM   4217  CD  GLU B 111      72.510  53.800  33.990  1.00  0.00           C
ATOM   4218  OE1 GLU B 111      72.960  54.610  33.140  1.00  0.00           O
ATOM   4219  OE2 GLU B 111      71.790  52.820  33.670  1.00  0.00           O
ATOM   4220  C   GLU B 111      71.280  54.060  38.240  1.00  0.00           C
ATOM   4221  O   GLU B 111      70.070  53.900  38.380  1.00  0.00           O
ATOM   4222  N   LEU B 112      72.070  53.160  38.850  1.00  0.00           N
ATOM   4223  CA  LEU B 112      71.700  51.980  39.570  1.00  0.00           C
ATOM   4224  CB  LEU B 112      72.650  50.860  39.110  1.00  0.00           C
ATOM   4225  CG  LEU B 112      72.180  49.430  39.420  1.00  0.00           C
ATOM   4226  CD1 LEU B 112      71.010  48.980  38.520  1.00  0.00           C
ATOM   4227  CD2 LEU B 112      73.330  48.410  39.310  1.00  0.00           C
ATOM   4228  C   LEU B 112      71.680  52.220  41.040  1.00  0.00           C
ATOM   4229  O   LEU B 112      70.970  51.550  41.790  1.00  0.00           O
ATOM   4230  N   VAL B 113      72.460  53.180  41.570  1.00  0.00           N
ATOM   4231  CA  VAL B 113      72.700  53.320  42.970  1.00  0.00           C
ATOM   4232  CB  VAL B 113      73.820  54.250  43.300  1.00  0.00           C
ATOM   4233  CG1 VAL B 113      73.450  55.740  43.380  1.00  0.00           C
ATOM   4234  CG2 VAL B 113      74.510  53.830  44.610  1.00  0.00           C
ATOM   4235  C   VAL B 113      71.490  53.580  43.800  1.00  0.00           C
ATOM   4236  O   VAL B 113      71.350  53.030  44.890  1.00  0.00           O
ATOM   4237  N   ASP B 114      70.490  54.360  43.370  1.00  0.00           N
ATOM   4238  CA  ASP B 114      69.310  54.670  44.120  1.00  0.00           C
ATOM   4239  CB  ASP B 114      68.520  55.840  43.510  1.00  0.00           C
ATOM   4240  CG  ASP B 114      69.400  57.070  43.340  1.00  0.00           C
ATOM   4241  OD1 ASP B 114      69.640  57.520  42.190  1.00  0.00           O
ATOM   4242  OD2 ASP B 114      69.880  57.630  44.360  1.00  0.00           O
ATOM   4243  C   ASP B 114      68.400  53.510  44.290  1.00  0.00           C
ATOM   4244  O   ASP B 114      67.750  53.340  45.320  1.00  0.00           O
ATOM   4245  N   SER B 115      68.410  52.560  43.330  1.00  0.00           N
ATOM   4246  CA  SER B 115      67.720  51.320  43.430  1.00  0.00           C
ATOM   4247  CB  SER B 115      67.710  50.610  42.060  1.00  0.00           C
ATOM   4248  OG  SER B 115      66.910  49.440  42.030  1.00  0.00           O
ATOM   4249  C   SER B 115      68.280  50.380  44.450  1.00  0.00           C
ATOM   4250  O   SER B 115      67.510  49.910  45.280  1.00  0.00           O
ATOM   4251  N   VAL B 116      69.610  50.140  44.480  1.00  0.00           N
ATOM   4252  CA  VAL B 116      70.260  49.320  45.460  1.00  0.00           C
ATOM   4253  CB  VAL B 116      71.570  48.840  44.920  1.00  0.00           C
ATOM   4254  CG1 VAL B 116      72.540  49.960  44.480  1.00  0.00           C
ATOM   4255  CG2 VAL B 116      72.200  47.810  45.870  1.00  0.00           C
ATOM   4256  C   VAL B 116      70.360  49.940  46.810  1.00  0.00           C
ATOM   4257  O   VAL B 116      70.180  49.280  47.830  1.00  0.00           O
ATOM   4258  N   LEU B 117      70.600  51.260  46.930  1.00  0.00           N
ATOM   4259  CA  LEU B 117      70.760  51.900  48.200  1.00  0.00           C
ATOM   4260  CB  LEU B 117      71.290  53.330  48.060  1.00  0.00           C
ATOM   4261  CG  LEU B 117      71.850  53.900  49.370  1.00  0.00           C
ATOM   4262  CD1 LEU B 117      73.170  53.260  49.850  1.00  0.00           C
ATOM   4263  CD2 LEU B 117      72.080  55.420  49.260  1.00  0.00           C
ATOM   4264  C   LEU B 117      69.510  51.860  49.020  1.00  0.00           C
ATOM   4265  O   LEU B 117      69.580  51.850  50.250  1.00  0.00           O
ATOM   4266  N   ASP B 118      68.330  51.800  48.370  1.00  0.00           N
ATOM   4267  CA  ASP B 118      67.100  51.680  49.080  1.00  0.00           C
ATOM   4268  CB  ASP B 118      65.910  52.200  48.250  1.00  0.00           C
ATOM   4269  CG  ASP B 118      65.730  53.700  48.410  1.00  0.00           C
ATOM   4270  OD1 ASP B 118      66.510  54.370  49.140  1.00  0.00           O
ATOM   4271  OD2 ASP B 118      64.730  54.230  47.860  1.00  0.00           O
ATOM   4272  C   ASP B 118      66.840  50.290  49.560  1.00  0.00           C
ATOM   4273  O   ASP B 118      66.240  50.200  50.630  1.00  0.00           O
ATOM   4274  N   VAL B 119      67.410  49.240  48.930  1.00  0.00           N
ATOM   4275  CA  VAL B 119      67.440  47.910  49.450  1.00  0.00           C
ATOM   4276  CB  VAL B 119      67.980  46.930  48.450  1.00  0.00           C
ATOM   4277  CG1 VAL B 119      67.920  45.490  48.990  1.00  0.00           C
ATOM   4278  CG2 VAL B 119      67.200  47.040  47.140  1.00  0.00           C
ATOM   4279  C   VAL B 119      68.250  47.800  50.700  1.00  0.00           C
ATOM   4280  O   VAL B 119      67.880  47.120  51.660  1.00  0.00           O
ATOM   4281  N   VAL B 120      69.360  48.550  50.770  1.00  0.00           N
ATOM   4282  CA  VAL B 120      70.200  48.580  51.930  1.00  0.00           C
ATOM   4283  CB  VAL B 120      71.450  49.370  51.670  1.00  0.00           C
ATOM   4284  CG1 VAL B 120      72.360  49.520  52.890  1.00  0.00           C
ATOM   4285  CG2 VAL B 120      72.300  48.650  50.610  1.00  0.00           C
ATOM   4286  C   VAL B 120      69.520  49.200  53.110  1.00  0.00           C
ATOM   4287  O   VAL B 120      69.590  48.690  54.220  1.00  0.00           O
ATOM   4288  N   ARG B 121      68.800  50.310  52.900  1.00  0.00           N
ATOM   4289  CA  ARG B 121      67.990  50.900  53.930  1.00  0.00           C
ATOM   4290  CB  ARG B 121      67.320  52.170  53.390  1.00  0.00           C
ATOM   4291  CG  ARG B 121      68.290  53.330  53.110  1.00  0.00           C
ATOM   4292  CD  ARG B 121      67.640  54.510  52.390  1.00  0.00           C
ATOM   4293  NE  ARG B 121      68.680  55.570  52.310  1.00  0.00           N
ATOM   4294  CZ  ARG B 121      68.860  56.410  51.250  1.00  0.00           C
ATOM   4295  NH1 ARG B 121      68.100  56.370  50.120  1.00  0.00           N
ATOM   4296  NH2 ARG B 121      69.850  57.350  51.340  1.00  0.00           N
ATOM   4297  C   ARG B 121      66.870  49.990  54.320  1.00  0.00           C
ATOM   4298  O   ARG B 121      66.560  49.920  55.510  1.00  0.00           O
ATOM   4299  N   LYS B 122      66.260  49.260  53.370  1.00  0.00           N
ATOM   4300  CA  LYS B 122      65.180  48.360  53.620  1.00  0.00           C
ATOM   4301  CB  LYS B 122      64.510  47.990  52.290  1.00  0.00           C
ATOM   4302  CG  LYS B 122      63.110  47.370  52.420  1.00  0.00           C
ATOM   4303  CD  LYS B 122      62.530  46.870  51.090  1.00  0.00           C
ATOM   4304  CE  LYS B 122      63.300  45.720  50.430  1.00  0.00           C
ATOM   4305  NZ  LYS B 122      63.080  44.490  51.220  1.00  0.00           N
ATOM   4306  C   LYS B 122      65.510  47.130  54.400  1.00  0.00           C
ATOM   4307  O   LYS B 122      64.920  46.780  55.420  1.00  0.00           O
ATOM   4308  N   GLU B 123      66.640  46.480  54.060  1.00  0.00           N
ATOM   4309  CA  GLU B 123      67.160  45.400  54.840  1.00  0.00           C
ATOM   4310  CB  GLU B 123      68.300  44.630  54.160  1.00  0.00           C
ATOM   4311  CG  GLU B 123      67.880  43.800  52.940  1.00  0.00           C
ATOM   4312  CD  GLU B 123      67.140  42.520  53.300  1.00  0.00           C
ATOM   4313  OE1 GLU B 123      66.680  42.340  54.460  1.00  0.00           O
ATOM   4314  OE2 GLU B 123      66.910  41.710  52.360  1.00  0.00           O
ATOM   4315  C   GLU B 123      67.620  45.830  56.180  1.00  0.00           C
ATOM   4316  O   GLU B 123      67.520  45.090  57.160  1.00  0.00           O
ATOM   4317  N   SER B 124      68.150  47.060  56.330  1.00  0.00           N
ATOM   4318  CA  SER B 124      68.580  47.550  57.600  1.00  0.00           C
ATOM   4319  CB  SER B 124      69.510  48.770  57.470  1.00  0.00           C
ATOM   4320  OG  SER B 124      70.730  48.360  56.880  1.00  0.00           O
ATOM   4321  C   SER B 124      67.440  47.920  58.480  1.00  0.00           C
ATOM   4322  O   SER B 124      67.570  47.870  59.710  1.00  0.00           O
ATOM   4323  N   GLU B 125      66.270  48.240  57.900  1.00  0.00           N
ATOM   4324  CA  GLU B 125      65.060  48.500  58.620  1.00  0.00           C
ATOM   4325  CB  GLU B 125      64.140  49.260  57.660  1.00  0.00           C
ATOM   4326  CG  GLU B 125      62.970  49.970  58.340  1.00  0.00           C
ATOM   4327  CD  GLU B 125      63.440  51.110  59.230  1.00  0.00           C
ATOM   4328  OE1 GLU B 125      63.020  51.120  60.420  1.00  0.00           O
ATOM   4329  OE2 GLU B 125      64.200  51.990  58.750  1.00  0.00           O
ATOM   4330  C   GLU B 125      64.390  47.250  59.070  1.00  0.00           C
ATOM   4331  O   GLU B 125      63.880  47.130  60.180  1.00  0.00           O
ATOM   4332  N   SER B 126      64.420  46.200  58.220  1.00  0.00           N
ATOM   4333  CA  SER B 126      63.950  44.870  58.440  1.00  0.00           C
ATOM   4334  CB  SER B 126      64.150  44.050  57.150  1.00  0.00           C
ATOM   4335  OG  SER B 126      63.210  44.430  56.160  1.00  0.00           O
ATOM   4336  C   SER B 126      64.590  44.100  59.550  1.00  0.00           C
ATOM   4337  O   SER B 126      64.130  43.000  59.860  1.00  0.00           O
ATOM   4338  N   CYS B 127      65.660  44.620  60.170  1.00  0.00           N
ATOM   4339  CA  CYS B 127      66.330  44.020  61.280  1.00  0.00           C
ATOM   4340  CB  CYS B 127      67.590  43.260  60.840  1.00  0.00           C
ATOM   4341  SG  CYS B 127      68.900  44.250  60.040  1.00  0.00           S
ATOM   4342  C   CYS B 127      66.640  45.060  62.300  1.00  0.00           C
ATOM   4343  O   CYS B 127      66.500  46.260  62.040  1.00  0.00           O
ATOM   4344  N   ASP B 128      66.920  44.680  63.550  1.00  0.00           N
ATOM   4345  CA  ASP B 128      66.960  45.520  64.710  1.00  0.00           C
ATOM   4346  CB  ASP B 128      66.560  44.720  65.960  1.00  0.00           C
ATOM   4347  CG  ASP B 128      67.310  43.400  65.980  1.00  0.00           C
ATOM   4348  OD1 ASP B 128      66.750  42.420  65.410  1.00  0.00           O
ATOM   4349  OD2 ASP B 128      68.440  43.260  66.520  1.00  0.00           O
ATOM   4350  C   ASP B 128      68.200  46.320  64.880  1.00  0.00           C
ATOM   4351  O   ASP B 128      68.230  47.490  64.490  1.00  0.00           O
ATOM   4352  N   CYS B 129      69.220  45.780  65.580  1.00  0.00           N
ATOM   4353  CA  CYS B 129      70.360  46.530  65.990  1.00  0.00           C
ATOM   4354  CB  CYS B 129      70.620  46.380  67.500  1.00  0.00           C
ATOM   4355  SG  CYS B 129      69.310  47.160  68.500  1.00  0.00           S
ATOM   4356  C   CYS B 129      71.540  46.130  65.170  1.00  0.00           C
ATOM   4357  O   CYS B 129      72.140  45.070  65.340  1.00  0.00           O
ATOM   4358  N   LEU B 130      71.900  46.970  64.190  1.00  0.00           N
ATOM   4359  CA  LEU B 130      72.890  46.780  63.170  1.00  0.00           C
ATOM   4360  CB  LEU B 130      72.690  47.860  62.090  1.00  0.00           C
ATOM   4361  CG  LEU B 130      73.690  47.970  60.940  1.00  0.00           C
ATOM   4362  CD1 LEU B 130      73.660  46.740  60.010  1.00  0.00           C
ATOM   4363  CD2 LEU B 130      73.300  49.240  60.180  1.00  0.00           C
ATOM   4364  C   LEU B 130      74.290  46.850  63.670  1.00  0.00           C
ATOM   4365  O   LEU B 130      74.740  47.720  64.410  1.00  0.00           O
ATOM   4366  N   GLN B 131      75.120  45.850  63.340  1.00  0.00           N
ATOM   4367  CA  GLN B 131      76.540  45.830  63.560  1.00  0.00           C
ATOM   4368  CB  GLN B 131      77.050  44.410  63.840  1.00  0.00           C
ATOM   4369  CG  GLN B 131      78.530  44.340  64.230  1.00  0.00           C
ATOM   4370  CD  GLN B 131      78.830  45.150  65.490  1.00  0.00           C
ATOM   4371  OE1 GLN B 131      78.780  44.660  66.620  1.00  0.00           O
ATOM   4372  NE2 GLN B 131      79.240  46.430  65.260  1.00  0.00           N
ATOM   4373  C   GLN B 131      77.320  46.380  62.410  1.00  0.00           C
ATOM   4374  O   GLN B 131      78.250  47.160  62.600  1.00  0.00           O
ATOM   4375  N   GLY B 132      77.020  46.000  61.150  1.00  0.00           N
ATOM   4376  CA  GLY B 132      77.730  46.610  60.080  1.00  0.00           C
ATOM   4377  C   GLY B 132      77.790  45.810  58.820  1.00  0.00           C
ATOM   4378  O   GLY B 132      77.200  44.740  58.670  1.00  0.00           O
ATOM   4379  N   PHE B 133      78.500  46.360  57.830  1.00  0.00           N
ATOM   4380  CA  PHE B 133      78.560  45.880  56.480  1.00  0.00           C
ATOM   4381  CB  PHE B 133      78.600  47.060  55.500  1.00  0.00           C
ATOM   4382  CG  PHE B 133      77.530  48.010  55.900  1.00  0.00           C
ATOM   4383  CD1 PHE B 133      77.740  49.020  56.810  1.00  0.00           C
ATOM   4384  CE1 PHE B 133      76.740  49.890  57.180  1.00  0.00           C
ATOM   4385  CZ  PHE B 133      75.470  49.690  56.690  1.00  0.00           C
ATOM   4386  CD2 PHE B 133      76.270  47.860  55.370  1.00  0.00           C
ATOM   4387  CE2 PHE B 133      75.240  48.670  55.790  1.00  0.00           C
ATOM   4388  C   PHE B 133      79.780  45.100  56.140  1.00  0.00           C
ATOM   4389  O   PHE B 133      80.880  45.490  56.530  1.00  0.00           O
ATOM   4390  N   GLN B 134      79.590  43.940  55.470  1.00  0.00           N
ATOM   4391  CA  GLN B 134      80.660  43.170  54.920  1.00  0.00           C
ATOM   4392  CB  GLN B 134      80.450  41.690  55.260  1.00  0.00           C
ATOM   4393  CG  GLN B 134      81.660  40.830  54.880  1.00  0.00           C
ATOM   4394  CD  GLN B 134      81.450  39.370  55.260  1.00  0.00           C
ATOM   4395  OE1 GLN B 134      82.010  38.900  56.250  1.00  0.00           O
ATOM   4396  NE2 GLN B 134      80.560  38.660  54.520  1.00  0.00           N
ATOM   4397  C   GLN B 134      80.640  43.350  53.440  1.00  0.00           C
ATOM   4398  O   GLN B 134      79.560  43.470  52.870  1.00  0.00           O
ATOM   4399  N   LEU B 135      81.800  43.370  52.750  1.00  0.00           N
ATOM   4400  CA  LEU B 135      81.790  43.480  51.330  1.00  0.00           C
ATOM   4401  CB  LEU B 135      81.980  44.960  50.970  1.00  0.00           C
ATOM   4402  CG  LEU B 135      81.450  45.330  49.570  1.00  0.00           C
ATOM   4403  CD1 LEU B 135      80.710  46.680  49.610  1.00  0.00           C
ATOM   4404  CD2 LEU B 135      82.600  45.350  48.560  1.00  0.00           C
ATOM   4405  C   LEU B 135      82.840  42.610  50.740  1.00  0.00           C
ATOM   4406  O   LEU B 135      83.920  42.460  51.300  1.00  0.00           O
ATOM   4407  N   THR B 136      82.540  41.920  49.620  1.00  0.00           N
ATOM   4408  CA  THR B 136      83.460  41.190  48.810  1.00  0.00           C
ATOM   4409  CB  THR B 136      83.130  39.730  48.720  1.00  0.00           C
ATOM   4410  OG1 THR B 136      81.750  39.500  48.450  1.00  0.00           O
ATOM   4411  CG2 THR B 136      83.460  39.060  50.070  1.00  0.00           C
ATOM   4412  C   THR B 136      83.480  41.730  47.420  1.00  0.00           C
ATOM   4413  O   THR B 136      82.470  42.090  46.810  1.00  0.00           O
ATOM   4414  N   HIS B 137      84.720  41.810  46.920  1.00  0.00           N
ATOM   4415  CA  HIS B 137      84.960  42.480  45.680  1.00  0.00           C
ATOM   4416  CB  HIS B 137      84.640  43.980  45.690  1.00  0.00           C
ATOM   4417  ND1 HIS B 137      85.850  46.140  46.380  1.00  0.00           N
ATOM   4418  CG  HIS B 137      85.510  44.820  46.580  1.00  0.00           C
ATOM   4419  CE1 HIS B 137      86.730  46.460  47.370  1.00  0.00           C
ATOM   4420  NE2 HIS B 137      86.930  45.470  48.220  1.00  0.00           N
ATOM   4421  CD2 HIS B 137      86.160  44.440  47.710  1.00  0.00           C
ATOM   4422  C   HIS B 137      86.380  42.380  45.240  1.00  0.00           C
ATOM   4423  O   HIS B 137      87.290  42.110  46.020  1.00  0.00           O
ATOM   4424  N   SER B 138      86.640  42.620  43.940  1.00  0.00           N
ATOM   4425  CA  SER B 138      87.930  42.780  43.370  1.00  0.00           C
ATOM   4426  CB  SER B 138      88.120  41.870  42.140  1.00  0.00           C
ATOM   4427  OG  SER B 138      87.140  42.190  41.170  1.00  0.00           O
ATOM   4428  C   SER B 138      88.320  44.180  43.030  1.00  0.00           C
ATOM   4429  O   SER B 138      87.490  44.970  42.590  1.00  0.00           O
ATOM   4430  N   LEU B 139      89.600  44.520  43.280  1.00  0.00           N
ATOM   4431  CA  LEU B 139      90.070  45.870  43.130  1.00  0.00           C
ATOM   4432  CB  LEU B 139      91.310  46.130  44.000  1.00  0.00           C
ATOM   4433  CG  LEU B 139      91.030  46.150  45.520  1.00  0.00           C
ATOM   4434  CD1 LEU B 139      92.350  46.400  46.270  1.00  0.00           C
ATOM   4435  CD2 LEU B 139      90.050  47.260  45.920  1.00  0.00           C
ATOM   4436  C   LEU B 139      90.540  46.150  41.740  1.00  0.00           C
ATOM   4437  O   LEU B 139      90.460  47.280  41.260  1.00  0.00           O
ATOM   4438  N   GLY B 140      91.110  45.130  41.060  1.00  0.00           N
ATOM   4439  CA  GLY B 140      91.470  45.250  39.690  1.00  0.00           C
ATOM   4440  C   GLY B 140      90.340  45.230  38.710  1.00  0.00           C
ATOM   4441  O   GLY B 140      90.560  45.600  37.560  1.00  0.00           O
ATOM   4442  N   GLY B 141      89.110  44.860  39.110  1.00  0.00           N
ATOM   4443  CA  GLY B 141      87.910  44.830  38.330  1.00  0.00           C
ATOM   4444  C   GLY B 141      87.410  46.200  38.000  1.00  0.00           C
ATOM   4445  O   GLY B 141      87.990  47.210  38.390  1.00  0.00           O
ATOM   4446  N   GLY B 142      86.270  46.270  37.310  1.00  0.00           N
ATOM   4447  CA  GLY B 142      85.610  47.500  36.980  1.00  0.00           C
ATOM   4448  C   GLY B 142      84.300  47.520  37.690  1.00  0.00           C
ATOM   4449  O   GLY B 142      83.810  48.580  38.080  1.00  0.00           O
ATOM   4450  N   THR B 143      83.670  46.340  37.890  1.00  0.00           N
ATOM   4451  CA  THR B 143      82.390  46.230  38.520  1.00  0.00           C
ATOM   4452  CB  THR B 143      81.730  44.950  38.090  1.00  0.00           C
ATOM   4453  OG1 THR B 143      81.890  44.710  36.700  1.00  0.00           O
ATOM   4454  CG2 THR B 143      80.220  45.030  38.390  1.00  0.00           C
ATOM   4455  C   THR B 143      82.430  46.350  40.000  1.00  0.00           C
ATOM   4456  O   THR B 143      81.880  47.280  40.590  1.00  0.00           O
ATOM   4457  N   GLY B 144      83.150  45.460  40.710  1.00  0.00           N
ATOM   4458  CA  GLY B 144      83.230  45.510  42.130  1.00  0.00           C
ATOM   4459  C   GLY B 144      84.190  46.510  42.670  1.00  0.00           C
ATOM   4460  O   GLY B 144      84.070  46.950  43.810  1.00  0.00           O
ATOM   4461  N   SER B 145      85.150  47.000  41.870  1.00  0.00           N
ATOM   4462  CA  SER B 145      85.980  48.110  42.220  1.00  0.00           C
ATOM   4463  CB  SER B 145      87.260  48.090  41.380  1.00  0.00           C
ATOM   4464  OG  SER B 145      88.310  48.820  41.990  1.00  0.00           O
ATOM   4465  C   SER B 145      85.280  49.420  42.070  1.00  0.00           C
ATOM   4466  O   SER B 145      85.210  50.170  43.040  1.00  0.00           O
ATOM   4467  N   GLY B 146      84.710  49.790  40.910  1.00  0.00           N
ATOM   4468  CA  GLY B 146      84.140  51.090  40.730  1.00  0.00           C
ATOM   4469  C   GLY B 146      82.830  51.240  41.440  1.00  0.00           C
ATOM   4470  O   GLY B 146      82.630  52.270  42.080  1.00  0.00           O
ATOM   4471  N   MET B 147      81.910  50.270  41.320  1.00  0.00           N
ATOM   4472  CA  MET B 147      80.590  50.400  41.850  1.00  0.00           C
ATOM   4473  CB  MET B 147      79.650  49.500  41.030  1.00  0.00           C
ATOM   4474  CG  MET B 147      78.170  49.830  41.150  1.00  0.00           C
ATOM   4475  SD  MET B 147      77.060  48.840  40.090  1.00  0.00           S
ATOM   4476  CE  MET B 147      77.740  47.180  40.330  1.00  0.00           C
ATOM   4477  C   MET B 147      80.590  50.050  43.300  1.00  0.00           C
ATOM   4478  O   MET B 147      79.790  50.590  44.070  1.00  0.00           O
ATOM   4479  N   GLY B 148      81.570  49.260  43.760  1.00  0.00           N
ATOM   4480  CA  GLY B 148      81.750  48.900  45.140  1.00  0.00           C
ATOM   4481  C   GLY B 148      82.220  50.080  45.910  1.00  0.00           C
ATOM   4482  O   GLY B 148      81.670  50.410  46.960  1.00  0.00           O
ATOM   4483  N   THR B 149      83.250  50.810  45.440  1.00  0.00           N
ATOM   4484  CA  THR B 149      83.770  52.000  46.040  1.00  0.00           C
ATOM   4485  CB  THR B 149      85.070  52.360  45.360  1.00  0.00           C
ATOM   4486  OG1 THR B 149      86.070  51.390  45.610  1.00  0.00           O
ATOM   4487  CG2 THR B 149      85.600  53.690  45.920  1.00  0.00           C
ATOM   4488  C   THR B 149      82.760  53.100  46.090  1.00  0.00           C
ATOM   4489  O   THR B 149      82.640  53.780  47.100  1.00  0.00           O
ATOM   4490  N   LEU B 150      81.930  53.270  45.050  1.00  0.00           N
ATOM   4491  CA  LEU B 150      80.830  54.190  45.060  1.00  0.00           C
ATOM   4492  CB  LEU B 150      80.080  54.230  43.710  1.00  0.00           C
ATOM   4493  CG  LEU B 150      78.980  55.300  43.610  1.00  0.00           C
ATOM   4494  CD1 LEU B 150      79.570  56.720  43.690  1.00  0.00           C
ATOM   4495  CD2 LEU B 150      78.110  55.130  42.350  1.00  0.00           C
ATOM   4496  C   LEU B 150      79.860  53.940  46.160  1.00  0.00           C
ATOM   4497  O   LEU B 150      79.470  54.780  46.970  1.00  0.00           O
ATOM   4498  N   LEU B 151      79.310  52.710  46.220  1.00  0.00           N
ATOM   4499  CA  LEU B 151      78.350  52.300  47.190  1.00  0.00           C
ATOM   4500  CB  LEU B 151      77.990  50.830  46.890  1.00  0.00           C
ATOM   4501  CG  LEU B 151      76.730  50.360  47.630  1.00  0.00           C
ATOM   4502  CD1 LEU B 151      75.520  51.150  47.110  1.00  0.00           C
ATOM   4503  CD2 LEU B 151      76.500  48.840  47.550  1.00  0.00           C
ATOM   4504  C   LEU B 151      78.790  52.460  48.610  1.00  0.00           C
ATOM   4505  O   LEU B 151      78.050  52.900  49.480  1.00  0.00           O
ATOM   4506  N   ILE B 152      80.070  52.150  48.910  1.00  0.00           N
ATOM   4507  CA  ILE B 152      80.710  52.440  50.160  1.00  0.00           C
ATOM   4508  CB  ILE B 152      82.100  51.890  50.220  1.00  0.00           C
ATOM   4509  CG2 ILE B 152      82.960  52.560  51.310  1.00  0.00           C
ATOM   4510  CG1 ILE B 152      82.110  50.370  50.440  1.00  0.00           C
ATOM   4511  CD  ILE B 152      83.430  49.700  50.040  1.00  0.00           C
ATOM   4512  C   ILE B 152      80.620  53.870  50.570  1.00  0.00           C
ATOM   4513  O   ILE B 152      80.280  54.190  51.700  1.00  0.00           O
ATOM   4514  N   SER B 153      80.810  54.820  49.640  1.00  0.00           N
ATOM   4515  CA  SER B 153      80.770  56.230  49.930  1.00  0.00           C
ATOM   4516  CB  SER B 153      81.080  56.960  48.610  1.00  0.00           C
ATOM   4517  OG  SER B 153      81.150  58.370  48.770  1.00  0.00           O
ATOM   4518  C   SER B 153      79.430  56.680  50.370  1.00  0.00           C
ATOM   4519  O   SER B 153      79.300  57.560  51.220  1.00  0.00           O
ATOM   4520  N   LYS B 154      78.340  56.090  49.840  1.00  0.00           N
ATOM   4521  CA  LYS B 154      76.980  56.350  50.180  1.00  0.00           C
ATOM   4522  CB  LYS B 154      75.990  55.830  49.120  1.00  0.00           C
ATOM   4523  CG  LYS B 154      76.380  56.190  47.690  1.00  0.00           C
ATOM   4524  CD  LYS B 154      76.370  57.690  47.370  1.00  0.00           C
ATOM   4525  CE  LYS B 154      76.760  58.040  45.930  1.00  0.00           C
ATOM   4526  NZ  LYS B 154      76.620  59.500  45.720  1.00  0.00           N
ATOM   4527  C   LYS B 154      76.560  55.740  51.480  1.00  0.00           C
ATOM   4528  O   LYS B 154      75.900  56.360  52.310  1.00  0.00           O
ATOM   4529  N   ILE B 155      77.030  54.530  51.810  1.00  0.00           N
ATOM   4530  CA  ILE B 155      76.780  53.860  53.050  1.00  0.00           C
ATOM   4531  CB  ILE B 155      77.100  52.410  52.880  1.00  0.00           C
ATOM   4532  CG2 ILE B 155      77.210  51.700  54.240  1.00  0.00           C
ATOM   4533  CG1 ILE B 155      76.040  51.840  51.930  1.00  0.00           C
ATOM   4534  CD  ILE B 155      76.270  50.380  51.530  1.00  0.00           C
ATOM   4535  C   ILE B 155      77.530  54.490  54.180  1.00  0.00           C
ATOM   4536  O   ILE B 155      76.940  54.690  55.240  1.00  0.00           O
ATOM   4537  N   ARG B 156      78.790  54.940  54.010  1.00  0.00           N
ATOM   4538  CA  ARG B 156      79.540  55.550  55.070  1.00  0.00           C
ATOM   4539  CB  ARG B 156      80.980  55.780  54.560  1.00  0.00           C
ATOM   4540  CG  ARG B 156      82.090  55.490  55.570  1.00  0.00           C
ATOM   4541  CD  ARG B 156      82.030  56.110  56.960  1.00  0.00           C
ATOM   4542  NE  ARG B 156      83.340  55.740  57.570  1.00  0.00           N
ATOM   4543  CZ  ARG B 156      83.710  54.560  58.150  1.00  0.00           C
ATOM   4544  NH1 ARG B 156      82.890  53.480  58.210  1.00  0.00           N
ATOM   4545  NH2 ARG B 156      84.910  54.470  58.820  1.00  0.00           N
ATOM   4546  C   ARG B 156      78.970  56.850  55.510  1.00  0.00           C
ATOM   4547  O   ARG B 156      79.100  57.320  56.630  1.00  0.00           O
ATOM   4548  N   GLU B 157      78.240  57.480  54.570  1.00  0.00           N
ATOM   4549  CA  GLU B 157      77.510  58.680  54.860  1.00  0.00           C
ATOM   4550  CB  GLU B 157      77.210  59.460  53.570  1.00  0.00           C
ATOM   4551  CG  GLU B 157      76.710  60.890  53.810  1.00  0.00           C
ATOM   4552  CD  GLU B 157      76.600  61.700  52.530  1.00  0.00           C
ATOM   4553  OE1 GLU B 157      77.660  62.250  52.110  1.00  0.00           O
ATOM   4554  OE2 GLU B 157      75.490  61.820  51.960  1.00  0.00           O
ATOM   4555  C   GLU B 157      76.270  58.410  55.650  1.00  0.00           C
ATOM   4556  O   GLU B 157      75.920  59.030  56.650  1.00  0.00           O
ATOM   4557  N   GLU B 158      75.520  57.390  55.220  1.00  0.00           N
ATOM   4558  CA  GLU B 158      74.250  57.030  55.780  1.00  0.00           C
ATOM   4559  CB  GLU B 158      73.590  55.940  54.940  1.00  0.00           C
ATOM   4560  CG  GLU B 158      72.080  55.780  55.180  1.00  0.00           C
ATOM   4561  CD  GLU B 158      71.330  57.010  54.700  1.00  0.00           C
ATOM   4562  OE1 GLU B 158      70.460  57.550  55.430  1.00  0.00           O
ATOM   4563  OE2 GLU B 158      71.540  57.420  53.520  1.00  0.00           O
ATOM   4564  C   GLU B 158      74.310  56.540  57.190  1.00  0.00           C
ATOM   4565  O   GLU B 158      73.490  56.870  58.040  1.00  0.00           O
ATOM   4566  N   TYR B 159      75.370  55.770  57.500  1.00  0.00           N
ATOM   4567  CA  TYR B 159      75.570  55.130  58.760  1.00  0.00           C
ATOM   4568  CB  TYR B 159      75.440  53.600  58.640  1.00  0.00           C
ATOM   4569  CG  TYR B 159      74.070  53.250  58.180  1.00  0.00           C
ATOM   4570  CD1 TYR B 159      73.010  53.210  59.060  1.00  0.00           C
ATOM   4571  CE1 TYR B 159      71.740  52.950  58.590  1.00  0.00           C
ATOM   4572  CZ  TYR B 159      71.540  52.680  57.260  1.00  0.00           C
ATOM   4573  OH  TYR B 159      70.300  52.220  56.770  1.00  0.00           O
ATOM   4574  CD2 TYR B 159      73.890  52.970  56.850  1.00  0.00           C
ATOM   4575  CE2 TYR B 159      72.620  52.670  56.410  1.00  0.00           C
ATOM   4576  C   TYR B 159      76.960  55.380  59.260  1.00  0.00           C
ATOM   4577  O   TYR B 159      77.810  54.530  59.000  1.00  0.00           O
ATOM   4578  N   PRO B 160      77.310  56.430  59.930  1.00  0.00           N
ATOM   4579  CD  PRO B 160      76.420  57.540  60.250  1.00  0.00           C
ATOM   4580  CA  PRO B 160      78.690  56.790  60.050  1.00  0.00           C
ATOM   4581  CB  PRO B 160      78.730  58.210  60.610  1.00  0.00           C
ATOM   4582  CG  PRO B 160      77.340  58.770  60.270  1.00  0.00           C
ATOM   4583  C   PRO B 160      79.450  55.890  60.970  1.00  0.00           C
ATOM   4584  O   PRO B 160      80.600  55.560  60.700  1.00  0.00           O
ATOM   4585  N   ASP B 161      78.740  55.490  62.040  1.00  0.00           N
ATOM   4586  CA  ASP B 161      79.190  54.700  63.140  1.00  0.00           C
ATOM   4587  CB  ASP B 161      78.390  55.110  64.380  1.00  0.00           C
ATOM   4588  CG  ASP B 161      76.910  54.810  64.210  1.00  0.00           C
ATOM   4589  OD1 ASP B 161      76.420  53.970  65.010  1.00  0.00           O
ATOM   4590  OD2 ASP B 161      76.240  55.390  63.320  1.00  0.00           O
ATOM   4591  C   ASP B 161      79.230  53.220  62.940  1.00  0.00           C
ATOM   4592  O   ASP B 161      80.010  52.550  63.620  1.00  0.00           O
ATOM   4593  N   ARG B 162      78.520  52.630  61.960  1.00  0.00           N
ATOM   4594  CA  ARG B 162      78.530  51.240  61.650  1.00  0.00           C
ATOM   4595  CB  ARG B 162      77.220  50.900  60.920  1.00  0.00           C
ATOM   4596  CG  ARG B 162      75.970  51.320  61.700  1.00  0.00           C
ATOM   4597  CD  ARG B 162      75.890  50.710  63.100  1.00  0.00           C
ATOM   4598  NE  ARG B 162      74.590  51.180  63.650  1.00  0.00           N
ATOM   4599  CZ  ARG B 162      74.290  51.340  64.970  1.00  0.00           C
ATOM   4600  NH1 ARG B 162      75.130  50.950  65.970  1.00  0.00           N
ATOM   4601  NH2 ARG B 162      73.060  51.820  65.310  1.00  0.00           N
ATOM   4602  C   ARG B 162      79.670  50.790  60.800  1.00  0.00           C
ATOM   4603  O   ARG B 162      80.080  51.530  59.900  1.00  0.00           O
ATOM   4604  N   ILE B 163      80.290  49.640  61.130  1.00  0.00           N
ATOM   4605  CA  ILE B 163      81.540  49.270  60.550  1.00  0.00           C
ATOM   4606  CB  ILE B 163      82.300  48.360  61.470  1.00  0.00           C
ATOM   4607  CG2 ILE B 163      82.510  49.190  62.740  1.00  0.00           C
ATOM   4608  CG1 ILE B 163      81.560  47.040  61.740  1.00  0.00           C
ATOM   4609  CD  ILE B 163      82.420  46.030  62.510  1.00  0.00           C
ATOM   4610  C   ILE B 163      81.500  48.700  59.170  1.00  0.00           C
ATOM   4611  O   ILE B 163      80.550  48.030  58.780  1.00  0.00           O
ATOM   4612  N   MET B 164      82.520  49.100  58.390  1.00  0.00           N
ATOM   4613  CA  MET B 164      82.710  48.540  57.080  1.00  0.00           C
ATOM   4614  CB  MET B 164      82.720  49.690  56.060  1.00  0.00           C
ATOM   4615  CG  MET B 164      81.430  50.510  56.080  1.00  0.00           C
ATOM   4616  SD  MET B 164      81.050  51.500  54.600  1.00  0.00           S
ATOM   4617  CE  MET B 164      80.420  50.050  53.710  1.00  0.00           C
ATOM   4618  C   MET B 164      83.970  47.760  56.900  1.00  0.00           C
ATOM   4619  O   MET B 164      85.060  48.330  56.940  1.00  0.00           O
ATOM   4620  N   ASN B 165      83.830  46.440  56.670  1.00  0.00           N
ATOM   4621  CA  ASN B 165      84.880  45.500  56.430  1.00  0.00           C
ATOM   4622  CB  ASN B 165      84.830  44.260  57.340  1.00  0.00           C
ATOM   4623  CG  ASN B 165      83.640  44.350  58.290  1.00  0.00           C
ATOM   4624  OD1 ASN B 165      82.610  43.720  58.070  1.00  0.00           O
ATOM   4625  ND2 ASN B 165      83.800  45.070  59.440  1.00  0.00           N
ATOM   4626  C   ASN B 165      84.860  45.040  55.010  1.00  0.00           C
ATOM   4627  O   ASN B 165      83.870  44.580  54.450  1.00  0.00           O
ATOM   4628  N   THR B 166      86.040  45.120  54.360  1.00  0.00           N
ATOM   4629  CA  THR B 166      86.220  44.760  52.990  1.00  0.00           C
ATOM   4630  CB  THR B 166      86.610  45.860  52.030  1.00  0.00           C
ATOM   4631  OG1 THR B 166      87.890  46.410  52.280  1.00  0.00           O
ATOM   4632  CG2 THR B 166      85.560  46.980  52.140  1.00  0.00           C
ATOM   4633  C   THR B 166      87.180  43.620  52.900  1.00  0.00           C
ATOM   4634  O   THR B 166      88.250  43.670  53.490  1.00  0.00           O
ATOM   4635  N   PHE B 167      86.850  42.600  52.090  1.00  0.00           N
ATOM   4636  CA  PHE B 167      87.680  41.490  51.740  1.00  0.00           C
ATOM   4637  CB  PHE B 167      86.970  40.130  51.880  1.00  0.00           C
ATOM   4638  CG  PHE B 167      86.830  39.840  53.340  1.00  0.00           C
ATOM   4639  CD1 PHE B 167      85.720  40.210  54.070  1.00  0.00           C
ATOM   4640  CE1 PHE B 167      85.640  39.900  55.400  1.00  0.00           C
ATOM   4641  CZ  PHE B 167      86.660  39.220  56.030  1.00  0.00           C
ATOM   4642  CD2 PHE B 167      87.850  39.170  53.980  1.00  0.00           C
ATOM   4643  CE2 PHE B 167      87.780  38.870  55.320  1.00  0.00           C
ATOM   4644  C   PHE B 167      88.070  41.690  50.310  1.00  0.00           C
ATOM   4645  O   PHE B 167      87.310  41.350  49.400  1.00  0.00           O
ATOM   4646  N   SER B 168      89.220  42.340  50.070  1.00  0.00           N
ATOM   4647  CA  SER B 168      89.600  42.960  48.840  1.00  0.00           C
ATOM   4648  CB  SER B 168      90.090  44.380  49.170  1.00  0.00           C
ATOM   4649  OG  SER B 168      89.090  45.120  49.870  1.00  0.00           O
ATOM   4650  C   SER B 168      90.670  42.230  48.110  1.00  0.00           C
ATOM   4651  O   SER B 168      91.780  42.050  48.620  1.00  0.00           O
ATOM   4652  N   VAL B 169      90.360  41.700  46.920  1.00  0.00           N
ATOM   4653  CA  VAL B 169      91.290  40.970  46.130  1.00  0.00           C
ATOM   4654  CB  VAL B 169      90.660  39.990  45.170  1.00  0.00           C
ATOM   4655  CG1 VAL B 169      91.690  39.190  44.360  1.00  0.00           C
ATOM   4656  CG2 VAL B 169      89.800  39.040  46.020  1.00  0.00           C
ATOM   4657  C   VAL B 169      92.190  41.870  45.350  1.00  0.00           C
ATOM   4658  O   VAL B 169      91.740  42.610  44.480  1.00  0.00           O
ATOM   4659  N   VAL B 170      93.490  41.930  45.680  1.00  0.00           N
ATOM   4660  CA  VAL B 170      94.380  42.920  45.160  1.00  0.00           C
ATOM   4661  CB  VAL B 170      95.490  43.220  46.120  1.00  0.00           C
ATOM   4662  CG1 VAL B 170      94.970  43.520  47.540  1.00  0.00           C
ATOM   4663  CG2 VAL B 170      96.520  42.080  46.190  1.00  0.00           C
ATOM   4664  C   VAL B 170      94.900  42.650  43.790  1.00  0.00           C
ATOM   4665  O   VAL B 170      94.760  41.510  43.350  1.00  0.00           O
ATOM   4666  N   PRO B 171      95.420  43.550  43.030  1.00  0.00           N
ATOM   4667  CD  PRO B 171      95.260  44.990  43.190  1.00  0.00           C
ATOM   4668  CA  PRO B 171      96.310  43.250  41.940  1.00  0.00           C
ATOM   4669  CB  PRO B 171      96.690  44.600  41.340  1.00  0.00           C
ATOM   4670  CG  PRO B 171      95.680  45.640  41.870  1.00  0.00           C
ATOM   4671  C   PRO B 171      97.520  42.480  42.330  1.00  0.00           C
ATOM   4672  O   PRO B 171      98.250  42.880  43.240  1.00  0.00           O
ATOM   4673  N   SER B 172      97.820  41.350  41.650  1.00  0.00           N
ATOM   4674  CA  SER B 172      98.950  40.510  41.900  1.00  0.00           C
ATOM   4675  CB  SER B 172      98.790  39.200  41.110  1.00  0.00           C
ATOM   4676  OG  SER B 172      97.660  38.490  41.590  1.00  0.00           O
ATOM   4677  C   SER B 172     100.230  41.120  41.450  1.00  0.00           C
ATOM   4678  O   SER B 172     100.200  42.070  40.680  1.00  0.00           O
ATOM   4679  N   PRO B 173     101.380  40.740  41.920  1.00  0.00           N
ATOM   4680  CD  PRO B 173     101.530  39.850  43.060  1.00  0.00           C
ATOM   4681  CA  PRO B 173     102.600  41.460  41.680  1.00  0.00           C
ATOM   4682  CB  PRO B 173     103.690  40.660  42.380  1.00  0.00           C
ATOM   4683  CG  PRO B 173     102.980  39.960  43.550  1.00  0.00           C
ATOM   4684  C   PRO B 173     103.020  41.730  40.280  1.00  0.00           C
ATOM   4685  O   PRO B 173     103.490  42.830  39.990  1.00  0.00           O
ATOM   4686  N   LYS B 174     102.910  40.700  39.410  1.00  0.00           N
ATOM   4687  CA  LYS B 174     103.400  40.730  38.070  1.00  0.00           C
ATOM   4688  CB  LYS B 174     104.760  40.010  38.050  1.00  0.00           C
ATOM   4689  CG  LYS B 174     105.530  40.110  36.730  1.00  0.00           C
ATOM   4690  CD  LYS B 174     106.800  39.270  36.750  1.00  0.00           C
ATOM   4691  CE  LYS B 174     107.680  39.390  35.500  1.00  0.00           C
ATOM   4692  NZ  LYS B 174     109.000  38.760  35.730  1.00  0.00           N
ATOM   4693  C   LYS B 174     102.450  40.120  37.100  1.00  0.00           C
ATOM   4694  O   LYS B 174     102.420  40.500  35.930  1.00  0.00           O
ATOM   4695  N   VAL B 175     101.670  39.100  37.510  1.00  0.00           N
ATOM   4696  CA  VAL B 175     100.700  38.510  36.640  1.00  0.00           C
ATOM   4697  CB  VAL B 175     100.560  37.030  36.860  1.00  0.00           C
ATOM   4698  CG1 VAL B 175      99.810  36.380  35.690  1.00  0.00           C
ATOM   4699  CG2 VAL B 175     101.970  36.420  36.990  1.00  0.00           C
ATOM   4700  C   VAL B 175      99.370  39.170  36.800  1.00  0.00           C
ATOM   4701  O   VAL B 175      98.500  38.730  37.540  1.00  0.00           O
ATOM   4702  N   SER B 176      99.090  40.250  36.040  1.00  0.00           N
ATOM   4703  CA  SER B 176      97.810  40.890  35.970  1.00  0.00           C
ATOM   4704  CB  SER B 176      97.950  42.340  35.510  1.00  0.00           C
ATOM   4705  OG  SER B 176      98.450  42.450  34.180  1.00  0.00           O
ATOM   4706  C   SER B 176      96.850  40.110  35.140  1.00  0.00           C
ATOM   4707  O   SER B 176      97.210  39.380  34.210  1.00  0.00           O
ATOM   4708  N   ASP B 177      95.560  40.370  35.380  1.00  0.00           N
ATOM   4709  CA  ASP B 177      94.500  39.850  34.560  1.00  0.00           C
ATOM   4710  CB  ASP B 177      93.290  39.450  35.410  1.00  0.00           C
ATOM   4711  CG  ASP B 177      93.630  38.130  36.090  1.00  0.00           C
ATOM   4712  OD1 ASP B 177      93.760  38.090  37.340  1.00  0.00           O
ATOM   4713  OD2 ASP B 177      93.820  37.110  35.380  1.00  0.00           O
ATOM   4714  C   ASP B 177      94.050  40.880  33.580  1.00  0.00           C
ATOM   4715  O   ASP B 177      93.590  40.520  32.500  1.00  0.00           O
ATOM   4716  N   THR B 178      94.210  42.190  33.860  1.00  0.00           N
ATOM   4717  CA  THR B 178      93.960  43.260  32.950  1.00  0.00           C
ATOM   4718  CB  THR B 178      92.670  43.970  33.210  1.00  0.00           C
ATOM   4719  OG1 THR B 178      92.510  44.520  34.510  1.00  0.00           O
ATOM   4720  CG2 THR B 178      91.480  43.020  33.000  1.00  0.00           C
ATOM   4721  C   THR B 178      95.070  44.240  33.170  1.00  0.00           C
ATOM   4722  O   THR B 178      95.620  44.350  34.260  1.00  0.00           O
ATOM   4723  N   VAL B 179      95.440  45.010  32.130  1.00  0.00           N
ATOM   4724  CA  VAL B 179      96.580  45.870  32.200  1.00  0.00           C
ATOM   4725  CB  VAL B 179      97.120  46.170  30.840  1.00  0.00           C
ATOM   4726  CG1 VAL B 179      97.980  44.960  30.460  1.00  0.00           C
ATOM   4727  CG2 VAL B 179      96.000  46.450  29.820  1.00  0.00           C
ATOM   4728  C   VAL B 179      96.230  47.120  32.920  1.00  0.00           C
ATOM   4729  O   VAL B 179      97.130  47.860  33.320  1.00  0.00           O
ATOM   4730  N   VAL B 180      94.930  47.380  33.180  1.00  0.00           N
ATOM   4731  CA  VAL B 180      94.430  48.540  33.830  1.00  0.00           C
ATOM   4732  CB  VAL B 180      93.180  48.990  33.140  1.00  0.00           C
ATOM   4733  CG1 VAL B 180      93.530  49.670  31.800  1.00  0.00           C
ATOM   4734  CG2 VAL B 180      92.140  47.880  32.930  1.00  0.00           C
ATOM   4735  C   VAL B 180      94.190  48.380  35.300  1.00  0.00           C
ATOM   4736  O   VAL B 180      93.600  49.260  35.930  1.00  0.00           O
ATOM   4737  N   GLU B 181      94.700  47.300  35.920  1.00  0.00           N
ATOM   4738  CA  GLU B 181      94.770  47.110  37.340  1.00  0.00           C
ATOM   4739  CB  GLU B 181      95.400  45.750  37.670  1.00  0.00           C
ATOM   4740  CG  GLU B 181      94.470  44.570  37.360  1.00  0.00           C
ATOM   4741  CD  GLU B 181      95.100  43.220  37.660  1.00  0.00           C
ATOM   4742  OE1 GLU B 181      94.490  42.160  37.350  1.00  0.00           O
ATOM   4743  OE2 GLU B 181      96.260  43.240  38.170  1.00  0.00           O
ATOM   4744  C   GLU B 181      95.490  48.160  38.110  1.00  0.00           C
ATOM   4745  O   GLU B 181      94.950  48.470  39.170  1.00  0.00           O
ATOM   4746  N   PRO B 182      96.530  48.830  37.710  1.00  0.00           N
ATOM   4747  CD  PRO B 182      97.530  48.300  36.800  1.00  0.00           C
ATOM   4748  CA  PRO B 182      97.030  50.010  38.340  1.00  0.00           C
ATOM   4749  CB  PRO B 182      98.290  50.440  37.580  1.00  0.00           C
ATOM   4750  CG  PRO B 182      98.820  49.110  37.010  1.00  0.00           C
ATOM   4751  C   PRO B 182      96.110  51.180  38.380  1.00  0.00           C
ATOM   4752  O   PRO B 182      96.210  52.010  39.290  1.00  0.00           O
ATOM   4753  N   TYR B 183      95.220  51.410  37.400  1.00  0.00           N
ATOM   4754  CA  TYR B 183      94.300  52.500  37.430  1.00  0.00           C
ATOM   4755  CB  TYR B 183      93.710  52.760  36.030  1.00  0.00           C
ATOM   4756  CG  TYR B 183      94.670  53.430  35.120  1.00  0.00           C
ATOM   4757  CD1 TYR B 183      95.180  54.660  35.480  1.00  0.00           C
ATOM   4758  CE1 TYR B 183      95.900  55.400  34.570  1.00  0.00           C
ATOM   4759  CZ  TYR B 183      96.090  54.940  33.280  1.00  0.00           C
ATOM   4760  OH  TYR B 183      96.840  55.740  32.400  1.00  0.00           O
ATOM   4761  CD2 TYR B 183      94.830  52.980  33.830  1.00  0.00           C
ATOM   4762  CE2 TYR B 183      95.530  53.740  32.920  1.00  0.00           C
ATOM   4763  C   TYR B 183      93.160  52.180  38.330  1.00  0.00           C
ATOM   4764  O   TYR B 183      92.930  52.890  39.320  1.00  0.00           O
ATOM   4765  N   ASN B 184      92.500  51.030  38.090  1.00  0.00           N
ATOM   4766  CA  ASN B 184      91.360  50.610  38.830  1.00  0.00           C
ATOM   4767  CB  ASN B 184      90.790  49.300  38.260  1.00  0.00           C
ATOM   4768  CG  ASN B 184      90.430  49.460  36.790  1.00  0.00           C
ATOM   4769  OD1 ASN B 184      90.200  50.540  36.240  1.00  0.00           O
ATOM   4770  ND2 ASN B 184      90.300  48.310  36.070  1.00  0.00           N
ATOM   4771  C   ASN B 184      91.560  50.430  40.300  1.00  0.00           C
ATOM   4772  O   ASN B 184      90.750  50.840  41.120  1.00  0.00           O
ATOM   4773  N   ALA B 185      92.700  49.860  40.730  1.00  0.00           N
ATOM   4774  CA  ALA B 185      93.030  49.710  42.120  1.00  0.00           C
ATOM   4775  CB  ALA B 185      94.280  48.820  42.210  1.00  0.00           C
ATOM   4776  C   ALA B 185      93.290  51.030  42.750  1.00  0.00           C
ATOM   4777  O   ALA B 185      92.740  51.300  43.820  1.00  0.00           O
ATOM   4778  N   THR B 186      94.060  51.920  42.090  1.00  0.00           N
ATOM   4779  CA  THR B 186      94.470  53.160  42.650  1.00  0.00           C
ATOM   4780  CB  THR B 186      95.500  53.850  41.790  1.00  0.00           C
ATOM   4781  OG1 THR B 186      96.620  52.990  41.640  1.00  0.00           O
ATOM   4782  CG2 THR B 186      96.050  55.100  42.510  1.00  0.00           C
ATOM   4783  C   THR B 186      93.370  54.120  42.950  1.00  0.00           C
ATOM   4784  O   THR B 186      93.260  54.730  44.010  1.00  0.00           O
ATOM   4785  N   LEU B 187      92.430  54.240  41.990  1.00  0.00           N
ATOM   4786  CA  LEU B 187      91.250  55.040  42.170  1.00  0.00           C
ATOM   4787  CB  LEU B 187      90.510  55.120  40.820  1.00  0.00           C
ATOM   4788  CG  LEU B 187      91.270  55.720  39.630  1.00  0.00           C
ATOM   4789  CD1 LEU B 187      90.440  55.530  38.350  1.00  0.00           C
ATOM   4790  CD2 LEU B 187      91.720  57.160  39.930  1.00  0.00           C
ATOM   4791  C   LEU B 187      90.310  54.560  43.220  1.00  0.00           C
ATOM   4792  O   LEU B 187      89.570  55.350  43.800  1.00  0.00           O
ATOM   4793  N   SER B 188      90.300  53.250  43.500  1.00  0.00           N
ATOM   4794  CA  SER B 188      89.540  52.660  44.560  1.00  0.00           C
ATOM   4795  CB  SER B 188      89.380  51.150  44.300  1.00  0.00           C
ATOM   4796  OG  SER B 188      88.090  50.970  43.730  1.00  0.00           O
ATOM   4797  C   SER B 188      90.130  52.920  45.900  1.00  0.00           C
ATOM   4798  O   SER B 188      89.500  53.460  46.800  1.00  0.00           O
ATOM   4799  N   VAL B 189      91.410  52.520  46.060  1.00  0.00           N
ATOM   4800  CA  VAL B 189      92.130  52.560  47.290  1.00  0.00           C
ATOM   4801  CB  VAL B 189      93.500  51.970  47.080  1.00  0.00           C
ATOM   4802  CG1 VAL B 189      94.470  52.210  48.250  1.00  0.00           C
ATOM   4803  CG2 VAL B 189      93.360  50.440  46.970  1.00  0.00           C
ATOM   4804  C   VAL B 189      92.220  53.930  47.880  1.00  0.00           C
ATOM   4805  O   VAL B 189      92.170  54.050  49.100  1.00  0.00           O
ATOM   4806  N   HIS B 190      92.190  55.010  47.070  1.00  0.00           N
ATOM   4807  CA  HIS B 190      92.140  56.370  47.480  1.00  0.00           C
ATOM   4808  CB  HIS B 190      92.100  57.270  46.240  1.00  0.00           C
ATOM   4809  ND1 HIS B 190      91.620  59.650  45.590  1.00  0.00           N
ATOM   4810  CG  HIS B 190      92.080  58.740  46.520  1.00  0.00           C
ATOM   4811  CE1 HIS B 190      91.750  60.880  46.150  1.00  0.00           C
ATOM   4812  NE2 HIS B 190      92.290  60.850  47.360  1.00  0.00           N
ATOM   4813  CD2 HIS B 190      92.520  59.500  47.560  1.00  0.00           C
ATOM   4814  C   HIS B 190      90.960  56.730  48.320  1.00  0.00           C
ATOM   4815  O   HIS B 190      91.060  57.600  49.200  1.00  0.00           O
ATOM   4816  N   GLN B 191      89.830  56.020  48.230  1.00  0.00           N
ATOM   4817  CA  GLN B 191      88.660  56.260  49.020  1.00  0.00           C
ATOM   4818  CB  GLN B 191      87.380  56.150  48.180  1.00  0.00           C
ATOM   4819  CG  GLN B 191      87.310  57.170  47.050  1.00  0.00           C
ATOM   4820  CD  GLN B 191      86.000  57.020  46.290  1.00  0.00           C
ATOM   4821  OE1 GLN B 191      84.930  56.810  46.860  1.00  0.00           O
ATOM   4822  NE2 GLN B 191      86.060  57.170  44.940  1.00  0.00           N
ATOM   4823  C   GLN B 191      88.590  55.350  50.190  1.00  0.00           C
ATOM   4824  O   GLN B 191      87.950  55.620  51.210  1.00  0.00           O
ATOM   4825  N   LEU B 192      89.300  54.210  50.140  1.00  0.00           N
ATOM   4826  CA  LEU B 192      89.300  53.190  51.150  1.00  0.00           C
ATOM   4827  CB  LEU B 192      89.780  51.830  50.620  1.00  0.00           C
ATOM   4828  CG  LEU B 192      88.990  51.270  49.430  1.00  0.00           C
ATOM   4829  CD1 LEU B 192      89.510  49.850  49.140  1.00  0.00           C
ATOM   4830  CD2 LEU B 192      87.460  51.180  49.570  1.00  0.00           C
ATOM   4831  C   LEU B 192      90.150  53.510  52.330  1.00  0.00           C
ATOM   4832  O   LEU B 192      89.920  52.960  53.410  1.00  0.00           O
ATOM   4833  N   VAL B 193      91.140  54.410  52.250  1.00  0.00           N
ATOM   4834  CA  VAL B 193      91.880  54.870  53.380  1.00  0.00           C
ATOM   4835  CB  VAL B 193      93.030  55.760  53.030  1.00  0.00           C
ATOM   4836  CG1 VAL B 193      94.010  54.880  52.230  1.00  0.00           C
ATOM   4837  CG2 VAL B 193      92.600  56.960  52.170  1.00  0.00           C
ATOM   4838  C   VAL B 193      91.040  55.560  54.400  1.00  0.00           C
ATOM   4839  O   VAL B 193      91.350  55.540  55.590  1.00  0.00           O
ATOM   4840  N   GLU B 194      89.960  56.250  53.990  1.00  0.00           N
ATOM   4841  CA  GLU B 194      89.180  57.100  54.840  1.00  0.00           C
ATOM   4842  CB  GLU B 194      89.160  58.500  54.210  1.00  0.00           C
ATOM   4843  CG  GLU B 194      88.660  58.540  52.770  1.00  0.00           C
ATOM   4844  CD  GLU B 194      88.840  59.960  52.250  1.00  0.00           C
ATOM   4845  OE1 GLU B 194      87.850  60.750  52.230  1.00  0.00           O
ATOM   4846  OE2 GLU B 194      90.000  60.280  51.880  1.00  0.00           O
ATOM   4847  C   GLU B 194      87.810  56.570  55.050  1.00  0.00           C
ATOM   4848  O   GLU B 194      87.210  56.780  56.110  1.00  0.00           O
ATOM   4849  N   ASN B 195      87.220  55.760  54.150  1.00  0.00           N
ATOM   4850  CA  ASN B 195      85.890  55.260  54.220  1.00  0.00           C
ATOM   4851  CB  ASN B 195      85.140  55.380  52.880  1.00  0.00           C
ATOM   4852  CG  ASN B 195      84.940  56.840  52.520  1.00  0.00           C
ATOM   4853  OD1 ASN B 195      84.950  57.750  53.340  1.00  0.00           O
ATOM   4854  ND2 ASN B 195      84.650  57.060  51.210  1.00  0.00           N
ATOM   4855  C   ASN B 195      85.700  53.870  54.720  1.00  0.00           C
ATOM   4856  O   ASN B 195      84.610  53.560  55.200  1.00  0.00           O
ATOM   4857  N   THR B 196      86.680  52.950  54.720  1.00  0.00           N
ATOM   4858  CA  THR B 196      86.560  51.650  55.310  1.00  0.00           C
ATOM   4859  CB  THR B 196      87.110  50.520  54.490  1.00  0.00           C
ATOM   4860  OG1 THR B 196      88.500  50.590  54.250  1.00  0.00           O
ATOM   4861  CG2 THR B 196      86.480  50.470  53.090  1.00  0.00           C
ATOM   4862  C   THR B 196      87.130  51.590  56.680  1.00  0.00           C
ATOM   4863  O   THR B 196      88.010  52.380  57.010  1.00  0.00           O
ATOM   4864  N   ASP B 197      86.600  50.700  57.550  1.00  0.00           N
ATOM   4865  CA  ASP B 197      87.120  50.540  58.860  1.00  0.00           C
ATOM   4866  CB  ASP B 197      86.020  50.200  59.880  1.00  0.00           C
ATOM   4867  CG  ASP B 197      85.070  51.370  60.030  1.00  0.00           C
ATOM   4868  OD1 ASP B 197      85.460  52.400  60.640  1.00  0.00           O
ATOM   4869  OD2 ASP B 197      83.900  51.310  59.560  1.00  0.00           O
ATOM   4870  C   ASP B 197      88.230  49.540  58.920  1.00  0.00           C
ATOM   4871  O   ASP B 197      89.250  49.720  59.580  1.00  0.00           O
ATOM   4872  N   GLU B 198      88.170  48.520  58.030  1.00  0.00           N
ATOM   4873  CA  GLU B 198      89.200  47.530  57.940  1.00  0.00           C
ATOM   4874  CB  GLU B 198      89.100  46.470  59.050  1.00  0.00           C
ATOM   4875  CG  GLU B 198      87.760  45.750  59.170  1.00  0.00           C
ATOM   4876  CD  GLU B 198      87.220  45.820  60.590  1.00  0.00           C
ATOM   4877  OE1 GLU B 198      87.650  45.230  61.570  1.00  0.00           O
ATOM   4878  OE2 GLU B 198      86.160  46.720  60.750  1.00  0.00           O
ATOM   4879  C   GLU B 198      89.150  46.840  56.620  1.00  0.00           C
ATOM   4880  O   GLU B 198      88.060  46.540  56.130  1.00  0.00           O
ATOM   4881  N   THR B 199      90.320  46.580  56.020  1.00  0.00           N
ATOM   4882  CA  THR B 199      90.420  46.050  54.690  1.00  0.00           C
ATOM   4883  CB  THR B 199      90.940  47.080  53.720  1.00  0.00           C
ATOM   4884  OG1 THR B 199      89.910  48.030  53.460  1.00  0.00           O
ATOM   4885  CG2 THR B 199      91.260  46.410  52.380  1.00  0.00           C
ATOM   4886  C   THR B 199      91.390  44.920  54.700  1.00  0.00           C
ATOM   4887  O   THR B 199      92.570  45.070  55.000  1.00  0.00           O
ATOM   4888  N   TYR B 200      90.930  43.690  54.400  1.00  0.00           N
ATOM   4889  CA  TYR B 200      91.760  42.530  54.280  1.00  0.00           C
ATOM   4890  CB  TYR B 200      91.000  41.230  54.580  1.00  0.00           C
ATOM   4891  CG  TYR B 200      90.440  41.370  55.950  1.00  0.00           C
ATOM   4892  CD1 TYR B 200      89.160  41.850  56.140  1.00  0.00           C
ATOM   4893  CE1 TYR B 200      88.690  42.080  57.410  1.00  0.00           C
ATOM   4894  CZ  TYR B 200      89.510  41.870  58.490  1.00  0.00           C
ATOM   4895  OH  TYR B 200      88.980  42.060  59.790  1.00  0.00           O
ATOM   4896  CD2 TYR B 200      91.280  41.160  57.020  1.00  0.00           C
ATOM   4897  CE2 TYR B 200      90.790  41.410  58.280  1.00  0.00           C
ATOM   4898  C   TYR B 200      92.230  42.390  52.870  1.00  0.00           C
ATOM   4899  O   TYR B 200      91.440  42.320  51.920  1.00  0.00           O
ATOM   4900  N   CYS B 201      93.560  42.320  52.690  1.00  0.00           N
ATOM   4901  CA  CYS B 201      94.130  42.210  51.380  1.00  0.00           C
ATOM   4902  CB  CYS B 201      95.490  42.920  51.380  1.00  0.00           C
ATOM   4903  SG  CYS B 201      95.420  44.730  51.550  1.00  0.00           S
ATOM   4904  C   CYS B 201      94.330  40.760  51.100  1.00  0.00           C
ATOM   4905  O   CYS B 201      94.950  40.050  51.890  1.00  0.00           O
ATOM   4906  N   ILE B 202      93.850  40.280  49.940  1.00  0.00           N
ATOM   4907  CA  ILE B 202      93.960  38.920  49.490  1.00  0.00           C
ATOM   4908  CB  ILE B 202      92.620  38.240  49.410  1.00  0.00           C
ATOM   4909  CG2 ILE B 202      92.810  36.720  49.450  1.00  0.00           C
ATOM   4910  CG1 ILE B 202      91.630  38.750  50.470  1.00  0.00           C
ATOM   4911  CD  ILE B 202      90.330  37.950  50.540  1.00  0.00           C
ATOM   4912  C   ILE B 202      94.550  38.940  48.120  1.00  0.00           C
ATOM   4913  O   ILE B 202      94.160  39.780  47.310  1.00  0.00           O
ATOM   4914  N   ASP B 203      95.500  38.050  47.800  1.00  0.00           N
ATOM   4915  CA  ASP B 203      96.100  37.940  46.510  1.00  0.00           C
ATOM   4916  CB  ASP B 203      97.560  38.430  46.660  1.00  0.00           C
ATOM   4917  CG  ASP B 203      98.050  38.940  45.320  1.00  0.00           C
ATOM   4918  OD1 ASP B 203      97.550  38.500  44.250  1.00  0.00           O
ATOM   4919  OD2 ASP B 203      98.920  39.860  45.350  1.00  0.00           O
ATOM   4920  C   ASP B 203      96.020  36.550  45.980  1.00  0.00           C
ATOM   4921  O   ASP B 203      96.470  35.610  46.630  1.00  0.00           O
ATOM   4922  N   ASN B 204      95.510  36.390  44.750  1.00  0.00           N
ATOM   4923  CA  ASN B 204      95.400  35.160  44.030  1.00  0.00           C
ATOM   4924  CB  ASN B 204      94.730  35.380  42.670  1.00  0.00           C
ATOM   4925  CG  ASN B 204      93.230  35.630  42.810  1.00  0.00           C
ATOM   4926  OD1 ASN B 204      92.620  35.420  43.850  1.00  0.00           O
ATOM   4927  ND2 ASN B 204      92.570  36.100  41.720  1.00  0.00           N
ATOM   4928  C   ASN B 204      96.670  34.400  43.860  1.00  0.00           C
ATOM   4929  O   ASN B 204      96.740  33.170  43.870  1.00  0.00           O
ATOM   4930  N   GLU B 205      97.760  35.170  43.680  1.00  0.00           N
ATOM   4931  CA  GLU B 205      99.080  34.700  43.450  1.00  0.00           C
ATOM   4932  CB  GLU B 205      99.920  35.980  43.270  1.00  0.00           C
ATOM   4933  CG  GLU B 205     101.380  35.780  42.870  1.00  0.00           C
ATOM   4934  CD  GLU B 205     101.460  35.170  41.470  1.00  0.00           C
ATOM   4935  OE1 GLU B 205     100.840  35.730  40.530  1.00  0.00           O
ATOM   4936  OE2 GLU B 205     102.170  34.140  41.320  1.00  0.00           O
ATOM   4937  C   GLU B 205      99.590  33.920  44.620  1.00  0.00           C
ATOM   4938  O   GLU B 205     100.320  32.940  44.450  1.00  0.00           O
ATOM   4939  N   ALA B 206      99.230  34.280  45.860  1.00  0.00           N
ATOM   4940  CA  ALA B 206      99.670  33.630  47.050  1.00  0.00           C
ATOM   4941  CB  ALA B 206      99.440  34.640  48.190  1.00  0.00           C
ATOM   4942  C   ALA B 206      98.860  32.410  47.300  1.00  0.00           C
ATOM   4943  O   ALA B 206      99.380  31.370  47.730  1.00  0.00           O
ATOM   4944  N   LEU B 207      97.560  32.450  46.950  1.00  0.00           N
ATOM   4945  CA  LEU B 207      96.650  31.350  47.050  1.00  0.00           C
ATOM   4946  CB  LEU B 207      95.180  31.710  46.780  1.00  0.00           C
ATOM   4947  CG  LEU B 207      94.630  32.840  47.670  1.00  0.00           C
ATOM   4948  CD1 LEU B 207      93.170  33.140  47.270  1.00  0.00           C
ATOM   4949  CD2 LEU B 207      94.760  32.480  49.160  1.00  0.00           C
ATOM   4950  C   LEU B 207      97.060  30.220  46.170  1.00  0.00           C
ATOM   4951  O   LEU B 207      97.000  29.070  46.590  1.00  0.00           O
ATOM   4952  N   TYR B 208      97.540  30.470  44.930  1.00  0.00           N
ATOM   4953  CA  TYR B 208      98.140  29.500  44.080  1.00  0.00           C
ATOM   4954  CB  TYR B 208      98.560  30.140  42.740  1.00  0.00           C
ATOM   4955  CG  TYR B 208      97.400  30.410  41.850  1.00  0.00           C
ATOM   4956  CD1 TYR B 208      96.470  29.450  41.520  1.00  0.00           C
ATOM   4957  CE1 TYR B 208      95.440  29.730  40.640  1.00  0.00           C
ATOM   4958  CZ  TYR B 208      95.370  30.950  40.020  1.00  0.00           C
ATOM   4959  OH  TYR B 208      94.390  31.250  39.050  1.00  0.00           O
ATOM   4960  CD2 TYR B 208      97.320  31.630  41.220  1.00  0.00           C
ATOM   4961  CE2 TYR B 208      96.310  31.910  40.320  1.00  0.00           C
ATOM   4962  C   TYR B 208      99.300  28.750  44.640  1.00  0.00           C
ATOM   4963  O   TYR B 208      99.410  27.530  44.530  1.00  0.00           O
ATOM   4964  N   ASP B 209     100.200  29.500  45.310  1.00  0.00           N
ATOM   4965  CA  ASP B 209     101.360  29.020  46.000  1.00  0.00           C
ATOM   4966  CB  ASP B 209     102.200  30.220  46.480  1.00  0.00           C
ATOM   4967  CG  ASP B 209     103.520  29.760  47.070  1.00  0.00           C
ATOM   4968  OD1 ASP B 209     103.870  30.240  48.190  1.00  0.00           O
ATOM   4969  OD2 ASP B 209     104.320  29.050  46.410  1.00  0.00           O
ATOM   4970  C   ASP B 209     100.990  28.100  47.110  1.00  0.00           C
ATOM   4971  O   ASP B 209     101.520  26.990  47.210  1.00  0.00           O
ATOM   4972  N   ILE B 210     100.030  28.500  47.960  1.00  0.00           N
ATOM   4973  CA  ILE B 210      99.520  27.730  49.050  1.00  0.00           C
ATOM   4974  CB  ILE B 210      98.640  28.520  49.970  1.00  0.00           C
ATOM   4975  CG2 ILE B 210      98.150  27.610  51.110  1.00  0.00           C
ATOM   4976  CG1 ILE B 210      99.390  29.740  50.550  1.00  0.00           C
ATOM   4977  CD  ILE B 210      98.460  30.800  51.130  1.00  0.00           C
ATOM   4978  C   ILE B 210      98.920  26.440  48.600  1.00  0.00           C
ATOM   4979  O   ILE B 210      99.210  25.370  49.120  1.00  0.00           O
ATOM   4980  N   CYS B 211      98.140  26.510  47.510  1.00  0.00           N
ATOM   4981  CA  CYS B 211      97.530  25.310  47.020  1.00  0.00           C
ATOM   4982  CB  CYS B 211      96.520  25.740  45.940  1.00  0.00           C
ATOM   4983  SG  CYS B 211      95.010  26.460  46.640  1.00  0.00           S
ATOM   4984  C   CYS B 211      98.440  24.260  46.480  1.00  0.00           C
ATOM   4985  O   CYS B 211      98.220  23.090  46.780  1.00  0.00           O
ATOM   4986  N   PHE B 212      99.470  24.620  45.690  1.00  0.00           N
ATOM   4987  CA  PHE B 212     100.410  23.650  45.230  1.00  0.00           C
ATOM   4988  CB  PHE B 212     101.100  24.260  44.000  1.00  0.00           C
ATOM   4989  CG  PHE B 212     102.020  23.280  43.350  1.00  0.00           C
ATOM   4990  CD1 PHE B 212     101.520  22.160  42.730  1.00  0.00           C
ATOM   4991  CE1 PHE B 212     102.400  21.210  42.270  1.00  0.00           C
ATOM   4992  CZ  PHE B 212     103.760  21.430  42.370  1.00  0.00           C
ATOM   4993  CD2 PHE B 212     103.380  23.490  43.410  1.00  0.00           C
ATOM   4994  CE2 PHE B 212     104.280  22.580  42.910  1.00  0.00           C
ATOM   4995  C   PHE B 212     101.360  23.230  46.290  1.00  0.00           C
ATOM   4996  O   PHE B 212     101.590  22.050  46.520  1.00  0.00           O
ATOM   4997  N   ARG B 213     101.970  24.180  47.030  1.00  0.00           N
ATOM   4998  CA  ARG B 213     103.040  23.890  47.930  1.00  0.00           C
ATOM   4999  CB  ARG B 213     103.680  25.190  48.440  1.00  0.00           C
ATOM   5000  CG  ARG B 213     104.970  24.990  49.240  1.00  0.00           C
ATOM   5001  CD  ARG B 213     105.490  26.290  49.860  1.00  0.00           C
ATOM   5002  NE  ARG B 213     105.720  27.270  48.760  1.00  0.00           N
ATOM   5003  CZ  ARG B 213     106.900  27.420  48.090  1.00  0.00           C
ATOM   5004  NH1 ARG B 213     108.070  26.860  48.500  1.00  0.00           N
ATOM   5005  NH2 ARG B 213     106.900  28.230  46.990  1.00  0.00           N
ATOM   5006  C   ARG B 213     102.660  23.090  49.130  1.00  0.00           C
ATOM   5007  O   ARG B 213     103.310  22.100  49.470  1.00  0.00           O
ATOM   5008  N   THR B 214     101.620  23.560  49.830  1.00  0.00           N
ATOM   5009  CA  THR B 214     101.150  22.970  51.050  1.00  0.00           C
ATOM   5010  CB  THR B 214     100.600  24.010  51.980  1.00  0.00           C
ATOM   5011  OG1 THR B 214     101.560  25.040  52.170  1.00  0.00           O
ATOM   5012  CG2 THR B 214     100.310  23.410  53.360  1.00  0.00           C
ATOM   5013  C   THR B 214     100.080  21.950  50.850  1.00  0.00           C
ATOM   5014  O   THR B 214     100.200  20.820  51.310  1.00  0.00           O
ATOM   5015  N   LEU B 215      99.020  22.270  50.090  1.00  0.00           N
ATOM   5016  CA  LEU B 215      97.950  21.340  49.880  1.00  0.00           C
ATOM   5017  CB  LEU B 215      96.630  22.090  49.680  1.00  0.00           C
ATOM   5018  CG  LEU B 215      96.280  23.140  50.750  1.00  0.00           C
ATOM   5019  CD1 LEU B 215      95.010  23.870  50.270  1.00  0.00           C
ATOM   5020  CD2 LEU B 215      95.980  22.460  52.090  1.00  0.00           C
ATOM   5021  C   LEU B 215      98.140  20.380  48.760  1.00  0.00           C
ATOM   5022  O   LEU B 215      97.300  19.500  48.590  1.00  0.00           O
ATOM   5023  N   LYS B 216      99.170  20.530  47.920  1.00  0.00           N
ATOM   5024  CA  LYS B 216      99.570  19.560  46.940  1.00  0.00           C
ATOM   5025  CB  LYS B 216      99.960  18.180  47.480  1.00  0.00           C
ATOM   5026  CG  LYS B 216     100.910  18.130  48.680  1.00  0.00           C
ATOM   5027  CD  LYS B 216     102.250  18.850  48.500  1.00  0.00           C
ATOM   5028  CE  LYS B 216     103.200  18.760  49.700  1.00  0.00           C
ATOM   5029  NZ  LYS B 216     104.420  19.540  49.430  1.00  0.00           N
ATOM   5030  C   LYS B 216      98.610  19.460  45.800  1.00  0.00           C
ATOM   5031  O   LYS B 216      98.370  18.430  45.180  1.00  0.00           O
ATOM   5032  N   LEU B 217      97.980  20.600  45.490  1.00  0.00           N
ATOM   5033  CA  LEU B 217      96.940  20.670  44.510  1.00  0.00           C
ATOM   5034  CB  LEU B 217      95.870  21.730  44.860  1.00  0.00           C
ATOM   5035  CG  LEU B 217      95.180  21.540  46.220  1.00  0.00           C
ATOM   5036  CD1 LEU B 217      94.190  22.680  46.510  1.00  0.00           C
ATOM   5037  CD2 LEU B 217      94.490  20.170  46.360  1.00  0.00           C
ATOM   5038  C   LEU B 217      97.430  20.920  43.130  1.00  0.00           C
ATOM   5039  O   LEU B 217      97.970  21.990  42.870  1.00  0.00           O
ATOM   5040  N   THR B 218      97.270  19.930  42.230  1.00  0.00           N
ATOM   5041  CA  THR B 218      97.710  19.950  40.870  1.00  0.00           C
ATOM   5042  CB  THR B 218      97.940  18.570  40.330  1.00  0.00           C
ATOM   5043  OG1 THR B 218      96.850  17.710  40.630  1.00  0.00           O
ATOM   5044  CG2 THR B 218      99.220  17.980  40.940  1.00  0.00           C
ATOM   5045  C   THR B 218      96.780  20.690  39.970  1.00  0.00           C
ATOM   5046  O   THR B 218      97.220  21.250  38.970  1.00  0.00           O
ATOM   5047  N   THR B 219      95.490  20.820  40.300  1.00  0.00           N
ATOM   5048  CA  THR B 219      94.470  21.460  39.530  1.00  0.00           C
ATOM   5049  CB  THR B 219      93.600  20.500  38.780  1.00  0.00           C
ATOM   5050  OG1 THR B 219      93.120  19.500  39.670  1.00  0.00           O
ATOM   5051  CG2 THR B 219      94.360  19.730  37.680  1.00  0.00           C
ATOM   5052  C   THR B 219      93.650  22.340  40.410  1.00  0.00           C
ATOM   5053  O   THR B 219      92.480  22.030  40.600  1.00  0.00           O
ATOM   5054  N   PRO B 220      94.070  23.430  41.000  1.00  0.00           N
ATOM   5055  CD  PRO B 220      95.400  23.990  40.770  1.00  0.00           C
ATOM   5056  CA  PRO B 220      93.240  24.340  41.730  1.00  0.00           C
ATOM   5057  CB  PRO B 220      94.190  25.320  42.420  1.00  0.00           C
ATOM   5058  CG  PRO B 220      95.430  25.330  41.510  1.00  0.00           C
ATOM   5059  C   PRO B 220      92.240  25.010  40.860  1.00  0.00           C
ATOM   5060  O   PRO B 220      92.490  25.410  39.720  1.00  0.00           O
ATOM   5061  N   THR B 221      91.010  25.230  41.350  1.00  0.00           N
ATOM   5062  CA  THR B 221      90.000  26.010  40.700  1.00  0.00           C
[truncated: 1,742,034 more chars]
