# Supplementary material for: Microtubule instability driven by longitudinal and lateral strain propagation
Source: PLoS Comput Biol. 2020 Sep 2;16(9):e1008132. doi: 10.1371/journal.pcbi.1008132 (PMC7467311; doi:10.1371/journal.pcbi.1008132)
Supplement: S1 Data Set — S1: Refined single-PF structure in the GTP state. S2: Refined single-PF structure in the GDP state. S3: Refined homotypic double-PF structure in the GTP state. S4: Refined homotypic double-PF structure in the GDP state. S5: Refined three-PF structure in the GTP state. S6: Refined three-PF structure in the GDP state. (ZIP) [file pcbi.1008132.s003.zip › refined_models/three_PF_GTP.pdb]

CRYST1  190.000  190.000  220.000  90.00  90.00  90.00 P 1           1
ATOM      1  N   MET A   1     120.590  36.860 117.690  1.00  0.00           N
ATOM      2  CA  MET A   1     121.150  37.820 118.660  1.00  0.00           C
ATOM      3  CB  MET A   1     121.520  37.070 119.950  1.00  0.00           C
ATOM      4  CG  MET A   1     121.890  38.010 121.100  1.00  0.00           C
ATOM      5  SD  MET A   1     120.640  39.210 121.650  1.00  0.00           S
ATOM      6  CE  MET A   1     121.690  40.000 122.900  1.00  0.00           C
ATOM      7  C   MET A   1     122.310  38.640 118.210  1.00  0.00           C
ATOM      8  O   MET A   1     122.430  39.830 118.490  1.00  0.00           O
ATOM      9  N   ARG A   2     123.300  38.100 117.480  1.00  0.00           N
ATOM     10  CA  ARG A   2     124.350  38.770 116.780  1.00  0.00           C
ATOM     11  CB  ARG A   2     125.710  38.550 117.450  1.00  0.00           C
ATOM     12  CG  ARG A   2     126.150  37.090 117.640  1.00  0.00           C
ATOM     13  CD  ARG A   2     127.540  36.910 118.240  1.00  0.00           C
ATOM     14  NE  ARG A   2     127.710  35.460 118.510  1.00  0.00           N
ATOM     15  CZ  ARG A   2     128.760  35.000 119.260  1.00  0.00           C
ATOM     16  NH1 ARG A   2     129.760  35.830 119.700  1.00  0.00           N
ATOM     17  NH2 ARG A   2     128.870  33.670 119.520  1.00  0.00           N
ATOM     18  C   ARG A   2     124.350  38.360 115.350  1.00  0.00           C
ATOM     19  O   ARG A   2     123.920  37.250 115.030  1.00  0.00           O
ATOM     20  N   GLU A   3     124.860  39.180 114.420  1.00  0.00           N
ATOM     21  CA  GLU A   3     124.920  38.910 113.020  1.00  0.00           C
ATOM     22  CB  GLU A   3     123.860  39.730 112.270  1.00  0.00           C
ATOM     23  CG  GLU A   3     122.420  39.370 112.600  1.00  0.00           C
ATOM     24  CD  GLU A   3     121.920  40.090 113.850  1.00  0.00           C
ATOM     25  OE1 GLU A   3     120.840  39.630 114.310  1.00  0.00           O
ATOM     26  OE2 GLU A   3     122.470  41.110 114.320  1.00  0.00           O
ATOM     27  C   GLU A   3     126.260  39.280 112.460  1.00  0.00           C
ATOM     28  O   GLU A   3     126.970  40.080 113.060  1.00  0.00           O
ATOM     29  N   CYS A   4     126.580  38.770 111.260  1.00  0.00           N
ATOM     30  CA  CYS A   4     127.720  39.190 110.490  1.00  0.00           C
ATOM     31  CB  CYS A   4     128.900  38.280 110.870  1.00  0.00           C
ATOM     32  SG  CYS A   4     130.490  38.830 110.190  1.00  0.00           S
ATOM     33  C   CYS A   4     127.360  39.100 109.050  1.00  0.00           C
ATOM     34  O   CYS A   4     126.530  38.280 108.690  1.00  0.00           O
ATOM     35  N   ILE A   5     127.830  40.030 108.190  1.00  0.00           N
ATOM     36  CA  ILE A   5     127.530  40.130 106.800  1.00  0.00           C
ATOM     37  CB  ILE A   5     126.780  41.390 106.460  1.00  0.00           C
ATOM     38  CG2 ILE A   5     126.580  41.660 104.960  1.00  0.00           C
ATOM     39  CG1 ILE A   5     125.440  41.440 107.210  1.00  0.00           C
ATOM     40  CD  ILE A   5     124.770  42.810 107.290  1.00  0.00           C
ATOM     41  C   ILE A   5     128.700  39.870 105.920  1.00  0.00           C
ATOM     42  O   ILE A   5     129.800  40.380 106.120  1.00  0.00           O
ATOM     43  N   SER A   6     128.550  39.100 104.830  1.00  0.00           N
ATOM     44  CA  SER A   6     129.550  38.800 103.850  1.00  0.00           C
ATOM     45  CB  SER A   6     129.800  37.280 103.770  1.00  0.00           C
ATOM     46  OG  SER A   6     131.000  36.990 103.060  1.00  0.00           O
ATOM     47  C   SER A   6     129.190  39.280 102.490  1.00  0.00           C
ATOM     48  O   SER A   6     128.150  38.940 101.920  1.00  0.00           O
ATOM     49  N   ILE A   7     130.110  40.070 101.910  1.00  0.00           N
ATOM     50  CA  ILE A   7     129.960  40.770 100.670  1.00  0.00           C
ATOM     51  CB  ILE A   7     130.180  42.250 100.850  1.00  0.00           C
ATOM     52  CG2 ILE A   7     130.190  42.990  99.500  1.00  0.00           C
ATOM     53  CG1 ILE A   7     129.130  42.800 101.840  1.00  0.00           C
ATOM     54  CD  ILE A   7     129.510  44.150 102.440  1.00  0.00           C
ATOM     55  C   ILE A   7     130.970  40.240  99.710  1.00  0.00           C
ATOM     56  O   ILE A   7     132.170  40.300  99.980  1.00  0.00           O
ATOM     57  N   HIS A   8     130.510  39.710  98.570  1.00  0.00           N
ATOM     58  CA  HIS A   8     131.390  39.140  97.590  1.00  0.00           C
ATOM     59  CB  HIS A   8     131.000  37.680  97.330  1.00  0.00           C
ATOM     60  ND1 HIS A   8     132.170  36.420  99.200  1.00  0.00           N
ATOM     61  CG  HIS A   8     131.010  36.820  98.560  1.00  0.00           C
ATOM     62  CE1 HIS A   8     131.820  35.870 100.390  1.00  0.00           C
ATOM     63  NE2 HIS A   8     130.520  35.910 100.580  1.00  0.00           N
ATOM     64  CD2 HIS A   8     130.020  36.480  99.430  1.00  0.00           C
ATOM     65  C   HIS A   8     131.330  39.800  96.260  1.00  0.00           C
ATOM     66  O   HIS A   8     130.290  39.750  95.600  1.00  0.00           O
ATOM     67  N   VAL A   9     132.400  40.510  95.840  1.00  0.00           N
ATOM     68  CA  VAL A   9     132.430  41.390  94.710  1.00  0.00           C
ATOM     69  CB  VAL A   9     132.980  42.760  95.010  1.00  0.00           C
ATOM     70  CG1 VAL A   9     132.900  43.660  93.770  1.00  0.00           C
ATOM     71  CG2 VAL A   9     132.150  43.360  96.150  1.00  0.00           C
ATOM     72  C   VAL A   9     133.340  40.830  93.680  1.00  0.00           C
ATOM     73  O   VAL A   9     134.470  40.450  93.980  1.00  0.00           O
ATOM     74  N   GLY A  10     132.870  40.790  92.420  1.00  0.00           N
ATOM     75  CA  GLY A  10     133.690  40.390  91.320  1.00  0.00           C
ATOM     76  C   GLY A  10     133.750  38.910  91.190  1.00  0.00           C
ATOM     77  O   GLY A  10     133.340  38.100  92.030  1.00  0.00           O
ATOM     78  N   GLN A  11     134.320  38.440  90.070  1.00  0.00           N
ATOM     79  CA  GLN A  11     134.440  37.050  89.780  1.00  0.00           C
ATOM     80  CB  GLN A  11     134.950  36.890  88.340  1.00  0.00           C
ATOM     81  CG  GLN A  11     135.400  35.500  87.870  1.00  0.00           C
ATOM     82  CD  GLN A  11     135.780  35.490  86.400  1.00  0.00           C
ATOM     83  OE1 GLN A  11     135.430  34.600  85.630  1.00  0.00           O
ATOM     84  NE2 GLN A  11     136.550  36.490  85.890  1.00  0.00           N
ATOM     85  C   GLN A  11     135.280  36.350  90.790  1.00  0.00           C
ATOM     86  O   GLN A  11     135.020  35.210  91.160  1.00  0.00           O
ATOM     87  N   ALA A  12     136.310  37.060  91.290  1.00  0.00           N
ATOM     88  CA  ALA A  12     137.140  36.660  92.390  1.00  0.00           C
ATOM     89  CB  ALA A  12     138.270  37.670  92.610  1.00  0.00           C
ATOM     90  C   ALA A  12     136.360  36.500  93.650  1.00  0.00           C
ATOM     91  O   ALA A  12     136.320  35.390  94.190  1.00  0.00           O
ATOM     92  N   GLY A  13     135.700  37.540  94.190  1.00  0.00           N
ATOM     93  CA  GLY A  13     135.030  37.460  95.450  1.00  0.00           C
ATOM     94  C   GLY A  13     133.890  36.490  95.480  1.00  0.00           C
ATOM     95  O   GLY A  13     133.660  35.880  96.520  1.00  0.00           O
ATOM     96  N   VAL A  14     133.190  36.290  94.350  1.00  0.00           N
ATOM     97  CA  VAL A  14     132.160  35.310  94.240  1.00  0.00           C
ATOM     98  CB  VAL A  14     131.390  35.530  92.970  1.00  0.00           C
ATOM     99  CG1 VAL A  14     130.330  34.440  92.770  1.00  0.00           C
ATOM    100  CG2 VAL A  14     130.660  36.880  93.090  1.00  0.00           C
ATOM    101  C   VAL A  14     132.650  33.910  94.330  1.00  0.00           C
ATOM    102  O   VAL A  14     132.150  33.140  95.150  1.00  0.00           O
ATOM    103  N   GLN A  15     133.760  33.550  93.660  1.00  0.00           N
ATOM    104  CA  GLN A  15     134.310  32.220  93.700  1.00  0.00           C
ATOM    105  CB  GLN A  15     135.330  32.120  92.550  1.00  0.00           C
ATOM    106  CG  GLN A  15     134.620  32.010  91.200  1.00  0.00           C
ATOM    107  CD  GLN A  15     135.630  31.660  90.110  1.00  0.00           C
ATOM    108  OE1 GLN A  15     135.660  30.580  89.530  1.00  0.00           O
ATOM    109  NE2 GLN A  15     136.530  32.620  89.760  1.00  0.00           N
ATOM    110  C   GLN A  15     134.890  31.830  95.010  1.00  0.00           C
ATOM    111  O   GLN A  15     134.940  30.660  95.390  1.00  0.00           O
ATOM    112  N   ILE A  16     135.360  32.820  95.790  1.00  0.00           N
ATOM    113  CA  ILE A  16     135.760  32.600  97.140  1.00  0.00           C
ATOM    114  CB  ILE A  16     136.660  33.690  97.620  1.00  0.00           C
ATOM    115  CG2 ILE A  16     136.950  33.590  99.130  1.00  0.00           C
ATOM    116  CG1 ILE A  16     138.010  33.680  96.870  1.00  0.00           C
ATOM    117  CD  ILE A  16     138.690  35.050  96.850  1.00  0.00           C
ATOM    118  C   ILE A  16     134.590  32.430  98.050  1.00  0.00           C
ATOM    119  O   ILE A  16     134.600  31.530  98.890  1.00  0.00           O
ATOM    120  N   GLY A  17     133.510  33.200  97.830  1.00  0.00           N
ATOM    121  CA  GLY A  17     132.280  33.060  98.550  1.00  0.00           C
ATOM    122  C   GLY A  17     131.610  31.740  98.350  1.00  0.00           C
ATOM    123  O   GLY A  17     131.060  31.190  99.300  1.00  0.00           O
ATOM    124  N   ASN A  18     131.630  31.130  97.150  1.00  0.00           N
ATOM    125  CA  ASN A  18     131.150  29.810  96.860  1.00  0.00           C
ATOM    126  CB  ASN A  18     131.440  29.450  95.390  1.00  0.00           C
ATOM    127  CG  ASN A  18     130.480  30.190  94.480  1.00  0.00           C
ATOM    128  OD1 ASN A  18     129.310  30.410  94.800  1.00  0.00           O
ATOM    129  ND2 ASN A  18     130.970  30.500  93.250  1.00  0.00           N
ATOM    130  C   ASN A  18     131.820  28.790  97.720  1.00  0.00           C
ATOM    131  O   ASN A  18     131.170  27.860  98.200  1.00  0.00           O
ATOM    132  N   ALA A  19     133.120  28.940  98.030  1.00  0.00           N
ATOM    133  CA  ALA A  19     133.780  28.030  98.920  1.00  0.00           C
ATOM    134  CB  ALA A  19     135.290  28.200  98.720  1.00  0.00           C
ATOM    135  C   ALA A  19     133.490  28.290 100.350  1.00  0.00           C
ATOM    136  O   ALA A  19     133.330  27.380 101.160  1.00  0.00           O
ATOM    137  N   CYS A  20     133.390  29.560 100.790  1.00  0.00           N
ATOM    138  CA  CYS A  20     133.150  29.970 102.140  1.00  0.00           C
ATOM    139  CB  CYS A  20     133.320  31.470 102.410  1.00  0.00           C
ATOM    140  SG  CYS A  20     135.020  32.060 102.110  1.00  0.00           S
ATOM    141  C   CYS A  20     131.800  29.600 102.650  1.00  0.00           C
ATOM    142  O   CYS A  20     131.630  29.130 103.770  1.00  0.00           O
ATOM    143  N   TRP A  21     130.710  29.850 101.890  1.00  0.00           N
ATOM    144  CA  TRP A  21     129.370  29.520 102.260  1.00  0.00           C
ATOM    145  CB  TRP A  21     128.390  30.350 101.410  1.00  0.00           C
ATOM    146  CG  TRP A  21     128.370  31.770 101.910  1.00  0.00           C
ATOM    147  CD1 TRP A  21     128.900  32.890 101.320  1.00  0.00           C
ATOM    148  NE1 TRP A  21     128.730  34.000 102.110  1.00  0.00           N
ATOM    149  CE2 TRP A  21     127.990  33.600 103.190  1.00  0.00           C
ATOM    150  CD2 TRP A  21     127.780  32.220 103.150  1.00  0.00           C
ATOM    151  CE3 TRP A  21     127.080  31.580 104.140  1.00  0.00           C
ATOM    152  CZ3 TRP A  21     126.630  32.340 105.190  1.00  0.00           C
ATOM    153  CZ2 TRP A  21     127.570  34.340 104.260  1.00  0.00           C
ATOM    154  CH2 TRP A  21     126.860  33.690 105.250  1.00  0.00           C
ATOM    155  C   TRP A  21     129.050  28.060 102.150  1.00  0.00           C
ATOM    156  O   TRP A  21     128.180  27.610 102.890  1.00  0.00           O
ATOM    157  N   GLU A  22     129.790  27.300 101.340  1.00  0.00           N
ATOM    158  CA  GLU A  22     129.840  25.870 101.360  1.00  0.00           C
ATOM    159  CB  GLU A  22     130.660  25.380 100.160  1.00  0.00           C
ATOM    160  CG  GLU A  22     130.950  23.870 100.140  1.00  0.00           C
ATOM    161  CD  GLU A  22     131.260  23.420  98.720  1.00  0.00           C
ATOM    162  OE1 GLU A  22     130.360  22.780  98.120  1.00  0.00           O
ATOM    163  OE2 GLU A  22     132.350  23.770  98.180  1.00  0.00           O
ATOM    164  C   GLU A  22     130.370  25.350 102.660  1.00  0.00           C
ATOM    165  O   GLU A  22     129.810  24.410 103.210  1.00  0.00           O
ATOM    166  N   LEU A  23     131.360  26.010 103.290  1.00  0.00           N
ATOM    167  CA  LEU A  23     131.830  25.630 104.590  1.00  0.00           C
ATOM    168  CB  LEU A  23     133.230  26.240 104.750  1.00  0.00           C
ATOM    169  CG  LEU A  23     134.010  25.790 106.000  1.00  0.00           C
ATOM    170  CD1 LEU A  23     134.360  24.300 105.970  1.00  0.00           C
ATOM    171  CD2 LEU A  23     135.330  26.560 106.210  1.00  0.00           C
ATOM    172  C   LEU A  23     130.960  26.080 105.720  1.00  0.00           C
ATOM    173  O   LEU A  23     130.710  25.350 106.680  1.00  0.00           O
ATOM    174  N   TYR A  24     130.460  27.320 105.660  1.00  0.00           N
ATOM    175  CA  TYR A  24     129.540  27.890 106.600  1.00  0.00           C
ATOM    176  CB  TYR A  24     129.160  29.350 106.340  1.00  0.00           C
ATOM    177  CG  TYR A  24     130.260  30.300 106.700  1.00  0.00           C
ATOM    178  CD1 TYR A  24     130.870  30.260 107.940  1.00  0.00           C
ATOM    179  CE1 TYR A  24     131.900  31.120 108.220  1.00  0.00           C
ATOM    180  CZ  TYR A  24     132.240  32.120 107.340  1.00  0.00           C
ATOM    181  OH  TYR A  24     133.240  33.050 107.690  1.00  0.00           O
ATOM    182  CD2 TYR A  24     130.580  31.320 105.840  1.00  0.00           C
ATOM    183  CE2 TYR A  24     131.560  32.230 106.150  1.00  0.00           C
ATOM    184  C   TYR A  24     128.320  27.040 106.710  1.00  0.00           C
ATOM    185  O   TYR A  24     127.820  26.820 107.810  1.00  0.00           O
ATOM    186  N   CYS A  25     127.810  26.500 105.590  1.00  0.00           N
ATOM    187  CA  CYS A  25     126.760  25.540 105.620  1.00  0.00           C
ATOM    188  CB  CYS A  25     126.130  25.250 104.240  1.00  0.00           C
ATOM    189  SG  CYS A  25     125.230  26.670 103.550  1.00  0.00           S
ATOM    190  C   CYS A  25     127.180  24.250 106.240  1.00  0.00           C
ATOM    191  O   CYS A  25     126.440  23.690 107.050  1.00  0.00           O
ATOM    192  N   LEU A  26     128.370  23.730 105.900  1.00  0.00           N
ATOM    193  CA  LEU A  26     128.780  22.460 106.420  1.00  0.00           C
ATOM    194  CB  LEU A  26     130.110  22.080 105.740  1.00  0.00           C
ATOM    195  CG  LEU A  26     130.690  20.690 106.060  1.00  0.00           C
ATOM    196  CD1 LEU A  26     129.610  19.610 105.860  1.00  0.00           C
ATOM    197  CD2 LEU A  26     131.880  20.450 105.120  1.00  0.00           C
ATOM    198  C   LEU A  26     129.060  22.370 107.880  1.00  0.00           C
ATOM    199  O   LEU A  26     128.580  21.450 108.540  1.00  0.00           O
ATOM    200  N   GLU A  27     129.760  23.350 108.480  1.00  0.00           N
ATOM    201  CA  GLU A  27     130.030  23.450 109.880  1.00  0.00           C
ATOM    202  CB  GLU A  27     131.010  24.610 110.150  1.00  0.00           C
ATOM    203  CG  GLU A  27     132.420  24.260 109.650  1.00  0.00           C
ATOM    204  CD  GLU A  27     133.460  25.180 110.280  1.00  0.00           C
ATOM    205  OE1 GLU A  27     133.520  26.390 109.960  1.00  0.00           O
ATOM    206  OE2 GLU A  27     134.150  24.660 111.200  1.00  0.00           O
ATOM    207  C   GLU A  27     128.830  23.600 110.750  1.00  0.00           C
ATOM    208  O   GLU A  27     128.950  23.510 111.970  1.00  0.00           O
ATOM    209  N   HIS A  28     127.630  23.810 110.180  1.00  0.00           N
ATOM    210  CA  HIS A  28     126.400  23.860 110.900  1.00  0.00           C
ATOM    211  CB  HIS A  28     125.620  25.160 110.620  1.00  0.00           C
ATOM    212  ND1 HIS A  28     126.720  26.560 112.430  1.00  0.00           N
ATOM    213  CG  HIS A  28     126.310  26.390 111.130  1.00  0.00           C
ATOM    214  CE1 HIS A  28     127.180  27.840 112.550  1.00  0.00           C
ATOM    215  NE2 HIS A  28     127.050  28.490 111.410  1.00  0.00           N
ATOM    216  CD2 HIS A  28     126.510  27.590 110.510  1.00  0.00           C
ATOM    217  C   HIS A  28     125.490  22.720 110.570  1.00  0.00           C
ATOM    218  O   HIS A  28     124.450  22.560 111.200  1.00  0.00           O
ATOM    219  N   GLY A  29     125.820  21.920 109.540  1.00  0.00           N
ATOM    220  CA  GLY A  29     124.990  20.860 109.060  1.00  0.00           C
ATOM    221  C   GLY A  29     123.790  21.340 108.330  1.00  0.00           C
ATOM    222  O   GLY A  29     122.710  20.750 108.460  1.00  0.00           O
ATOM    223  N   ILE A  30     123.940  22.400 107.520  1.00  0.00           N
ATOM    224  CA  ILE A  30     122.900  22.890 106.670  1.00  0.00           C
ATOM    225  CB  ILE A  30     122.860  24.390 106.690  1.00  0.00           C
ATOM    226  CG2 ILE A  30     121.900  24.870 105.590  1.00  0.00           C
ATOM    227  CG1 ILE A  30     122.380  24.930 108.040  1.00  0.00           C
ATOM    228  CD  ILE A  30     122.750  26.400 108.280  1.00  0.00           C
ATOM    229  C   ILE A  30     123.100  22.360 105.290  1.00  0.00           C
ATOM    230  O   ILE A  30     124.150  22.470 104.660  1.00  0.00           O
ATOM    231  N   GLN A  31     122.030  21.780 104.720  1.00  0.00           N
ATOM    232  CA  GLN A  31     122.070  21.180 103.420  1.00  0.00           C
ATOM    233  CB  GLN A  31     120.880  20.200 103.350  1.00  0.00           C
ATOM    234  CG  GLN A  31     120.900  19.100 104.410  1.00  0.00           C
ATOM    235  CD  GLN A  31     122.220  18.360 104.420  1.00  0.00           C
ATOM    236  OE1 GLN A  31     122.980  18.400 105.390  1.00  0.00           O
ATOM    237  NE2 GLN A  31     122.500  17.560 103.360  1.00  0.00           N
ATOM    238  C   GLN A  31     122.060  22.170 102.310  1.00  0.00           C
ATOM    239  O   GLN A  31     121.580  23.280 102.560  1.00  0.00           O
ATOM    240  N   PRO A  32     122.530  21.860 101.140  1.00  0.00           N
ATOM    241  CD  PRO A  32     123.480  20.790 100.900  1.00  0.00           C
ATOM    242  CA  PRO A  32     122.390  22.700  99.990  1.00  0.00           C
ATOM    243  CB  PRO A  32     123.050  21.950  98.840  1.00  0.00           C
ATOM    244  CG  PRO A  32     124.050  20.980  99.480  1.00  0.00           C
ATOM    245  C   PRO A  32     121.020  23.180  99.640  1.00  0.00           C
ATOM    246  O   PRO A  32     120.860  24.290  99.120  1.00  0.00           O
ATOM    247  N   ASP A  33     119.970  22.400  99.940  1.00  0.00           N
ATOM    248  CA  ASP A  33     118.570  22.690  99.940  1.00  0.00           C
ATOM    249  CB  ASP A  33     117.850  21.430 100.440  1.00  0.00           C
ATOM    250  CG  ASP A  33     118.310  20.200  99.670  1.00  0.00           C
ATOM    251  OD1 ASP A  33     118.150  20.170  98.420  1.00  0.00           O
ATOM    252  OD2 ASP A  33     118.990  19.350 100.300  1.00  0.00           O
ATOM    253  C   ASP A  33     118.140  23.830 100.800  1.00  0.00           C
ATOM    254  O   ASP A  33     117.070  24.400 100.580  1.00  0.00           O
ATOM    255  N   GLY A  34     118.950  24.230 101.790  1.00  0.00           N
ATOM    256  CA  GLY A  34     118.660  25.270 102.730  1.00  0.00           C
ATOM    257  C   GLY A  34     118.130  24.700 104.000  1.00  0.00           C
ATOM    258  O   GLY A  34     118.060  25.360 105.040  1.00  0.00           O
ATOM    259  N   GLN A  35     117.710  23.420 104.010  1.00  0.00           N
ATOM    260  CA  GLN A  35     117.230  22.790 105.200  1.00  0.00           C
ATOM    261  CB  GLN A  35     116.400  21.530 104.910  1.00  0.00           C
ATOM    262  CG  GLN A  35     115.120  21.770 104.100  1.00  0.00           C
ATOM    263  CD  GLN A  35     114.160  22.690 104.820  1.00  0.00           C
ATOM    264  OE1 GLN A  35     113.660  23.640 104.230  1.00  0.00           O
ATOM    265  NE2 GLN A  35     113.880  22.510 106.140  1.00  0.00           N
ATOM    266  C   GLN A  35     118.270  22.330 106.170  1.00  0.00           C
ATOM    267  O   GLN A  35     119.340  21.840 105.830  1.00  0.00           O
ATOM    268  N   MET A  36     118.020  22.470 107.490  1.00  0.00           N
ATOM    269  CA  MET A  36     118.890  22.030 108.540  1.00  0.00           C
ATOM    270  CB  MET A  36     119.080  23.210 109.510  1.00  0.00           C
ATOM    271  CG  MET A  36     120.010  22.980 110.700  1.00  0.00           C
ATOM    272  SD  MET A  36     120.400  24.480 111.650  1.00  0.00           S
ATOM    273  CE  MET A  36     121.260  23.580 112.980  1.00  0.00           C
ATOM    274  C   MET A  36     118.200  20.890 109.180  1.00  0.00           C
ATOM    275  O   MET A  36     117.160  21.110 109.810  1.00  0.00           O
ATOM    276  N   PRO A  37     118.560  19.640 109.110  1.00  0.00           N
ATOM    277  CD  PRO A  37     119.500  19.160 108.100  1.00  0.00           C
ATOM    278  CA  PRO A  37     117.760  18.570 109.620  1.00  0.00           C
ATOM    279  CB  PRO A  37     118.280  17.290 108.970  1.00  0.00           C
ATOM    280  CG  PRO A  37     119.670  17.680 108.450  1.00  0.00           C
ATOM    281  C   PRO A  37     117.840  18.470 111.110  1.00  0.00           C
ATOM    282  O   PRO A  37     116.970  17.860 111.720  1.00  0.00           O
ATOM    283  N   ASP A  47     121.650  30.140 118.910  1.00  0.00           N
ATOM    284  CA  ASP A  47     122.670  29.150 118.810  1.00  0.00           C
ATOM    285  CB  ASP A  47     121.960  27.810 118.530  1.00  0.00           C
ATOM    286  CG  ASP A  47     122.840  26.610 118.810  1.00  0.00           C
ATOM    287  OD1 ASP A  47     122.590  25.490 118.290  1.00  0.00           O
ATOM    288  OD2 ASP A  47     123.840  26.790 119.550  1.00  0.00           O
ATOM    289  C   ASP A  47     123.660  29.520 117.760  1.00  0.00           C
ATOM    290  O   ASP A  47     123.620  30.620 117.210  1.00  0.00           O
ATOM    291  N   SER A  48     124.660  28.650 117.530  1.00  0.00           N
ATOM    292  CA  SER A  48     125.720  28.780 116.580  1.00  0.00           C
ATOM    293  CB  SER A  48     126.660  27.560 116.520  1.00  0.00           C
ATOM    294  OG  SER A  48     126.960  27.160 117.850  1.00  0.00           O
ATOM    295  C   SER A  48     125.360  29.120 115.180  1.00  0.00           C
ATOM    296  O   SER A  48     126.140  29.790 114.500  1.00  0.00           O
ATOM    297  N   PHE A  49     124.200  28.700 114.650  1.00  0.00           N
ATOM    298  CA  PHE A  49     123.830  28.920 113.280  1.00  0.00           C
ATOM    299  CB  PHE A  49     123.030  27.740 112.710  1.00  0.00           C
ATOM    300  CG  PHE A  49     121.800  27.490 113.500  1.00  0.00           C
ATOM    301  CD1 PHE A  49     120.580  28.020 113.130  1.00  0.00           C
ATOM    302  CE1 PHE A  49     119.430  27.820 113.860  1.00  0.00           C
ATOM    303  CZ  PHE A  49     119.480  27.020 114.970  1.00  0.00           C
ATOM    304  CD2 PHE A  49     121.810  26.680 114.610  1.00  0.00           C
ATOM    305  CE2 PHE A  49     120.670  26.450 115.350  1.00  0.00           C
ATOM    306  C   PHE A  49     123.220  30.270 113.080  1.00  0.00           C
ATOM    307  O   PHE A  49     123.250  30.820 111.980  1.00  0.00           O
ATOM    308  N   ASN A  50     122.620  30.900 114.100  1.00  0.00           N
ATOM    309  CA  ASN A  50     121.910  32.140 114.030  1.00  0.00           C
ATOM    310  CB  ASN A  50     121.100  32.330 115.330  1.00  0.00           C
ATOM    311  CG  ASN A  50     120.190  31.130 115.520  1.00  0.00           C
ATOM    312  OD1 ASN A  50     120.500  30.250 116.320  1.00  0.00           O
ATOM    313  ND2 ASN A  50     119.020  31.110 114.830  1.00  0.00           N
ATOM    314  C   ASN A  50     122.690  33.380 113.760  1.00  0.00           C
ATOM    315  O   ASN A  50     122.140  34.480 113.720  1.00  0.00           O
ATOM    316  N   THR A  51     124.020  33.290 113.540  1.00  0.00           N
ATOM    317  CA  THR A  51     124.820  34.440 113.240  1.00  0.00           C
ATOM    318  CB  THR A  51     126.220  34.280 113.770  1.00  0.00           C
ATOM    319  OG1 THR A  51     126.260  33.990 115.160  1.00  0.00           O
ATOM    320  CG2 THR A  51     127.070  35.540 113.550  1.00  0.00           C
ATOM    321  C   THR A  51     124.900  34.720 111.780  1.00  0.00           C
ATOM    322  O   THR A  51     124.620  35.810 111.280  1.00  0.00           O
ATOM    323  N   PHE A  52     125.290  33.710 110.990  1.00  0.00           N
ATOM    324  CA  PHE A  52     125.500  33.810 109.580  1.00  0.00           C
ATOM    325  CB  PHE A  52     126.650  32.880 109.140  1.00  0.00           C
ATOM    326  CG  PHE A  52     127.940  33.540 109.490  1.00  0.00           C
ATOM    327  CD1 PHE A  52     128.490  34.510 108.680  1.00  0.00           C
ATOM    328  CE1 PHE A  52     129.660  35.140 109.000  1.00  0.00           C
ATOM    329  CZ  PHE A  52     130.270  34.870 110.210  1.00  0.00           C
ATOM    330  CD2 PHE A  52     128.580  33.240 110.670  1.00  0.00           C
ATOM    331  CE2 PHE A  52     129.720  33.910 111.030  1.00  0.00           C
ATOM    332  C   PHE A  52     124.270  33.540 108.790  1.00  0.00           C
ATOM    333  O   PHE A  52     124.090  33.990 107.660  1.00  0.00           O
ATOM    334  N   PHE A  53     123.330  32.770 109.360  1.00  0.00           N
ATOM    335  CA  PHE A  53     122.140  32.310 108.710  1.00  0.00           C
ATOM    336  CB  PHE A  53     121.980  30.780 108.730  1.00  0.00           C
ATOM    337  CG  PHE A  53     123.090  30.220 107.900  1.00  0.00           C
ATOM    338  CD1 PHE A  53     124.310  29.910 108.450  1.00  0.00           C
ATOM    339  CE1 PHE A  53     125.300  29.410 107.650  1.00  0.00           C
ATOM    340  CZ  PHE A  53     125.110  29.210 106.300  1.00  0.00           C
ATOM    341  CD2 PHE A  53     122.880  30.050 106.560  1.00  0.00           C
ATOM    342  CE2 PHE A  53     123.880  29.540 105.770  1.00  0.00           C
ATOM    343  C   PHE A  53     120.940  32.900 109.360  1.00  0.00           C
ATOM    344  O   PHE A  53     120.880  33.110 110.580  1.00  0.00           O
ATOM    345  N   SER A  54     119.910  33.220 108.570  1.00  0.00           N
ATOM    346  CA  SER A  54     118.630  33.740 108.950  1.00  0.00           C
ATOM    347  CB  SER A  54     118.340  35.070 108.240  1.00  0.00           C
ATOM    348  OG  SER A  54     117.430  35.860 108.990  1.00  0.00           O
ATOM    349  C   SER A  54     117.540  32.770 108.670  1.00  0.00           C
ATOM    350  O   SER A  54     117.530  32.210 107.580  1.00  0.00           O
ATOM    351  N   GLU A  55     116.640  32.440 109.610  1.00  0.00           N
ATOM    352  CA  GLU A  55     115.780  31.300 109.510  1.00  0.00           C
ATOM    353  CB  GLU A  55     115.770  30.440 110.780  1.00  0.00           C
ATOM    354  CG  GLU A  55     115.110  29.070 110.600  1.00  0.00           C
ATOM    355  CD  GLU A  55     115.000  28.290 111.900  1.00  0.00           C
ATOM    356  OE1 GLU A  55     113.880  27.970 112.370  1.00  0.00           O
ATOM    357  OE2 GLU A  55     116.060  27.940 112.490  1.00  0.00           O
ATOM    358  C   GLU A  55     114.400  31.710 109.110  1.00  0.00           C
ATOM    359  O   GLU A  55     113.870  32.730 109.550  1.00  0.00           O
ATOM    360  N   THR A  56     113.710  30.950 108.240  1.00  0.00           N
ATOM    361  CA  THR A  56     112.340  31.150 107.890  1.00  0.00           C
ATOM    362  CB  THR A  56     112.050  31.950 106.650  1.00  0.00           C
ATOM    363  OG1 THR A  56     110.680  32.240 106.440  1.00  0.00           O
ATOM    364  CG2 THR A  56     112.620  31.310 105.370  1.00  0.00           C
ATOM    365  C   THR A  56     111.670  29.820 107.810  1.00  0.00           C
ATOM    366  O   THR A  56     112.290  28.800 107.510  1.00  0.00           O
ATOM    367  N   GLY A  57     110.360  29.800 108.120  1.00  0.00           N
ATOM    368  CA  GLY A  57     109.520  28.640 108.080  1.00  0.00           C
ATOM    369  C   GLY A  57     110.000  27.470 108.870  1.00  0.00           C
ATOM    370  O   GLY A  57     110.590  27.630 109.930  1.00  0.00           O
ATOM    371  N   ALA A  58     109.760  26.270 108.320  1.00  0.00           N
ATOM    372  CA  ALA A  58     110.310  25.110 108.940  1.00  0.00           C
ATOM    373  CB  ALA A  58     109.400  23.930 108.560  1.00  0.00           C
ATOM    374  C   ALA A  58     111.710  24.860 108.500  1.00  0.00           C
ATOM    375  O   ALA A  58     111.970  24.190 107.500  1.00  0.00           O
ATOM    376  N   GLY A  59     112.720  25.360 109.230  1.00  0.00           N
ATOM    377  CA  GLY A  59     114.120  25.060 109.080  1.00  0.00           C
ATOM    378  C   GLY A  59     114.770  25.480 107.810  1.00  0.00           C
ATOM    379  O   GLY A  59     115.800  24.900 107.460  1.00  0.00           O
ATOM    380  N   LYS A  60     114.270  26.510 107.110  1.00  0.00           N
ATOM    381  CA  LYS A  60     114.860  26.980 105.890  1.00  0.00           C
ATOM    382  CB  LYS A  60     113.770  27.370 104.880  1.00  0.00           C
ATOM    383  CG  LYS A  60     114.170  27.930 103.520  1.00  0.00           C
ATOM    384  CD  LYS A  60     115.120  27.050 102.710  1.00  0.00           C
ATOM    385  CE  LYS A  60     115.000  27.230 101.200  1.00  0.00           C
ATOM    386  NZ  LYS A  60     115.140  28.660 100.830  1.00  0.00           N
ATOM    387  C   LYS A  60     115.760  28.130 106.170  1.00  0.00           C
ATOM    388  O   LYS A  60     115.340  29.240 106.500  1.00  0.00           O
ATOM    389  N   HIS A  61     117.080  27.880 106.040  1.00  0.00           N
ATOM    390  CA  HIS A  61     118.100  28.830 106.330  1.00  0.00           C
ATOM    391  CB  HIS A  61     119.290  28.120 106.990  1.00  0.00           C
ATOM    392  ND1 HIS A  61     118.810  28.360 109.500  1.00  0.00           N
ATOM    393  CG  HIS A  61     118.820  27.630 108.330  1.00  0.00           C
ATOM    394  CE1 HIS A  61     118.240  27.580 110.450  1.00  0.00           C
ATOM    395  NE2 HIS A  61     117.860  26.420 109.960  1.00  0.00           N
ATOM    396  CD2 HIS A  61     118.230  26.440 108.630  1.00  0.00           C
ATOM    397  C   HIS A  61     118.640  29.670 105.220  1.00  0.00           C
ATOM    398  O   HIS A  61     119.210  29.130 104.260  1.00  0.00           O
ATOM    399  N   VAL A  62     118.440  30.990 105.290  1.00  0.00           N
ATOM    400  CA  VAL A  62     118.900  31.970 104.350  1.00  0.00           C
ATOM    401  CB  VAL A  62     117.880  33.050 104.120  1.00  0.00           C
ATOM    402  CG1 VAL A  62     118.350  34.050 103.060  1.00  0.00           C
ATOM    403  CG2 VAL A  62     116.580  32.370 103.670  1.00  0.00           C
ATOM    404  C   VAL A  62     120.200  32.550 104.780  1.00  0.00           C
ATOM    405  O   VAL A  62     120.220  33.130 105.870  1.00  0.00           O
ATOM    406  N   PRO A  63     121.310  32.550 104.090  1.00  0.00           N
ATOM    407  CD  PRO A  63     121.460  32.010 102.750  1.00  0.00           C
ATOM    408  CA  PRO A  63     122.490  33.190 104.590  1.00  0.00           C
ATOM    409  CB  PRO A  63     123.620  32.670 103.700  1.00  0.00           C
ATOM    410  CG  PRO A  63     122.900  32.360 102.380  1.00  0.00           C
ATOM    411  C   PRO A  63     122.430  34.680 104.510  1.00  0.00           C
ATOM    412  O   PRO A  63     121.840  35.230 103.580  1.00  0.00           O
ATOM    413  N   ARG A  64     123.000  35.380 105.500  1.00  0.00           N
ATOM    414  CA  ARG A  64     123.220  36.800 105.480  1.00  0.00           C
ATOM    415  CB  ARG A  64     123.380  37.310 106.920  1.00  0.00           C
ATOM    416  CG  ARG A  64     122.130  37.130 107.790  1.00  0.00           C
ATOM    417  CD  ARG A  64     122.100  37.970 109.060  1.00  0.00           C
ATOM    418  NE  ARG A  64     120.840  37.600 109.770  1.00  0.00           N
ATOM    419  CZ  ARG A  64     120.720  36.710 110.800  1.00  0.00           C
ATOM    420  NH1 ARG A  64     119.510  36.470 111.380  1.00  0.00           N
ATOM    421  NH2 ARG A  64     121.820  36.040 111.280  1.00  0.00           N
ATOM    422  C   ARG A  64     124.380  37.140 104.600  1.00  0.00           C
ATOM    423  O   ARG A  64     125.500  37.360 105.060  1.00  0.00           O
ATOM    424  N   ALA A  65     124.150  37.230 103.280  1.00  0.00           N
ATOM    425  CA  ALA A  65     125.170  37.260 102.270  1.00  0.00           C
ATOM    426  CB  ALA A  65     125.360  35.830 101.740  1.00  0.00           C
ATOM    427  C   ALA A  65     124.740  38.180 101.180  1.00  0.00           C
ATOM    428  O   ALA A  65     123.550  38.440 101.060  1.00  0.00           O
ATOM    429  N   VAL A  66     125.690  38.570 100.310  1.00  0.00           N
ATOM    430  CA  VAL A  66     125.320  39.260  99.120  1.00  0.00           C
ATOM    431  CB  VAL A  66     124.980  40.700  99.380  1.00  0.00           C
ATOM    432  CG1 VAL A  66     126.180  41.510  99.910  1.00  0.00           C
ATOM    433  CG2 VAL A  66     124.490  41.370  98.080  1.00  0.00           C
ATOM    434  C   VAL A  66     126.420  39.110  98.120  1.00  0.00           C
ATOM    435  O   VAL A  66     127.610  39.210  98.410  1.00  0.00           O
ATOM    436  N   PHE A  67     125.980  38.790  96.890  1.00  0.00           N
ATOM    437  CA  PHE A  67     126.870  38.500  95.800  1.00  0.00           C
ATOM    438  CB  PHE A  67     126.530  37.150  95.140  1.00  0.00           C
ATOM    439  CG  PHE A  67     126.890  36.090  96.120  1.00  0.00           C
ATOM    440  CD1 PHE A  67     126.000  35.740  97.110  1.00  0.00           C
ATOM    441  CE1 PHE A  67     126.340  34.820  98.070  1.00  0.00           C
ATOM    442  CZ  PHE A  67     127.570  34.200  98.000  1.00  0.00           C
ATOM    443  CD2 PHE A  67     128.080  35.420  96.030  1.00  0.00           C
ATOM    444  CE2 PHE A  67     128.430  34.470  96.970  1.00  0.00           C
ATOM    445  C   PHE A  67     126.740  39.520  94.720  1.00  0.00           C
ATOM    446  O   PHE A  67     125.620  39.850  94.330  1.00  0.00           O
ATOM    447  N   VAL A  68     127.830  40.110  94.220  1.00  0.00           N
ATOM    448  CA  VAL A  68     127.750  41.080  93.170  1.00  0.00           C
ATOM    449  CB  VAL A  68     127.970  42.500  93.600  1.00  0.00           C
ATOM    450  CG1 VAL A  68     127.670  43.470  92.440  1.00  0.00           C
ATOM    451  CG2 VAL A  68     127.120  42.840  94.830  1.00  0.00           C
ATOM    452  C   VAL A  68     128.740  40.730  92.110  1.00  0.00           C
ATOM    453  O   VAL A  68     129.960  40.770  92.260  1.00  0.00           O
ATOM    454  N   ASP A  69     128.290  40.390  90.890  1.00  0.00           N
ATOM    455  CA  ASP A  69     129.170  40.380  89.770  1.00  0.00           C
ATOM    456  CB  ASP A  69     129.970  39.100  89.480  1.00  0.00           C
ATOM    457  CG  ASP A  69     131.170  39.370  88.580  1.00  0.00           C
ATOM    458  OD1 ASP A  69     131.640  40.450  88.250  1.00  0.00           O
ATOM    459  OD2 ASP A  69     131.750  38.230  88.010  1.00  0.00           O
ATOM    460  C   ASP A  69     128.360  40.690  88.550  1.00  0.00           C
ATOM    461  O   ASP A  69     127.220  40.270  88.350  1.00  0.00           O
ATOM    462  N   LEU A  70     128.960  41.560  87.720  1.00  0.00           N
ATOM    463  CA  LEU A  70     128.420  42.130  86.520  1.00  0.00           C
ATOM    464  CB  LEU A  70     129.080  43.510  86.350  1.00  0.00           C
ATOM    465  CG  LEU A  70     128.990  44.430  87.580  1.00  0.00           C
ATOM    466  CD1 LEU A  70     129.800  45.720  87.440  1.00  0.00           C
ATOM    467  CD2 LEU A  70     127.550  44.840  87.960  1.00  0.00           C
ATOM    468  C   LEU A  70     128.620  41.270  85.320  1.00  0.00           C
ATOM    469  O   LEU A  70     127.880  41.360  84.340  1.00  0.00           O
ATOM    470  N   GLU A  71     129.550  40.310  85.380  1.00  0.00           N
ATOM    471  CA  GLU A  71     129.670  39.230  84.450  1.00  0.00           C
ATOM    472  CB  GLU A  71     131.080  38.630  84.470  1.00  0.00           C
ATOM    473  CG  GLU A  71     132.140  39.700  84.190  1.00  0.00           C
ATOM    474  CD  GLU A  71     133.590  39.250  84.290  1.00  0.00           C
ATOM    475  OE1 GLU A  71     134.400  39.910  84.990  1.00  0.00           O
ATOM    476  OE2 GLU A  71     134.030  38.350  83.530  1.00  0.00           O
ATOM    477  C   GLU A  71     128.670  38.150  84.720  1.00  0.00           C
ATOM    478  O   GLU A  71     128.750  37.550  85.790  1.00  0.00           O
ATOM    479  N   PRO A  72     127.750  37.800  83.870  1.00  0.00           N
ATOM    480  CD  PRO A  72     127.590  38.380  82.550  1.00  0.00           C
ATOM    481  CA  PRO A  72     126.590  37.030  84.230  1.00  0.00           C
ATOM    482  CB  PRO A  72     125.580  37.280  83.110  1.00  0.00           C
ATOM    483  CG  PRO A  72     126.440  37.610  81.880  1.00  0.00           C
ATOM    484  C   PRO A  72     126.980  35.600  84.410  1.00  0.00           C
ATOM    485  O   PRO A  72     126.340  34.920  85.210  1.00  0.00           O
ATOM    486  N   THR A  73     128.000  35.090  83.690  1.00  0.00           N
ATOM    487  CA  THR A  73     128.380  33.710  83.730  1.00  0.00           C
ATOM    488  CB  THR A  73     129.490  33.380  82.780  1.00  0.00           C
ATOM    489  OG1 THR A  73     130.710  34.090  82.960  1.00  0.00           O
ATOM    490  CG2 THR A  73     129.040  33.610  81.330  1.00  0.00           C
ATOM    491  C   THR A  73     128.720  33.210  85.090  1.00  0.00           C
ATOM    492  O   THR A  73     128.440  32.060  85.410  1.00  0.00           O
ATOM    493  N   VAL A  74     129.290  34.130  85.880  1.00  0.00           N
ATOM    494  CA  VAL A  74     129.780  33.840  87.200  1.00  0.00           C
ATOM    495  CB  VAL A  74     130.640  34.970  87.680  1.00  0.00           C
ATOM    496  CG1 VAL A  74     131.310  34.560  89.000  1.00  0.00           C
ATOM    497  CG2 VAL A  74     131.720  35.200  86.600  1.00  0.00           C
ATOM    498  C   VAL A  74     128.680  33.580  88.180  1.00  0.00           C
ATOM    499  O   VAL A  74     128.800  32.750  89.080  1.00  0.00           O
ATOM    500  N   ILE A  75     127.540  34.260  88.030  1.00  0.00           N
ATOM    501  CA  ILE A  75     126.410  34.160  88.900  1.00  0.00           C
ATOM    502  CB  ILE A  75     125.700  35.470  89.070  1.00  0.00           C
ATOM    503  CG2 ILE A  75     124.620  35.320  90.160  1.00  0.00           C
ATOM    504  CG1 ILE A  75     126.650  36.620  89.430  1.00  0.00           C
ATOM    505  CD  ILE A  75     127.630  36.370  90.570  1.00  0.00           C
ATOM    506  C   ILE A  75     125.470  33.120  88.400  1.00  0.00           C
ATOM    507  O   ILE A  75     124.840  32.380  89.170  1.00  0.00           O
ATOM    508  N   ASP A  76     125.340  32.940  87.080  1.00  0.00           N
ATOM    509  CA  ASP A  76     124.510  31.910  86.530  1.00  0.00           C
ATOM    510  CB  ASP A  76     124.200  32.280  85.070  1.00  0.00           C
ATOM    511  CG  ASP A  76     123.400  33.570  84.940  1.00  0.00           C
ATOM    512  OD1 ASP A  76     122.830  34.090  85.930  1.00  0.00           O
ATOM    513  OD2 ASP A  76     123.260  34.030  83.770  1.00  0.00           O
ATOM    514  C   ASP A  76     125.100  30.560  86.720  1.00  0.00           C
ATOM    515  O   ASP A  76     124.420  29.530  86.650  1.00  0.00           O
ATOM    516  N   GLU A  77     126.400  30.490  87.070  1.00  0.00           N
ATOM    517  CA  GLU A  77     127.000  29.320  87.630  1.00  0.00           C
ATOM    518  CB  GLU A  77     128.490  29.640  87.820  1.00  0.00           C
ATOM    519  CG  GLU A  77     129.360  28.440  88.220  1.00  0.00           C
ATOM    520  CD  GLU A  77     129.310  27.350  87.160  1.00  0.00           C
ATOM    521  OE1 GLU A  77     129.540  27.650  85.960  1.00  0.00           O
ATOM    522  OE2 GLU A  77     129.060  26.160  87.500  1.00  0.00           O
ATOM    523  C   GLU A  77     126.410  28.900  88.940  1.00  0.00           C
ATOM    524  O   GLU A  77     126.160  27.730  89.220  1.00  0.00           O
ATOM    525  N   VAL A  78     126.080  29.870  89.820  1.00  0.00           N
ATOM    526  CA  VAL A  78     125.500  29.670  91.110  1.00  0.00           C
ATOM    527  CB  VAL A  78     125.620  30.920  91.930  1.00  0.00           C
ATOM    528  CG1 VAL A  78     125.070  30.690  93.350  1.00  0.00           C
ATOM    529  CG2 VAL A  78     127.090  31.370  91.980  1.00  0.00           C
ATOM    530  C   VAL A  78     124.050  29.310  91.000  1.00  0.00           C
ATOM    531  O   VAL A  78     123.580  28.460  91.760  1.00  0.00           O
ATOM    532  N   ARG A  79     123.350  29.860  90.000  1.00  0.00           N
ATOM    533  CA  ARG A  79     121.980  29.560  89.720  1.00  0.00           C
ATOM    534  CB  ARG A  79     121.410  30.560  88.700  1.00  0.00           C
ATOM    535  CG  ARG A  79     121.110  31.940  89.280  1.00  0.00           C
ATOM    536  CD  ARG A  79     120.540  32.930  88.250  1.00  0.00           C
ATOM    537  NE  ARG A  79     120.210  34.160  89.020  1.00  0.00           N
ATOM    538  CZ  ARG A  79     120.850  35.350  88.910  1.00  0.00           C
ATOM    539  NH1 ARG A  79     121.820  35.610  87.980  1.00  0.00           N
ATOM    540  NH2 ARG A  79     120.430  36.300  89.800  1.00  0.00           N
ATOM    541  C   ARG A  79     121.770  28.200  89.160  1.00  0.00           C
ATOM    542  O   ARG A  79     120.730  27.620  89.470  1.00  0.00           O
ATOM    543  N   THR A  80     122.660  27.620  88.340  1.00  0.00           N
ATOM    544  CA  THR A  80     122.510  26.280  87.850  1.00  0.00           C
ATOM    545  CB  THR A  80     123.170  26.190  86.510  1.00  0.00           C
ATOM    546  OG1 THR A  80     122.750  25.060  85.760  1.00  0.00           O
ATOM    547  CG2 THR A  80     124.710  26.230  86.560  1.00  0.00           C
ATOM    548  C   THR A  80     123.160  25.280  88.750  1.00  0.00           C
ATOM    549  O   THR A  80     122.930  24.080  88.610  1.00  0.00           O
ATOM    550  N   GLY A  81     123.940  25.750  89.750  1.00  0.00           N
ATOM    551  CA  GLY A  81     124.620  24.920  90.700  1.00  0.00           C
ATOM    552  C   GLY A  81     123.750  24.370  91.780  1.00  0.00           C
ATOM    553  O   GLY A  81     122.530  24.450  91.800  1.00  0.00           O
ATOM    554  N   THR A  82     124.400  23.670  92.730  1.00  0.00           N
ATOM    555  CA  THR A  82     123.710  23.040  93.810  1.00  0.00           C
ATOM    556  CB  THR A  82     124.580  22.040  94.510  1.00  0.00           C
ATOM    557  OG1 THR A  82     125.750  22.630  95.050  1.00  0.00           O
ATOM    558  CG2 THR A  82     124.940  20.950  93.490  1.00  0.00           C
ATOM    559  C   THR A  82     123.150  23.910  94.880  1.00  0.00           C
ATOM    560  O   THR A  82     122.260  23.440  95.590  1.00  0.00           O
ATOM    561  N   TYR A  83     123.620  25.150  95.100  1.00  0.00           N
ATOM    562  CA  TYR A  83     123.180  26.040  96.120  1.00  0.00           C
ATOM    563  CB  TYR A  83     124.340  26.790  96.800  1.00  0.00           C
ATOM    564  CG  TYR A  83     125.270  25.810  97.420  1.00  0.00           C
ATOM    565  CD1 TYR A  83     126.520  25.570  96.900  1.00  0.00           C
ATOM    566  CE1 TYR A  83     127.390  24.680  97.490  1.00  0.00           C
ATOM    567  CZ  TYR A  83     126.990  24.040  98.640  1.00  0.00           C
ATOM    568  OH  TYR A  83     127.850  23.120  99.270  1.00  0.00           O
ATOM    569  CD2 TYR A  83     124.900  25.150  98.570  1.00  0.00           C
ATOM    570  CE2 TYR A  83     125.740  24.260  99.180  1.00  0.00           C
ATOM    571  C   TYR A  83     122.170  27.020  95.650  1.00  0.00           C
ATOM    572  O   TYR A  83     121.930  28.030  96.310  1.00  0.00           O
ATOM    573  N   ARG A  84     121.490  26.790  94.500  1.00  0.00           N
ATOM    574  CA  ARG A  84     120.470  27.580  93.880  1.00  0.00           C
ATOM    575  CB  ARG A  84     120.060  26.850  92.580  1.00  0.00           C
ATOM    576  CG  ARG A  84     119.480  25.450  92.800  1.00  0.00           C
ATOM    577  CD  ARG A  84     118.990  24.830  91.490  1.00  0.00           C
ATOM    578  NE  ARG A  84     118.300  23.590  91.910  1.00  0.00           N
ATOM    579  CZ  ARG A  84     117.850  22.620  91.050  1.00  0.00           C
ATOM    580  NH1 ARG A  84     117.160  21.550  91.540  1.00  0.00           N
ATOM    581  NH2 ARG A  84     118.010  22.710  89.700  1.00  0.00           N
ATOM    582  C   ARG A  84     119.280  27.910  94.700  1.00  0.00           C
ATOM    583  O   ARG A  84     118.680  28.970  94.490  1.00  0.00           O
ATOM    584  N   GLN A  85     118.870  27.080  95.670  1.00  0.00           N
ATOM    585  CA  GLN A  85     117.770  27.300  96.550  1.00  0.00           C
ATOM    586  CB  GLN A  85     116.930  26.040  96.800  1.00  0.00           C
ATOM    587  CG  GLN A  85     116.510  25.290  95.540  1.00  0.00           C
ATOM    588  CD  GLN A  85     115.850  26.190  94.510  1.00  0.00           C
ATOM    589  OE1 GLN A  85     116.260  26.360  93.360  1.00  0.00           O
ATOM    590  NE2 GLN A  85     114.690  26.810  94.860  1.00  0.00           N
ATOM    591  C   GLN A  85     118.210  27.810  97.880  1.00  0.00           C
ATOM    592  O   GLN A  85     117.390  28.210  98.710  1.00  0.00           O
ATOM    593  N   LEU A  86     119.530  27.930  98.130  1.00  0.00           N
ATOM    594  CA  LEU A  86     120.070  28.470  99.340  1.00  0.00           C
ATOM    595  CB  LEU A  86     121.520  27.960  99.430  1.00  0.00           C
ATOM    596  CG  LEU A  86     122.300  28.320 100.700  1.00  0.00           C
ATOM    597  CD1 LEU A  86     121.710  27.730 101.990  1.00  0.00           C
ATOM    598  CD2 LEU A  86     123.790  28.000 100.540  1.00  0.00           C
ATOM    599  C   LEU A  86     120.070  29.960  99.360  1.00  0.00           C
ATOM    600  O   LEU A  86     119.610  30.580 100.320  1.00  0.00           O
ATOM    601  N   PHE A  87     120.460  30.570  98.230  1.00  0.00           N
ATOM    602  CA  PHE A  87     120.470  31.980  98.000  1.00  0.00           C
ATOM    603  CB  PHE A  87     121.610  32.410  97.070  1.00  0.00           C
ATOM    604  CG  PHE A  87     122.890  31.810  97.550  1.00  0.00           C
ATOM    605  CD1 PHE A  87     123.530  32.200  98.700  1.00  0.00           C
ATOM    606  CE1 PHE A  87     124.790  31.780  99.060  1.00  0.00           C
ATOM    607  CZ  PHE A  87     125.450  30.910  98.220  1.00  0.00           C
ATOM    608  CD2 PHE A  87     123.590  30.950  96.740  1.00  0.00           C
ATOM    609  CE2 PHE A  87     124.840  30.470  97.070  1.00  0.00           C
ATOM    610  C   PHE A  87     119.180  32.480  97.440  1.00  0.00           C
ATOM    611  O   PHE A  87     118.630  31.910  96.500  1.00  0.00           O
ATOM    612  N   HIS A  88     118.610  33.560  98.010  1.00  0.00           N
ATOM    613  CA  HIS A  88     117.420  34.170  97.490  1.00  0.00           C
ATOM    614  CB  HIS A  88     116.610  34.900  98.560  1.00  0.00           C
ATOM    615  ND1 HIS A  88     118.140  36.040 100.150  1.00  0.00           N
ATOM    616  CG  HIS A  88     117.260  36.150  99.100  1.00  0.00           C
ATOM    617  CE1 HIS A  88     118.490  37.290 100.380  1.00  0.00           C
ATOM    618  NE2 HIS A  88     117.970  38.180  99.480  1.00  0.00           N
ATOM    619  CD2 HIS A  88     117.170  37.430  98.650  1.00  0.00           C
ATOM    620  C   HIS A  88     117.660  35.080  96.340  1.00  0.00           C
ATOM    621  O   HIS A  88     118.730  35.700  96.320  1.00  0.00           O
ATOM    622  N   PRO A  89     116.820  35.250  95.360  1.00  0.00           N
ATOM    623  CD  PRO A  89     115.530  34.590  95.290  1.00  0.00           C
ATOM    624  CA  PRO A  89     117.120  35.920  94.130  1.00  0.00           C
ATOM    625  CB  PRO A  89     115.780  35.990  93.390  1.00  0.00           C
ATOM    626  CG  PRO A  89     115.040  34.720  93.840  1.00  0.00           C
ATOM    627  C   PRO A  89     117.720  37.290  94.180  1.00  0.00           C
ATOM    628  O   PRO A  89     118.620  37.640  93.420  1.00  0.00           O
ATOM    629  N   GLU A  90     117.230  38.110  95.120  1.00  0.00           N
ATOM    630  CA  GLU A  90     117.660  39.460  95.310  1.00  0.00           C
ATOM    631  CB  GLU A  90     116.690  40.200  96.260  1.00  0.00           C
ATOM    632  CG  GLU A  90     115.240  40.090  95.780  1.00  0.00           C
ATOM    633  CD  GLU A  90     114.370  40.810  96.810  1.00  0.00           C
ATOM    634  OE1 GLU A  90     113.960  40.140  97.800  1.00  0.00           O
ATOM    635  OE2 GLU A  90     114.190  42.050  96.680  1.00  0.00           O
ATOM    636  C   GLU A  90     119.010  39.660  95.890  1.00  0.00           C
ATOM    637  O   GLU A  90     119.520  40.780  95.840  1.00  0.00           O
ATOM    638  N   GLN A  91     119.710  38.620  96.410  1.00  0.00           N
ATOM    639  CA  GLN A  91     121.060  38.780  96.840  1.00  0.00           C
ATOM    640  CB  GLN A  91     121.370  38.020  98.140  1.00  0.00           C
ATOM    641  CG  GLN A  91     121.070  36.520  98.090  1.00  0.00           C
ATOM    642  CD  GLN A  91     121.890  35.800  99.160  1.00  0.00           C
ATOM    643  OE1 GLN A  91     123.030  35.400  98.980  1.00  0.00           O
ATOM    644  NE2 GLN A  91     121.160  35.490 100.270  1.00  0.00           N
ATOM    645  C   GLN A  91     122.000  38.350  95.770  1.00  0.00           C
ATOM    646  O   GLN A  91     123.210  38.500  95.890  1.00  0.00           O
ATOM    647  N   LEU A  92     121.480  37.890  94.620  1.00  0.00           N
ATOM    648  CA  LEU A  92     122.230  37.550  93.450  1.00  0.00           C
ATOM    649  CB  LEU A  92     121.780  36.190  92.890  1.00  0.00           C
ATOM    650  CG  LEU A  92     121.830  35.000  93.870  1.00  0.00           C
ATOM    651  CD1 LEU A  92     121.500  33.720  93.080  1.00  0.00           C
ATOM    652  CD2 LEU A  92     123.200  34.710  94.490  1.00  0.00           C
ATOM    653  C   LEU A  92     122.160  38.580  92.380  1.00  0.00           C
ATOM    654  O   LEU A  92     121.680  38.370  91.270  1.00  0.00           O
ATOM    655  N   ILE A  93     122.750  39.750  92.690  1.00  0.00           N
ATOM    656  CA  ILE A  93     122.730  40.850  91.780  1.00  0.00           C
ATOM    657  CB  ILE A  93     123.020  42.180  92.430  1.00  0.00           C
ATOM    658  CG2 ILE A  93     122.920  43.360  91.450  1.00  0.00           C
ATOM    659  CG1 ILE A  93     122.100  42.390  93.650  1.00  0.00           C
ATOM    660  CD  ILE A  93     122.910  42.290  94.940  1.00  0.00           C
ATOM    661  C   ILE A  93     123.670  40.680  90.630  1.00  0.00           C
ATOM    662  O   ILE A  93     124.880  40.510  90.760  1.00  0.00           O
ATOM    663  N   THR A  94     123.110  40.670  89.410  1.00  0.00           N
ATOM    664  CA  THR A  94     123.740  40.370  88.150  1.00  0.00           C
ATOM    665  CB  THR A  94     123.040  39.240  87.450  1.00  0.00           C
ATOM    666  OG1 THR A  94     122.810  38.200  88.390  1.00  0.00           O
ATOM    667  CG2 THR A  94     123.940  38.730  86.320  1.00  0.00           C
ATOM    668  C   THR A  94     123.640  41.580  87.290  1.00  0.00           C
ATOM    669  O   THR A  94     122.530  42.010  86.970  1.00  0.00           O
ATOM    670  N   GLY A  95     124.780  42.190  86.930  1.00  0.00           N
ATOM    671  CA  GLY A  95     124.770  43.290  86.020  1.00  0.00           C
ATOM    672  C   GLY A  95     124.530  42.900  84.600  1.00  0.00           C
ATOM    673  O   GLY A  95     124.170  41.770  84.300  1.00  0.00           O
ATOM    674  N   LYS A  96     124.710  43.820  83.640  1.00  0.00           N
ATOM    675  CA  LYS A  96     124.580  43.470  82.260  1.00  0.00           C
ATOM    676  CB  LYS A  96     123.520  44.320  81.530  1.00  0.00           C
ATOM    677  CG  LYS A  96     122.130  44.140  82.140  1.00  0.00           C
ATOM    678  CD  LYS A  96     120.990  44.690  81.280  1.00  0.00           C
ATOM    679  CE  LYS A  96     120.620  43.810  80.090  1.00  0.00           C
ATOM    680  NZ  LYS A  96     119.490  44.420  79.350  1.00  0.00           N
ATOM    681  C   LYS A  96     125.880  43.620  81.530  1.00  0.00           C
ATOM    682  O   LYS A  96     126.090  43.010  80.490  1.00  0.00           O
ATOM    683  N   GLU A  97     126.820  44.420  82.060  1.00  0.00           N
ATOM    684  CA  GLU A  97     128.090  44.710  81.490  1.00  0.00           C
ATOM    685  CB  GLU A  97     128.040  45.850  80.460  1.00  0.00           C
ATOM    686  CG  GLU A  97     128.190  45.340  79.030  1.00  0.00           C
ATOM    687  CD  GLU A  97     128.150  46.520  78.070  1.00  0.00           C
ATOM    688  OE1 GLU A  97     129.180  47.240  77.970  1.00  0.00           O
ATOM    689  OE2 GLU A  97     127.130  46.710  77.340  1.00  0.00           O
ATOM    690  C   GLU A  97     129.020  44.980  82.620  1.00  0.00           C
ATOM    691  O   GLU A  97     128.630  45.750  83.500  1.00  0.00           O
ATOM    692  N   ASP A  98     130.220  44.370  82.650  1.00  0.00           N
ATOM    693  CA  ASP A  98     131.190  44.610  83.680  1.00  0.00           C
ATOM    694  CB  ASP A  98     131.900  43.370  84.250  1.00  0.00           C
ATOM    695  CG  ASP A  98     133.100  42.860  83.460  1.00  0.00           C
ATOM    696  OD1 ASP A  98     133.120  42.950  82.210  1.00  0.00           O
ATOM    697  OD2 ASP A  98     134.060  42.330  84.080  1.00  0.00           O
ATOM    698  C   ASP A  98     132.160  45.700  83.360  1.00  0.00           C
ATOM    699  O   ASP A  98     132.150  46.300  82.290  1.00  0.00           O
ATOM    700  N   ALA A  99     133.010  46.040  84.340  1.00  0.00           N
ATOM    701  CA  ALA A  99     134.090  46.990  84.310  1.00  0.00           C
ATOM    702  CB  ALA A  99     134.720  47.130  85.700  1.00  0.00           C
ATOM    703  C   ALA A  99     135.140  46.670  83.300  1.00  0.00           C
ATOM    704  O   ALA A  99     135.710  47.570  82.690  1.00  0.00           O
ATOM    705  N   ALA A 100     135.370  45.380  83.010  1.00  0.00           N
ATOM    706  CA  ALA A 100     136.200  44.890  81.960  1.00  0.00           C
ATOM    707  CB  ALA A 100     135.420  45.090  80.650  1.00  0.00           C
ATOM    708  C   ALA A 100     137.620  45.370  82.000  1.00  0.00           C
ATOM    709  O   ALA A 100     138.130  45.800  80.970  1.00  0.00           O
ATOM    710  N   ASN A 101     138.260  45.310  83.170  1.00  0.00           N
ATOM    711  CA  ASN A 101     139.620  45.680  83.460  1.00  0.00           C
ATOM    712  CB  ASN A 101     140.660  44.810  82.730  1.00  0.00           C
ATOM    713  CG  ASN A 101     140.870  43.450  83.370  1.00  0.00           C
ATOM    714  OD1 ASN A 101     141.840  42.790  82.990  1.00  0.00           O
ATOM    715  ND2 ASN A 101     139.980  42.990  84.280  1.00  0.00           N
ATOM    716  C   ASN A 101     139.820  47.150  83.310  1.00  0.00           C
ATOM    717  O   ASN A 101     140.730  47.670  82.670  1.00  0.00           O
ATOM    718  N   ASN A 102     138.990  47.930  84.020  1.00  0.00           N
ATOM    719  CA  ASN A 102     139.140  49.350  84.030  1.00  0.00           C
ATOM    720  CB  ASN A 102     138.610  49.900  82.700  1.00  0.00           C
ATOM    721  CG  ASN A 102     138.890  51.390  82.650  1.00  0.00           C
ATOM    722  OD1 ASN A 102     138.180  52.180  83.270  1.00  0.00           O
ATOM    723  ND2 ASN A 102     139.970  51.770  81.920  1.00  0.00           N
ATOM    724  C   ASN A 102     138.500  49.860  85.270  1.00  0.00           C
ATOM    725  O   ASN A 102     137.320  49.700  85.560  1.00  0.00           O
ATOM    726  N   TYR A 103     139.280  50.540  86.140  1.00  0.00           N
ATOM    727  CA  TYR A 103     138.770  51.160  87.320  1.00  0.00           C
ATOM    728  CB  TYR A 103     139.960  51.760  88.100  1.00  0.00           C
ATOM    729  CG  TYR A 103     139.480  52.360  89.380  1.00  0.00           C
ATOM    730  CD1 TYR A 103     139.210  53.700  89.500  1.00  0.00           C
ATOM    731  CE1 TYR A 103     138.890  54.230  90.730  1.00  0.00           C
ATOM    732  CZ  TYR A 103     138.810  53.400  91.820  1.00  0.00           C
ATOM    733  OH  TYR A 103     138.490  53.910  93.100  1.00  0.00           O
ATOM    734  CD2 TYR A 103     139.430  51.570  90.510  1.00  0.00           C
ATOM    735  CE2 TYR A 103     139.110  52.060  91.750  1.00  0.00           C
ATOM    736  C   TYR A 103     137.710  52.180  87.070  1.00  0.00           C
ATOM    737  O   TYR A 103     136.630  52.200  87.640  1.00  0.00           O
ATOM    738  N   ALA A 104     137.970  53.130  86.150  1.00  0.00           N
ATOM    739  CA  ALA A 104     137.110  54.250  85.880  1.00  0.00           C
ATOM    740  CB  ALA A 104     137.720  55.210  84.850  1.00  0.00           C
ATOM    741  C   ALA A 104     135.750  53.870  85.420  1.00  0.00           C
ATOM    742  O   ALA A 104     134.730  54.350  85.910  1.00  0.00           O
ATOM    743  N   ARG A 105     135.660  52.870  84.530  1.00  0.00           N
ATOM    744  CA  ARG A 105     134.450  52.260  84.060  1.00  0.00           C
ATOM    745  CB  ARG A 105     134.750  51.290  82.910  1.00  0.00           C
ATOM    746  CG  ARG A 105     133.530  50.630  82.270  1.00  0.00           C
ATOM    747  CD  ARG A 105     133.910  49.810  81.040  1.00  0.00           C
ATOM    748  NE  ARG A 105     132.920  48.720  80.860  1.00  0.00           N
ATOM    749  CZ  ARG A 105     131.980  48.590  79.880  1.00  0.00           C
ATOM    750  NH1 ARG A 105     131.820  49.460  78.840  1.00  0.00           N
ATOM    751  NH2 ARG A 105     131.130  47.520  79.960  1.00  0.00           N
ATOM    752  C   ARG A 105     133.680  51.560  85.130  1.00  0.00           C
ATOM    753  O   ARG A 105     132.460  51.680  85.170  1.00  0.00           O
ATOM    754  N   GLY A 106     134.320  50.930  86.130  1.00  0.00           N
ATOM    755  CA  GLY A 106     133.730  50.210  87.210  1.00  0.00           C
ATOM    756  C   GLY A 106     133.230  51.120  88.270  1.00  0.00           C
ATOM    757  O   GLY A 106     132.220  50.770  88.880  1.00  0.00           O
ATOM    758  N   HIS A 107     133.900  52.280  88.470  1.00  0.00           N
ATOM    759  CA  HIS A 107     133.620  53.220  89.510  1.00  0.00           C
ATOM    760  CB  HIS A 107     134.930  53.890  89.970  1.00  0.00           C
ATOM    761  ND1 HIS A 107     135.060  53.940  92.470  1.00  0.00           N
ATOM    762  CG  HIS A 107     134.760  54.590  91.290  1.00  0.00           C
ATOM    763  CE1 HIS A 107     134.930  54.820  93.490  1.00  0.00           C
ATOM    764  NE2 HIS A 107     134.480  55.990  93.050  1.00  0.00           N
ATOM    765  CD2 HIS A 107     134.390  55.830  91.680  1.00  0.00           C
ATOM    766  C   HIS A 107     132.670  54.300  89.120  1.00  0.00           C
ATOM    767  O   HIS A 107     131.720  54.580  89.840  1.00  0.00           O
ATOM    768  N   TYR A 108     132.890  54.950  87.970  1.00  0.00           N
ATOM    769  CA  TYR A 108     132.100  56.090  87.590  1.00  0.00           C
ATOM    770  CB  TYR A 108     132.930  57.100  86.770  1.00  0.00           C
ATOM    771  CG  TYR A 108     134.140  57.490  87.550  1.00  0.00           C
ATOM    772  CD1 TYR A 108     134.050  58.070  88.790  1.00  0.00           C
ATOM    773  CE1 TYR A 108     135.170  58.430  89.490  1.00  0.00           C
ATOM    774  CZ  TYR A 108     136.410  58.260  88.920  1.00  0.00           C
ATOM    775  OH  TYR A 108     137.590  58.710  89.560  1.00  0.00           O
ATOM    776  CD2 TYR A 108     135.390  57.310  87.000  1.00  0.00           C
ATOM    777  CE2 TYR A 108     136.530  57.690  87.670  1.00  0.00           C
ATOM    778  C   TYR A 108     130.970  55.660  86.730  1.00  0.00           C
ATOM    779  O   TYR A 108     129.790  55.870  87.030  1.00  0.00           O
ATOM    780  N   THR A 109     131.250  55.000  85.590  1.00  0.00           N
ATOM    781  CA  THR A 109     130.240  54.690  84.620  1.00  0.00           C
ATOM    782  CB  THR A 109     130.870  54.300  83.320  1.00  0.00           C
ATOM    783  OG1 THR A 109     131.980  55.150  83.040  1.00  0.00           O
ATOM    784  CG2 THR A 109     129.870  54.570  82.190  1.00  0.00           C
ATOM    785  C   THR A 109     129.260  53.640  85.010  1.00  0.00           C
ATOM    786  O   THR A 109     128.090  53.970  85.210  1.00  0.00           O
ATOM    787  N   ILE A 110     129.650  52.360  85.160  1.00  0.00           N
ATOM    788  CA  ILE A 110     128.730  51.320  85.510  1.00  0.00           C
ATOM    789  CB  ILE A 110     129.330  49.990  85.180  1.00  0.00           C
ATOM    790  CG2 ILE A 110     128.390  48.830  85.540  1.00  0.00           C
ATOM    791  CG1 ILE A 110     129.780  49.870  83.720  1.00  0.00           C
ATOM    792  CD  ILE A 110     128.660  50.190  82.720  1.00  0.00           C
ATOM    793  C   ILE A 110     128.350  51.350  86.950  1.00  0.00           C
ATOM    794  O   ILE A 110     127.170  51.190  87.250  1.00  0.00           O
ATOM    795  N   GLY A 111     129.310  51.600  87.860  1.00  0.00           N
ATOM    796  CA  GLY A 111     129.100  51.560  89.280  1.00  0.00           C
ATOM    797  C   GLY A 111     127.920  52.310  89.790  1.00  0.00           C
ATOM    798  O   GLY A 111     127.050  51.800  90.490  1.00  0.00           O
ATOM    799  N   LYS A 112     127.830  53.580  89.350  1.00  0.00           N
ATOM    800  CA  LYS A 112     126.850  54.540  89.770  1.00  0.00           C
ATOM    801  CB  LYS A 112     127.320  55.980  89.520  1.00  0.00           C
ATOM    802  CG  LYS A 112     128.570  56.320  90.330  1.00  0.00           C
ATOM    803  CD  LYS A 112     129.020  57.780  90.180  1.00  0.00           C
ATOM    804  CE  LYS A 112     130.250  58.120  91.030  1.00  0.00           C
ATOM    805  NZ  LYS A 112     130.730  59.490  90.730  1.00  0.00           N
ATOM    806  C   LYS A 112     125.460  54.290  89.300  1.00  0.00           C
ATOM    807  O   LYS A 112     124.470  54.850  89.780  1.00  0.00           O
ATOM    808  N   GLU A 113     125.250  53.290  88.430  1.00  0.00           N
ATOM    809  CA  GLU A 113     123.980  52.840  87.950  1.00  0.00           C
ATOM    810  CB  GLU A 113     124.050  52.390  86.480  1.00  0.00           C
ATOM    811  CG  GLU A 113     122.760  51.830  85.880  1.00  0.00           C
ATOM    812  CD  GLU A 113     122.950  51.430  84.420  1.00  0.00           C
ATOM    813  OE1 GLU A 113     124.100  51.270  83.940  1.00  0.00           O
ATOM    814  OE2 GLU A 113     121.930  51.210  83.720  1.00  0.00           O
ATOM    815  C   GLU A 113     123.440  51.750  88.810  1.00  0.00           C
ATOM    816  O   GLU A 113     122.230  51.560  88.860  1.00  0.00           O
ATOM    817  N   ILE A 114     124.310  50.960  89.490  1.00  0.00           N
ATOM    818  CA  ILE A 114     123.910  49.850  90.290  1.00  0.00           C
ATOM    819  CB  ILE A 114     124.840  48.750  89.870  1.00  0.00           C
ATOM    820  CG2 ILE A 114     124.590  47.430  90.620  1.00  0.00           C
ATOM    821  CG1 ILE A 114     124.920  48.440  88.360  1.00  0.00           C
ATOM    822  CD  ILE A 114     123.550  48.120  87.770  1.00  0.00           C
ATOM    823  C   ILE A 114     124.040  50.090  91.750  1.00  0.00           C
ATOM    824  O   ILE A 114     123.480  49.350  92.560  1.00  0.00           O
ATOM    825  N   ILE A 115     124.770  51.140  92.180  1.00  0.00           N
ATOM    826  CA  ILE A 115     125.070  51.410  93.550  1.00  0.00           C
ATOM    827  CB  ILE A 115     126.000  52.590  93.680  1.00  0.00           C
ATOM    828  CG2 ILE A 115     125.390  53.890  93.130  1.00  0.00           C
ATOM    829  CG1 ILE A 115     126.490  52.770  95.130  1.00  0.00           C
ATOM    830  CD  ILE A 115     127.230  51.580  95.730  1.00  0.00           C
ATOM    831  C   ILE A 115     123.900  51.580  94.460  1.00  0.00           C
ATOM    832  O   ILE A 115     123.870  51.000  95.550  1.00  0.00           O
ATOM    833  N   ASP A 116     122.820  52.280  94.070  1.00  0.00           N
ATOM    834  CA  ASP A 116     121.670  52.480  94.890  1.00  0.00           C
ATOM    835  CB  ASP A 116     120.720  53.520  94.260  1.00  0.00           C
ATOM    836  CG  ASP A 116     121.330  54.910  94.280  1.00  0.00           C
ATOM    837  OD1 ASP A 116     121.480  55.530  95.360  1.00  0.00           O
ATOM    838  OD2 ASP A 116     121.580  55.430  93.160  1.00  0.00           O
ATOM    839  C   ASP A 116     120.850  51.240  95.040  1.00  0.00           C
ATOM    840  O   ASP A 116     120.470  50.890  96.160  1.00  0.00           O
ATOM    841  N   LEU A 117     120.690  50.470  93.950  1.00  0.00           N
ATOM    842  CA  LEU A 117     120.020  49.210  93.910  1.00  0.00           C
ATOM    843  CB  LEU A 117     120.280  48.570  92.530  1.00  0.00           C
ATOM    844  CG  LEU A 117     119.430  47.360  92.110  1.00  0.00           C
ATOM    845  CD1 LEU A 117     119.680  46.060  92.900  1.00  0.00           C
ATOM    846  CD2 LEU A 117     117.920  47.640  92.160  1.00  0.00           C
ATOM    847  C   LEU A 117     120.530  48.290  94.960  1.00  0.00           C
ATOM    848  O   LEU A 117     119.740  47.790  95.760  1.00  0.00           O
ATOM    849  N   VAL A 118     121.850  48.060  95.060  1.00  0.00           N
ATOM    850  CA  VAL A 118     122.400  47.200  96.060  1.00  0.00           C
ATOM    851  CB  VAL A 118     123.750  46.660  95.660  1.00  0.00           C
ATOM    852  CG1 VAL A 118     123.640  46.030  94.260  1.00  0.00           C
ATOM    853  CG2 VAL A 118     124.870  47.710  95.640  1.00  0.00           C
ATOM    854  C   VAL A 118     122.430  47.750  97.440  1.00  0.00           C
ATOM    855  O   VAL A 118     122.120  47.060  98.410  1.00  0.00           O
ATOM    856  N   LEU A 119     122.700  49.060  97.630  1.00  0.00           N
ATOM    857  CA  LEU A 119     122.870  49.680  98.910  1.00  0.00           C
ATOM    858  CB  LEU A 119     123.450  51.080  98.670  1.00  0.00           C
ATOM    859  CG  LEU A 119     123.970  51.800  99.930  1.00  0.00           C
ATOM    860  CD1 LEU A 119     125.270  51.170 100.470  1.00  0.00           C
ATOM    861  CD2 LEU A 119     124.060  53.310  99.640  1.00  0.00           C
ATOM    862  C   LEU A 119     121.600  49.770  99.690  1.00  0.00           C
ATOM    863  O   LEU A 119     121.520  49.410 100.870  1.00  0.00           O
ATOM    864  N   ASP A 120     120.480  50.150  99.060  1.00  0.00           N
ATOM    865  CA  ASP A 120     119.220  50.090  99.730  1.00  0.00           C
ATOM    866  CB  ASP A 120     118.180  50.900  98.940  1.00  0.00           C
ATOM    867  CG  ASP A 120     118.560  52.380  98.930  1.00  0.00           C
ATOM    868  OD1 ASP A 120     118.770  53.010 100.000  1.00  0.00           O
ATOM    869  OD2 ASP A 120     118.630  52.960  97.820  1.00  0.00           O
ATOM    870  C   ASP A 120     118.710  48.700  99.890  1.00  0.00           C
ATOM    871  O   ASP A 120     118.030  48.430 100.880  1.00  0.00           O
ATOM    872  N   ARG A 121     119.040  47.740  99.000  1.00  0.00           N
ATOM    873  CA  ARG A 121     118.650  46.380  99.190  1.00  0.00           C
ATOM    874  CB  ARG A 121     118.830  45.450  97.980  1.00  0.00           C
ATOM    875  CG  ARG A 121     118.030  44.150  98.020  1.00  0.00           C
ATOM    876  CD  ARG A 121     116.540  44.240  98.350  1.00  0.00           C
ATOM    877  NE  ARG A 121     115.950  42.910  98.630  1.00  0.00           N
ATOM    878  CZ  ARG A 121     116.160  42.160  99.760  1.00  0.00           C
ATOM    879  NH1 ARG A 121     117.020  42.520 100.760  1.00  0.00           N
ATOM    880  NH2 ARG A 121     115.550  40.940  99.820  1.00  0.00           N
ATOM    881  C   ARG A 121     119.270  45.720 100.370  1.00  0.00           C
ATOM    882  O   ARG A 121     118.640  44.940 101.090  1.00  0.00           O
ATOM    883  N   ILE A 122     120.550  46.000 100.680  1.00  0.00           N
ATOM    884  CA  ILE A 122     121.220  45.330 101.750  1.00  0.00           C
ATOM    885  CB  ILE A 122     122.680  45.220 101.390  1.00  0.00           C
ATOM    886  CG2 ILE A 122     123.400  46.550 101.660  1.00  0.00           C
ATOM    887  CG1 ILE A 122     123.330  44.010 102.080  1.00  0.00           C
ATOM    888  CD  ILE A 122     122.790  42.670 101.580  1.00  0.00           C
ATOM    889  C   ILE A 122     120.960  46.050 103.030  1.00  0.00           C
ATOM    890  O   ILE A 122     121.190  45.500 104.110  1.00  0.00           O
ATOM    891  N   ARG A 123     120.410  47.270 102.960  1.00  0.00           N
ATOM    892  CA  ARG A 123     119.880  47.960 104.100  1.00  0.00           C
ATOM    893  CB  ARG A 123     119.610  49.430 103.750  1.00  0.00           C
ATOM    894  CG  ARG A 123     119.120  50.340 104.880  1.00  0.00           C
ATOM    895  CD  ARG A 123     119.290  51.850 104.640  1.00  0.00           C
ATOM    896  NE  ARG A 123     118.670  52.250 103.350  1.00  0.00           N
ATOM    897  CZ  ARG A 123     117.320  52.420 103.210  1.00  0.00           C
ATOM    898  NH1 ARG A 123     116.390  52.180 104.180  1.00  0.00           N
ATOM    899  NH2 ARG A 123     116.870  52.800 101.980  1.00  0.00           N
ATOM    900  C   ARG A 123     118.650  47.370 104.680  1.00  0.00           C
ATOM    901  O   ARG A 123     118.260  47.540 105.840  1.00  0.00           O
ATOM    902  N   LYS A 124     117.960  46.500 103.920  1.00  0.00           N
ATOM    903  CA  LYS A 124     116.860  45.690 104.360  1.00  0.00           C
ATOM    904  CB  LYS A 124     115.950  45.130 103.260  1.00  0.00           C
ATOM    905  CG  LYS A 124     115.500  46.220 102.290  1.00  0.00           C
ATOM    906  CD  LYS A 124     114.350  45.740 101.390  1.00  0.00           C
ATOM    907  CE  LYS A 124     113.990  46.700 100.260  1.00  0.00           C
ATOM    908  NZ  LYS A 124     113.530  47.970 100.860  1.00  0.00           N
ATOM    909  C   LYS A 124     117.400  44.600 105.220  1.00  0.00           C
ATOM    910  O   LYS A 124     116.870  44.370 106.310  1.00  0.00           O
ATOM    911  N   LEU A 125     118.540  43.990 104.840  1.00  0.00           N
ATOM    912  CA  LEU A 125     119.240  43.040 105.650  1.00  0.00           C
ATOM    913  CB  LEU A 125     120.380  42.400 104.840  1.00  0.00           C
ATOM    914  CG  LEU A 125     121.150  41.250 105.530  1.00  0.00           C
ATOM    915  CD1 LEU A 125     120.260  40.050 105.890  1.00  0.00           C
ATOM    916  CD2 LEU A 125     122.350  40.860 104.650  1.00  0.00           C
ATOM    917  C   LEU A 125     119.770  43.660 106.890  1.00  0.00           C
ATOM    918  O   LEU A 125     119.720  43.020 107.940  1.00  0.00           O
ATOM    919  N   ALA A 126     120.280  44.910 106.870  1.00  0.00           N
ATOM    920  CA  ALA A 126     120.780  45.590 108.010  1.00  0.00           C
ATOM    921  CB  ALA A 126     121.310  46.950 107.540  1.00  0.00           C
ATOM    922  C   ALA A 126     119.750  45.860 109.050  1.00  0.00           C
ATOM    923  O   ALA A 126     120.020  45.850 110.250  1.00  0.00           O
ATOM    924  N   ASP A 127     118.480  46.080 108.670  1.00  0.00           N
ATOM    925  CA  ASP A 127     117.370  46.230 109.560  1.00  0.00           C
ATOM    926  CB  ASP A 127     116.200  46.970 108.890  1.00  0.00           C
ATOM    927  CG  ASP A 127     116.540  48.450 108.800  1.00  0.00           C
ATOM    928  OD1 ASP A 127     115.790  49.150 108.070  1.00  0.00           O
ATOM    929  OD2 ASP A 127     117.470  48.950 109.490  1.00  0.00           O
ATOM    930  C   ASP A 127     116.900  44.920 110.120  1.00  0.00           C
ATOM    931  O   ASP A 127     116.310  44.880 111.190  1.00  0.00           O
ATOM    932  N   GLN A 128     117.220  43.780 109.490  1.00  0.00           N
ATOM    933  CA  GLN A 128     116.910  42.490 110.030  1.00  0.00           C
ATOM    934  CB  GLN A 128     116.980  41.380 108.960  1.00  0.00           C
ATOM    935  CG  GLN A 128     115.890  41.510 107.910  1.00  0.00           C
ATOM    936  CD  GLN A 128     115.920  40.380 106.890  1.00  0.00           C
ATOM    937  OE1 GLN A 128     116.800  39.520 106.850  1.00  0.00           O
ATOM    938  NE2 GLN A 128     114.880  40.310 106.020  1.00  0.00           N
ATOM    939  C   GLN A 128     117.890  42.120 111.090  1.00  0.00           C
ATOM    940  O   GLN A 128     117.590  41.280 111.950  1.00  0.00           O
ATOM    941  N   CYS A 129     119.080  42.740 111.120  1.00  0.00           N
ATOM    942  CA  CYS A 129     120.050  42.510 112.140  1.00  0.00           C
ATOM    943  CB  CYS A 129     121.430  42.990 111.670  1.00  0.00           C
ATOM    944  SG  CYS A 129     122.040  42.170 110.160  1.00  0.00           S
ATOM    945  C   CYS A 129     119.670  43.220 113.400  1.00  0.00           C
ATOM    946  O   CYS A 129     118.760  44.040 113.500  1.00  0.00           O
ATOM    947  N   THR A 130     120.360  42.900 114.500  1.00  0.00           N
ATOM    948  CA  THR A 130     120.130  43.420 115.810  1.00  0.00           C
ATOM    949  CB  THR A 130     119.070  42.660 116.540  1.00  0.00           C
ATOM    950  OG1 THR A 130     118.570  43.400 117.650  1.00  0.00           O
ATOM    951  CG2 THR A 130     119.570  41.320 117.110  1.00  0.00           C
ATOM    952  C   THR A 130     121.360  43.580 116.630  1.00  0.00           C
ATOM    953  O   THR A 130     121.370  44.330 117.600  1.00  0.00           O
ATOM    954  N   GLY A 131     122.470  42.880 116.330  1.00  0.00           N
ATOM    955  CA  GLY A 131     123.740  42.920 117.000  1.00  0.00           C
ATOM    956  C   GLY A 131     124.830  42.690 116.010  1.00  0.00           C
ATOM    957  O   GLY A 131     125.700  41.840 116.160  1.00  0.00           O
ATOM    958  N   LEU A 132     124.820  43.500 114.940  1.00  0.00           N
ATOM    959  CA  LEU A 132     125.820  43.540 113.920  1.00  0.00           C
ATOM    960  CB  LEU A 132     125.270  44.310 112.710  1.00  0.00           C
ATOM    961  CG  LEU A 132     126.110  44.260 111.430  1.00  0.00           C
ATOM    962  CD1 LEU A 132     126.220  42.820 110.910  1.00  0.00           C
ATOM    963  CD2 LEU A 132     125.570  45.230 110.360  1.00  0.00           C
ATOM    964  C   LEU A 132     127.040  44.220 114.420  1.00  0.00           C
ATOM    965  O   LEU A 132     126.920  45.270 115.050  1.00  0.00           O
ATOM    966  N   GLN A 133     128.260  43.710 114.170  1.00  0.00           N
ATOM    967  CA  GLN A 133     129.460  44.460 114.380  1.00  0.00           C
ATOM    968  CB  GLN A 133     130.280  43.770 115.480  1.00  0.00           C
ATOM    969  CG  GLN A 133     131.550  44.530 115.850  1.00  0.00           C
ATOM    970  CD  GLN A 133     132.090  44.000 117.170  1.00  0.00           C
ATOM    971  OE1 GLN A 133     133.160  43.380 117.250  1.00  0.00           O
ATOM    972  NE2 GLN A 133     131.350  44.330 118.260  1.00  0.00           N
ATOM    973  C   GLN A 133     130.220  44.710 113.120  1.00  0.00           C
ATOM    974  O   GLN A 133     130.820  45.780 113.040  1.00  0.00           O
ATOM    975  N   GLY A 134     130.200  43.880 112.060  1.00  0.00           N
ATOM    976  CA  GLY A 134     130.970  44.170 110.890  1.00  0.00           C
ATOM    977  C   GLY A 134     130.610  43.460 109.630  1.00  0.00           C
ATOM    978  O   GLY A 134     129.770  42.560 109.590  1.00  0.00           O
ATOM    979  N   PHE A 135     131.360  43.810 108.570  1.00  0.00           N
ATOM    980  CA  PHE A 135     131.120  43.500 107.190  1.00  0.00           C
ATOM    981  CB  PHE A 135     130.970  44.790 106.370  1.00  0.00           C
ATOM    982  CG  PHE A 135     129.670  45.440 106.690  1.00  0.00           C
ATOM    983  CD1 PHE A 135     128.490  44.840 106.320  1.00  0.00           C
ATOM    984  CE1 PHE A 135     127.290  45.470 106.550  1.00  0.00           C
ATOM    985  CZ  PHE A 135     127.250  46.680 107.180  1.00  0.00           C
ATOM    986  CD2 PHE A 135     129.630  46.680 107.270  1.00  0.00           C
ATOM    987  CE2 PHE A 135     128.430  47.290 107.540  1.00  0.00           C
ATOM    988  C   PHE A 135     132.380  42.850 106.730  1.00  0.00           C
ATOM    989  O   PHE A 135     133.480  43.380 106.910  1.00  0.00           O
ATOM    990  N   LEU A 136     132.310  41.660 106.110  1.00  0.00           N
ATOM    991  CA  LEU A 136     133.370  40.880 105.550  1.00  0.00           C
ATOM    992  CB  LEU A 136     133.240  39.390 105.900  1.00  0.00           C
ATOM    993  CG  LEU A 136     133.070  39.130 107.400  1.00  0.00           C
ATOM    994  CD1 LEU A 136     133.090  37.620 107.680  1.00  0.00           C
ATOM    995  CD2 LEU A 136     134.190  39.750 108.250  1.00  0.00           C
ATOM    996  C   LEU A 136     133.330  41.120 104.080  1.00  0.00           C
ATOM    997  O   LEU A 136     132.390  40.710 103.400  1.00  0.00           O
ATOM    998  N   VAL A 137     134.350  41.790 103.510  1.00  0.00           N
ATOM    999  CA  VAL A 137     134.350  42.220 102.150  1.00  0.00           C
ATOM   1000  CB  VAL A 137     134.610  43.690 102.110  1.00  0.00           C
ATOM   1001  CG1 VAL A 137     134.410  44.190 100.670  1.00  0.00           C
ATOM   1002  CG2 VAL A 137     133.550  44.330 103.020  1.00  0.00           C
ATOM   1003  C   VAL A 137     135.370  41.510 101.320  1.00  0.00           C
ATOM   1004  O   VAL A 137     136.570  41.750 101.430  1.00  0.00           O
ATOM   1005  N   PHE A 138     134.920  40.650 100.390  1.00  0.00           N
ATOM   1006  CA  PHE A 138     135.740  39.880  99.500  1.00  0.00           C
ATOM   1007  CB  PHE A 138     135.140  38.480  99.290  1.00  0.00           C
ATOM   1008  CG  PHE A 138     135.280  37.730 100.570  1.00  0.00           C
ATOM   1009  CD1 PHE A 138     134.340  37.750 101.570  1.00  0.00           C
ATOM   1010  CE1 PHE A 138     134.480  37.050 102.750  1.00  0.00           C
ATOM   1011  CZ  PHE A 138     135.590  36.260 102.910  1.00  0.00           C
ATOM   1012  CD2 PHE A 138     136.380  36.920 100.750  1.00  0.00           C
ATOM   1013  CE2 PHE A 138     136.520  36.180 101.910  1.00  0.00           C
ATOM   1014  C   PHE A 138     135.870  40.500  98.160  1.00  0.00           C
ATOM   1015  O   PHE A 138     134.880  40.740  97.470  1.00  0.00           O
ATOM   1016  N   HIS A 139     137.100  40.810  97.700  1.00  0.00           N
ATOM   1017  CA  HIS A 139     137.340  41.270  96.370  1.00  0.00           C
ATOM   1018  CB  HIS A 139     136.830  42.710  96.140  1.00  0.00           C
ATOM   1019  CD2 HIS A 139     137.490  43.920  98.350  1.00  0.00           C
ATOM   1020  CG  HIS A 139     137.510  43.730  97.000  1.00  0.00           C
ATOM   1021  NE2 HIS A 139     138.210  45.050  98.580  1.00  0.00           N
ATOM   1022  ND1 HIS A 139     138.200  44.780  96.460  1.00  0.00           N
ATOM   1023  CE1 HIS A 139     138.670  45.530  97.440  1.00  0.00           C
ATOM   1024  C   HIS A 139     138.770  41.090  96.000  1.00  0.00           C
ATOM   1025  O   HIS A 139     139.440  40.210  96.540  1.00  0.00           O
ATOM   1026  N   SER A 140     139.290  41.860  95.030  1.00  0.00           N
ATOM   1027  CA  SER A 140     140.650  41.860  94.580  1.00  0.00           C
ATOM   1028  CB  SER A 140     140.900  41.030  93.300  1.00  0.00           C
ATOM   1029  OG  SER A 140     140.240  41.620  92.190  1.00  0.00           O
ATOM   1030  C   SER A 140     141.000  43.280  94.300  1.00  0.00           C
ATOM   1031  O   SER A 140     140.170  44.150  94.080  1.00  0.00           O
ATOM   1032  N   PHE A 141     142.310  43.590  94.250  1.00  0.00           N
ATOM   1033  CA  PHE A 141     142.830  44.820  93.740  1.00  0.00           C
ATOM   1034  CB  PHE A 141     144.240  45.150  94.250  1.00  0.00           C
ATOM   1035  CG  PHE A 141     144.210  45.610  95.660  1.00  0.00           C
ATOM   1036  CD1 PHE A 141     144.380  46.950  95.930  1.00  0.00           C
ATOM   1037  CE1 PHE A 141     144.530  47.390  97.230  1.00  0.00           C
ATOM   1038  CZ  PHE A 141     144.510  46.460  98.240  1.00  0.00           C
ATOM   1039  CD2 PHE A 141     144.230  44.710  96.700  1.00  0.00           C
ATOM   1040  CE2 PHE A 141     144.360  45.110  98.010  1.00  0.00           C
ATOM   1041  C   PHE A 141     142.890  44.870  92.260  1.00  0.00           C
ATOM   1042  O   PHE A 141     142.660  45.930  91.680  1.00  0.00           O
ATOM   1043  N   GLY A 142     143.280  43.750  91.630  1.00  0.00           N
ATOM   1044  CA  GLY A 142     143.630  43.720  90.240  1.00  0.00           C
ATOM   1045  C   GLY A 142     142.490  43.880  89.290  1.00  0.00           C
ATOM   1046  O   GLY A 142     142.670  44.350  88.170  1.00  0.00           O
ATOM   1047  N   GLY A 143     141.290  43.410  89.680  1.00  0.00           N
ATOM   1048  CA  GLY A 143     140.120  43.520  88.850  1.00  0.00           C
ATOM   1049  C   GLY A 143     139.520  44.880  88.880  1.00  0.00           C
ATOM   1050  O   GLY A 143     139.690  45.550  89.890  1.00  0.00           O
ATOM   1051  N   GLY A 144     138.800  45.300  87.820  1.00  0.00           N
ATOM   1052  CA  GLY A 144     138.210  46.600  87.710  1.00  0.00           C
ATOM   1053  C   GLY A 144     136.880  46.640  88.380  1.00  0.00           C
ATOM   1054  O   GLY A 144     136.540  47.690  88.920  1.00  0.00           O
ATOM   1055  N   THR A 145     136.130  45.530  88.480  1.00  0.00           N
ATOM   1056  CA  THR A 145     135.000  45.410  89.350  1.00  0.00           C
ATOM   1057  CB  THR A 145     134.020  44.320  89.040  1.00  0.00           C
ATOM   1058  OG1 THR A 145     133.540  44.400  87.710  1.00  0.00           O
ATOM   1059  CG2 THR A 145     132.750  44.430  89.910  1.00  0.00           C
ATOM   1060  C   THR A 145     135.470  45.210  90.750  1.00  0.00           C
ATOM   1061  O   THR A 145     134.980  45.850  91.690  1.00  0.00           O
ATOM   1062  N   GLY A 146     136.440  44.310  90.940  1.00  0.00           N
ATOM   1063  CA  GLY A 146     137.080  44.110  92.200  1.00  0.00           C
ATOM   1064  C   GLY A 146     137.460  45.380  92.890  1.00  0.00           C
ATOM   1065  O   GLY A 146     137.070  45.560  94.040  1.00  0.00           O
ATOM   1066  N   SER A 147     138.270  46.250  92.250  1.00  0.00           N
ATOM   1067  CA  SER A 147     138.690  47.520  92.780  1.00  0.00           C
ATOM   1068  CB  SER A 147     140.010  48.000  92.150  1.00  0.00           C
ATOM   1069  OG  SER A 147     139.940  48.010  90.730  1.00  0.00           O
ATOM   1070  C   SER A 147     137.650  48.580  92.680  1.00  0.00           C
ATOM   1071  O   SER A 147     137.280  49.120  93.720  1.00  0.00           O
ATOM   1072  N   GLY A 148     137.130  48.960  91.500  1.00  0.00           N
ATOM   1073  CA  GLY A 148     136.330  50.130  91.280  1.00  0.00           C
ATOM   1074  C   GLY A 148     134.940  50.090  91.800  1.00  0.00           C
ATOM   1075  O   GLY A 148     134.390  51.110  92.230  1.00  0.00           O
ATOM   1076  N   PHE A 149     134.280  48.920  91.850  1.00  0.00           N
ATOM   1077  CA  PHE A 149     132.960  48.800  92.370  1.00  0.00           C
ATOM   1078  CB  PHE A 149     132.260  47.520  91.870  1.00  0.00           C
ATOM   1079  CG  PHE A 149     130.810  47.700  92.170  1.00  0.00           C
ATOM   1080  CD1 PHE A 149     130.000  48.430  91.340  1.00  0.00           C
ATOM   1081  CE1 PHE A 149     128.670  48.600  91.660  1.00  0.00           C
ATOM   1082  CZ  PHE A 149     128.120  47.970  92.760  1.00  0.00           C
ATOM   1083  CD2 PHE A 149     130.260  47.060  93.260  1.00  0.00           C
ATOM   1084  CE2 PHE A 149     128.930  47.210  93.560  1.00  0.00           C
ATOM   1085  C   PHE A 149     132.970  48.750  93.860  1.00  0.00           C
ATOM   1086  O   PHE A 149     132.110  49.320  94.530  1.00  0.00           O
ATOM   1087  N   THR A 150     133.990  48.140  94.480  1.00  0.00           N
ATOM   1088  CA  THR A 150     134.150  48.070  95.900  1.00  0.00           C
ATOM   1089  CB  THR A 150     135.140  47.030  96.320  1.00  0.00           C
ATOM   1090  OG1 THR A 150     134.850  45.820  95.630  1.00  0.00           O
ATOM   1091  CG2 THR A 150     135.150  46.710  97.830  1.00  0.00           C
ATOM   1092  C   THR A 150     134.520  49.400  96.470  1.00  0.00           C
ATOM   1093  O   THR A 150     133.990  49.780  97.510  1.00  0.00           O
ATOM   1094  N   SER A 151     135.420  50.130  95.800  1.00  0.00           N
ATOM   1095  CA  SER A 151     135.810  51.420  96.300  1.00  0.00           C
ATOM   1096  CB  SER A 151     136.980  51.970  95.480  1.00  0.00           C
ATOM   1097  OG  SER A 151     136.660  52.020  94.090  1.00  0.00           O
ATOM   1098  C   SER A 151     134.690  52.400  96.260  1.00  0.00           C
ATOM   1099  O   SER A 151     134.590  53.290  97.100  1.00  0.00           O
ATOM   1100  N   LEU A 152     133.770  52.320  95.280  1.00  0.00           N
ATOM   1101  CA  LEU A 152     132.530  53.040  95.270  1.00  0.00           C
ATOM   1102  CB  LEU A 152     131.770  52.760  93.960  1.00  0.00           C
ATOM   1103  CG  LEU A 152     130.590  53.720  93.750  1.00  0.00           C
ATOM   1104  CD1 LEU A 152     131.010  55.150  93.360  1.00  0.00           C
ATOM   1105  CD2 LEU A 152     129.730  53.180  92.590  1.00  0.00           C
ATOM   1106  C   LEU A 152     131.620  52.640  96.390  1.00  0.00           C
ATOM   1107  O   LEU A 152     131.100  53.450  97.150  1.00  0.00           O
ATOM   1108  N   LEU A 153     131.400  51.330  96.600  1.00  0.00           N
ATOM   1109  CA  LEU A 153     130.590  50.770  97.640  1.00  0.00           C
ATOM   1110  CB  LEU A 153     130.480  49.250  97.430  1.00  0.00           C
ATOM   1111  CG  LEU A 153     129.570  48.520  98.430  1.00  0.00           C
ATOM   1112  CD1 LEU A 153     128.160  49.130  98.400  1.00  0.00           C
ATOM   1113  CD2 LEU A 153     129.490  47.020  98.120  1.00  0.00           C
ATOM   1114  C   LEU A 153     130.990  51.080  99.040  1.00  0.00           C
ATOM   1115  O   LEU A 153     130.200  51.510  99.880  1.00  0.00           O
ATOM   1116  N   MET A 154     132.280  50.940  99.380  1.00  0.00           N
ATOM   1117  CA  MET A 154     132.770  51.110 100.720  1.00  0.00           C
ATOM   1118  CB  MET A 154     134.180  50.510 100.880  1.00  0.00           C
ATOM   1119  CG  MET A 154     134.180  49.000 100.680  1.00  0.00           C
ATOM   1120  SD  MET A 154     133.210  48.020 101.870  1.00  0.00           S
ATOM   1121  CE  MET A 154     134.620  48.060 103.010  1.00  0.00           C
ATOM   1122  C   MET A 154     132.760  52.530 101.160  1.00  0.00           C
ATOM   1123  O   MET A 154     132.600  52.820 102.350  1.00  0.00           O
ATOM   1124  N   GLU A 155     132.870  53.480 100.220  1.00  0.00           N
ATOM   1125  CA  GLU A 155     132.670  54.870 100.490  1.00  0.00           C
ATOM   1126  CB  GLU A 155     133.090  55.680  99.250  1.00  0.00           C
ATOM   1127  CG  GLU A 155     133.020  57.190  99.460  1.00  0.00           C
ATOM   1128  CD  GLU A 155     133.550  57.890  98.220  1.00  0.00           C
ATOM   1129  OE1 GLU A 155     133.160  57.500  97.090  1.00  0.00           O
ATOM   1130  OE2 GLU A 155     134.400  58.820  98.340  1.00  0.00           O
ATOM   1131  C   GLU A 155     131.310  55.230 100.990  1.00  0.00           C
ATOM   1132  O   GLU A 155     131.240  55.970 101.970  1.00  0.00           O
ATOM   1133  N   ARG A 156     130.250  54.700 100.350  1.00  0.00           N
ATOM   1134  CA  ARG A 156     128.910  54.970 100.780  1.00  0.00           C
ATOM   1135  CB  ARG A 156     127.870  54.630  99.690  1.00  0.00           C
ATOM   1136  CG  ARG A 156     128.030  55.550  98.480  1.00  0.00           C
ATOM   1137  CD  ARG A 156     126.770  55.640  97.610  1.00  0.00           C
ATOM   1138  NE  ARG A 156     127.150  56.540  96.490  1.00  0.00           N
ATOM   1139  CZ  ARG A 156     126.390  56.910  95.410  1.00  0.00           C
ATOM   1140  NH1 ARG A 156     125.080  56.560  95.270  1.00  0.00           N
ATOM   1141  NH2 ARG A 156     126.990  57.610  94.410  1.00  0.00           N
ATOM   1142  C   ARG A 156     128.510  54.230 102.010  1.00  0.00           C
ATOM   1143  O   ARG A 156     127.790  54.720 102.880  1.00  0.00           O
ATOM   1144  N   LEU A 157     128.980  52.980 102.170  1.00  0.00           N
ATOM   1145  CA  LEU A 157     128.730  52.160 103.310  1.00  0.00           C
ATOM   1146  CB  LEU A 157     129.390  50.800 103.010  1.00  0.00           C
ATOM   1147  CG  LEU A 157     129.030  49.710 104.030  1.00  0.00           C
ATOM   1148  CD1 LEU A 157     127.650  49.140 103.640  1.00  0.00           C
ATOM   1149  CD2 LEU A 157     130.140  48.650 104.070  1.00  0.00           C
ATOM   1150  C   LEU A 157     129.180  52.740 104.610  1.00  0.00           C
ATOM   1151  O   LEU A 157     128.560  52.560 105.660  1.00  0.00           O
ATOM   1152  N   SER A 158     130.310  53.460 104.590  1.00  0.00           N
ATOM   1153  CA  SER A 158     130.920  54.090 105.720  1.00  0.00           C
ATOM   1154  CB  SER A 158     132.280  54.710 105.350  1.00  0.00           C
ATOM   1155  OG  SER A 158     133.260  53.740 105.010  1.00  0.00           O
ATOM   1156  C   SER A 158     130.080  55.220 106.220  1.00  0.00           C
ATOM   1157  O   SER A 158     130.290  55.680 107.340  1.00  0.00           O
ATOM   1158  N   VAL A 159     129.130  55.730 105.420  1.00  0.00           N
ATOM   1159  CA  VAL A 159     128.350  56.870 105.790  1.00  0.00           C
ATOM   1160  CB  VAL A 159     127.810  57.530 104.560  1.00  0.00           C
ATOM   1161  CG1 VAL A 159     126.940  58.750 104.920  1.00  0.00           C
ATOM   1162  CG2 VAL A 159     129.000  58.010 103.700  1.00  0.00           C
ATOM   1163  C   VAL A 159     127.190  56.500 106.660  1.00  0.00           C
ATOM   1164  O   VAL A 159     126.980  57.150 107.680  1.00  0.00           O
ATOM   1165  N   ASP A 160     126.440  55.450 106.300  1.00  0.00           N
ATOM   1166  CA  ASP A 160     125.300  55.030 107.050  1.00  0.00           C
ATOM   1167  CB  ASP A 160     124.310  54.280 106.140  1.00  0.00           C
ATOM   1168  CG  ASP A 160     123.720  55.220 105.110  1.00  0.00           C
ATOM   1169  OD1 ASP A 160     123.200  56.310 105.480  1.00  0.00           O
ATOM   1170  OD2 ASP A 160     123.780  54.890 103.890  1.00  0.00           O
ATOM   1171  C   ASP A 160     125.660  54.210 108.240  1.00  0.00           C
ATOM   1172  O   ASP A 160     124.960  54.220 109.250  1.00  0.00           O
ATOM   1173  N   TYR A 161     126.740  53.430 108.080  1.00  0.00           N
ATOM   1174  CA  TYR A 161     127.140  52.460 109.050  1.00  0.00           C
ATOM   1175  CB  TYR A 161     127.130  51.060 108.420  1.00  0.00           C
ATOM   1176  CG  TYR A 161     125.700  50.760 108.120  1.00  0.00           C
ATOM   1177  CD1 TYR A 161     124.860  50.260 109.080  1.00  0.00           C
ATOM   1178  CE1 TYR A 161     123.530  50.070 108.810  1.00  0.00           C
ATOM   1179  CZ  TYR A 161     123.050  50.320 107.540  1.00  0.00           C
ATOM   1180  OH  TYR A 161     121.700  50.110 107.180  1.00  0.00           O
ATOM   1181  CD2 TYR A 161     125.210  50.990 106.850  1.00  0.00           C
ATOM   1182  CE2 TYR A 161     123.890  50.760 106.550  1.00  0.00           C
ATOM   1183  C   TYR A 161     128.520  52.780 109.500  1.00  0.00           C
ATOM   1184  O   TYR A 161     129.430  51.960 109.440  1.00  0.00           O
ATOM   1185  N   GLY A 162     128.770  53.990 110.030  1.00  0.00           N
ATOM   1186  CA  GLY A 162     130.060  54.490 110.400  1.00  0.00           C
ATOM   1187  C   GLY A 162     130.960  53.730 111.320  1.00  0.00           C
ATOM   1188  O   GLY A 162     132.170  53.750 111.100  1.00  0.00           O
ATOM   1189  N   LYS A 163     130.530  53.000 112.360  1.00  0.00           N
ATOM   1190  CA  LYS A 163     131.340  52.330 113.330  1.00  0.00           C
ATOM   1191  CB  LYS A 163     130.770  52.500 114.740  1.00  0.00           C
ATOM   1192  CG  LYS A 163     130.710  53.960 115.200  1.00  0.00           C
ATOM   1193  CD  LYS A 163     130.430  54.090 116.700  1.00  0.00           C
ATOM   1194  CE  LYS A 163     129.090  53.520 117.180  1.00  0.00           C
ATOM   1195  NZ  LYS A 163     127.980  54.410 116.750  1.00  0.00           N
ATOM   1196  C   LYS A 163     131.560  50.880 113.070  1.00  0.00           C
ATOM   1197  O   LYS A 163     132.450  50.250 113.650  1.00  0.00           O
ATOM   1198  N   LYS A 164     130.750  50.270 112.190  1.00  0.00           N
ATOM   1199  CA  LYS A 164     130.790  48.900 111.790  1.00  0.00           C
ATOM   1200  CB  LYS A 164     129.570  48.400 111.000  1.00  0.00           C
ATOM   1201  CG  LYS A 164     128.240  48.800 111.640  1.00  0.00           C
ATOM   1202  CD  LYS A 164     127.920  48.060 112.940  1.00  0.00           C
ATOM   1203  CE  LYS A 164     126.710  48.650 113.660  1.00  0.00           C
ATOM   1204  NZ  LYS A 164     126.570  48.100 115.030  1.00  0.00           N
ATOM   1205  C   LYS A 164     132.080  48.540 111.140  1.00  0.00           C
ATOM   1206  O   LYS A 164     132.720  49.260 110.380  1.00  0.00           O
ATOM   1207  N   SER A 165     132.610  47.340 111.460  1.00  0.00           N
ATOM   1208  CA  SER A 165     133.890  46.890 111.030  1.00  0.00           C
ATOM   1209  CB  SER A 165     134.370  45.680 111.860  1.00  0.00           C
ATOM   1210  OG  SER A 165     134.190  45.920 113.240  1.00  0.00           O
ATOM   1211  C   SER A 165     133.980  46.520 109.590  1.00  0.00           C
ATOM   1212  O   SER A 165     133.440  45.490 109.170  1.00  0.00           O
ATOM   1213  N   LYS A 166     134.690  47.310 108.770  1.00  0.00           N
ATOM   1214  CA  LYS A 166     134.890  47.020 107.380  1.00  0.00           C
ATOM   1215  CB  LYS A 166     135.040  48.390 106.690  1.00  0.00           C
ATOM   1216  CG  LYS A 166     133.730  49.180 106.610  1.00  0.00           C
ATOM   1217  CD  LYS A 166     133.900  50.620 106.130  1.00  0.00           C
ATOM   1218  CE  LYS A 166     134.900  51.480 106.910  1.00  0.00           C
ATOM   1219  NZ  LYS A 166     134.580  51.450 108.360  1.00  0.00           N
ATOM   1220  C   LYS A 166     136.120  46.210 107.160  1.00  0.00           C
ATOM   1221  O   LYS A 166     137.210  46.770 107.080  1.00  0.00           O
ATOM   1222  N   LEU A 167     135.980  44.870 107.060  1.00  0.00           N
ATOM   1223  CA  LEU A 167     137.060  43.940 106.980  1.00  0.00           C
ATOM   1224  CB  LEU A 167     136.780  42.780 107.960  1.00  0.00           C
ATOM   1225  CG  LEU A 167     136.620  43.240 109.420  1.00  0.00           C
ATOM   1226  CD1 LEU A 167     136.260  42.020 110.280  1.00  0.00           C
ATOM   1227  CD2 LEU A 167     137.900  43.900 109.980  1.00  0.00           C
ATOM   1228  C   LEU A 167     137.220  43.450 105.580  1.00  0.00           C
ATOM   1229  O   LEU A 167     136.440  42.640 105.090  1.00  0.00           O
ATOM   1230  N   GLU A 168     138.290  43.910 104.900  1.00  0.00           N
ATOM   1231  CA  GLU A 168     138.540  43.620 103.530  1.00  0.00           C
ATOM   1232  CB  GLU A 168     139.120  44.790 102.720  1.00  0.00           C
ATOM   1233  CG  GLU A 168     138.190  46.000 102.600  1.00  0.00           C
ATOM   1234  CD  GLU A 168     138.830  47.000 101.650  1.00  0.00           C
ATOM   1235  OE1 GLU A 168     139.130  48.140 102.110  1.00  0.00           O
ATOM   1236  OE2 GLU A 168     139.090  46.650 100.470  1.00  0.00           O
ATOM   1237  C   GLU A 168     139.470  42.460 103.420  1.00  0.00           C
ATOM   1238  O   GLU A 168     140.570  42.450 103.980  1.00  0.00           O
ATOM   1239  N   PHE A 169     139.070  41.430 102.650  1.00  0.00           N
ATOM   1240  CA  PHE A 169     139.850  40.310 102.220  1.00  0.00           C
ATOM   1241  CB  PHE A 169     139.210  38.930 102.430  1.00  0.00           C
ATOM   1242  CG  PHE A 169     139.000  38.710 103.880  1.00  0.00           C
ATOM   1243  CD1 PHE A 169     137.840  39.110 104.510  1.00  0.00           C
ATOM   1244  CE1 PHE A 169     137.740  39.020 105.880  1.00  0.00           C
ATOM   1245  CZ  PHE A 169     138.760  38.500 106.630  1.00  0.00           C
ATOM   1246  CD2 PHE A 169     140.060  38.260 104.630  1.00  0.00           C
ATOM   1247  CE2 PHE A 169     139.930  38.150 105.990  1.00  0.00           C
ATOM   1248  C   PHE A 169     140.090  40.500 100.760  1.00  0.00           C
ATOM   1249  O   PHE A 169     139.210  40.460  99.890  1.00  0.00           O
ATOM   1250  N   SER A 170     141.350  40.770 100.370  1.00  0.00           N
ATOM   1251  CA  SER A 170     141.580  41.240  99.040  1.00  0.00           C
ATOM   1252  CB  SER A 170     141.500  42.770  98.950  1.00  0.00           C
ATOM   1253  OG  SER A 170     141.360  43.210  97.600  1.00  0.00           O
ATOM   1254  C   SER A 170     142.880  40.800  98.460  1.00  0.00           C
ATOM   1255  O   SER A 170     143.910  40.810  99.130  1.00  0.00           O
ATOM   1256  N   ILE A 171     142.840  40.340  97.200  1.00  0.00           N
ATOM   1257  CA  ILE A 171     143.920  39.770  96.470  1.00  0.00           C
ATOM   1258  CB  ILE A 171     143.410  38.880  95.370  1.00  0.00           C
ATOM   1259  CG2 ILE A 171     144.610  38.330  94.580  1.00  0.00           C
ATOM   1260  CG1 ILE A 171     142.550  37.750  95.960  1.00  0.00           C
ATOM   1261  CD  ILE A 171     141.880  36.870  94.900  1.00  0.00           C
ATOM   1262  C   ILE A 171     144.840  40.820  95.950  1.00  0.00           C
ATOM   1263  O   ILE A 171     144.450  41.600  95.080  1.00  0.00           O
ATOM   1264  N   TYR A 172     146.080  40.860  96.490  1.00  0.00           N
ATOM   1265  CA  TYR A 172     147.070  41.840  96.170  1.00  0.00           C
ATOM   1266  CB  TYR A 172     147.850  42.210  97.440  1.00  0.00           C
ATOM   1267  CG  TYR A 172     148.580  43.490  97.220  1.00  0.00           C
ATOM   1268  CD1 TYR A 172     147.900  44.670  97.000  1.00  0.00           C
ATOM   1269  CE1 TYR A 172     148.570  45.840  96.740  1.00  0.00           C
ATOM   1270  CZ  TYR A 172     149.940  45.840  96.680  1.00  0.00           C
ATOM   1271  OH  TYR A 172     150.670  47.030  96.490  1.00  0.00           O
ATOM   1272  CD2 TYR A 172     149.950  43.510  97.140  1.00  0.00           C
ATOM   1273  CE2 TYR A 172     150.640  44.670  96.860  1.00  0.00           C
ATOM   1274  C   TYR A 172     148.000  41.320  95.130  1.00  0.00           C
ATOM   1275  O   TYR A 172     148.400  40.160  95.220  1.00  0.00           O
ATOM   1276  N   PRO A 173     148.440  42.020  94.130  1.00  0.00           N
ATOM   1277  CD  PRO A 173     147.660  43.130  93.580  1.00  0.00           C
ATOM   1278  CA  PRO A 173     149.330  41.530  93.130  1.00  0.00           C
ATOM   1279  CB  PRO A 173     149.530  42.700  92.170  1.00  0.00           C
ATOM   1280  CG  PRO A 173     148.160  43.410  92.150  1.00  0.00           C
ATOM   1281  C   PRO A 173     150.610  40.920  93.610  1.00  0.00           C
ATOM   1282  O   PRO A 173     151.270  41.440  94.510  1.00  0.00           O
ATOM   1283  N   ALA A 174     150.980  39.780  93.000  1.00  0.00           N
ATOM   1284  CA  ALA A 174     152.150  39.050  93.360  1.00  0.00           C
ATOM   1285  CB  ALA A 174     152.120  37.720  92.590  1.00  0.00           C
ATOM   1286  C   ALA A 174     153.440  39.730  93.050  1.00  0.00           C
ATOM   1287  O   ALA A 174     153.380  40.760  92.380  1.00  0.00           O
ATOM   1288  N   PRO A 175     154.610  39.270  93.400  1.00  0.00           N
ATOM   1289  CD  PRO A 175     154.880  38.240  94.390  1.00  0.00           C
ATOM   1290  CA  PRO A 175     155.830  39.790  92.860  1.00  0.00           C
ATOM   1291  CB  PRO A 175     157.000  39.140  93.590  1.00  0.00           C
ATOM   1292  CG  PRO A 175     156.350  38.460  94.810  1.00  0.00           C
ATOM   1293  C   PRO A 175     155.960  39.590  91.390  1.00  0.00           C
ATOM   1294  O   PRO A 175     156.280  40.590  90.750  1.00  0.00           O
ATOM   1295  N   GLN A 176     155.780  38.370  90.860  1.00  0.00           N
ATOM   1296  CA  GLN A 176     156.000  38.070  89.480  1.00  0.00           C
ATOM   1297  CB  GLN A 176     157.010  36.900  89.440  1.00  0.00           C
ATOM   1298  CG  GLN A 176     158.400  37.200  90.000  1.00  0.00           C
ATOM   1299  CD  GLN A 176     159.080  38.320  89.220  1.00  0.00           C
ATOM   1300  OE1 GLN A 176     158.580  38.830  88.220  1.00  0.00           O
ATOM   1301  NE2 GLN A 176     160.280  38.660  89.750  1.00  0.00           N
ATOM   1302  C   GLN A 176     154.800  37.630  88.720  1.00  0.00           C
ATOM   1303  O   GLN A 176     154.590  38.000  87.570  1.00  0.00           O
ATOM   1304  N   VAL A 177     153.970  36.770  89.330  1.00  0.00           N
ATOM   1305  CA  VAL A 177     152.780  36.270  88.710  1.00  0.00           C
ATOM   1306  CB  VAL A 177     152.280  35.040  89.390  1.00  0.00           C
ATOM   1307  CG1 VAL A 177     150.800  34.720  89.110  1.00  0.00           C
ATOM   1308  CG2 VAL A 177     153.120  33.850  88.900  1.00  0.00           C
ATOM   1309  C   VAL A 177     151.720  37.290  88.450  1.00  0.00           C
ATOM   1310  O   VAL A 177     151.420  38.150  89.280  1.00  0.00           O
ATOM   1311  N   SER A 178     151.150  37.310  87.240  1.00  0.00           N
ATOM   1312  CA  SER A 178     150.260  38.370  86.870  1.00  0.00           C
ATOM   1313  CB  SER A 178     151.080  39.600  86.440  1.00  0.00           C
ATOM   1314  OG  SER A 178     150.230  40.710  86.150  1.00  0.00           O
ATOM   1315  C   SER A 178     149.380  37.980  85.730  1.00  0.00           C
ATOM   1316  O   SER A 178     149.820  37.270  84.830  1.00  0.00           O
ATOM   1317  N   THR A 179     148.080  38.330  85.710  1.00  0.00           N
ATOM   1318  CA  THR A 179     147.130  37.860  84.750  1.00  0.00           C
ATOM   1319  CB  THR A 179     145.910  37.240  85.370  1.00  0.00           C
ATOM   1320  OG1 THR A 179     145.180  36.420  84.460  1.00  0.00           O
ATOM   1321  CG2 THR A 179     144.930  38.230  86.020  1.00  0.00           C
ATOM   1322  C   THR A 179     146.760  38.980  83.840  1.00  0.00           C
ATOM   1323  O   THR A 179     146.060  38.780  82.850  1.00  0.00           O
ATOM   1324  N   ALA A 180     147.190  40.220  84.110  1.00  0.00           N
ATOM   1325  CA  ALA A 180     146.790  41.350  83.340  1.00  0.00           C
ATOM   1326  CB  ALA A 180     145.470  41.920  83.890  1.00  0.00           C
ATOM   1327  C   ALA A 180     147.820  42.430  83.420  1.00  0.00           C
ATOM   1328  O   ALA A 180     148.710  42.420  84.270  1.00  0.00           O
ATOM   1329  N   VAL A 181     147.760  43.440  82.540  1.00  0.00           N
ATOM   1330  CA  VAL A 181     148.690  44.520  82.520  1.00  0.00           C
ATOM   1331  CB  VAL A 181     148.760  45.180  81.180  1.00  0.00           C
ATOM   1332  CG1 VAL A 181     150.020  46.050  81.040  1.00  0.00           C
ATOM   1333  CG2 VAL A 181     148.840  44.100  80.090  1.00  0.00           C
ATOM   1334  C   VAL A 181     148.260  45.550  83.500  1.00  0.00           C
ATOM   1335  O   VAL A 181     149.080  46.210  84.140  1.00  0.00           O
ATOM   1336  N   VAL A 182     146.940  45.690  83.680  1.00  0.00           N
ATOM   1337  CA  VAL A 182     146.270  46.630  84.530  1.00  0.00           C
ATOM   1338  CB  VAL A 182     144.850  46.620  84.050  1.00  0.00           C
ATOM   1339  CG1 VAL A 182     144.040  45.420  84.590  1.00  0.00           C
ATOM   1340  CG2 VAL A 182     144.190  47.960  84.400  1.00  0.00           C
ATOM   1341  C   VAL A 182     146.430  46.520  86.010  1.00  0.00           C
ATOM   1342  O   VAL A 182     145.990  47.380  86.760  1.00  0.00           O
ATOM   1343  N   GLU A 183     147.140  45.490  86.510  1.00  0.00           N
ATOM   1344  CA  GLU A 183     147.370  45.240  87.900  1.00  0.00           C
ATOM   1345  CB  GLU A 183     148.100  43.900  88.060  1.00  0.00           C
ATOM   1346  CG  GLU A 183     147.260  42.690  87.640  1.00  0.00           C
ATOM   1347  CD  GLU A 183     147.910  41.360  87.960  1.00  0.00           C
ATOM   1348  OE1 GLU A 183     147.260  40.330  87.630  1.00  0.00           O
ATOM   1349  OE2 GLU A 183     149.070  41.310  88.460  1.00  0.00           O
ATOM   1350  C   GLU A 183     147.950  46.340  88.730  1.00  0.00           C
ATOM   1351  O   GLU A 183     147.350  46.600  89.780  1.00  0.00           O
ATOM   1352  N   PRO A 184     148.980  47.070  88.430  1.00  0.00           N
ATOM   1353  CD  PRO A 184     150.040  46.630  87.540  1.00  0.00           C
ATOM   1354  CA  PRO A 184     149.320  48.280  89.110  1.00  0.00           C
ATOM   1355  CB  PRO A 184     150.600  48.790  88.440  1.00  0.00           C
ATOM   1356  CG  PRO A 184     151.250  47.520  87.870  1.00  0.00           C
ATOM   1357  C   PRO A 184     148.290  49.360  89.130  1.00  0.00           C
ATOM   1358  O   PRO A 184     148.010  49.910  90.190  1.00  0.00           O
ATOM   1359  N   TYR A 185     147.690  49.730  87.990  1.00  0.00           N
ATOM   1360  CA  TYR A 185     146.790  50.810  87.780  1.00  0.00           C
ATOM   1361  CB  TYR A 185     146.510  50.970  86.270  1.00  0.00           C
ATOM   1362  CG  TYR A 185     147.470  51.770  85.460  1.00  0.00           C
ATOM   1363  CD1 TYR A 185     146.970  52.370  84.330  1.00  0.00           C
ATOM   1364  CE1 TYR A 185     147.780  53.090  83.480  1.00  0.00           C
ATOM   1365  CZ  TYR A 185     149.100  53.280  83.800  1.00  0.00           C
ATOM   1366  OH  TYR A 185     149.970  53.990  82.940  1.00  0.00           O
ATOM   1367  CD2 TYR A 185     148.780  52.000  85.790  1.00  0.00           C
ATOM   1368  CE2 TYR A 185     149.590  52.740  84.960  1.00  0.00           C
ATOM   1369  C   TYR A 185     145.510  50.690  88.530  1.00  0.00           C
ATOM   1370  O   TYR A 185     145.010  51.690  89.050  1.00  0.00           O
ATOM   1371  N   ASN A 186     144.960  49.470  88.680  1.00  0.00           N
ATOM   1372  CA  ASN A 186     143.770  49.260  89.450  1.00  0.00           C
ATOM   1373  CB  ASN A 186     143.050  47.940  89.130  1.00  0.00           C
ATOM   1374  CG  ASN A 186     142.230  48.030  87.850  1.00  0.00           C
ATOM   1375  OD1 ASN A 186     141.900  49.100  87.320  1.00  0.00           O
ATOM   1376  ND2 ASN A 186     141.980  46.870  87.200  1.00  0.00           N
ATOM   1377  C   ASN A 186     144.050  49.280  90.910  1.00  0.00           C
ATOM   1378  O   ASN A 186     143.310  49.820  91.730  1.00  0.00           O
ATOM   1379  N   SER A 187     145.190  48.680  91.280  1.00  0.00           N
ATOM   1380  CA  SER A 187     145.680  48.660  92.630  1.00  0.00           C
ATOM   1381  CB  SER A 187     146.970  47.850  92.870  1.00  0.00           C
ATOM   1382  OG  SER A 187     146.760  46.520  92.430  1.00  0.00           O
ATOM   1383  C   SER A 187     145.980  50.010  93.190  1.00  0.00           C
ATOM   1384  O   SER A 187     145.650  50.260  94.350  1.00  0.00           O
ATOM   1385  N   ILE A 188     146.620  50.930  92.450  1.00  0.00           N
ATOM   1386  CA  ILE A 188     146.980  52.220  92.940  1.00  0.00           C
ATOM   1387  CB  ILE A 188     148.160  52.830  92.240  1.00  0.00           C
ATOM   1388  CG2 ILE A 188     148.210  54.360  92.200  1.00  0.00           C
ATOM   1389  CG1 ILE A 188     149.430  52.380  92.980  1.00  0.00           C
ATOM   1390  CD  ILE A 188     149.860  50.950  92.660  1.00  0.00           C
ATOM   1391  C   ILE A 188     145.810  53.150  93.000  1.00  0.00           C
ATOM   1392  O   ILE A 188     145.720  53.990  93.890  1.00  0.00           O
ATOM   1393  N   LEU A 189     144.770  53.090  92.150  1.00  0.00           N
ATOM   1394  CA  LEU A 189     143.670  53.990  92.230  1.00  0.00           C
ATOM   1395  CB  LEU A 189     142.890  53.930  90.900  1.00  0.00           C
ATOM   1396  CG  LEU A 189     143.650  54.580  89.730  1.00  0.00           C
ATOM   1397  CD1 LEU A 189     142.780  54.490  88.470  1.00  0.00           C
ATOM   1398  CD2 LEU A 189     144.070  56.050  89.940  1.00  0.00           C
ATOM   1399  C   LEU A 189     142.650  53.770  93.290  1.00  0.00           C
ATOM   1400  O   LEU A 189     141.820  54.640  93.560  1.00  0.00           O
ATOM   1401  N   THR A 190     142.680  52.610  93.960  1.00  0.00           N
ATOM   1402  CA  THR A 190     141.830  52.290  95.070  1.00  0.00           C
ATOM   1403  CB  THR A 190     141.370  50.860  95.040  1.00  0.00           C
ATOM   1404  OG1 THR A 190     140.330  50.640  95.980  1.00  0.00           O
ATOM   1405  CG2 THR A 190     142.540  49.910  95.350  1.00  0.00           C
ATOM   1406  C   THR A 190     142.550  52.610  96.330  1.00  0.00           C
ATOM   1407  O   THR A 190     141.990  52.350  97.400  1.00  0.00           O
ATOM   1408  N   THR A 191     143.730  53.240  96.330  1.00  0.00           N
ATOM   1409  CA  THR A 191     144.480  53.460  97.530  1.00  0.00           C
ATOM   1410  CB  THR A 191     145.780  54.160  97.250  1.00  0.00           C
ATOM   1411  OG1 THR A 191     146.550  53.420  96.320  1.00  0.00           O
ATOM   1412  CG2 THR A 191     146.610  54.220  98.550  1.00  0.00           C
ATOM   1413  C   THR A 191     143.780  54.290  98.540  1.00  0.00           C
ATOM   1414  O   THR A 191     143.860  54.060  99.740  1.00  0.00           O
ATOM   1415  N   HIS A 192     143.020  55.320  98.090  1.00  0.00           N
ATOM   1416  CA  HIS A 192     142.240  56.170  98.930  1.00  0.00           C
ATOM   1417  CB  HIS A 192     141.500  57.320  98.230  1.00  0.00           C
ATOM   1418  CD2 HIS A 192     139.540  58.510  99.540  1.00  0.00           C
ATOM   1419  CG  HIS A 192     140.830  58.310  99.140  1.00  0.00           C
ATOM   1420  NE2 HIS A 192     139.600  59.530 100.450  1.00  0.00           N
ATOM   1421  ND1 HIS A 192     141.610  59.180  99.850  1.00  0.00           N
ATOM   1422  CE1 HIS A 192     140.850  59.880 100.670  1.00  0.00           C
ATOM   1423  C   HIS A 192     141.260  55.420  99.770  1.00  0.00           C
ATOM   1424  O   HIS A 192     141.110  55.760 100.940  1.00  0.00           O
ATOM   1425  N   THR A 193     140.650  54.350  99.250  1.00  0.00           N
ATOM   1426  CA  THR A 193     139.650  53.670 100.020  1.00  0.00           C
ATOM   1427  CB  THR A 193     138.570  53.010  99.230  1.00  0.00           C
ATOM   1428  OG1 THR A 193     138.980  52.020  98.300  1.00  0.00           O
ATOM   1429  CG2 THR A 193     137.920  54.130  98.390  1.00  0.00           C
ATOM   1430  C   THR A 193     140.170  52.650 100.980  1.00  0.00           C
ATOM   1431  O   THR A 193     139.650  52.440 102.070  1.00  0.00           O
ATOM   1432  N   THR A 194     141.330  52.040 100.660  1.00  0.00           N
ATOM   1433  CA  THR A 194     142.000  51.120 101.520  1.00  0.00           C
ATOM   1434  CB  THR A 194     143.030  50.260 100.850  1.00  0.00           C
ATOM   1435  OG1 THR A 194     144.020  51.000 100.160  1.00  0.00           O
ATOM   1436  CG2 THR A 194     142.270  49.370  99.850  1.00  0.00           C
ATOM   1437  C   THR A 194     142.620  51.870 102.650  1.00  0.00           C
ATOM   1438  O   THR A 194     142.780  51.360 103.760  1.00  0.00           O
ATOM   1439  N   LEU A 195     143.020  53.140 102.430  1.00  0.00           N
ATOM   1440  CA  LEU A 195     143.560  54.010 103.420  1.00  0.00           C
ATOM   1441  CB  LEU A 195     144.240  55.250 102.820  1.00  0.00           C
ATOM   1442  CG  LEU A 195     145.130  56.060 103.770  1.00  0.00           C
ATOM   1443  CD1 LEU A 195     146.450  56.500 103.110  1.00  0.00           C
ATOM   1444  CD2 LEU A 195     144.350  57.240 104.370  1.00  0.00           C
ATOM   1445  C   LEU A 195     142.520  54.480 104.370  1.00  0.00           C
ATOM   1446  O   LEU A 195     142.620  54.320 105.590  1.00  0.00           O
ATOM   1447  N   GLU A 196     141.490  55.190 103.880  1.00  0.00           N
ATOM   1448  CA  GLU A 196     140.460  55.860 104.620  1.00  0.00           C
ATOM   1449  CB  GLU A 196     139.880  57.020 103.790  1.00  0.00           C
ATOM   1450  CG  GLU A 196     138.810  57.860 104.480  1.00  0.00           C
ATOM   1451  CD  GLU A 196     139.370  58.530 105.730  1.00  0.00           C
ATOM   1452  OE1 GLU A 196     138.940  58.250 106.880  1.00  0.00           O
ATOM   1453  OE2 GLU A 196     140.250  59.420 105.560  1.00  0.00           O
ATOM   1454  C   GLU A 196     139.370  54.920 105.020  1.00  0.00           C
ATOM   1455  O   GLU A 196     139.170  54.650 106.200  1.00  0.00           O
ATOM   1456  N   HIS A 197     138.610  54.380 104.050  1.00  0.00           N
ATOM   1457  CA  HIS A 197     137.410  53.630 104.220  1.00  0.00           C
ATOM   1458  CB  HIS A 197     136.560  53.720 102.950  1.00  0.00           C
ATOM   1459  ND1 HIS A 197     137.010  55.740 101.450  1.00  0.00           N
ATOM   1460  CG  HIS A 197     136.350  55.140 102.500  1.00  0.00           C
ATOM   1461  CE1 HIS A 197     136.550  56.980 101.450  1.00  0.00           C
ATOM   1462  NE2 HIS A 197     135.690  57.210 102.470  1.00  0.00           N
ATOM   1463  CD2 HIS A 197     135.540  56.020 103.150  1.00  0.00           C
ATOM   1464  C   HIS A 197     137.610  52.190 104.560  1.00  0.00           C
ATOM   1465  O   HIS A 197     136.930  51.300 104.060  1.00  0.00           O
ATOM   1466  N   SER A 198     138.580  51.830 105.430  1.00  0.00           N
ATOM   1467  CA  SER A 198     138.850  50.460 105.720  1.00  0.00           C
ATOM   1468  CB  SER A 198     139.960  49.880 104.820  1.00  0.00           C
ATOM   1469  OG  SER A 198     139.870  48.460 104.810  1.00  0.00           O
ATOM   1470  C   SER A 198     139.380  50.350 107.110  1.00  0.00           C
ATOM   1471  O   SER A 198     140.210  51.150 107.530  1.00  0.00           O
ATOM   1472  N   ASP A 199     138.940  49.320 107.860  1.00  0.00           N
ATOM   1473  CA  ASP A 199     139.350  49.110 109.220  1.00  0.00           C
ATOM   1474  CB  ASP A 199     138.100  48.540 109.910  1.00  0.00           C
ATOM   1475  CG  ASP A 199     137.110  49.670 110.140  1.00  0.00           C
ATOM   1476  OD1 ASP A 199     137.410  50.680 110.830  1.00  0.00           O
ATOM   1477  OD2 ASP A 199     135.980  49.560 109.590  1.00  0.00           O
ATOM   1478  C   ASP A 199     140.510  48.180 109.310  1.00  0.00           C
ATOM   1479  O   ASP A 199     141.460  48.450 110.030  1.00  0.00           O
ATOM   1480  N   CYS A 200     140.480  47.060 108.560  1.00  0.00           N
ATOM   1481  CA  CYS A 200     141.520  46.080 108.520  1.00  0.00           C
ATOM   1482  CB  CYS A 200     141.480  45.050 109.660  1.00  0.00           C
ATOM   1483  SG  CYS A 200     142.050  45.590 111.290  1.00  0.00           S
ATOM   1484  C   CYS A 200     141.470  45.390 107.200  1.00  0.00           C
ATOM   1485  O   CYS A 200     140.450  44.830 106.800  1.00  0.00           O
ATOM   1486  N   ALA A 201     142.550  45.490 106.400  1.00  0.00           N
ATOM   1487  CA  ALA A 201     142.630  44.990 105.060  1.00  0.00           C
ATOM   1488  CB  ALA A 201     143.010  46.130 104.090  1.00  0.00           C
ATOM   1489  C   ALA A 201     143.650  43.910 105.020  1.00  0.00           C
ATOM   1490  O   ALA A 201     144.860  44.130 105.120  1.00  0.00           O
ATOM   1491  N   PHE A 202     143.130  42.690 104.800  1.00  0.00           N
ATOM   1492  CA  PHE A 202     143.870  41.470 104.700  1.00  0.00           C
ATOM   1493  CB  PHE A 202     143.050  40.270 105.190  1.00  0.00           C
ATOM   1494  CG  PHE A 202     142.740  40.420 106.640  1.00  0.00           C
ATOM   1495  CD1 PHE A 202     143.660  40.030 107.580  1.00  0.00           C
ATOM   1496  CE1 PHE A 202     143.360  40.060 108.920  1.00  0.00           C
ATOM   1497  CZ  PHE A 202     142.140  40.560 109.320  1.00  0.00           C
ATOM   1498  CD2 PHE A 202     141.520  40.930 107.040  1.00  0.00           C
ATOM   1499  CE2 PHE A 202     141.260  41.030 108.390  1.00  0.00           C
ATOM   1500  C   PHE A 202     144.210  41.220 103.270  1.00  0.00           C
ATOM   1501  O   PHE A 202     143.320  40.990 102.450  1.00  0.00           O
ATOM   1502  N   MET A 203     145.500  41.340 102.920  1.00  0.00           N
ATOM   1503  CA  MET A 203     146.040  41.060 101.630  1.00  0.00           C
ATOM   1504  CB  MET A 203     147.260  41.960 101.380  1.00  0.00           C
ATOM   1505  CG  MET A 203     146.910  43.450 101.270  1.00  0.00           C
ATOM   1506  SD  MET A 203     148.410  44.380 100.820  1.00  0.00           S
ATOM   1507  CE  MET A 203     147.400  45.830 100.420  1.00  0.00           C
ATOM   1508  C   MET A 203     146.490  39.640 101.580  1.00  0.00           C
ATOM   1509  O   MET A 203     146.870  39.000 102.560  1.00  0.00           O
ATOM   1510  N   VAL A 204     146.450  39.120 100.340  1.00  0.00           N
ATOM   1511  CA  VAL A 204     146.890  37.780 100.110  1.00  0.00           C
ATOM   1512  CB  VAL A 204     145.750  36.840 100.340  1.00  0.00           C
ATOM   1513  CG1 VAL A 204     144.570  37.000  99.370  1.00  0.00           C
ATOM   1514  CG2 VAL A 204     146.280  35.390 100.380  1.00  0.00           C
ATOM   1515  C   VAL A 204     147.350  37.720  98.690  1.00  0.00           C
ATOM   1516  O   VAL A 204     146.960  38.500  97.830  1.00  0.00           O
ATOM   1517  N   ASP A 205     148.300  36.810  98.420  1.00  0.00           N
ATOM   1518  CA  ASP A 205     148.860  36.580  97.120  1.00  0.00           C
ATOM   1519  CB  ASP A 205     150.380  36.640  97.330  1.00  0.00           C
ATOM   1520  CG  ASP A 205     151.200  36.530  96.050  1.00  0.00           C
ATOM   1521  OD1 ASP A 205     150.600  36.590  94.940  1.00  0.00           O
ATOM   1522  OD2 ASP A 205     152.460  36.510  96.110  1.00  0.00           O
ATOM   1523  C   ASP A 205     148.410  35.270  96.590  1.00  0.00           C
ATOM   1524  O   ASP A 205     148.140  34.340  97.350  1.00  0.00           O
ATOM   1525  N   ASN A 206     148.190  35.120  95.270  1.00  0.00           N
ATOM   1526  CA  ASN A 206     147.940  33.870  94.620  1.00  0.00           C
ATOM   1527  CB  ASN A 206     147.420  34.110  93.200  1.00  0.00           C
ATOM   1528  CG  ASN A 206     145.970  34.560  93.280  1.00  0.00           C
ATOM   1529  OD1 ASN A 206     145.360  34.520  94.340  1.00  0.00           O
ATOM   1530  ND2 ASN A 206     145.380  34.960  92.120  1.00  0.00           N
ATOM   1531  C   ASN A 206     149.200  33.090  94.440  1.00  0.00           C
ATOM   1532  O   ASN A 206     149.170  31.870  94.520  1.00  0.00           O
ATOM   1533  N   GLU A 207     150.320  33.800  94.220  1.00  0.00           N
ATOM   1534  CA  GLU A 207     151.590  33.190  93.950  1.00  0.00           C
ATOM   1535  CB  GLU A 207     152.580  34.240  93.420  1.00  0.00           C
ATOM   1536  CG  GLU A 207     153.840  33.660  92.770  1.00  0.00           C
ATOM   1537  CD  GLU A 207     154.910  34.720  92.530  1.00  0.00           C
ATOM   1538  OE1 GLU A 207     154.700  35.730  91.810  1.00  0.00           O
ATOM   1539  OE2 GLU A 207     156.040  34.430  92.990  1.00  0.00           O
ATOM   1540  C   GLU A 207     152.160  32.500  95.140  1.00  0.00           C
ATOM   1541  O   GLU A 207     152.710  31.400  95.050  1.00  0.00           O
ATOM   1542  N   ALA A 208     151.910  32.960  96.380  1.00  0.00           N
ATOM   1543  CA  ALA A 208     152.270  32.280  97.580  1.00  0.00           C
ATOM   1544  CB  ALA A 208     152.040  33.270  98.740  1.00  0.00           C
ATOM   1545  C   ALA A 208     151.480  31.040  97.810  1.00  0.00           C
ATOM   1546  O   ALA A 208     151.970  30.050  98.360  1.00  0.00           O
ATOM   1547  N   ILE A 209     150.210  31.000  97.390  1.00  0.00           N
ATOM   1548  CA  ILE A 209     149.360  29.870  97.630  1.00  0.00           C
ATOM   1549  CB  ILE A 209     147.900  30.230  97.660  1.00  0.00           C
ATOM   1550  CG2 ILE A 209     147.070  28.990  98.030  1.00  0.00           C
ATOM   1551  CG1 ILE A 209     147.670  31.390  98.650  1.00  0.00           C
ATOM   1552  CD  ILE A 209     148.170  31.230 100.080  1.00  0.00           C
ATOM   1553  C   ILE A 209     149.680  28.760  96.680  1.00  0.00           C
ATOM   1554  O   ILE A 209     149.520  27.590  97.020  1.00  0.00           O
ATOM   1555  N   TYR A 210     150.180  29.040  95.460  1.00  0.00           N
ATOM   1556  CA  TYR A 210     150.760  28.060  94.600  1.00  0.00           C
ATOM   1557  CB  TYR A 210     151.260  28.660  93.280  1.00  0.00           C
ATOM   1558  CG  TYR A 210     150.160  29.170  92.410  1.00  0.00           C
ATOM   1559  CD1 TYR A 210     148.890  28.650  92.360  1.00  0.00           C
ATOM   1560  CE1 TYR A 210     148.000  29.110  91.420  1.00  0.00           C
ATOM   1561  CZ  TYR A 210     148.340  30.080  90.510  1.00  0.00           C
ATOM   1562  OH  TYR A 210     147.470  30.480  89.480  1.00  0.00           O
ATOM   1563  CD2 TYR A 210     150.520  30.120  91.480  1.00  0.00           C
ATOM   1564  CE2 TYR A 210     149.620  30.580  90.550  1.00  0.00           C
ATOM   1565  C   TYR A 210     151.930  27.350  95.160  1.00  0.00           C
ATOM   1566  O   TYR A 210     152.080  26.130  95.010  1.00  0.00           O
ATOM   1567  N   ASP A 211     152.750  28.130  95.900  1.00  0.00           N
ATOM   1568  CA  ASP A 211     153.920  27.640  96.550  1.00  0.00           C
ATOM   1569  CB  ASP A 211     154.700  28.920  96.920  1.00  0.00           C
ATOM   1570  CG  ASP A 211     155.970  28.560  97.660  1.00  0.00           C
ATOM   1571  OD1 ASP A 211     156.710  27.620  97.260  1.00  0.00           O
ATOM   1572  OD2 ASP A 211     156.270  29.290  98.640  1.00  0.00           O
ATOM   1573  C   ASP A 211     153.620  26.780  97.730  1.00  0.00           C
ATOM   1574  O   ASP A 211     154.160  25.680  97.880  1.00  0.00           O
ATOM   1575  N   ILE A 212     152.680  27.170  98.600  1.00  0.00           N
ATOM   1576  CA  ILE A 212     152.290  26.350  99.700  1.00  0.00           C
ATOM   1577  CB  ILE A 212     151.560  27.220 100.680  1.00  0.00           C
ATOM   1578  CG2 ILE A 212     150.860  26.420 101.790  1.00  0.00           C
ATOM   1579  CG1 ILE A 212     152.440  28.310 101.310  1.00  0.00           C
ATOM   1580  CD  ILE A 212     151.670  29.550 101.740  1.00  0.00           C
ATOM   1581  C   ILE A 212     151.480  25.150  99.350  1.00  0.00           C
ATOM   1582  O   ILE A 212     151.670  24.060  99.870  1.00  0.00           O
ATOM   1583  N   CYS A 213     150.570  25.230  98.360  1.00  0.00           N
ATOM   1584  CA  CYS A 213     149.830  24.080  97.930  1.00  0.00           C
ATOM   1585  CB  CYS A 213     148.640  24.470  97.040  1.00  0.00           C
ATOM   1586  SG  CYS A 213     147.430  25.520  97.900  1.00  0.00           S
ATOM   1587  C   CYS A 213     150.630  23.050  97.210  1.00  0.00           C
ATOM   1588  O   CYS A 213     150.400  21.850  97.320  1.00  0.00           O
ATOM   1589  N   ARG A 214     151.670  23.440  96.460  1.00  0.00           N
ATOM   1590  CA  ARG A 214     152.550  22.500  95.830  1.00  0.00           C
ATOM   1591  CB  ARG A 214     153.330  23.060  94.630  1.00  0.00           C
ATOM   1592  CG  ARG A 214     154.620  23.820  94.930  1.00  0.00           C
ATOM   1593  CD  ARG A 214     155.400  24.290  93.700  1.00  0.00           C
ATOM   1594  NE  ARG A 214     156.660  24.890  94.220  1.00  0.00           N
ATOM   1595  CZ  ARG A 214     157.650  24.180  94.820  1.00  0.00           C
ATOM   1596  NH1 ARG A 214     157.690  22.810  94.840  1.00  0.00           N
ATOM   1597  NH2 ARG A 214     158.640  24.920  95.400  1.00  0.00           N
ATOM   1598  C   ARG A 214     153.490  21.890  96.810  1.00  0.00           C
ATOM   1599  O   ARG A 214     153.750  20.680  96.730  1.00  0.00           O
ATOM   1600  N   ARG A 215     154.020  22.650  97.780  1.00  0.00           N
ATOM   1601  CA  ARG A 215     154.940  22.130  98.750  1.00  0.00           C
ATOM   1602  CB  ARG A 215     155.810  23.230  99.380  1.00  0.00           C
ATOM   1603  CG  ARG A 215     156.920  23.730  98.460  1.00  0.00           C
ATOM   1604  CD  ARG A 215     157.890  24.720  99.110  1.00  0.00           C
ATOM   1605  NE  ARG A 215     157.140  25.980  99.400  1.00  0.00           N
ATOM   1606  CZ  ARG A 215     156.700  26.390 100.630  1.00  0.00           C
ATOM   1607  NH1 ARG A 215     156.830  25.680 101.790  1.00  0.00           N
ATOM   1608  NH2 ARG A 215     156.150  27.620 100.780  1.00  0.00           N
ATOM   1609  C   ARG A 215     154.280  21.360  99.840  1.00  0.00           C
ATOM   1610  O   ARG A 215     154.500  20.160  99.990  1.00  0.00           O
ATOM   1611  N   ASN A 216     153.440  21.960 100.700  1.00  0.00           N
ATOM   1612  CA  ASN A 216     152.960  21.330 101.890  1.00  0.00           C
ATOM   1613  CB  ASN A 216     152.560  22.420 102.890  1.00  0.00           C
ATOM   1614  CG  ASN A 216     153.710  23.380 103.140  1.00  0.00           C
ATOM   1615  OD1 ASN A 216     153.900  24.360 102.430  1.00  0.00           O
ATOM   1616  ND2 ASN A 216     154.450  23.130 104.250  1.00  0.00           N
ATOM   1617  C   ASN A 216     151.800  20.420 101.690  1.00  0.00           C
ATOM   1618  O   ASN A 216     151.710  19.410 102.390  1.00  0.00           O
ATOM   1619  N   LEU A 217     150.930  20.740 100.720  1.00  0.00           N
ATOM   1620  CA  LEU A 217     149.690  20.050 100.510  1.00  0.00           C
ATOM   1621  CB  LEU A 217     148.680  21.190 100.270  1.00  0.00           C
ATOM   1622  CG  LEU A 217     147.190  20.870 100.070  1.00  0.00           C
ATOM   1623  CD1 LEU A 217     146.660  20.190 101.340  1.00  0.00           C
ATOM   1624  CD2 LEU A 217     146.460  22.180  99.760  1.00  0.00           C
ATOM   1625  C   LEU A 217     149.700  19.070  99.390  1.00  0.00           C
ATOM   1626  O   LEU A 217     148.720  18.380  99.120  1.00  0.00           O
ATOM   1627  N   ASP A 218     150.870  18.980  98.730  1.00  0.00           N
ATOM   1628  CA  ASP A 218     151.210  18.060  97.690  1.00  0.00           C
ATOM   1629  CB  ASP A 218     151.340  16.610  98.200  1.00  0.00           C
ATOM   1630  CG  ASP A 218     152.280  16.550  99.390  1.00  0.00           C
ATOM   1631  OD1 ASP A 218     153.370  17.180  99.310  1.00  0.00           O
ATOM   1632  OD2 ASP A 218     152.050  15.920 100.450  1.00  0.00           O
ATOM   1633  C   ASP A 218     150.390  18.030  96.450  1.00  0.00           C
ATOM   1634  O   ASP A 218     150.180  17.030  95.760  1.00  0.00           O
ATOM   1635  N   ILE A 219     149.940  19.220  95.990  1.00  0.00           N
ATOM   1636  CA  ILE A 219     149.160  19.420  94.810  1.00  0.00           C
ATOM   1637  CB  ILE A 219     148.190  20.560  94.820  1.00  0.00           C
ATOM   1638  CG2 ILE A 219     147.270  20.500  93.590  1.00  0.00           C
ATOM   1639  CG1 ILE A 219     147.320  20.610  96.080  1.00  0.00           C
ATOM   1640  CD  ILE A 219     146.450  19.370  96.270  1.00  0.00           C
ATOM   1641  C   ILE A 219     150.110  19.480  93.660  1.00  0.00           C
ATOM   1642  O   ILE A 219     151.080  20.230  93.710  1.00  0.00           O
ATOM   1643  N   GLU A 220     149.950  18.650  92.610  1.00  0.00           N
ATOM   1644  CA  GLU A 220     150.830  18.550  91.480  1.00  0.00           C
ATOM   1645  CB  GLU A 220     150.560  17.260  90.690  1.00  0.00           C
ATOM   1646  CG  GLU A 220     151.640  16.780  89.730  1.00  0.00           C
ATOM   1647  CD  GLU A 220     151.420  15.350  89.270  1.00  0.00           C
ATOM   1648  OE1 GLU A 220     151.740  14.430  90.080  1.00  0.00           O
ATOM   1649  OE2 GLU A 220     150.820  15.160  88.180  1.00  0.00           O
ATOM   1650  C   GLU A 220     150.740  19.770  90.620  1.00  0.00           C
ATOM   1651  O   GLU A 220     151.760  20.300  90.200  1.00  0.00           O
ATOM   1652  N   ARG A 221     149.530  20.280  90.370  1.00  0.00           N
ATOM   1653  CA  ARG A 221     149.310  21.500  89.660  1.00  0.00           C
ATOM   1654  CB  ARG A 221     149.120  21.260  88.150  1.00  0.00           C
ATOM   1655  CG  ARG A 221     148.220  20.080  87.790  1.00  0.00           C
ATOM   1656  CD  ARG A 221     148.160  19.680  86.310  1.00  0.00           C
ATOM   1657  NE  ARG A 221     149.550  19.350  85.870  1.00  0.00           N
ATOM   1658  CZ  ARG A 221     150.190  18.190  86.200  1.00  0.00           C
ATOM   1659  NH1 ARG A 221     149.600  17.200  86.940  1.00  0.00           N
ATOM   1660  NH2 ARG A 221     151.470  18.030  85.760  1.00  0.00           N
ATOM   1661  C   ARG A 221     148.170  22.260  90.250  1.00  0.00           C
ATOM   1662  O   ARG A 221     147.010  21.990  89.940  1.00  0.00           O
ATOM   1663  N   PRO A 222     148.370  23.160  91.170  1.00  0.00           N
ATOM   1664  CD  PRO A 222     149.590  23.340  91.940  1.00  0.00           C
ATOM   1665  CA  PRO A 222     147.320  23.970  91.710  1.00  0.00           C
ATOM   1666  CB  PRO A 222     147.990  24.990  92.640  1.00  0.00           C
ATOM   1667  CG  PRO A 222     149.240  24.250  93.130  1.00  0.00           C
ATOM   1668  C   PRO A 222     146.410  24.690  90.780  1.00  0.00           C
ATOM   1669  O   PRO A 222     146.810  25.090  89.690  1.00  0.00           O
ATOM   1670  N   THR A 223     145.120  24.820  91.170  1.00  0.00           N
ATOM   1671  CA  THR A 223     144.120  25.480  90.400  1.00  0.00           C
ATOM   1672  CB  THR A 223     143.340  24.550  89.510  1.00  0.00           C
ATOM   1673  OG1 THR A 223     142.610  25.280  88.540  1.00  0.00           O
ATOM   1674  CG2 THR A 223     142.460  23.560  90.280  1.00  0.00           C
ATOM   1675  C   THR A 223     143.220  26.210  91.340  1.00  0.00           C
ATOM   1676  O   THR A 223     143.380  26.080  92.550  1.00  0.00           O
ATOM   1677  N   TYR A 224     142.220  26.990  90.900  1.00  0.00           N
ATOM   1678  CA  TYR A 224     141.500  27.880  91.760  1.00  0.00           C
ATOM   1679  CB  TYR A 224     140.720  28.880  90.890  1.00  0.00           C
ATOM   1680  CG  TYR A 224     141.530  29.980  90.280  1.00  0.00           C
ATOM   1681  CD1 TYR A 224     142.860  30.250  90.460  1.00  0.00           C
ATOM   1682  CE1 TYR A 224     143.460  31.370  89.920  1.00  0.00           C
ATOM   1683  CZ  TYR A 224     142.700  32.250  89.190  1.00  0.00           C
ATOM   1684  OH  TYR A 224     143.320  33.390  88.630  1.00  0.00           O
ATOM   1685  CD2 TYR A 224     140.770  30.900  89.600  1.00  0.00           C
ATOM   1686  CE2 TYR A 224     141.370  31.970  88.980  1.00  0.00           C
ATOM   1687  C   TYR A 224     140.590  27.280  92.770  1.00  0.00           C
ATOM   1688  O   TYR A 224     140.330  27.870  93.820  1.00  0.00           O
ATOM   1689  N   THR A 225     140.100  26.040  92.590  1.00  0.00           N
ATOM   1690  CA  THR A 225     139.390  25.330  93.600  1.00  0.00           C
ATOM   1691  CB  THR A 225     138.780  24.030  93.170  1.00  0.00           C
ATOM   1692  OG1 THR A 225     139.680  23.320  92.340  1.00  0.00           O
ATOM   1693  CG2 THR A 225     137.540  24.310  92.300  1.00  0.00           C
ATOM   1694  C   THR A 225     140.230  24.970  94.780  1.00  0.00           C
ATOM   1695  O   THR A 225     139.710  24.980  95.900  1.00  0.00           O
ATOM   1696  N   ASN A 226     141.550  24.790  94.600  1.00  0.00           N
ATOM   1697  CA  ASN A 226     142.430  24.550  95.710  1.00  0.00           C
ATOM   1698  CB  ASN A 226     143.850  24.170  95.270  1.00  0.00           C
ATOM   1699  CG  ASN A 226     143.800  22.940  94.370  1.00  0.00           C
ATOM   1700  OD1 ASN A 226     144.280  23.020  93.240  1.00  0.00           O
ATOM   1701  ND2 ASN A 226     143.360  21.770  94.890  1.00  0.00           N
ATOM   1702  C   ASN A 226     142.600  25.790  96.510  1.00  0.00           C
ATOM   1703  O   ASN A 226     142.480  25.750  97.740  1.00  0.00           O
ATOM   1704  N   LEU A 227     142.810  26.930  95.820  1.00  0.00           N
ATOM   1705  CA  LEU A 227     143.040  28.250  96.330  1.00  0.00           C
ATOM   1706  CB  LEU A 227     143.450  29.210  95.200  1.00  0.00           C
ATOM   1707  CG  LEU A 227     144.950  29.190  94.890  1.00  0.00           C
ATOM   1708  CD1 LEU A 227     145.440  28.000  94.050  1.00  0.00           C
ATOM   1709  CD2 LEU A 227     145.410  30.480  94.200  1.00  0.00           C
ATOM   1710  C   LEU A 227     141.870  28.820  97.050  1.00  0.00           C
ATOM   1711  O   LEU A 227     142.020  29.460  98.090  1.00  0.00           O
ATOM   1712  N   ASN A 228     140.630  28.670  96.550  1.00  0.00           N
ATOM   1713  CA  ASN A 228     139.470  29.200  97.210  1.00  0.00           C
ATOM   1714  CB  ASN A 228     138.310  29.250  96.200  1.00  0.00           C
ATOM   1715  CG  ASN A 228     138.610  30.250  95.090  1.00  0.00           C
ATOM   1716  OD1 ASN A 228     139.480  31.110  95.200  1.00  0.00           O
ATOM   1717  ND2 ASN A 228     137.880  30.160  93.950  1.00  0.00           N
ATOM   1718  C   ASN A 228     139.020  28.450  98.410  1.00  0.00           C
ATOM   1719  O   ASN A 228     138.610  29.060  99.390  1.00  0.00           O
ATOM   1720  N   ARG A 229     139.230  27.120  98.420  1.00  0.00           N
ATOM   1721  CA  ARG A 229     138.900  26.260  99.520  1.00  0.00           C
ATOM   1722  CB  ARG A 229     138.880  24.830  98.950  1.00  0.00           C
ATOM   1723  CG  ARG A 229     138.340  23.770  99.900  1.00  0.00           C
ATOM   1724  CD  ARG A 229     137.800  22.510  99.220  1.00  0.00           C
ATOM   1725  NE  ARG A 229     138.900  22.080  98.320  1.00  0.00           N
ATOM   1726  CZ  ARG A 229     138.780  21.680  97.020  1.00  0.00           C
ATOM   1727  NH1 ARG A 229     137.550  21.540  96.440  1.00  0.00           N
ATOM   1728  NH2 ARG A 229     139.890  21.260  96.350  1.00  0.00           N
ATOM   1729  C   ARG A 229     139.810  26.360 100.700  1.00  0.00           C
ATOM   1730  O   ARG A 229     139.490  25.910 101.800  1.00  0.00           O
ATOM   1731  N   LEU A 230     140.930  27.090 100.590  1.00  0.00           N
ATOM   1732  CA  LEU A 230     141.840  27.390 101.650  1.00  0.00           C
ATOM   1733  CB  LEU A 230     143.260  27.490 101.070  1.00  0.00           C
ATOM   1734  CG  LEU A 230     144.360  27.860 102.090  1.00  0.00           C
ATOM   1735  CD1 LEU A 230     144.630  26.760 103.130  1.00  0.00           C
ATOM   1736  CD2 LEU A 230     145.680  28.160 101.370  1.00  0.00           C
ATOM   1737  C   LEU A 230     141.440  28.650 102.350  1.00  0.00           C
ATOM   1738  O   LEU A 230     141.640  28.770 103.550  1.00  0.00           O
ATOM   1739  N   ILE A 231     140.850  29.640 101.660  1.00  0.00           N
ATOM   1740  CA  ILE A 231     140.430  30.890 102.220  1.00  0.00           C
ATOM   1741  CB  ILE A 231     139.990  31.860 101.160  1.00  0.00           C
ATOM   1742  CG2 ILE A 231     139.880  33.230 101.840  1.00  0.00           C
ATOM   1743  CG1 ILE A 231     140.990  31.920  99.990  1.00  0.00           C
ATOM   1744  CD  ILE A 231     142.450  32.130 100.390  1.00  0.00           C
ATOM   1745  C   ILE A 231     139.340  30.700 103.210  1.00  0.00           C
ATOM   1746  O   ILE A 231     139.260  31.350 104.260  1.00  0.00           O
ATOM   1747  N   SER A 232     138.470  29.710 102.960  1.00  0.00           N
ATOM   1748  CA  SER A 232     137.410  29.350 103.860  1.00  0.00           C
ATOM   1749  CB  SER A 232     136.430  28.360 103.200  1.00  0.00           C
ATOM   1750  OG  SER A 232     137.090  27.160 102.840  1.00  0.00           O
ATOM   1751  C   SER A 232     137.920  28.870 105.170  1.00  0.00           C
ATOM   1752  O   SER A 232     137.280  29.160 106.190  1.00  0.00           O
ATOM   1753  N   GLN A 233     139.030  28.110 105.220  1.00  0.00           N
ATOM   1754  CA  GLN A 233     139.600  27.710 106.470  1.00  0.00           C
ATOM   1755  CB  GLN A 233     140.730  26.710 106.170  1.00  0.00           C
ATOM   1756  CG  GLN A 233     140.300  25.410 105.490  1.00  0.00           C
ATOM   1757  CD  GLN A 233     139.350  24.650 106.410  1.00  0.00           C
ATOM   1758  OE1 GLN A 233     139.630  24.380 107.570  1.00  0.00           O
ATOM   1759  NE2 GLN A 233     138.180  24.210 105.880  1.00  0.00           N
ATOM   1760  C   GLN A 233     140.150  28.830 107.280  1.00  0.00           C
ATOM   1761  O   GLN A 233     139.960  28.880 108.490  1.00  0.00           O
ATOM   1762  N   ILE A 234     140.760  29.810 106.590  1.00  0.00           N
ATOM   1763  CA  ILE A 234     141.250  31.020 107.180  1.00  0.00           C
ATOM   1764  CB  ILE A 234     142.030  31.830 106.190  1.00  0.00           C
ATOM   1765  CG2 ILE A 234     142.320  33.240 106.730  1.00  0.00           C
ATOM   1766  CG1 ILE A 234     143.340  31.110 105.840  1.00  0.00           C
ATOM   1767  CD  ILE A 234     143.770  31.280 104.380  1.00  0.00           C
ATOM   1768  C   ILE A 234     140.130  31.830 107.730  1.00  0.00           C
ATOM   1769  O   ILE A 234     140.070  32.100 108.930  1.00  0.00           O
ATOM   1770  N   VAL A 235     139.080  32.230 106.990  1.00  0.00           N
ATOM   1771  CA  VAL A 235     138.050  33.070 107.500  1.00  0.00           C
ATOM   1772  CB  VAL A 235     137.280  33.810 106.440  1.00  0.00           C
ATOM   1773  CG1 VAL A 235     138.230  34.560 105.500  1.00  0.00           C
ATOM   1774  CG2 VAL A 235     136.390  32.860 105.620  1.00  0.00           C
ATOM   1775  C   VAL A 235     137.170  32.360 108.470  1.00  0.00           C
ATOM   1776  O   VAL A 235     136.680  33.020 109.380  1.00  0.00           O
ATOM   1777  N   SER A 236     137.020  31.020 108.450  1.00  0.00           N
ATOM   1778  CA  SER A 236     136.320  30.300 109.470  1.00  0.00           C
ATOM   1779  CB  SER A 236     136.140  28.840 109.020  1.00  0.00           C
ATOM   1780  OG  SER A 236     135.520  28.110 110.070  1.00  0.00           O
ATOM   1781  C   SER A 236     137.020  30.300 110.780  1.00  0.00           C
ATOM   1782  O   SER A 236     136.390  30.280 111.830  1.00  0.00           O
ATOM   1783  N   SER A 237     138.360  30.420 110.840  1.00  0.00           N
ATOM   1784  CA  SER A 237     139.060  30.540 112.080  1.00  0.00           C
ATOM   1785  CB  SER A 237     140.570  30.350 111.880  1.00  0.00           C
ATOM   1786  OG  SER A 237     140.840  28.950 111.860  1.00  0.00           O
ATOM   1787  C   SER A 237     138.850  31.890 112.680  1.00  0.00           C
ATOM   1788  O   SER A 237     138.960  32.040 113.890  1.00  0.00           O
ATOM   1789  N   ILE A 238     138.600  32.900 111.830  1.00  0.00           N
ATOM   1790  CA  ILE A 238     138.300  34.250 112.220  1.00  0.00           C
ATOM   1791  CB  ILE A 238     138.570  35.240 111.130  1.00  0.00           C
ATOM   1792  CG2 ILE A 238     138.080  36.660 111.460  1.00  0.00           C
ATOM   1793  CG1 ILE A 238     140.090  35.160 110.860  1.00  0.00           C
ATOM   1794  CD  ILE A 238     140.560  35.810 109.560  1.00  0.00           C
ATOM   1795  C   ILE A 238     136.890  34.400 112.700  1.00  0.00           C
ATOM   1796  O   ILE A 238     136.560  35.100 113.650  1.00  0.00           O
ATOM   1797  N   THR A 239     135.940  33.660 112.100  1.00  0.00           N
ATOM   1798  CA  THR A 239     134.560  33.750 112.460  1.00  0.00           C
ATOM   1799  CB  THR A 239     133.680  33.750 111.250  1.00  0.00           C
ATOM   1800  OG1 THR A 239     133.780  32.560 110.480  1.00  0.00           O
ATOM   1801  CG2 THR A 239     134.090  34.970 110.410  1.00  0.00           C
ATOM   1802  C   THR A 239     134.140  32.670 113.410  1.00  0.00           C
ATOM   1803  O   THR A 239     132.940  32.490 113.640  1.00  0.00           O
ATOM   1804  N   ALA A 240     135.070  31.940 114.040  1.00  0.00           N
ATOM   1805  CA  ALA A 240     134.760  30.860 114.930  1.00  0.00           C
ATOM   1806  CB  ALA A 240     136.040  30.030 115.130  1.00  0.00           C
ATOM   1807  C   ALA A 240     134.210  31.280 116.240  1.00  0.00           C
ATOM   1808  O   ALA A 240     133.180  30.730 116.620  1.00  0.00           O
ATOM   1809  N   SER A 241     134.760  32.300 116.920  1.00  0.00           N
ATOM   1810  CA  SER A 241     134.180  32.900 118.080  1.00  0.00           C
ATOM   1811  CB  SER A 241     135.090  34.060 118.530  1.00  0.00           C
ATOM   1812  OG  SER A 241     136.390  33.600 118.880  1.00  0.00           O
ATOM   1813  C   SER A 241     132.800  33.440 117.910  1.00  0.00           C
ATOM   1814  O   SER A 241     132.010  33.490 118.860  1.00  0.00           O
ATOM   1815  N   LEU A 242     132.420  33.820 116.680  1.00  0.00           N
ATOM   1816  CA  LEU A 242     131.100  34.280 116.370  1.00  0.00           C
ATOM   1817  CB  LEU A 242     131.120  35.150 115.100  1.00  0.00           C
ATOM   1818  CG  LEU A 242     132.160  36.280 115.150  1.00  0.00           C
ATOM   1819  CD1 LEU A 242     132.020  37.160 113.900  1.00  0.00           C
ATOM   1820  CD2 LEU A 242     132.050  37.190 116.390  1.00  0.00           C
ATOM   1821  C   LEU A 242     130.040  33.260 116.170  1.00  0.00           C
ATOM   1822  O   LEU A 242     128.880  33.580 115.900  1.00  0.00           O
ATOM   1823  N   ARG A 243     130.400  31.970 116.310  1.00  0.00           N
ATOM   1824  CA  ARG A 243     129.530  30.840 116.180  1.00  0.00           C
ATOM   1825  CB  ARG A 243     129.920  30.090 114.890  1.00  0.00           C
ATOM   1826  CG  ARG A 243     129.580  30.820 113.590  1.00  0.00           C
ATOM   1827  CD  ARG A 243     130.000  30.080 112.320  1.00  0.00           C
ATOM   1828  NE  ARG A 243     131.480  30.250 112.180  1.00  0.00           N
ATOM   1829  CZ  ARG A 243     132.330  29.380 111.570  1.00  0.00           C
ATOM   1830  NH1 ARG A 243     131.890  28.290 110.870  1.00  0.00           N
ATOM   1831  NH2 ARG A 243     133.670  29.640 111.580  1.00  0.00           N
ATOM   1832  C   ARG A 243     129.690  29.930 117.340  1.00  0.00           C
ATOM   1833  O   ARG A 243     128.710  29.480 117.950  1.00  0.00           O
ATOM   1834  N   PHE A 244     130.920  29.570 117.740  1.00  0.00           N
ATOM   1835  CA  PHE A 244     131.210  28.490 118.630  1.00  0.00           C
ATOM   1836  CB  PHE A 244     132.170  27.430 118.070  1.00  0.00           C
ATOM   1837  CG  PHE A 244     131.530  26.860 116.850  1.00  0.00           C
ATOM   1838  CD1 PHE A 244     130.470  25.980 116.920  1.00  0.00           C
ATOM   1839  CE1 PHE A 244     129.860  25.480 115.800  1.00  0.00           C
ATOM   1840  CZ  PHE A 244     130.310  25.920 114.580  1.00  0.00           C
ATOM   1841  CD2 PHE A 244     131.960  27.250 115.600  1.00  0.00           C
ATOM   1842  CE2 PHE A 244     131.350  26.810 114.450  1.00  0.00           C
ATOM   1843  C   PHE A 244     131.790  28.990 119.910  1.00  0.00           C
ATOM   1844  O   PHE A 244     132.320  30.090 119.980  1.00  0.00           O
ATOM   1845  N   ASP A 245     131.730  28.200 121.010  1.00  0.00           N
ATOM   1846  CA  ASP A 245     132.190  28.490 122.330  1.00  0.00           C
ATOM   1847  CB  ASP A 245     131.490  27.580 123.360  1.00  0.00           C
ATOM   1848  CG  ASP A 245     129.980  27.730 123.270  1.00  0.00           C
ATOM   1849  OD1 ASP A 245     129.410  28.700 123.820  1.00  0.00           O
ATOM   1850  OD2 ASP A 245     129.360  26.780 122.720  1.00  0.00           O
ATOM   1851  C   ASP A 245     133.660  28.320 122.430  1.00  0.00           C
ATOM   1852  O   ASP A 245     134.260  27.460 121.770  1.00  0.00           O
ATOM   1853  N   GLY A 246     134.340  29.020 123.360  1.00  0.00           N
ATOM   1854  CA  GLY A 246     135.760  28.870 123.470  1.00  0.00           C
ATOM   1855  C   GLY A 246     136.200  29.190 124.850  1.00  0.00           C
ATOM   1856  O   GLY A 246     135.380  29.520 125.710  1.00  0.00           O
ATOM   1857  N   ALA A 247     137.510  29.180 125.140  1.00  0.00           N
ATOM   1858  CA  ALA A 247     138.080  29.680 126.350  1.00  0.00           C
ATOM   1859  CB  ALA A 247     139.440  29.020 126.630  1.00  0.00           C
ATOM   1860  C   ALA A 247     138.310  31.160 126.340  1.00  0.00           C
ATOM   1861  O   ALA A 247     138.180  31.840 127.350  1.00  0.00           O
ATOM   1862  N   LEU A 248     138.660  31.670 125.150  1.00  0.00           N
ATOM   1863  CA  LEU A 248     138.980  33.040 124.870  1.00  0.00           C
ATOM   1864  CB  LEU A 248     140.500  33.240 124.790  1.00  0.00           C
ATOM   1865  CG  LEU A 248     141.360  32.910 126.010  1.00  0.00           C
ATOM   1866  CD1 LEU A 248     142.850  32.960 125.640  1.00  0.00           C
ATOM   1867  CD2 LEU A 248     141.080  33.890 127.160  1.00  0.00           C
ATOM   1868  C   LEU A 248     138.390  33.400 123.550  1.00  0.00           C
ATOM   1869  O   LEU A 248     138.940  33.100 122.500  1.00  0.00           O
ATOM   1870  N   ASN A 249     137.240  34.100 123.520  1.00  0.00           N
ATOM   1871  CA  ASN A 249     136.600  34.570 122.330  1.00  0.00           C
ATOM   1872  CB  ASN A 249     135.070  34.610 122.470  1.00  0.00           C
ATOM   1873  CG  ASN A 249     134.500  33.200 122.470  1.00  0.00           C
ATOM   1874  OD1 ASN A 249     135.030  32.280 123.080  1.00  0.00           O
ATOM   1875  ND2 ASN A 249     133.390  32.980 121.710  1.00  0.00           N
ATOM   1876  C   ASN A 249     137.110  35.900 121.870  1.00  0.00           C
ATOM   1877  O   ASN A 249     137.480  36.740 122.690  1.00  0.00           O
ATOM   1878  N   VAL A 250     137.120  36.090 120.540  1.00  0.00           N
ATOM   1879  CA  VAL A 250     137.620  37.270 119.910  1.00  0.00           C
ATOM   1880  CB  VAL A 250     138.850  36.980 119.090  1.00  0.00           C
ATOM   1881  CG1 VAL A 250     139.370  38.250 118.410  1.00  0.00           C
ATOM   1882  CG2 VAL A 250     139.920  36.520 120.090  1.00  0.00           C
ATOM   1883  C   VAL A 250     136.560  37.870 119.060  1.00  0.00           C
ATOM   1884  O   VAL A 250     136.070  37.220 118.140  1.00  0.00           O
ATOM   1885  N   ASP A 251     136.160  39.130 119.320  1.00  0.00           N
ATOM   1886  CA  ASP A 251     135.280  39.890 118.480  1.00  0.00           C
ATOM   1887  CB  ASP A 251     134.520  40.910 119.360  1.00  0.00           C
ATOM   1888  CG  ASP A 251     133.390  40.190 120.080  1.00  0.00           C
ATOM   1889  OD1 ASP A 251     132.550  39.530 119.410  1.00  0.00           O
ATOM   1890  OD2 ASP A 251     133.400  40.300 121.330  1.00  0.00           O
ATOM   1891  C   ASP A 251     135.980  40.570 117.360  1.00  0.00           C
ATOM   1892  O   ASP A 251     137.210  40.600 117.280  1.00  0.00           O
ATOM   1893  N   LEU A 252     135.230  41.110 116.380  1.00  0.00           N
ATOM   1894  CA  LEU A 252     135.770  41.820 115.260  1.00  0.00           C
ATOM   1895  CB  LEU A 252     134.630  42.120 114.280  1.00  0.00           C
ATOM   1896  CG  LEU A 252     133.930  40.890 113.680  1.00  0.00           C
ATOM   1897  CD1 LEU A 252     132.880  41.380 112.670  1.00  0.00           C
ATOM   1898  CD2 LEU A 252     134.870  39.860 113.040  1.00  0.00           C
ATOM   1899  C   LEU A 252     136.480  43.060 115.680  1.00  0.00           C
ATOM   1900  O   LEU A 252     137.570  43.370 115.190  1.00  0.00           O
ATOM   1901  N   THR A 253     135.930  43.850 116.620  1.00  0.00           N
ATOM   1902  CA  THR A 253     136.590  44.980 117.190  1.00  0.00           C
ATOM   1903  CB  THR A 253     135.630  45.740 118.060  1.00  0.00           C
ATOM   1904  OG1 THR A 253     136.110  47.030 118.410  1.00  0.00           O
ATOM   1905  CG2 THR A 253     135.260  45.020 119.360  1.00  0.00           C
ATOM   1906  C   THR A 253     137.850  44.640 117.920  1.00  0.00           C
ATOM   1907  O   THR A 253     138.780  45.430 118.070  1.00  0.00           O
ATOM   1908  N   GLU A 254     137.990  43.400 118.430  1.00  0.00           N
ATOM   1909  CA  GLU A 254     139.150  42.970 119.150  1.00  0.00           C
ATOM   1910  CB  GLU A 254     138.980  41.670 119.960  1.00  0.00           C
ATOM   1911  CG  GLU A 254     138.350  41.930 121.330  1.00  0.00           C
ATOM   1912  CD  GLU A 254     138.160  40.640 122.120  1.00  0.00           C
ATOM   1913  OE1 GLU A 254     139.190  39.960 122.400  1.00  0.00           O
ATOM   1914  OE2 GLU A 254     137.010  40.270 122.460  1.00  0.00           O
ATOM   1915  C   GLU A 254     140.360  42.860 118.300  1.00  0.00           C
ATOM   1916  O   GLU A 254     141.500  43.060 118.720  1.00  0.00           O
ATOM   1917  N   PHE A 255     140.170  42.580 116.990  1.00  0.00           N
ATOM   1918  CA  PHE A 255     141.220  42.610 116.020  1.00  0.00           C
ATOM   1919  CB  PHE A 255     140.770  42.130 114.630  1.00  0.00           C
ATOM   1920  CG  PHE A 255     140.360  40.700 114.750  1.00  0.00           C
ATOM   1921  CD1 PHE A 255     139.110  40.290 114.360  1.00  0.00           C
ATOM   1922  CE1 PHE A 255     138.680  38.990 114.480  1.00  0.00           C
ATOM   1923  CZ  PHE A 255     139.590  38.070 114.950  1.00  0.00           C
ATOM   1924  CD2 PHE A 255     141.240  39.740 115.200  1.00  0.00           C
ATOM   1925  CE2 PHE A 255     140.860  38.420 115.310  1.00  0.00           C
ATOM   1926  C   PHE A 255     141.660  44.010 115.730  1.00  0.00           C
ATOM   1927  O   PHE A 255     142.840  44.260 115.500  1.00  0.00           O
ATOM   1928  N   GLN A 256     140.740  44.990 115.800  1.00  0.00           N
ATOM   1929  CA  GLN A 256     141.000  46.350 115.470  1.00  0.00           C
ATOM   1930  CB  GLN A 256     139.710  47.160 115.240  1.00  0.00           C
ATOM   1931  CG  GLN A 256     138.910  46.660 114.030  1.00  0.00           C
ATOM   1932  CD  GLN A 256     137.650  47.500 113.860  1.00  0.00           C
ATOM   1933  OE1 GLN A 256     136.520  47.050 114.010  1.00  0.00           O
ATOM   1934  NE2 GLN A 256     137.850  48.800 113.490  1.00  0.00           N
ATOM   1935  C   GLN A 256     141.790  47.000 116.550  1.00  0.00           C
ATOM   1936  O   GLN A 256     142.790  47.680 116.320  1.00  0.00           O
ATOM   1937  N   THR A 257     141.420  46.800 117.820  1.00  0.00           N
ATOM   1938  CA  THR A 257     142.060  47.300 119.000  1.00  0.00           C
ATOM   1939  CB  THR A 257     141.260  47.170 120.270  1.00  0.00           C
ATOM   1940  OG1 THR A 257     140.780  45.840 120.440  1.00  0.00           O
ATOM   1941  CG2 THR A 257     139.990  48.040 120.190  1.00  0.00           C
ATOM   1942  C   THR A 257     143.420  46.740 119.260  1.00  0.00           C
ATOM   1943  O   THR A 257     144.150  47.300 120.080  1.00  0.00           O
ATOM   1944  N   ASN A 258     143.790  45.570 118.720  1.00  0.00           N
ATOM   1945  CA  ASN A 258     145.070  44.970 118.940  1.00  0.00           C
ATOM   1946  CB  ASN A 258     144.860  43.470 119.210  1.00  0.00           C
ATOM   1947  CG  ASN A 258     144.360  43.250 120.630  1.00  0.00           C
ATOM   1948  OD1 ASN A 258     145.180  42.980 121.510  1.00  0.00           O
ATOM   1949  ND2 ASN A 258     143.030  43.290 120.900  1.00  0.00           N
ATOM   1950  C   ASN A 258     145.950  45.130 117.750  1.00  0.00           C
ATOM   1951  O   ASN A 258     147.170  45.170 117.900  1.00  0.00           O
ATOM   1952  N   LEU A 259     145.470  45.160 116.490  1.00  0.00           N
ATOM   1953  CA  LEU A 259     146.280  45.200 115.310  1.00  0.00           C
ATOM   1954  CB  LEU A 259     145.810  44.140 114.310  1.00  0.00           C
ATOM   1955  CG  LEU A 259     145.710  42.690 114.830  1.00  0.00           C
ATOM   1956  CD1 LEU A 259     145.090  41.780 113.750  1.00  0.00           C
ATOM   1957  CD2 LEU A 259     147.100  42.110 115.120  1.00  0.00           C
ATOM   1958  C   LEU A 259     146.360  46.500 114.580  1.00  0.00           C
ATOM   1959  O   LEU A 259     146.910  46.540 113.480  1.00  0.00           O
ATOM   1960  N   VAL A 260     145.850  47.600 115.160  1.00  0.00           N
ATOM   1961  CA  VAL A 260     145.930  48.890 114.550  1.00  0.00           C
ATOM   1962  CB  VAL A 260     144.560  49.350 114.160  1.00  0.00           C
ATOM   1963  CG1 VAL A 260     144.610  50.660 113.350  1.00  0.00           C
ATOM   1964  CG2 VAL A 260     143.950  48.270 113.250  1.00  0.00           C
ATOM   1965  C   VAL A 260     146.580  49.850 115.480  1.00  0.00           C
ATOM   1966  O   VAL A 260     145.870  50.440 116.300  1.00  0.00           O
ATOM   1967  N   PRO A 261     147.850  50.090 115.420  1.00  0.00           N
ATOM   1968  CD  PRO A 261     148.760  49.390 114.530  1.00  0.00           C
ATOM   1969  CA  PRO A 261     148.540  50.940 116.340  1.00  0.00           C
ATOM   1970  CB  PRO A 261     150.020  50.550 116.270  1.00  0.00           C
ATOM   1971  CG  PRO A 261     150.140  49.980 114.850  1.00  0.00           C
ATOM   1972  C   PRO A 261     148.330  52.390 116.050  1.00  0.00           C
ATOM   1973  O   PRO A 261     148.390  53.210 116.970  1.00  0.00           O
ATOM   1974  N   TYR A 262     148.110  52.780 114.780  1.00  0.00           N
ATOM   1975  CA  TYR A 262     147.890  54.130 114.360  1.00  0.00           C
ATOM   1976  CB  TYR A 262     149.170  54.760 113.780  1.00  0.00           C
ATOM   1977  CG  TYR A 262     150.240  54.810 114.820  1.00  0.00           C
ATOM   1978  CD1 TYR A 262     151.290  53.930 114.720  1.00  0.00           C
ATOM   1979  CE1 TYR A 262     152.280  53.950 115.670  1.00  0.00           C
ATOM   1980  CZ  TYR A 262     152.260  54.870 116.690  1.00  0.00           C
ATOM   1981  OH  TYR A 262     153.300  54.920 117.640  1.00  0.00           O
ATOM   1982  CD2 TYR A 262     150.190  55.720 115.850  1.00  0.00           C
ATOM   1983  CE2 TYR A 262     151.210  55.760 116.780  1.00  0.00           C
ATOM   1984  C   TYR A 262     146.900  54.030 113.250  1.00  0.00           C
ATOM   1985  O   TYR A 262     147.040  53.060 112.500  1.00  0.00           O
ATOM   1986  N   PRO A 263     145.970  54.910 113.070  1.00  0.00           N
ATOM   1987  CD  PRO A 263     145.780  56.090 113.890  1.00  0.00           C
ATOM   1988  CA  PRO A 263     144.930  54.760 112.080  1.00  0.00           C
ATOM   1989  CB  PRO A 263     144.260  56.130 111.990  1.00  0.00           C
ATOM   1990  CG  PRO A 263     144.440  56.670 113.420  1.00  0.00           C
ATOM   1991  C   PRO A 263     145.200  54.270 110.700  1.00  0.00           C
ATOM   1992  O   PRO A 263     144.510  53.390 110.200  1.00  0.00           O
ATOM   1993  N   ARG A 264     146.200  54.850 110.010  1.00  0.00           N
ATOM   1994  CA  ARG A 264     146.510  54.480 108.660  1.00  0.00           C
ATOM   1995  CB  ARG A 264     147.390  55.510 107.920  1.00  0.00           C
ATOM   1996  CG  ARG A 264     146.720  56.890 107.880  1.00  0.00           C
ATOM   1997  CD  ARG A 264     147.340  57.880 106.900  1.00  0.00           C
ATOM   1998  NE  ARG A 264     148.670  58.220 107.460  1.00  0.00           N
ATOM   1999  CZ  ARG A 264     148.890  59.140 108.450  1.00  0.00           C
ATOM   2000  NH1 ARG A 264     147.880  59.950 108.890  1.00  0.00           N
ATOM   2001  NH2 ARG A 264     150.130  59.260 109.010  1.00  0.00           N
ATOM   2002  C   ARG A 264     147.190  53.170 108.530  1.00  0.00           C
ATOM   2003  O   ARG A 264     147.310  52.590 107.450  1.00  0.00           O
ATOM   2004  N   ILE A 265     147.660  52.590 109.650  1.00  0.00           N
ATOM   2005  CA  ILE A 265     148.400  51.370 109.720  1.00  0.00           C
ATOM   2006  CB  ILE A 265     149.470  51.410 110.780  1.00  0.00           C
ATOM   2007  CG2 ILE A 265     150.290  50.110 110.810  1.00  0.00           C
ATOM   2008  CG1 ILE A 265     150.490  52.560 110.720  1.00  0.00           C
ATOM   2009  CD  ILE A 265     151.430  52.510 109.520  1.00  0.00           C
ATOM   2010  C   ILE A 265     147.490  50.220 110.020  1.00  0.00           C
ATOM   2011  O   ILE A 265     147.170  49.960 111.170  1.00  0.00           O
ATOM   2012  N   HIS A 266     146.930  49.580 108.970  1.00  0.00           N
ATOM   2013  CA  HIS A 266     145.910  48.600 109.170  1.00  0.00           C
ATOM   2014  CB  HIS A 266     144.530  49.260 109.310  1.00  0.00           C
ATOM   2015  CD2 HIS A 266     143.730  49.830 106.920  1.00  0.00           C
ATOM   2016  CG  HIS A 266     144.080  50.150 108.190  1.00  0.00           C
ATOM   2017  NE2 HIS A 266     143.420  51.010 106.290  1.00  0.00           N
ATOM   2018  ND1 HIS A 266     143.890  51.500 108.310  1.00  0.00           N
ATOM   2019  CE1 HIS A 266     143.510  52.000 107.160  1.00  0.00           C
ATOM   2020  C   HIS A 266     145.860  47.520 108.140  1.00  0.00           C
ATOM   2021  O   HIS A 266     144.820  47.200 107.560  1.00  0.00           O
ATOM   2022  N   PHE A 267     147.000  46.840 107.930  1.00  0.00           N
ATOM   2023  CA  PHE A 267     147.130  45.810 106.940  1.00  0.00           C
ATOM   2024  CB  PHE A 267     147.940  46.190 105.690  1.00  0.00           C
ATOM   2025  CG  PHE A 267     147.280  47.300 104.940  1.00  0.00           C
ATOM   2026  CD1 PHE A 267     147.530  48.620 105.220  1.00  0.00           C
ATOM   2027  CE1 PHE A 267     146.940  49.660 104.540  1.00  0.00           C
ATOM   2028  CZ  PHE A 267     146.060  49.330 103.530  1.00  0.00           C
ATOM   2029  CD2 PHE A 267     146.390  47.000 103.940  1.00  0.00           C
ATOM   2030  CE2 PHE A 267     145.840  48.010 103.190  1.00  0.00           C
ATOM   2031  C   PHE A 267     147.810  44.650 107.580  1.00  0.00           C
ATOM   2032  O   PHE A 267     149.010  44.460 107.430  1.00  0.00           O
ATOM   2033  N   PRO A 268     147.140  43.800 108.300  1.00  0.00           N
ATOM   2034  CD  PRO A 268     145.750  44.010 108.690  1.00  0.00           C
ATOM   2035  CA  PRO A 268     147.670  42.570 108.820  1.00  0.00           C
ATOM   2036  CB  PRO A 268     146.800  42.290 110.040  1.00  0.00           C
ATOM   2037  CG  PRO A 268     145.420  42.820 109.610  1.00  0.00           C
ATOM   2038  C   PRO A 268     147.610  41.470 107.820  1.00  0.00           C
ATOM   2039  O   PRO A 268     146.790  41.510 106.910  1.00  0.00           O
ATOM   2040  N   LEU A 269     148.480  40.450 107.920  1.00  0.00           N
ATOM   2041  CA  LEU A 269     148.610  39.330 107.040  1.00  0.00           C
ATOM   2042  CB  LEU A 269     150.060  39.190 106.540  1.00  0.00           C
ATOM   2043  CG  LEU A 269     150.730  40.510 106.130  1.00  0.00           C
ATOM   2044  CD1 LEU A 269     152.180  40.240 105.710  1.00  0.00           C
ATOM   2045  CD2 LEU A 269     150.010  41.070 104.890  1.00  0.00           C
ATOM   2046  C   LEU A 269     148.270  38.050 107.720  1.00  0.00           C
ATOM   2047  O   LEU A 269     148.770  37.710 108.790  1.00  0.00           O
ATOM   2048  N   ALA A 270     147.360  37.230 107.160  1.00  0.00           N
ATOM   2049  CA  ALA A 270     146.980  35.980 107.740  1.00  0.00           C
ATOM   2050  CB  ALA A 270     145.490  35.710 107.450  1.00  0.00           C
ATOM   2051  C   ALA A 270     147.720  34.790 107.240  1.00  0.00           C
ATOM   2052  O   ALA A 270     147.990  34.640 106.050  1.00  0.00           O
ATOM   2053  N   THR A 271     148.100  33.810 108.090  1.00  0.00           N
ATOM   2054  CA  THR A 271     148.620  32.520 107.750  1.00  0.00           C
ATOM   2055  CB  THR A 271     150.110  32.400 107.870  1.00  0.00           C
ATOM   2056  OG1 THR A 271     150.620  31.170 107.390  1.00  0.00           O
ATOM   2057  CG2 THR A 271     150.580  32.510 109.330  1.00  0.00           C
ATOM   2058  C   THR A 271     147.920  31.470 108.540  1.00  0.00           C
ATOM   2059  O   THR A 271     147.080  31.760 109.380  1.00  0.00           O
ATOM   2060  N   TYR A 272     148.150  30.190 108.210  1.00  0.00           N
ATOM   2061  CA  TYR A 272     147.350  29.050 108.550  1.00  0.00           C
ATOM   2062  CB  TYR A 272     146.310  28.810 107.450  1.00  0.00           C
ATOM   2063  CG  TYR A 272     145.210  27.930 107.950  1.00  0.00           C
ATOM   2064  CD1 TYR A 272     144.210  28.510 108.690  1.00  0.00           C
ATOM   2065  CE1 TYR A 272     143.220  27.730 109.240  1.00  0.00           C
ATOM   2066  CZ  TYR A 272     143.220  26.370 109.050  1.00  0.00           C
ATOM   2067  OH  TYR A 272     142.180  25.660 109.670  1.00  0.00           O
ATOM   2068  CD2 TYR A 272     145.230  26.560 107.830  1.00  0.00           C
ATOM   2069  CE2 TYR A 272     144.240  25.760 108.350  1.00  0.00           C
ATOM   2070  C   TYR A 272     148.280  27.890 108.690  1.00  0.00           C
ATOM   2071  O   TYR A 272     149.200  27.740 107.890  1.00  0.00           O
ATOM   2072  N   ALA A 273     148.060  27.040 109.710  1.00  0.00           N
ATOM   2073  CA  ALA A 273     148.860  25.870 109.910  1.00  0.00           C
ATOM   2074  CB  ALA A 273     150.130  26.240 110.710  1.00  0.00           C
ATOM   2075  C   ALA A 273     148.110  24.850 110.700  1.00  0.00           C
ATOM   2076  O   ALA A 273     147.260  25.200 111.520  1.00  0.00           O
ATOM   2077  N   PRO A 274     148.320  23.580 110.520  1.00  0.00           N
ATOM   2078  CD  PRO A 274     147.570  22.600 111.290  1.00  0.00           C
ATOM   2079  CA  PRO A 274     149.070  22.980 109.460  1.00  0.00           C
ATOM   2080  CB  PRO A 274     149.220  21.540 109.940  1.00  0.00           C
ATOM   2081  CG  PRO A 274     147.900  21.230 110.670  1.00  0.00           C
ATOM   2082  C   PRO A 274     148.400  23.030 108.130  1.00  0.00           C
ATOM   2083  O   PRO A 274     147.210  23.310 108.040  1.00  0.00           O
ATOM   2084  N   VAL A 275     149.150  22.870 107.020  1.00  0.00           N
ATOM   2085  CA  VAL A 275     148.710  22.930 105.660  1.00  0.00           C
ATOM   2086  CB  VAL A 275     149.220  24.180 105.020  1.00  0.00           C
ATOM   2087  CG1 VAL A 275     148.270  25.310 105.450  1.00  0.00           C
ATOM   2088  CG2 VAL A 275     150.690  24.430 105.400  1.00  0.00           C
ATOM   2089  C   VAL A 275     149.070  21.690 104.910  1.00  0.00           C
ATOM   2090  O   VAL A 275     149.450  21.780 103.740  1.00  0.00           O
ATOM   2091  N   ILE A 276     148.970  20.530 105.580  1.00  0.00           N
ATOM   2092  CA  ILE A 276     149.470  19.280 105.080  1.00  0.00           C
ATOM   2093  CB  ILE A 276     150.280  18.570 106.120  1.00  0.00           C
ATOM   2094  CG2 ILE A 276     151.420  19.500 106.590  1.00  0.00           C
ATOM   2095  CG1 ILE A 276     149.370  18.130 107.280  1.00  0.00           C
ATOM   2096  CD  ILE A 276     150.150  17.480 108.420  1.00  0.00           C
ATOM   2097  C   ILE A 276     148.470  18.370 104.440  1.00  0.00           C
ATOM   2098  O   ILE A 276     147.270  18.540 104.640  1.00  0.00           O
ATOM   2099  N   SER A 277     148.990  17.410 103.660  1.00  0.00           N
ATOM   2100  CA  SER A 277     148.210  16.390 103.030  1.00  0.00           C
ATOM   2101  CB  SER A 277     148.960  15.750 101.850  1.00  0.00           C
ATOM   2102  OG  SER A 277     150.230  15.240 102.230  1.00  0.00           O
ATOM   2103  C   SER A 277     147.890  15.300 103.990  1.00  0.00           C
ATOM   2104  O   SER A 277     148.480  15.210 105.070  1.00  0.00           O
ATOM   2105  N   ALA A 278     146.920  14.420 103.690  1.00  0.00           N
ATOM   2106  CA  ALA A 278     146.480  13.400 104.590  1.00  0.00           C
ATOM   2107  CB  ALA A 278     145.230  12.760 103.970  1.00  0.00           C
ATOM   2108  C   ALA A 278     147.520  12.400 104.950  1.00  0.00           C
ATOM   2109  O   ALA A 278     147.530  11.870 106.060  1.00  0.00           O
ATOM   2110  N   GLU A 279     148.440  12.070 104.030  1.00  0.00           N
ATOM   2111  CA  GLU A 279     149.500  11.120 104.160  1.00  0.00           C
ATOM   2112  CB  GLU A 279     150.120  10.890 102.770  1.00  0.00           C
ATOM   2113  CG  GLU A 279     151.050   9.680 102.690  1.00  0.00           C
ATOM   2114  CD  GLU A 279     150.220   8.410 102.650  1.00  0.00           C
ATOM   2115  OE1 GLU A 279     149.780   7.870 103.710  1.00  0.00           O
ATOM   2116  OE2 GLU A 279     150.020   7.870 101.530  1.00  0.00           O
ATOM   2117  C   GLU A 279     150.540  11.490 105.150  1.00  0.00           C
ATOM   2118  O   GLU A 279     151.070  10.700 105.930  1.00  0.00           O
ATOM   2119  N   LYS A 280     150.940  12.770 105.080  1.00  0.00           N
ATOM   2120  CA  LYS A 280     151.940  13.380 105.900  1.00  0.00           C
ATOM   2121  CB  LYS A 280     152.160  14.810 105.390  1.00  0.00           C
ATOM   2122  CG  LYS A 280     153.090  14.880 104.180  1.00  0.00           C
ATOM   2123  CD  LYS A 280     153.180  16.280 103.550  1.00  0.00           C
ATOM   2124  CE  LYS A 280     154.290  16.500 102.530  1.00  0.00           C
ATOM   2125  NZ  LYS A 280     154.100  17.820 101.880  1.00  0.00           N
ATOM   2126  C   LYS A 280     151.580  13.420 107.340  1.00  0.00           C
ATOM   2127  O   LYS A 280     152.450  13.120 108.160  1.00  0.00           O
ATOM   2128  N   ALA A 281     150.300  13.640 107.710  1.00  0.00           N
ATOM   2129  CA  ALA A 281     149.800  13.680 109.050  1.00  0.00           C
ATOM   2130  CB  ALA A 281     148.290  13.920 108.920  1.00  0.00           C
ATOM   2131  C   ALA A 281     150.020  12.490 109.910  1.00  0.00           C
ATOM   2132  O   ALA A 281     150.060  12.630 111.130  1.00  0.00           O
ATOM   2133  N   TYR A 282     150.240  11.290 109.340  1.00  0.00           N
ATOM   2134  CA  TYR A 282     150.500  10.110 110.110  1.00  0.00           C
ATOM   2135  CB  TYR A 282     150.280   8.890 109.200  1.00  0.00           C
ATOM   2136  CG  TYR A 282     148.830   8.710 108.910  1.00  0.00           C
ATOM   2137  CD1 TYR A 282     148.230   9.190 107.760  1.00  0.00           C
ATOM   2138  CE1 TYR A 282     146.870   9.080 107.580  1.00  0.00           C
ATOM   2139  CZ  TYR A 282     146.110   8.450 108.530  1.00  0.00           C
ATOM   2140  OH  TYR A 282     144.720   8.320 108.300  1.00  0.00           O
ATOM   2141  CD2 TYR A 282     148.020   8.180 109.880  1.00  0.00           C
ATOM   2142  CE2 TYR A 282     146.670   8.010 109.700  1.00  0.00           C
ATOM   2143  C   TYR A 282     151.880  10.130 110.660  1.00  0.00           C
ATOM   2144  O   TYR A 282     152.210   9.510 111.670  1.00  0.00           O
ATOM   2145  N   HIS A 283     152.810  10.850 110.000  1.00  0.00           N
ATOM   2146  CA  HIS A 283     154.170  11.020 110.400  1.00  0.00           C
ATOM   2147  CB  HIS A 283     155.130  11.190 109.210  1.00  0.00           C
ATOM   2148  ND1 HIS A 283     155.380   8.870 108.430  1.00  0.00           N
ATOM   2149  CG  HIS A 283     154.940  10.150 108.150  1.00  0.00           C
ATOM   2150  CE1 HIS A 283     155.040   8.160 107.370  1.00  0.00           C
ATOM   2151  NE2 HIS A 283     154.470   8.930 106.410  1.00  0.00           N
ATOM   2152  CD2 HIS A 283     154.360  10.210 106.920  1.00  0.00           C
ATOM   2153  C   HIS A 283     154.340  12.250 111.210  1.00  0.00           C
ATOM   2154  O   HIS A 283     155.280  12.290 112.000  1.00  0.00           O
ATOM   2155  N   GLU A 284     153.430  13.240 111.120  1.00  0.00           N
ATOM   2156  CA  GLU A 284     153.550  14.430 111.900  1.00  0.00           C
ATOM   2157  CB  GLU A 284     152.930  15.630 111.170  1.00  0.00           C
ATOM   2158  CG  GLU A 284     153.580  15.920 109.810  1.00  0.00           C
ATOM   2159  CD  GLU A 284     155.080  16.130 109.950  1.00  0.00           C
ATOM   2160  OE1 GLU A 284     155.860  15.440 109.240  1.00  0.00           O
ATOM   2161  OE2 GLU A 284     155.520  17.030 110.700  1.00  0.00           O
ATOM   2162  C   GLU A 284     152.980  14.240 113.270  1.00  0.00           C
ATOM   2163  O   GLU A 284     152.150  13.400 113.600  1.00  0.00           O
ATOM   2164  N   GLN A 285     153.590  14.990 114.200  1.00  0.00           N
ATOM   2165  CA  GLN A 285     153.260  14.970 115.600  1.00  0.00           C
ATOM   2166  CB  GLN A 285     154.460  15.400 116.460  1.00  0.00           C
ATOM   2167  CG  GLN A 285     155.500  14.270 116.520  1.00  0.00           C
ATOM   2168  CD  GLN A 285     156.600  14.660 117.510  1.00  0.00           C
ATOM   2169  OE1 GLN A 285     156.560  15.710 118.140  1.00  0.00           O
ATOM   2170  NE2 GLN A 285     157.610  13.750 117.630  1.00  0.00           N
ATOM   2171  C   GLN A 285     152.140  15.910 115.920  1.00  0.00           C
ATOM   2172  O   GLN A 285     151.160  15.620 116.600  1.00  0.00           O
ATOM   2173  N   LEU A 286     152.220  17.150 115.400  1.00  0.00           N
ATOM   2174  CA  LEU A 286     151.220  18.170 115.460  1.00  0.00           C
ATOM   2175  CB  LEU A 286     149.930  17.810 114.710  1.00  0.00           C
ATOM   2176  CG  LEU A 286     150.130  17.350 113.250  1.00  0.00           C
ATOM   2177  CD1 LEU A 286     148.740  17.000 112.700  1.00  0.00           C
ATOM   2178  CD2 LEU A 286     150.790  18.440 112.400  1.00  0.00           C
ATOM   2179  C   LEU A 286     151.040  18.710 116.830  1.00  0.00           C
ATOM   2180  O   LEU A 286     149.960  18.700 117.430  1.00  0.00           O
ATOM   2181  N   SER A 287     152.180  19.140 117.400  1.00  0.00           N
ATOM   2182  CA  SER A 287     152.260  19.760 118.680  1.00  0.00           C
ATOM   2183  CB  SER A 287     153.620  19.550 119.360  1.00  0.00           C
ATOM   2184  OG  SER A 287     154.660  20.280 118.720  1.00  0.00           O
ATOM   2185  C   SER A 287     151.930  21.220 118.670  1.00  0.00           C
ATOM   2186  O   SER A 287     152.040  21.860 117.630  1.00  0.00           O
ATOM   2187  N   VAL A 288     151.500  21.780 119.810  1.00  0.00           N
ATOM   2188  CA  VAL A 288     151.100  23.150 119.870  1.00  0.00           C
ATOM   2189  CB  VAL A 288     150.600  23.450 121.250  1.00  0.00           C
ATOM   2190  CG1 VAL A 288     150.250  24.940 121.460  1.00  0.00           C
ATOM   2191  CG2 VAL A 288     149.370  22.570 121.520  1.00  0.00           C
ATOM   2192  C   VAL A 288     152.200  24.100 119.530  1.00  0.00           C
ATOM   2193  O   VAL A 288     152.000  25.080 118.820  1.00  0.00           O
ATOM   2194  N   ALA A 289     153.440  23.860 120.000  1.00  0.00           N
ATOM   2195  CA  ALA A 289     154.590  24.640 119.650  1.00  0.00           C
ATOM   2196  CB  ALA A 289     155.830  24.290 120.470  1.00  0.00           C
ATOM   2197  C   ALA A 289     154.950  24.540 118.210  1.00  0.00           C
ATOM   2198  O   ALA A 289     155.330  25.540 117.600  1.00  0.00           O
ATOM   2199  N   GLU A 290     154.810  23.390 117.520  1.00  0.00           N
ATOM   2200  CA  GLU A 290     155.300  23.300 116.180  1.00  0.00           C
ATOM   2201  CB  GLU A 290     155.580  21.860 115.700  1.00  0.00           C
ATOM   2202  CG  GLU A 290     154.390  21.020 115.240  1.00  0.00           C
ATOM   2203  CD  GLU A 290     154.750  19.540 115.210  1.00  0.00           C
ATOM   2204  OE1 GLU A 290     154.870  18.970 116.330  1.00  0.00           O
ATOM   2205  OE2 GLU A 290     154.960  18.950 114.120  1.00  0.00           O
ATOM   2206  C   GLU A 290     154.390  23.970 115.210  1.00  0.00           C
ATOM   2207  O   GLU A 290     154.840  24.580 114.250  1.00  0.00           O
ATOM   2208  N   ILE A 291     153.070  23.950 115.470  1.00  0.00           N
ATOM   2209  CA  ILE A 291     152.150  24.630 114.600  1.00  0.00           C
ATOM   2210  CB  ILE A 291     150.760  24.060 114.610  1.00  0.00           C
ATOM   2211  CG2 ILE A 291     150.830  22.570 114.240  1.00  0.00           C
ATOM   2212  CG1 ILE A 291     150.050  24.260 115.950  1.00  0.00           C
ATOM   2213  CD  ILE A 291     148.700  23.540 116.000  1.00  0.00           C
ATOM   2214  C   ILE A 291     152.160  26.100 114.830  1.00  0.00           C
ATOM   2215  O   ILE A 291     151.930  26.910 113.930  1.00  0.00           O
ATOM   2216  N   THR A 292     152.560  26.520 116.040  1.00  0.00           N
ATOM   2217  CA  THR A 292     152.820  27.900 116.310  1.00  0.00           C
ATOM   2218  CB  THR A 292     152.950  28.170 117.780  1.00  0.00           C
ATOM   2219  OG1 THR A 292     151.790  27.760 118.490  1.00  0.00           O
ATOM   2220  CG2 THR A 292     153.190  29.650 118.120  1.00  0.00           C
ATOM   2221  C   THR A 292     154.090  28.370 115.690  1.00  0.00           C
ATOM   2222  O   THR A 292     154.110  29.450 115.090  1.00  0.00           O
ATOM   2223  N   ASN A 293     155.180  27.590 115.680  1.00  0.00           N
ATOM   2224  CA  ASN A 293     156.390  27.900 114.980  1.00  0.00           C
ATOM   2225  CB  ASN A 293     157.500  26.910 115.380  1.00  0.00           C
ATOM   2226  CG  ASN A 293     158.160  27.370 116.660  1.00  0.00           C
ATOM   2227  OD1 ASN A 293     158.530  28.540 116.810  1.00  0.00           O
ATOM   2228  ND2 ASN A 293     158.290  26.480 117.680  1.00  0.00           N
ATOM   2229  C   ASN A 293     156.250  27.900 113.490  1.00  0.00           C
ATOM   2230  O   ASN A 293     156.980  28.620 112.810  1.00  0.00           O
ATOM   2231  N   ALA A 294     155.270  27.140 112.970  1.00  0.00           N
ATOM   2232  CA  ALA A 294     155.030  27.130 111.560  1.00  0.00           C
ATOM   2233  CB  ALA A 294     153.990  26.030 111.240  1.00  0.00           C
ATOM   2234  C   ALA A 294     154.430  28.400 111.080  1.00  0.00           C
ATOM   2235  O   ALA A 294     154.690  28.850 109.970  1.00  0.00           O
ATOM   2236  N   CYS A 295     153.650  29.100 111.930  1.00  0.00           N
ATOM   2237  CA  CYS A 295     153.090  30.380 111.630  1.00  0.00           C
ATOM   2238  CB  CYS A 295     151.940  30.710 112.600  1.00  0.00           C
ATOM   2239  SG  CYS A 295     150.530  29.590 112.360  1.00  0.00           S
ATOM   2240  C   CYS A 295     154.080  31.480 111.540  1.00  0.00           C
ATOM   2241  O   CYS A 295     153.820  32.460 110.850  1.00  0.00           O
ATOM   2242  N   PHE A 296     155.270  31.330 112.160  1.00  0.00           N
ATOM   2243  CA  PHE A 296     156.380  32.240 112.080  1.00  0.00           C
ATOM   2244  CB  PHE A 296     157.060  32.310 113.460  1.00  0.00           C
ATOM   2245  CG  PHE A 296     156.200  33.160 114.320  1.00  0.00           C
ATOM   2246  CD1 PHE A 296     156.340  34.520 114.220  1.00  0.00           C
ATOM   2247  CE1 PHE A 296     155.630  35.380 115.020  1.00  0.00           C
ATOM   2248  CZ  PHE A 296     154.780  34.840 115.950  1.00  0.00           C
ATOM   2249  CD2 PHE A 296     155.390  32.620 115.300  1.00  0.00           C
ATOM   2250  CE2 PHE A 296     154.660  33.480 116.090  1.00  0.00           C
ATOM   2251  C   PHE A 296     157.340  31.880 111.000  1.00  0.00           C
ATOM   2252  O   PHE A 296     158.390  32.510 110.910  1.00  0.00           O
ATOM   2253  N   GLU A 297     157.030  30.870 110.160  1.00  0.00           N
ATOM   2254  CA  GLU A 297     157.870  30.490 109.070  1.00  0.00           C
ATOM   2255  CB  GLU A 297     157.540  29.030 108.700  1.00  0.00           C
ATOM   2256  CG  GLU A 297     158.590  28.380 107.800  1.00  0.00           C
ATOM   2257  CD  GLU A 297     159.890  28.220 108.580  1.00  0.00           C
ATOM   2258  OE1 GLU A 297     159.890  27.480 109.600  1.00  0.00           O
ATOM   2259  OE2 GLU A 297     160.910  28.830 108.170  1.00  0.00           O
ATOM   2260  C   GLU A 297     157.760  31.390 107.880  1.00  0.00           C
ATOM   2261  O   GLU A 297     156.620  31.500 107.440  1.00  0.00           O
ATOM   2262  N   PRO A 298     158.730  32.040 107.310  1.00  0.00           N
ATOM   2263  CD  PRO A 298     160.060  32.180 107.890  1.00  0.00           C
ATOM   2264  CA  PRO A 298     158.560  32.970 106.230  1.00  0.00           C
ATOM   2265  CB  PRO A 298     159.950  33.500 105.900  1.00  0.00           C
ATOM   2266  CG  PRO A 298     160.690  33.420 107.240  1.00  0.00           C
ATOM   2267  C   PRO A 298     157.990  32.330 105.020  1.00  0.00           C
ATOM   2268  O   PRO A 298     157.160  32.950 104.340  1.00  0.00           O
ATOM   2269  N   ALA A 299     158.340  31.070 104.720  1.00  0.00           N
ATOM   2270  CA  ALA A 299     157.700  30.360 103.660  1.00  0.00           C
ATOM   2271  CB  ALA A 299     158.430  29.030 103.440  1.00  0.00           C
ATOM   2272  C   ALA A 299     156.250  30.030 103.790  1.00  0.00           C
ATOM   2273  O   ALA A 299     155.570  29.750 102.800  1.00  0.00           O
ATOM   2274  N   ASN A 300     155.700  30.010 105.020  1.00  0.00           N
ATOM   2275  CA  ASN A 300     154.320  29.710 105.240  1.00  0.00           C
ATOM   2276  CB  ASN A 300     154.250  28.970 106.580  1.00  0.00           C
ATOM   2277  CG  ASN A 300     153.040  28.050 106.600  1.00  0.00           C
ATOM   2278  OD1 ASN A 300     153.160  27.000 105.960  1.00  0.00           O
ATOM   2279  ND2 ASN A 300     151.930  28.470 107.260  1.00  0.00           N
ATOM   2280  C   ASN A 300     153.530  30.970 105.160  1.00  0.00           C
ATOM   2281  O   ASN A 300     152.300  30.950 105.270  1.00  0.00           O
ATOM   2282  N   GLN A 301     154.160  32.150 105.000  1.00  0.00           N
ATOM   2283  CA  GLN A 301     153.470  33.400 104.930  1.00  0.00           C
ATOM   2284  CB  GLN A 301     154.400  34.570 105.280  1.00  0.00           C
ATOM   2285  CG  GLN A 301     153.690  35.860 105.680  1.00  0.00           C
ATOM   2286  CD  GLN A 301     154.710  36.980 105.830  1.00  0.00           C
ATOM   2287  OE1 GLN A 301     155.100  37.320 106.950  1.00  0.00           O
ATOM   2288  NE2 GLN A 301     155.200  37.520 104.690  1.00  0.00           N
ATOM   2289  C   GLN A 301     152.890  33.610 103.570  1.00  0.00           C
ATOM   2290  O   GLN A 301     153.470  33.370 102.520  1.00  0.00           O
ATOM   2291  N   MET A 302     151.610  34.010 103.540  1.00  0.00           N
ATOM   2292  CA  MET A 302     150.750  34.000 102.390  1.00  0.00           C
ATOM   2293  CB  MET A 302     149.300  33.720 102.800  1.00  0.00           C
ATOM   2294  CG  MET A 302     149.200  32.420 103.600  1.00  0.00           C
ATOM   2295  SD  MET A 302     147.500  31.790 103.820  1.00  0.00           S
ATOM   2296  CE  MET A 302     148.070  30.200 104.500  1.00  0.00           C
ATOM   2297  C   MET A 302     150.810  35.260 101.590  1.00  0.00           C
ATOM   2298  O   MET A 302     150.040  35.430 100.650  1.00  0.00           O
ATOM   2299  N   VAL A 303     151.840  36.070 101.880  1.00  0.00           N
ATOM   2300  CA  VAL A 303     152.200  37.210 101.090  1.00  0.00           C
ATOM   2301  CB  VAL A 303     151.690  38.530 101.570  1.00  0.00           C
ATOM   2302  CG1 VAL A 303     151.930  39.660 100.560  1.00  0.00           C
ATOM   2303  CG2 VAL A 303     150.180  38.380 101.850  1.00  0.00           C
ATOM   2304  C   VAL A 303     153.680  37.250 101.060  1.00  0.00           C
ATOM   2305  O   VAL A 303     154.350  37.110 102.080  1.00  0.00           O
ATOM   2306  N   LYS A 304     154.290  37.520  99.890  1.00  0.00           N
ATOM   2307  CA  LYS A 304     155.690  37.390  99.620  1.00  0.00           C
ATOM   2308  CB  LYS A 304     155.860  36.910  98.170  1.00  0.00           C
ATOM   2309  CG  LYS A 304     155.130  35.620  97.800  1.00  0.00           C
ATOM   2310  CD  LYS A 304     155.510  35.000  96.450  1.00  0.00           C
ATOM   2311  CE  LYS A 304     156.990  34.710  96.200  1.00  0.00           C
ATOM   2312  NZ  LYS A 304     157.590  33.740  97.150  1.00  0.00           N
ATOM   2313  C   LYS A 304     156.510  38.590  99.940  1.00  0.00           C
ATOM   2314  O   LYS A 304     156.990  39.370  99.120  1.00  0.00           O
ATOM   2315  N   CYS A 305     156.740  38.790 101.250  1.00  0.00           N
ATOM   2316  CA  CYS A 305     157.430  39.920 101.790  1.00  0.00           C
ATOM   2317  CB  CYS A 305     156.490  41.140 101.870  1.00  0.00           C
ATOM   2318  SG  CYS A 305     154.840  40.790 102.550  1.00  0.00           S
ATOM   2319  C   CYS A 305     157.900  39.490 103.130  1.00  0.00           C
ATOM   2320  O   CYS A 305     157.180  39.430 104.120  1.00  0.00           O
ATOM   2321  N   ASP A 306     159.180  39.100 103.280  1.00  0.00           N
ATOM   2322  CA  ASP A 306     159.620  38.390 104.440  1.00  0.00           C
ATOM   2323  CB  ASP A 306     160.950  37.650 104.200  1.00  0.00           C
ATOM   2324  CG  ASP A 306     162.120  38.610 104.070  1.00  0.00           C
ATOM   2325  OD1 ASP A 306     162.860  38.760 105.080  1.00  0.00           O
ATOM   2326  OD2 ASP A 306     162.280  39.250 102.990  1.00  0.00           O
ATOM   2327  C   ASP A 306     159.650  39.240 105.670  1.00  0.00           C
ATOM   2328  O   ASP A 306     160.000  40.420 105.610  1.00  0.00           O
ATOM   2329  N   PRO A 307     159.340  38.710 106.810  1.00  0.00           N
ATOM   2330  CD  PRO A 307     158.900  37.340 107.050  1.00  0.00           C
ATOM   2331  CA  PRO A 307     159.250  39.510 108.000  1.00  0.00           C
ATOM   2332  CB  PRO A 307     158.440  38.680 108.990  1.00  0.00           C
ATOM   2333  CG  PRO A 307     158.730  37.240 108.570  1.00  0.00           C
ATOM   2334  C   PRO A 307     160.610  39.750 108.550  1.00  0.00           C
ATOM   2335  O   PRO A 307     160.740  40.600 109.430  1.00  0.00           O
ATOM   2336  N   ARG A 308     161.650  39.040 108.080  1.00  0.00           N
ATOM   2337  CA  ARG A 308     162.990  39.170 108.570  1.00  0.00           C
ATOM   2338  CB  ARG A 308     163.880  37.970 108.190  1.00  0.00           C
ATOM   2339  CG  ARG A 308     163.570  36.650 108.910  1.00  0.00           C
ATOM   2340  CD  ARG A 308     164.480  35.510 108.450  1.00  0.00           C
ATOM   2341  NE  ARG A 308     164.330  34.450 109.490  1.00  0.00           N
ATOM   2342  CZ  ARG A 308     165.040  33.280 109.460  1.00  0.00           C
ATOM   2343  NH1 ARG A 308     166.030  33.070 108.540  1.00  0.00           N
ATOM   2344  NH2 ARG A 308     164.810  32.340 110.420  1.00  0.00           N
ATOM   2345  C   ARG A 308     163.620  40.440 108.130  1.00  0.00           C
ATOM   2346  O   ARG A 308     164.550  40.930 108.770  1.00  0.00           O
ATOM   2347  N   HIS A 309     163.130  41.050 107.040  1.00  0.00           N
ATOM   2348  CA  HIS A 309     163.550  42.380 106.690  1.00  0.00           C
ATOM   2349  CB  HIS A 309     163.570  42.570 105.170  1.00  0.00           C
ATOM   2350  CD2 HIS A 309     165.940  42.350 104.100  1.00  0.00           C
ATOM   2351  CG  HIS A 309     164.730  41.880 104.500  1.00  0.00           C
ATOM   2352  NE2 HIS A 309     166.650  41.260 103.670  1.00  0.00           N
ATOM   2353  ND1 HIS A 309     164.730  40.530 104.280  1.00  0.00           N
ATOM   2354  CE1 HIS A 309     165.920  40.170 103.810  1.00  0.00           C
ATOM   2355  C   HIS A 309     162.630  43.410 107.260  1.00  0.00           C
ATOM   2356  O   HIS A 309     162.630  44.540 106.800  1.00  0.00           O
ATOM   2357  N   GLY A 310     161.840  43.030 108.280  1.00  0.00           N
ATOM   2358  CA  GLY A 310     160.880  43.870 108.920  1.00  0.00           C
ATOM   2359  C   GLY A 310     160.850  43.630 110.390  1.00  0.00           C
ATOM   2360  O   GLY A 310     161.740  43.030 110.990  1.00  0.00           O
ATOM   2361  N   LYS A 311     159.820  44.180 111.070  1.00  0.00           N
ATOM   2362  CA  LYS A 311     159.560  43.990 112.460  1.00  0.00           C
ATOM   2363  CB  LYS A 311     159.830  45.260 113.290  1.00  0.00           C
ATOM   2364  CG  LYS A 311     161.280  45.740 113.170  1.00  0.00           C
ATOM   2365  CD  LYS A 311     161.560  46.940 114.080  1.00  0.00           C
ATOM   2366  CE  LYS A 311     163.000  47.470 114.120  1.00  0.00           C
ATOM   2367  NZ  LYS A 311     163.090  48.700 114.950  1.00  0.00           N
ATOM   2368  C   LYS A 311     158.100  43.720 112.600  1.00  0.00           C
ATOM   2369  O   LYS A 311     157.230  44.190 111.870  1.00  0.00           O
ATOM   2370  N   TYR A 312     157.740  42.940 113.640  1.00  0.00           N
ATOM   2371  CA  TYR A 312     156.400  42.690 114.060  1.00  0.00           C
ATOM   2372  CB  TYR A 312     156.340  41.320 114.760  1.00  0.00           C
ATOM   2373  CG  TYR A 312     156.390  40.150 113.840  1.00  0.00           C
ATOM   2374  CD1 TYR A 312     157.600  39.640 113.420  1.00  0.00           C
ATOM   2375  CE1 TYR A 312     157.680  38.580 112.550  1.00  0.00           C
ATOM   2376  CZ  TYR A 312     156.510  38.010 112.100  1.00  0.00           C
ATOM   2377  OH  TYR A 312     156.560  36.900 111.230  1.00  0.00           O
ATOM   2378  CD2 TYR A 312     155.240  39.560 113.390  1.00  0.00           C
ATOM   2379  CE2 TYR A 312     155.300  38.480 112.540  1.00  0.00           C
ATOM   2380  C   TYR A 312     155.920  43.760 114.980  1.00  0.00           C
ATOM   2381  O   TYR A 312     156.620  44.240 115.870  1.00  0.00           O
ATOM   2382  N   MET A 313     154.660  44.170 114.770  1.00  0.00           N
ATOM   2383  CA  MET A 313     153.990  45.170 115.550  1.00  0.00           C
ATOM   2384  CB  MET A 313     153.340  46.240 114.670  1.00  0.00           C
ATOM   2385  CG  MET A 313     154.390  47.010 113.860  1.00  0.00           C
ATOM   2386  SD  MET A 313     153.740  48.360 112.830  1.00  0.00           S
ATOM   2387  CE  MET A 313     153.040  47.330 111.510  1.00  0.00           C
ATOM   2388  C   MET A 313     152.910  44.520 116.360  1.00  0.00           C
ATOM   2389  O   MET A 313     152.410  45.150 117.290  1.00  0.00           O
ATOM   2390  N   ALA A 314     152.560  43.250 116.100  1.00  0.00           N
ATOM   2391  CA  ALA A 314     151.790  42.370 116.930  1.00  0.00           C
ATOM   2392  CB  ALA A 314     150.440  42.950 117.390  1.00  0.00           C
ATOM   2393  C   ALA A 314     151.460  41.160 116.130  1.00  0.00           C
ATOM   2394  O   ALA A 314     151.600  41.150 114.910  1.00  0.00           O
ATOM   2395  N   CYS A 315     150.920  40.140 116.830  1.00  0.00           N
ATOM   2396  CA  CYS A 315     150.350  38.970 116.240  1.00  0.00           C
ATOM   2397  CB  CYS A 315     151.270  37.740 116.320  1.00  0.00           C
ATOM   2398  SG  CYS A 315     152.690  37.840 115.190  1.00  0.00           S
ATOM   2399  C   CYS A 315     149.110  38.590 116.980  1.00  0.00           C
ATOM   2400  O   CYS A 315     149.100  38.530 118.200  1.00  0.00           O
ATOM   2401  N   CYS A 316     148.010  38.340 116.240  1.00  0.00           N
ATOM   2402  CA  CYS A 316     146.820  37.750 116.760  1.00  0.00           C
ATOM   2403  CB  CYS A 316     145.550  38.460 116.260  1.00  0.00           C
ATOM   2404  SG  CYS A 316     144.030  37.990 117.150  1.00  0.00           S
ATOM   2405  C   CYS A 316     146.710  36.310 116.400  1.00  0.00           C
ATOM   2406  O   CYS A 316     146.830  35.970 115.230  1.00  0.00           O
ATOM   2407  N   LEU A 317     146.680  35.460 117.450  1.00  0.00           N
ATOM   2408  CA  LEU A 317     146.800  34.040 117.430  1.00  0.00           C
ATOM   2409  CB  LEU A 317     147.670  33.570 118.610  1.00  0.00           C
ATOM   2410  CG  LEU A 317     149.160  33.380 118.290  1.00  0.00           C
ATOM   2411  CD1 LEU A 317     149.390  32.230 117.290  1.00  0.00           C
ATOM   2412  CD2 LEU A 317     149.830  34.670 117.790  1.00  0.00           C
ATOM   2413  C   LEU A 317     145.430  33.500 117.660  1.00  0.00           C
ATOM   2414  O   LEU A 317     144.900  33.600 118.760  1.00  0.00           O
ATOM   2415  N   LEU A 318     144.840  32.880 116.620  1.00  0.00           N
ATOM   2416  CA  LEU A 318     143.580  32.220 116.790  1.00  0.00           C
ATOM   2417  CB  LEU A 318     142.610  32.660 115.680  1.00  0.00           C
ATOM   2418  CG  LEU A 318     142.270  34.160 115.640  1.00  0.00           C
ATOM   2419  CD1 LEU A 318     141.400  34.500 114.420  1.00  0.00           C
ATOM   2420  CD2 LEU A 318     141.610  34.620 116.950  1.00  0.00           C
ATOM   2421  C   LEU A 318     143.820  30.750 116.760  1.00  0.00           C
ATOM   2422  O   LEU A 318     144.050  30.130 115.720  1.00  0.00           O
ATOM   2423  N   TYR A 319     143.700  30.070 117.910  1.00  0.00           N
ATOM   2424  CA  TYR A 319     143.820  28.650 118.080  1.00  0.00           C
ATOM   2425  CB  TYR A 319     144.540  28.330 119.390  1.00  0.00           C
ATOM   2426  CG  TYR A 319     145.990  28.700 119.360  1.00  0.00           C
ATOM   2427  CD1 TYR A 319     146.330  29.930 119.880  1.00  0.00           C
ATOM   2428  CE1 TYR A 319     147.660  30.220 120.030  1.00  0.00           C
ATOM   2429  CZ  TYR A 319     148.640  29.330 119.670  1.00  0.00           C
ATOM   2430  OH  TYR A 319     150.010  29.630 119.760  1.00  0.00           O
ATOM   2431  CD2 TYR A 319     146.940  27.760 119.020  1.00  0.00           C
ATOM   2432  CE2 TYR A 319     148.260  28.090 119.190  1.00  0.00           C
ATOM   2433  C   TYR A 319     142.450  28.070 118.010  1.00  0.00           C
ATOM   2434  O   TYR A 319     141.530  28.600 118.640  1.00  0.00           O
ATOM   2435  N   ARG A 320     142.280  26.940 117.290  1.00  0.00           N
ATOM   2436  CA  ARG A 320     141.080  26.170 117.300  1.00  0.00           C
ATOM   2437  CB  ARG A 320     140.110  26.490 116.150  1.00  0.00           C
ATOM   2438  CG  ARG A 320     140.540  26.040 114.750  1.00  0.00           C
ATOM   2439  CD  ARG A 320     139.550  26.430 113.640  1.00  0.00           C
ATOM   2440  NE  ARG A 320     138.230  25.780 113.910  1.00  0.00           N
ATOM   2441  CZ  ARG A 320     137.200  25.880 113.030  1.00  0.00           C
ATOM   2442  NH1 ARG A 320     136.120  25.040 113.140  1.00  0.00           N
ATOM   2443  NH2 ARG A 320     137.320  26.670 111.930  1.00  0.00           N
ATOM   2444  C   ARG A 320     141.410  24.720 117.400  1.00  0.00           C
ATOM   2445  O   ARG A 320     142.550  24.290 117.220  1.00  0.00           O
ATOM   2446  N   GLY A 321     140.420  23.910 117.800  1.00  0.00           N
ATOM   2447  CA  GLY A 321     140.640  22.560 118.220  1.00  0.00           C
ATOM   2448  C   GLY A 321     141.280  22.450 119.560  1.00  0.00           C
ATOM   2449  O   GLY A 321     141.370  23.410 120.330  1.00  0.00           O
ATOM   2450  N   ASP A 322     141.630  21.230 119.980  1.00  0.00           N
ATOM   2451  CA  ASP A 322     142.130  20.870 121.270  1.00  0.00           C
ATOM   2452  CB  ASP A 322     142.210  19.350 121.500  1.00  0.00           C
ATOM   2453  CG  ASP A 322     140.820  18.730 121.420  1.00  0.00           C
ATOM   2454  OD1 ASP A 322     140.640  17.790 120.600  1.00  0.00           O
ATOM   2455  OD2 ASP A 322     139.960  19.130 122.250  1.00  0.00           O
ATOM   2456  C   ASP A 322     143.450  21.430 121.650  1.00  0.00           C
ATOM   2457  O   ASP A 322     144.510  21.040 121.160  1.00  0.00           O
ATOM   2458  N   VAL A 323     143.500  22.430 122.550  1.00  0.00           N
ATOM   2459  CA  VAL A 323     144.670  23.110 123.020  1.00  0.00           C
ATOM   2460  CB  VAL A 323     145.320  23.950 121.960  1.00  0.00           C
ATOM   2461  CG1 VAL A 323     144.340  24.970 121.350  1.00  0.00           C
ATOM   2462  CG2 VAL A 323     146.530  24.720 122.530  1.00  0.00           C
ATOM   2463  C   VAL A 323     144.320  23.920 124.210  1.00  0.00           C
ATOM   2464  O   VAL A 323     143.310  24.630 124.260  1.00  0.00           O
ATOM   2465  N   VAL A 324     145.190  23.840 125.230  1.00  0.00           N
ATOM   2466  CA  VAL A 324     145.020  24.480 126.500  1.00  0.00           C
ATOM   2467  CB  VAL A 324     145.200  23.490 127.610  1.00  0.00           C
ATOM   2468  CG1 VAL A 324     143.910  22.650 127.690  1.00  0.00           C
ATOM   2469  CG2 VAL A 324     146.400  22.580 127.310  1.00  0.00           C
ATOM   2470  C   VAL A 324     145.920  25.660 126.640  1.00  0.00           C
ATOM   2471  O   VAL A 324     146.930  25.710 125.940  1.00  0.00           O
ATOM   2472  N   PRO A 325     145.700  26.640 127.460  1.00  0.00           N
ATOM   2473  CD  PRO A 325     144.500  26.750 128.290  1.00  0.00           C
ATOM   2474  CA  PRO A 325     146.510  27.820 127.510  1.00  0.00           C
ATOM   2475  CB  PRO A 325     145.740  28.830 128.350  1.00  0.00           C
ATOM   2476  CG  PRO A 325     144.750  27.980 129.170  1.00  0.00           C
ATOM   2477  C   PRO A 325     147.910  27.570 127.960  1.00  0.00           C
ATOM   2478  O   PRO A 325     148.800  28.310 127.540  1.00  0.00           O
ATOM   2479  N   LYS A 326     148.150  26.520 128.760  1.00  0.00           N
ATOM   2480  CA  LYS A 326     149.470  26.200 129.230  1.00  0.00           C
ATOM   2481  CB  LYS A 326     149.420  25.260 130.440  1.00  0.00           C
ATOM   2482  CG  LYS A 326     149.070  23.780 130.200  1.00  0.00           C
ATOM   2483  CD  LYS A 326     150.220  22.880 129.740  1.00  0.00           C
ATOM   2484  CE  LYS A 326     149.780  21.440 129.470  1.00  0.00           C
ATOM   2485  NZ  LYS A 326     150.750  20.740 128.600  1.00  0.00           N
ATOM   2486  C   LYS A 326     150.410  25.860 128.120  1.00  0.00           C
ATOM   2487  O   LYS A 326     151.570  26.270 128.200  1.00  0.00           O
ATOM   2488  N   ASP A 327     149.960  25.160 127.070  1.00  0.00           N
ATOM   2489  CA  ASP A 327     150.820  24.810 125.970  1.00  0.00           C
ATOM   2490  CB  ASP A 327     150.080  23.790 125.090  1.00  0.00           C
ATOM   2491  CG  ASP A 327     150.200  22.440 125.790  1.00  0.00           C
ATOM   2492  OD1 ASP A 327     149.150  21.760 125.910  1.00  0.00           O
ATOM   2493  OD2 ASP A 327     151.270  22.060 126.320  1.00  0.00           O
ATOM   2494  C   ASP A 327     151.070  26.000 125.110  1.00  0.00           C
ATOM   2495  O   ASP A 327     152.140  26.080 124.510  1.00  0.00           O
ATOM   2496  N   VAL A 328     150.110  26.940 125.050  1.00  0.00           N
ATOM   2497  CA  VAL A 328     150.230  28.160 124.320  1.00  0.00           C
ATOM   2498  CB  VAL A 328     148.920  28.900 124.250  1.00  0.00           C
ATOM   2499  CG1 VAL A 328     149.080  30.220 123.480  1.00  0.00           C
ATOM   2500  CG2 VAL A 328     147.850  28.010 123.590  1.00  0.00           C
ATOM   2501  C   VAL A 328     151.230  29.060 124.940  1.00  0.00           C
ATOM   2502  O   VAL A 328     152.190  29.480 124.300  1.00  0.00           O
ATOM   2503  N   ASN A 329     151.140  29.260 126.270  1.00  0.00           N
ATOM   2504  CA  ASN A 329     152.090  30.060 126.980  1.00  0.00           C
ATOM   2505  CB  ASN A 329     151.650  30.300 128.440  1.00  0.00           C
ATOM   2506  CG  ASN A 329     150.330  31.060 128.400  1.00  0.00           C
ATOM   2507  OD1 ASN A 329     150.040  31.790 127.460  1.00  0.00           O
ATOM   2508  ND2 ASN A 329     149.520  30.900 129.480  1.00  0.00           N
ATOM   2509  C   ASN A 329     153.480  29.530 126.990  1.00  0.00           C
ATOM   2510  O   ASN A 329     154.460  30.260 127.000  1.00  0.00           O
ATOM   2511  N   ALA A 330     153.650  28.190 126.930  1.00  0.00           N
ATOM   2512  CA  ALA A 330     154.910  27.540 126.840  1.00  0.00           C
ATOM   2513  CB  ALA A 330     154.670  26.050 127.120  1.00  0.00           C
ATOM   2514  C   ALA A 330     155.510  27.690 125.480  1.00  0.00           C
ATOM   2515  O   ALA A 330     156.720  27.880 125.340  1.00  0.00           O
ATOM   2516  N   ALA A 331     154.690  27.760 124.420  1.00  0.00           N
ATOM   2517  CA  ALA A 331     155.190  27.910 123.090  1.00  0.00           C
ATOM   2518  CB  ALA A 331     154.160  27.340 122.100  1.00  0.00           C
ATOM   2519  C   ALA A 331     155.470  29.330 122.720  1.00  0.00           C
ATOM   2520  O   ALA A 331     156.480  29.650 122.100  1.00  0.00           O
ATOM   2521  N   ILE A 332     154.580  30.250 123.130  1.00  0.00           N
ATOM   2522  CA  ILE A 332     154.790  31.630 122.810  1.00  0.00           C
ATOM   2523  CB  ILE A 332     153.560  32.430 123.070  1.00  0.00           C
ATOM   2524  CG2 ILE A 332     153.470  32.960 124.520  1.00  0.00           C
ATOM   2525  CG1 ILE A 332     153.500  33.550 122.020  1.00  0.00           C
ATOM   2526  CD  ILE A 332     152.870  33.010 120.740  1.00  0.00           C
ATOM   2527  C   ILE A 332     155.990  32.260 123.450  1.00  0.00           C
ATOM   2528  O   ILE A 332     156.640  33.130 122.880  1.00  0.00           O
ATOM   2529  N   ALA A 333     156.430  31.680 124.580  1.00  0.00           N
ATOM   2530  CA  ALA A 333     157.640  32.130 125.210  1.00  0.00           C
ATOM   2531  CB  ALA A 333     157.740  31.410 126.560  1.00  0.00           C
ATOM   2532  C   ALA A 333     158.860  31.850 124.400  1.00  0.00           C
ATOM   2533  O   ALA A 333     159.860  32.550 124.530  1.00  0.00           O
ATOM   2534  N   THR A 334     158.780  30.770 123.600  1.00  0.00           N
ATOM   2535  CA  THR A 334     159.820  30.260 122.760  1.00  0.00           C
ATOM   2536  CB  THR A 334     159.730  28.790 122.450  1.00  0.00           C
ATOM   2537  OG1 THR A 334     159.380  28.080 123.630  1.00  0.00           O
ATOM   2538  CG2 THR A 334     161.100  28.230 122.030  1.00  0.00           C
ATOM   2539  C   THR A 334     159.890  31.010 121.480  1.00  0.00           C
ATOM   2540  O   THR A 334     160.880  30.930 120.750  1.00  0.00           O
ATOM   2541  N   ILE A 335     158.890  31.830 121.130  1.00  0.00           N
ATOM   2542  CA  ILE A 335     158.930  32.760 120.040  1.00  0.00           C
ATOM   2543  CB  ILE A 335     157.530  33.060 119.620  1.00  0.00           C
ATOM   2544  CG2 ILE A 335     157.520  34.020 118.420  1.00  0.00           C
ATOM   2545  CG1 ILE A 335     156.680  31.810 119.330  1.00  0.00           C
ATOM   2546  CD  ILE A 335     157.270  30.820 118.320  1.00  0.00           C
ATOM   2547  C   ILE A 335     159.610  34.010 120.470  1.00  0.00           C
ATOM   2548  O   ILE A 335     160.420  34.590 119.730  1.00  0.00           O
ATOM   2549  N   LYS A 336     159.380  34.470 121.710  1.00  0.00           N
ATOM   2550  CA  LYS A 336     160.000  35.580 122.350  1.00  0.00           C
ATOM   2551  CB  LYS A 336     159.250  35.800 123.680  1.00  0.00           C
ATOM   2552  CG  LYS A 336     157.810  36.280 123.520  1.00  0.00           C
ATOM   2553  CD  LYS A 336     157.080  36.500 124.850  1.00  0.00           C
ATOM   2554  CE  LYS A 336     155.570  36.580 124.690  1.00  0.00           C
ATOM   2555  NZ  LYS A 336     154.900  36.790 125.990  1.00  0.00           N
ATOM   2556  C   LYS A 336     161.480  35.490 122.540  1.00  0.00           C
ATOM   2557  O   LYS A 336     162.180  36.490 122.710  1.00  0.00           O
ATOM   2558  N   THR A 337     162.050  34.280 122.460  1.00  0.00           N
ATOM   2559  CA  THR A 337     163.450  34.020 122.540  1.00  0.00           C
ATOM   2560  CB  THR A 337     163.820  32.710 123.170  1.00  0.00           C
ATOM   2561  OG1 THR A 337     163.130  31.610 122.580  1.00  0.00           O
ATOM   2562  CG2 THR A 337     163.360  32.730 124.640  1.00  0.00           C
ATOM   2563  C   THR A 337     164.130  34.150 121.220  1.00  0.00           C
ATOM   2564  O   THR A 337     165.360  34.190 121.230  1.00  0.00           O
ATOM   2565  N   LYS A 338     163.440  34.200 120.070  1.00  0.00           N
ATOM   2566  CA  LYS A 338     164.050  34.240 118.780  1.00  0.00           C
ATOM   2567  CB  LYS A 338     163.170  33.580 117.710  1.00  0.00           C
ATOM   2568  CG  LYS A 338     162.860  32.110 118.000  1.00  0.00           C
ATOM   2569  CD  LYS A 338     162.210  31.350 116.840  1.00  0.00           C
ATOM   2570  CE  LYS A 338     161.670  29.980 117.260  1.00  0.00           C
ATOM   2571  NZ  LYS A 338     162.720  29.100 117.820  1.00  0.00           N
ATOM   2572  C   LYS A 338     164.390  35.640 118.380  1.00  0.00           C
ATOM   2573  O   LYS A 338     163.500  36.480 118.270  1.00  0.00           O
ATOM   2574  N   ARG A 339     165.690  35.920 118.180  1.00  0.00           N
ATOM   2575  CA  ARG A 339     166.170  37.190 117.740  1.00  0.00           C
ATOM   2576  CB  ARG A 339     167.660  37.230 118.110  1.00  0.00           C
ATOM   2577  CG  ARG A 339     168.030  37.130 119.590  1.00  0.00           C
ATOM   2578  CD  ARG A 339     167.780  38.370 120.450  1.00  0.00           C
ATOM   2579  NE  ARG A 339     166.310  38.540 120.640  1.00  0.00           N
ATOM   2580  CZ  ARG A 339     165.550  37.940 121.590  1.00  0.00           C
ATOM   2581  NH1 ARG A 339     166.070  37.220 122.630  1.00  0.00           N
ATOM   2582  NH2 ARG A 339     164.190  38.040 121.480  1.00  0.00           N
ATOM   2583  C   ARG A 339     166.040  37.390 116.270  1.00  0.00           C
ATOM   2584  O   ARG A 339     166.090  38.520 115.790  1.00  0.00           O
ATOM   2585  N   SER A 340     165.740  36.300 115.530  1.00  0.00           N
ATOM   2586  CA  SER A 340     165.480  36.300 114.120  1.00  0.00           C
ATOM   2587  CB  SER A 340     165.610  34.870 113.580  1.00  0.00           C
ATOM   2588  OG  SER A 340     164.700  34.020 114.270  1.00  0.00           O
ATOM   2589  C   SER A 340     164.160  36.860 113.740  1.00  0.00           C
ATOM   2590  O   SER A 340     163.830  37.120 112.590  1.00  0.00           O
ATOM   2591  N   ILE A 341     163.330  37.070 114.780  1.00  0.00           N
ATOM   2592  CA  ILE A 341     162.050  37.710 114.860  1.00  0.00           C
ATOM   2593  CB  ILE A 341     161.020  36.850 115.510  1.00  0.00           C
ATOM   2594  CG2 ILE A 341     159.700  37.650 115.570  1.00  0.00           C
ATOM   2595  CG1 ILE A 341     160.800  35.560 114.700  1.00  0.00           C
ATOM   2596  CD  ILE A 341     159.890  34.550 115.390  1.00  0.00           C
ATOM   2597  C   ILE A 341     162.330  38.950 115.630  1.00  0.00           C
ATOM   2598  O   ILE A 341     162.810  38.910 116.770  1.00  0.00           O
ATOM   2599  N   GLN A 342     162.120  40.100 114.960  1.00  0.00           N
ATOM   2600  CA  GLN A 342     162.260  41.380 115.590  1.00  0.00           C
ATOM   2601  CB  GLN A 342     163.110  42.310 114.710  1.00  0.00           C
ATOM   2602  CG  GLN A 342     164.600  41.960 114.610  1.00  0.00           C
ATOM   2603  CD  GLN A 342     165.280  42.260 115.940  1.00  0.00           C
ATOM   2604  OE1 GLN A 342     165.420  43.400 116.360  1.00  0.00           O
ATOM   2605  NE2 GLN A 342     165.700  41.190 116.670  1.00  0.00           N
ATOM   2606  C   GLN A 342     160.950  42.050 115.790  1.00  0.00           C
ATOM   2607  O   GLN A 342     160.060  42.090 114.940  1.00  0.00           O
ATOM   2608  N   PHE A 343     160.730  42.560 117.020  1.00  0.00           N
ATOM   2609  CA  PHE A 343     159.570  43.280 117.440  1.00  0.00           C
ATOM   2610  CB  PHE A 343     159.000  42.830 118.800  1.00  0.00           C
ATOM   2611  CG  PHE A 343     158.210  41.580 118.600  1.00  0.00           C
ATOM   2612  CD1 PHE A 343     158.880  40.370 118.630  1.00  0.00           C
ATOM   2613  CE1 PHE A 343     158.170  39.210 118.460  1.00  0.00           C
ATOM   2614  CZ  PHE A 343     156.820  39.220 118.240  1.00  0.00           C
ATOM   2615  CD2 PHE A 343     156.850  41.580 118.390  1.00  0.00           C
ATOM   2616  CE2 PHE A 343     156.130  40.420 118.230  1.00  0.00           C
ATOM   2617  C   PHE A 343     159.920  44.730 117.500  1.00  0.00           C
ATOM   2618  O   PHE A 343     161.030  45.120 117.870  1.00  0.00           O
ATOM   2619  N   VAL A 344     158.960  45.610 117.170  1.00  0.00           N
ATOM   2620  CA  VAL A 344     159.110  47.020 117.290  1.00  0.00           C
ATOM   2621  CB  VAL A 344     158.150  47.810 116.440  1.00  0.00           C
ATOM   2622  CG1 VAL A 344     156.730  47.910 117.030  1.00  0.00           C
ATOM   2623  CG2 VAL A 344     158.660  49.210 116.060  1.00  0.00           C
ATOM   2624  C   VAL A 344     159.120  47.480 118.700  1.00  0.00           C
ATOM   2625  O   VAL A 344     158.380  46.940 119.530  1.00  0.00           O
ATOM   2626  N   ASP A 345     159.930  48.470 119.100  1.00  0.00           N
ATOM   2627  CA  ASP A 345     160.220  48.750 120.480  1.00  0.00           C
ATOM   2628  CB  ASP A 345     161.360  49.780 120.600  1.00  0.00           C
ATOM   2629  CG  ASP A 345     162.680  49.130 120.200  1.00  0.00           C
ATOM   2630  OD1 ASP A 345     162.990  48.070 120.800  1.00  0.00           O
ATOM   2631  OD2 ASP A 345     163.410  49.720 119.360  1.00  0.00           O
ATOM   2632  C   ASP A 345     159.070  49.270 121.270  1.00  0.00           C
ATOM   2633  O   ASP A 345     158.910  48.970 122.450  1.00  0.00           O
ATOM   2634  N   TRP A 346     158.150  50.050 120.660  1.00  0.00           N
ATOM   2635  CA  TRP A 346     156.950  50.500 121.290  1.00  0.00           C
ATOM   2636  CB  TRP A 346     156.370  51.750 120.610  1.00  0.00           C
ATOM   2637  CG  TRP A 346     156.220  51.660 119.110  1.00  0.00           C
ATOM   2638  CD1 TRP A 346     157.080  52.080 118.140  1.00  0.00           C
ATOM   2639  NE1 TRP A 346     156.640  51.640 116.910  1.00  0.00           N
ATOM   2640  CE2 TRP A 346     155.420  51.030 117.090  1.00  0.00           C
ATOM   2641  CD2 TRP A 346     155.140  50.970 118.460  1.00  0.00           C
ATOM   2642  CE3 TRP A 346     154.010  50.360 118.920  1.00  0.00           C
ATOM   2643  CZ3 TRP A 346     153.210  49.750 117.980  1.00  0.00           C
ATOM   2644  CZ2 TRP A 346     154.580  50.510 116.140  1.00  0.00           C
ATOM   2645  CH2 TRP A 346     153.490  49.830 116.630  1.00  0.00           C
ATOM   2646  C   TRP A 346     155.880  49.500 121.570  1.00  0.00           C
ATOM   2647  O   TRP A 346     154.830  49.820 122.120  1.00  0.00           O
ATOM   2648  N   CYS A 347     156.090  48.220 121.210  1.00  0.00           N
ATOM   2649  CA  CYS A 347     155.170  47.160 121.480  1.00  0.00           C
ATOM   2650  CB  CYS A 347     154.560  46.640 120.160  1.00  0.00           C
ATOM   2651  SG  CYS A 347     153.010  45.740 120.460  1.00  0.00           S
ATOM   2652  C   CYS A 347     155.760  46.040 122.250  1.00  0.00           C
ATOM   2653  O   CYS A 347     156.170  45.040 121.660  1.00  0.00           O
ATOM   2654  N   PRO A 348     155.780  46.040 123.550  1.00  0.00           N
ATOM   2655  CD  PRO A 348     155.380  47.220 124.310  1.00  0.00           C
ATOM   2656  CA  PRO A 348     156.490  45.070 124.350  1.00  0.00           C
ATOM   2657  CB  PRO A 348     156.760  45.810 125.660  1.00  0.00           C
ATOM   2658  CG  PRO A 348     155.620  46.830 125.780  1.00  0.00           C
ATOM   2659  C   PRO A 348     155.620  43.870 124.540  1.00  0.00           C
ATOM   2660  O   PRO A 348     156.160  42.810 124.810  1.00  0.00           O
ATOM   2661  N   THR A 349     154.290  44.000 124.370  1.00  0.00           N
ATOM   2662  CA  THR A 349     153.350  42.920 124.470  1.00  0.00           C
ATOM   2663  CB  THR A 349     152.000  43.420 124.880  1.00  0.00           C
ATOM   2664  OG1 THR A 349     151.570  44.530 124.110  1.00  0.00           O
ATOM   2665  CG2 THR A 349     152.200  44.010 126.290  1.00  0.00           C
ATOM   2666  C   THR A 349     153.300  42.160 123.190  1.00  0.00           C
ATOM   2667  O   THR A 349     154.000  41.150 123.050  1.00  0.00           O
ATOM   2668  N   GLY A 350     152.540  42.630 122.180  1.00  0.00           N
ATOM   2669  CA  GLY A 350     152.500  42.160 120.820  1.00  0.00           C
ATOM   2670  C   GLY A 350     151.770  40.900 120.560  1.00  0.00           C
ATOM   2671  O   GLY A 350     151.660  40.540 119.390  1.00  0.00           O
ATOM   2672  N   PHE A 351     151.180  40.200 121.550  1.00  0.00           N
ATOM   2673  CA  PHE A 351     150.490  38.960 121.350  1.00  0.00           C
ATOM   2674  CB  PHE A 351     151.200  37.840 122.120  1.00  0.00           C
ATOM   2675  CG  PHE A 351     152.360  37.400 121.300  1.00  0.00           C
ATOM   2676  CD1 PHE A 351     153.650  37.790 121.580  1.00  0.00           C
ATOM   2677  CE1 PHE A 351     154.700  37.430 120.760  1.00  0.00           C
ATOM   2678  CZ  PHE A 351     154.470  36.700 119.620  1.00  0.00           C
ATOM   2679  CD2 PHE A 351     152.160  36.620 120.180  1.00  0.00           C
ATOM   2680  CE2 PHE A 351     153.190  36.270 119.350  1.00  0.00           C
ATOM   2681  C   PHE A 351     149.080  39.130 121.820  1.00  0.00           C
ATOM   2682  O   PHE A 351     148.850  39.490 122.970  1.00  0.00           O
ATOM   2683  N   LYS A 352     148.130  38.730 120.960  1.00  0.00           N
ATOM   2684  CA  LYS A 352     146.740  38.600 121.290  1.00  0.00           C
ATOM   2685  CB  LYS A 352     145.950  39.500 120.320  1.00  0.00           C
ATOM   2686  CG  LYS A 352     144.430  39.350 120.340  1.00  0.00           C
ATOM   2687  CD  LYS A 352     143.780  39.680 121.690  1.00  0.00           C
ATOM   2688  CE  LYS A 352     142.250  39.580 121.750  1.00  0.00           C
ATOM   2689  NZ  LYS A 352     141.730  39.970 123.080  1.00  0.00           N
ATOM   2690  C   LYS A 352     146.360  37.180 121.030  1.00  0.00           C
ATOM   2691  O   LYS A 352     146.610  36.630 119.960  1.00  0.00           O
ATOM   2692  N   VAL A 353     145.690  36.540 122.010  1.00  0.00           N
ATOM   2693  CA  VAL A 353     145.360  35.150 121.910  1.00  0.00           C
ATOM   2694  CB  VAL A 353     146.010  34.300 122.970  1.00  0.00           C
ATOM   2695  CG1 VAL A 353     145.750  32.820 122.690  1.00  0.00           C
ATOM   2696  CG2 VAL A 353     147.520  34.510 122.810  1.00  0.00           C
ATOM   2697  C   VAL A 353     143.880  34.980 121.920  1.00  0.00           C
ATOM   2698  O   VAL A 353     143.180  35.550 122.760  1.00  0.00           O
ATOM   2699  N   GLY A 354     143.350  34.120 121.030  1.00  0.00           N
ATOM   2700  CA  GLY A 354     142.020  33.580 121.070  1.00  0.00           C
ATOM   2701  C   GLY A 354     142.090  32.090 120.980  1.00  0.00           C
ATOM   2702  O   GLY A 354     142.930  31.580 120.230  1.00  0.00           O
ATOM   2703  N   ILE A 355     141.160  31.430 121.690  1.00  0.00           N
ATOM   2704  CA  ILE A 355     141.040  30.010 121.770  1.00  0.00           C
ATOM   2705  CB  ILE A 355     141.570  29.400 123.040  1.00  0.00           C
ATOM   2706  CG2 ILE A 355     141.390  27.880 122.930  1.00  0.00           C
ATOM   2707  CG1 ILE A 355     143.060  29.730 123.280  1.00  0.00           C
ATOM   2708  CD  ILE A 355     143.680  29.120 124.540  1.00  0.00           C
ATOM   2709  C   ILE A 355     139.610  29.610 121.680  1.00  0.00           C
ATOM   2710  O   ILE A 355     138.840  30.060 122.530  1.00  0.00           O
ATOM   2711  N   ASN A 356     139.280  28.830 120.630  1.00  0.00           N
ATOM   2712  CA  ASN A 356     137.980  28.340 120.310  1.00  0.00           C
ATOM   2713  CB  ASN A 356     137.640  28.860 118.900  1.00  0.00           C
ATOM   2714  CG  ASN A 356     136.150  28.650 118.650  1.00  0.00           C
ATOM   2715  OD1 ASN A 356     135.720  27.670 118.040  1.00  0.00           O
ATOM   2716  ND2 ASN A 356     135.330  29.590 119.190  1.00  0.00           N
ATOM   2717  C   ASN A 356     137.990  26.850 120.390  1.00  0.00           C
ATOM   2718  O   ASN A 356     139.040  26.260 120.130  1.00  0.00           O
ATOM   2719  N   TYR A 357     136.900  26.200 120.840  1.00  0.00           N
ATOM   2720  CA  TYR A 357     136.820  24.790 121.070  1.00  0.00           C
ATOM   2721  CB  TYR A 357     135.770  24.430 122.140  1.00  0.00           C
ATOM   2722  CG  TYR A 357     136.130  25.020 123.460  1.00  0.00           C
ATOM   2723  CD1 TYR A 357     137.360  24.890 124.060  1.00  0.00           C
ATOM   2724  CE1 TYR A 357     137.590  25.370 125.330  1.00  0.00           C
ATOM   2725  CZ  TYR A 357     136.580  25.960 126.050  1.00  0.00           C
ATOM   2726  OH  TYR A 357     136.880  26.590 127.280  1.00  0.00           O
ATOM   2727  CD2 TYR A 357     135.120  25.590 124.200  1.00  0.00           C
ATOM   2728  CE2 TYR A 357     135.340  26.080 125.460  1.00  0.00           C
ATOM   2729  C   TYR A 357     136.500  24.010 119.840  1.00  0.00           C
ATOM   2730  O   TYR A 357     136.530  22.790 119.880  1.00  0.00           O
ATOM   2731  N   GLN A 358     136.140  24.630 118.700  1.00  0.00           N
ATOM   2732  CA  GLN A 358     135.760  23.920 117.530  1.00  0.00           C
ATOM   2733  CB  GLN A 358     134.910  24.880 116.680  1.00  0.00           C
ATOM   2734  CG  GLN A 358     134.000  24.200 115.660  1.00  0.00           C
ATOM   2735  CD  GLN A 358     132.790  23.570 116.340  1.00  0.00           C
ATOM   2736  OE1 GLN A 358     132.550  23.680 117.540  1.00  0.00           O
ATOM   2737  NE2 GLN A 358     132.050  22.770 115.520  1.00  0.00           N
ATOM   2738  C   GLN A 358     136.890  23.350 116.740  1.00  0.00           C
ATOM   2739  O   GLN A 358     137.670  24.170 116.250  1.00  0.00           O
ATOM   2740  N   PRO A 359     137.080  22.100 116.460  1.00  0.00           N
ATOM   2741  CD  PRO A 359     136.190  21.020 116.860  1.00  0.00           C
ATOM   2742  CA  PRO A 359     138.210  21.660 115.690  1.00  0.00           C
ATOM   2743  CB  PRO A 359     138.230  20.150 115.900  1.00  0.00           C
ATOM   2744  CG  PRO A 359     136.760  19.770 116.190  1.00  0.00           C
ATOM   2745  C   PRO A 359     138.040  22.010 114.260  1.00  0.00           C
ATOM   2746  O   PRO A 359     136.890  22.190 113.850  1.00  0.00           O
ATOM   2747  N   PRO A 360     139.040  22.100 113.430  1.00  0.00           N
ATOM   2748  CD  PRO A 360     140.400  21.800 113.820  1.00  0.00           C
ATOM   2749  CA  PRO A 360     138.940  22.420 112.040  1.00  0.00           C
ATOM   2750  CB  PRO A 360     140.360  22.620 111.510  1.00  0.00           C
ATOM   2751  CG  PRO A 360     141.180  21.770 112.490  1.00  0.00           C
ATOM   2752  C   PRO A 360     138.200  21.400 111.250  1.00  0.00           C
ATOM   2753  O   PRO A 360     138.260  20.210 111.560  1.00  0.00           O
ATOM   2754  N   THR A 361     137.470  21.850 110.220  1.00  0.00           N
ATOM   2755  CA  THR A 361     136.580  21.080 109.400  1.00  0.00           C
ATOM   2756  CB  THR A 361     135.290  21.820 109.220  1.00  0.00           C
ATOM   2757  OG1 THR A 361     134.580  21.860 110.440  1.00  0.00           O
ATOM   2758  CG2 THR A 361     134.340  21.150 108.210  1.00  0.00           C
ATOM   2759  C   THR A 361     137.130  20.800 108.040  1.00  0.00           C
ATOM   2760  O   THR A 361     137.780  21.660 107.440  1.00  0.00           O
ATOM   2761  N   VAL A 362     136.940  19.570 107.560  1.00  0.00           N
ATOM   2762  CA  VAL A 362     137.300  19.130 106.240  1.00  0.00           C
ATOM   2763  CB  VAL A 362     138.040  17.830 106.280  1.00  0.00           C
ATOM   2764  CG1 VAL A 362     139.420  18.050 106.910  1.00  0.00           C
ATOM   2765  CG2 VAL A 362     137.290  16.700 107.010  1.00  0.00           C
ATOM   2766  C   VAL A 362     136.150  19.080 105.290  1.00  0.00           C
ATOM   2767  O   VAL A 362     135.040  18.810 105.730  1.00  0.00           O
ATOM   2768  N   VAL A 363     136.390  19.340 103.990  1.00  0.00           N
ATOM   2769  CA  VAL A 363     135.360  19.440 103.000  1.00  0.00           C
ATOM   2770  CB  VAL A 363     135.630  20.640 102.140  1.00  0.00           C
ATOM   2771  CG1 VAL A 363     134.740  20.680 100.890  1.00  0.00           C
ATOM   2772  CG2 VAL A 363     135.460  21.920 102.980  1.00  0.00           C
ATOM   2773  C   VAL A 363     135.370  18.160 102.250  1.00  0.00           C
ATOM   2774  O   VAL A 363     136.430  17.680 101.860  1.00  0.00           O
ATOM   2775  N   PRO A 364     134.270  17.500 102.020  1.00  0.00           N
ATOM   2776  CD  PRO A 364     133.080  17.620 102.850  1.00  0.00           C
ATOM   2777  CA  PRO A 364     134.220  16.340 101.180  1.00  0.00           C
ATOM   2778  CB  PRO A 364     132.750  15.910 101.180  1.00  0.00           C
ATOM   2779  CG  PRO A 364     132.250  16.360 102.560  1.00  0.00           C
ATOM   2780  C   PRO A 364     134.720  16.690  99.820  1.00  0.00           C
ATOM   2781  O   PRO A 364     134.150  17.550  99.130  1.00  0.00           O
ATOM   2782  N   GLY A 365     135.750  15.980  99.340  1.00  0.00           N
ATOM   2783  CA  GLY A 365     136.410  16.250  98.100  1.00  0.00           C
ATOM   2784  C   GLY A 365     137.450  17.310  98.200  1.00  0.00           C
ATOM   2785  O   GLY A 365     138.020  17.760  97.210  1.00  0.00           O
ATOM   2786  N   GLY A 366     137.770  17.790  99.410  1.00  0.00           N
ATOM   2787  CA  GLY A 366     138.800  18.730  99.700  1.00  0.00           C
ATOM   2788  C   GLY A 366     140.190  18.240  99.500  1.00  0.00           C
ATOM   2789  O   GLY A 366     140.420  17.150  98.990  1.00  0.00           O
ATOM   2790  N   ASP A 367     141.220  19.020  99.880  1.00  0.00           N
ATOM   2791  CA  ASP A 367     142.600  18.640  99.820  1.00  0.00           C
ATOM   2792  CB  ASP A 367     143.350  19.770  99.100  1.00  0.00           C
ATOM   2793  CG  ASP A 367     142.670  20.070  97.770  1.00  0.00           C
ATOM   2794  OD1 ASP A 367     142.390  19.110  97.000  1.00  0.00           O
ATOM   2795  OD2 ASP A 367     142.380  21.260  97.470  1.00  0.00           O
ATOM   2796  C   ASP A 367     143.190  18.430 101.170  1.00  0.00           C
ATOM   2797  O   ASP A 367     143.960  17.500 101.390  1.00  0.00           O
ATOM   2798  N   LEU A 368     142.870  19.340 102.110  1.00  0.00           N
ATOM   2799  CA  LEU A 368     143.370  19.290 103.450  1.00  0.00           C
ATOM   2800  CB  LEU A 368     143.020  20.530 104.280  1.00  0.00           C
ATOM   2801  CG  LEU A 368     143.830  21.770 103.870  1.00  0.00           C
ATOM   2802  CD1 LEU A 368     143.240  23.100 104.370  1.00  0.00           C
ATOM   2803  CD2 LEU A 368     145.270  21.650 104.410  1.00  0.00           C
ATOM   2804  C   LEU A 368     143.010  18.110 104.300  1.00  0.00           C
ATOM   2805  O   LEU A 368     141.920  17.550 104.250  1.00  0.00           O
ATOM   2806  N   ALA A 369     143.990  17.680 105.110  1.00  0.00           N
ATOM   2807  CA  ALA A 369     143.860  16.600 106.040  1.00  0.00           C
ATOM   2808  CB  ALA A 369     145.260  16.300 106.590  1.00  0.00           C
ATOM   2809  C   ALA A 369     142.960  16.920 107.180  1.00  0.00           C
ATOM   2810  O   ALA A 369     142.770  18.050 107.610  1.00  0.00           O
ATOM   2811  N   LYS A 370     142.340  15.890 107.790  1.00  0.00           N
ATOM   2812  CA  LYS A 370     141.560  16.050 108.970  1.00  0.00           C
ATOM   2813  CB  LYS A 370     140.420  15.010 109.010  1.00  0.00           C
ATOM   2814  CG  LYS A 370     139.470  15.240 110.180  1.00  0.00           C
ATOM   2815  CD  LYS A 370     138.170  14.440 110.060  1.00  0.00           C
ATOM   2816  CE  LYS A 370     137.220  14.620 111.250  1.00  0.00           C
ATOM   2817  NZ  LYS A 370     135.970  13.890 110.970  1.00  0.00           N
ATOM   2818  C   LYS A 370     142.370  15.920 110.220  1.00  0.00           C
ATOM   2819  O   LYS A 370     142.780  14.820 110.600  1.00  0.00           O
ATOM   2820  N   VAL A 371     142.700  17.050 110.850  1.00  0.00           N
ATOM   2821  CA  VAL A 371     143.490  17.170 112.040  1.00  0.00           C
ATOM   2822  CB  VAL A 371     144.690  18.050 111.870  1.00  0.00           C
ATOM   2823  CG1 VAL A 371     145.610  17.520 110.750  1.00  0.00           C
ATOM   2824  CG2 VAL A 371     144.360  19.520 111.560  1.00  0.00           C
ATOM   2825  C   VAL A 371     142.680  17.630 113.200  1.00  0.00           C
ATOM   2826  O   VAL A 371     141.560  18.120 113.050  1.00  0.00           O
ATOM   2827  N   GLN A 372     143.260  17.540 114.410  1.00  0.00           N
ATOM   2828  CA  GLN A 372     142.660  17.890 115.670  1.00  0.00           C
ATOM   2829  CB  GLN A 372     143.390  17.040 116.720  1.00  0.00           C
ATOM   2830  CG  GLN A 372     142.870  17.240 118.150  1.00  0.00           C
ATOM   2831  CD  GLN A 372     143.450  16.200 119.110  1.00  0.00           C
ATOM   2832  OE1 GLN A 372     144.320  15.400 118.770  1.00  0.00           O
ATOM   2833  NE2 GLN A 372     142.980  16.220 120.380  1.00  0.00           N
ATOM   2834  C   GLN A 372     142.700  19.340 116.000  1.00  0.00           C
ATOM   2835  O   GLN A 372     141.740  19.890 116.550  1.00  0.00           O
ATOM   2836  N   ARG A 373     143.800  20.020 115.640  1.00  0.00           N
ATOM   2837  CA  ARG A 373     144.060  21.390 115.960  1.00  0.00           C
ATOM   2838  CB  ARG A 373     144.820  21.550 117.290  1.00  0.00           C
ATOM   2839  CG  ARG A 373     146.110  20.740 117.410  1.00  0.00           C
ATOM   2840  CD  ARG A 373     146.970  20.960 118.650  1.00  0.00           C
ATOM   2841  NE  ARG A 373     147.670  19.660 118.890  1.00  0.00           N
ATOM   2842  CZ  ARG A 373     147.440  18.840 119.960  1.00  0.00           C
ATOM   2843  NH1 ARG A 373     146.510  19.050 120.930  1.00  0.00           N
ATOM   2844  NH2 ARG A 373     148.250  17.740 120.040  1.00  0.00           N
ATOM   2845  C   ARG A 373     144.740  22.160 114.880  1.00  0.00           C
ATOM   2846  O   ARG A 373     145.530  21.650 114.080  1.00  0.00           O
ATOM   2847  N   ALA A 374     144.490  23.480 114.840  1.00  0.00           N
ATOM   2848  CA  ALA A 374     144.960  24.310 113.780  1.00  0.00           C
ATOM   2849  CB  ALA A 374     144.070  24.240 112.520  1.00  0.00           C
ATOM   2850  C   ALA A 374     145.030  25.720 114.250  1.00  0.00           C
ATOM   2851  O   ALA A 374     144.380  26.070 115.230  1.00  0.00           O
ATOM   2852  N   VAL A 375     145.900  26.530 113.630  1.00  0.00           N
ATOM   2853  CA  VAL A 375     146.270  27.850 114.050  1.00  0.00           C
ATOM   2854  CB  VAL A 375     147.650  28.000 114.620  1.00  0.00           C
ATOM   2855  CG1 VAL A 375     147.880  29.430 115.130  1.00  0.00           C
ATOM   2856  CG2 VAL A 375     147.750  27.030 115.810  1.00  0.00           C
ATOM   2857  C   VAL A 375     146.080  28.690 112.830  1.00  0.00           C
ATOM   2858  O   VAL A 375     146.460  28.320 111.710  1.00  0.00           O
ATOM   2859  N   CYS A 376     145.440  29.850 113.050  1.00  0.00           N
ATOM   2860  CA  CYS A 376     145.460  30.930 112.110  1.00  0.00           C
ATOM   2861  CB  CYS A 376     144.080  31.350 111.580  1.00  0.00           C
ATOM   2862  SG  CYS A 376     144.080  32.770 110.450  1.00  0.00           S
ATOM   2863  C   CYS A 376     146.220  31.980 112.850  1.00  0.00           C
ATOM   2864  O   CYS A 376     145.890  32.220 114.010  1.00  0.00           O
ATOM   2865  N   MET A 377     147.190  32.640 112.200  1.00  0.00           N
ATOM   2866  CA  MET A 377     147.850  33.740 112.810  1.00  0.00           C
ATOM   2867  CB  MET A 377     149.330  33.470 113.130  1.00  0.00           C
ATOM   2868  CG  MET A 377     149.970  34.580 113.960  1.00  0.00           C
ATOM   2869  SD  MET A 377     151.660  34.240 114.540  1.00  0.00           S
ATOM   2870  CE  MET A 377     152.380  34.950 113.040  1.00  0.00           C
ATOM   2871  C   MET A 377     147.760  34.940 111.940  1.00  0.00           C
ATOM   2872  O   MET A 377     148.120  34.890 110.760  1.00  0.00           O
ATOM   2873  N   LEU A 378     147.450  36.090 112.570  1.00  0.00           N
ATOM   2874  CA  LEU A 378     147.400  37.370 111.930  1.00  0.00           C
ATOM   2875  CB  LEU A 378     146.160  38.160 112.390  1.00  0.00           C
ATOM   2876  CG  LEU A 378     144.820  37.400 112.300  1.00  0.00           C
ATOM   2877  CD1 LEU A 378     143.650  38.360 112.590  1.00  0.00           C
ATOM   2878  CD2 LEU A 378     144.590  36.820 110.900  1.00  0.00           C
ATOM   2879  C   LEU A 378     148.600  38.160 112.300  1.00  0.00           C
ATOM   2880  O   LEU A 378     148.720  38.580 113.450  1.00  0.00           O
ATOM   2881  N   SER A 379     149.520  38.340 111.340  1.00  0.00           N
ATOM   2882  CA  SER A 379     150.780  38.980 111.520  1.00  0.00           C
ATOM   2883  CB  SER A 379     151.900  38.540 110.550  1.00  0.00           C
ATOM   2884  OG  SER A 379     152.100  37.140 110.690  1.00  0.00           O
ATOM   2885  C   SER A 379     150.570  40.430 111.230  1.00  0.00           C
ATOM   2886  O   SER A 379     150.120  40.730 110.130  1.00  0.00           O
ATOM   2887  N   ASN A 380     150.930  41.360 112.130  1.00  0.00           N
ATOM   2888  CA  ASN A 380     151.020  42.760 111.870  1.00  0.00           C
ATOM   2889  CB  ASN A 380     150.220  43.500 112.950  1.00  0.00           C
ATOM   2890  CG  ASN A 380     150.070  44.950 112.520  1.00  0.00           C
ATOM   2891  OD1 ASN A 380     150.120  45.260 111.330  1.00  0.00           O
ATOM   2892  ND2 ASN A 380     149.800  45.900 113.470  1.00  0.00           N
ATOM   2893  C   ASN A 380     152.460  43.160 111.800  1.00  0.00           C
ATOM   2894  O   ASN A 380     153.160  43.120 112.810  1.00  0.00           O
ATOM   2895  N   THR A 381     153.010  43.420 110.600  1.00  0.00           N
ATOM   2896  CA  THR A 381     154.410  43.640 110.410  1.00  0.00           C
ATOM   2897  CB  THR A 381     155.130  42.390 110.000  1.00  0.00           C
ATOM   2898  OG1 THR A 381     156.510  42.600 109.750  1.00  0.00           O
ATOM   2899  CG2 THR A 381     154.610  41.770 108.700  1.00  0.00           C
ATOM   2900  C   THR A 381     154.620  44.710 109.400  1.00  0.00           C
ATOM   2901  O   THR A 381     153.830  44.910 108.470  1.00  0.00           O
ATOM   2902  N   THR A 382     155.760  45.400 109.550  1.00  0.00           N
ATOM   2903  CA  THR A 382     156.240  46.450 108.710  1.00  0.00           C
ATOM   2904  CB  THR A 382     157.400  47.210 109.290  1.00  0.00           C
ATOM   2905  OG1 THR A 382     158.390  46.360 109.860  1.00  0.00           O
ATOM   2906  CG2 THR A 382     156.860  48.000 110.500  1.00  0.00           C
ATOM   2907  C   THR A 382     156.690  45.960 107.370  1.00  0.00           C
ATOM   2908  O   THR A 382     156.910  46.760 106.470  1.00  0.00           O
ATOM   2909  N   ALA A 383     156.870  44.650 107.150  1.00  0.00           N
ATOM   2910  CA  ALA A 383     157.370  44.030 105.960  1.00  0.00           C
ATOM   2911  CB  ALA A 383     157.370  42.520 106.220  1.00  0.00           C
ATOM   2912  C   ALA A 383     156.520  44.240 104.750  1.00  0.00           C
ATOM   2913  O   ALA A 383     157.050  44.400 103.650  1.00  0.00           O
ATOM   2914  N   ILE A 384     155.190  44.340 104.870  1.00  0.00           N
ATOM   2915  CA  ILE A 384     154.250  44.480 103.790  1.00  0.00           C
ATOM   2916  CB  ILE A 384     152.880  44.520 104.390  1.00  0.00           C
ATOM   2917  CG2 ILE A 384     152.580  45.840 105.130  1.00  0.00           C
ATOM   2918  CG1 ILE A 384     151.770  44.350 103.330  1.00  0.00           C
ATOM   2919  CD  ILE A 384     151.900  43.110 102.450  1.00  0.00           C
ATOM   2920  C   ILE A 384     154.450  45.590 102.820  1.00  0.00           C
ATOM   2921  O   ILE A 384     154.100  45.510 101.650  1.00  0.00           O
ATOM   2922  N   ALA A 385     155.100  46.700 103.230  1.00  0.00           N
ATOM   2923  CA  ALA A 385     155.470  47.790 102.370  1.00  0.00           C
ATOM   2924  CB  ALA A 385     155.970  48.970 103.210  1.00  0.00           C
ATOM   2925  C   ALA A 385     156.470  47.480 101.310  1.00  0.00           C
ATOM   2926  O   ALA A 385     156.590  48.220 100.340  1.00  0.00           O
ATOM   2927  N   GLU A 386     157.140  46.320 101.460  1.00  0.00           N
ATOM   2928  CA  GLU A 386     158.020  45.760 100.470  1.00  0.00           C
ATOM   2929  CB  GLU A 386     158.770  44.560 101.070  1.00  0.00           C
ATOM   2930  CG  GLU A 386     159.680  43.860 100.060  1.00  0.00           C
ATOM   2931  CD  GLU A 386     160.230  42.550 100.610  1.00  0.00           C
ATOM   2932  OE1 GLU A 386     160.790  42.540 101.730  1.00  0.00           O
ATOM   2933  OE2 GLU A 386     160.230  41.510  99.900  1.00  0.00           O
ATOM   2934  C   GLU A 386     157.250  45.350  99.260  1.00  0.00           C
ATOM   2935  O   GLU A 386     157.700  45.550  98.130  1.00  0.00           O
ATOM   2936  N   ALA A 387     156.060  44.750  99.420  1.00  0.00           N
ATOM   2937  CA  ALA A 387     155.230  44.360  98.320  1.00  0.00           C
ATOM   2938  CB  ALA A 387     154.140  43.390  98.810  1.00  0.00           C
ATOM   2939  C   ALA A 387     154.560  45.500  97.650  1.00  0.00           C
ATOM   2940  O   ALA A 387     154.180  45.420  96.480  1.00  0.00           O
ATOM   2941  N   TRP A 388     154.410  46.650  98.340  1.00  0.00           N
ATOM   2942  CA  TRP A 388     153.810  47.830  97.800  1.00  0.00           C
ATOM   2943  CB  TRP A 388     153.320  48.750  98.930  1.00  0.00           C
ATOM   2944  CG  TRP A 388     152.290  48.140  99.850  1.00  0.00           C
ATOM   2945  CD1 TRP A 388     151.550  46.990  99.790  1.00  0.00           C
ATOM   2946  NE1 TRP A 388     150.740  46.930 100.890  1.00  0.00           N
ATOM   2947  CE2 TRP A 388     151.010  47.980 101.740  1.00  0.00           C
ATOM   2948  CD2 TRP A 388     151.960  48.780 101.090  1.00  0.00           C
ATOM   2949  CE3 TRP A 388     152.470  49.920 101.660  1.00  0.00           C
ATOM   2950  CZ3 TRP A 388     151.990  50.290 102.890  1.00  0.00           C
ATOM   2951  CZ2 TRP A 388     150.530  48.390 102.950  1.00  0.00           C
ATOM   2952  CH2 TRP A 388     150.980  49.570 103.490  1.00  0.00           C
ATOM   2953  C   TRP A 388     154.800  48.600  96.980  1.00  0.00           C
ATOM   2954  O   TRP A 388     154.480  49.240  95.980  1.00  0.00           O
ATOM   2955  N   ALA A 389     156.060  48.540  97.430  1.00  0.00           N
ATOM   2956  CA  ALA A 389     157.160  49.210  96.800  1.00  0.00           C
ATOM   2957  CB  ALA A 389     158.390  49.060  97.710  1.00  0.00           C
ATOM   2958  C   ALA A 389     157.430  48.640  95.450  1.00  0.00           C
ATOM   2959  O   ALA A 389     157.620  49.350  94.470  1.00  0.00           O
ATOM   2960  N   ARG A 390     157.370  47.300  95.330  1.00  0.00           N
ATOM   2961  CA  ARG A 390     157.490  46.750  94.020  1.00  0.00           C
ATOM   2962  CB  ARG A 390     157.840  45.250  94.070  1.00  0.00           C
ATOM   2963  CG  ARG A 390     156.750  44.350  94.660  1.00  0.00           C
ATOM   2964  CD  ARG A 390     156.960  42.840  94.520  1.00  0.00           C
ATOM   2965  NE  ARG A 390     158.220  42.570  95.270  1.00  0.00           N
ATOM   2966  CZ  ARG A 390     158.270  41.950  96.480  1.00  0.00           C
ATOM   2967  NH1 ARG A 390     157.160  41.420  97.070  1.00  0.00           N
ATOM   2968  NH2 ARG A 390     159.460  41.890  97.150  1.00  0.00           N
ATOM   2969  C   ARG A 390     156.360  47.020  93.090  1.00  0.00           C
ATOM   2970  O   ARG A 390     156.610  47.290  91.920  1.00  0.00           O
ATOM   2971  N   LEU A 391     155.090  47.100  93.540  1.00  0.00           N
ATOM   2972  CA  LEU A 391     154.010  47.530  92.710  1.00  0.00           C
ATOM   2973  CB  LEU A 391     152.680  47.100  93.370  1.00  0.00           C
ATOM   2974  CG  LEU A 391     151.480  47.000  92.420  1.00  0.00           C
ATOM   2975  CD1 LEU A 391     151.600  45.990  91.260  1.00  0.00           C
ATOM   2976  CD2 LEU A 391     150.250  46.650  93.270  1.00  0.00           C
ATOM   2977  C   LEU A 391     154.050  48.950  92.260  1.00  0.00           C
ATOM   2978  O   LEU A 391     153.790  49.270  91.110  1.00  0.00           O
ATOM   2979  N   ASP A 392     154.530  49.880  93.110  1.00  0.00           N
ATOM   2980  CA  ASP A 392     154.830  51.240  92.810  1.00  0.00           C
ATOM   2981  CB  ASP A 392     155.110  51.990  94.130  1.00  0.00           C
ATOM   2982  CG  ASP A 392     153.800  52.370  94.800  1.00  0.00           C
ATOM   2983  OD1 ASP A 392     152.760  52.670  94.230  1.00  0.00           O
ATOM   2984  OD2 ASP A 392     153.840  52.390  96.200  1.00  0.00           O
ATOM   2985  C   ASP A 392     155.930  51.360  91.820  1.00  0.00           C
ATOM   2986  O   ASP A 392     155.910  52.240  90.950  1.00  0.00           O
ATOM   2987  N   HIS A 393     156.940  50.470  91.840  1.00  0.00           N
ATOM   2988  CA  HIS A 393     157.930  50.490  90.810  1.00  0.00           C
ATOM   2989  CB  HIS A 393     158.990  49.430  91.170  1.00  0.00           C
ATOM   2990  ND1 HIS A 393     161.160  50.370  90.290  1.00  0.00           N
ATOM   2991  CG  HIS A 393     160.190  49.380  90.280  1.00  0.00           C
ATOM   2992  CE1 HIS A 393     162.130  49.970  89.430  1.00  0.00           C
ATOM   2993  NE2 HIS A 393     161.840  48.820  88.860  1.00  0.00           N
ATOM   2994  CD2 HIS A 393     160.640  48.430  89.410  1.00  0.00           C
ATOM   2995  C   HIS A 393     157.390  50.160  89.460  1.00  0.00           C
ATOM   2996  O   HIS A 393     157.790  50.790  88.480  1.00  0.00           O
ATOM   2997  N   LYS A 394     156.430  49.220  89.410  1.00  0.00           N
ATOM   2998  CA  LYS A 394     155.730  48.880  88.210  1.00  0.00           C
ATOM   2999  CB  LYS A 394     154.920  47.590  88.430  1.00  0.00           C
ATOM   3000  CG  LYS A 394     155.820  46.380  88.690  1.00  0.00           C
ATOM   3001  CD  LYS A 394     155.020  45.120  88.980  1.00  0.00           C
ATOM   3002  CE  LYS A 394     155.890  43.870  89.170  1.00  0.00           C
ATOM   3003  NZ  LYS A 394     155.010  42.700  89.400  1.00  0.00           N
ATOM   3004  C   LYS A 394     154.840  49.930  87.650  1.00  0.00           C
ATOM   3005  O   LYS A 394     154.720  50.100  86.430  1.00  0.00           O
ATOM   3006  N   PHE A 395     154.220  50.740  88.520  1.00  0.00           N
ATOM   3007  CA  PHE A 395     153.410  51.860  88.160  1.00  0.00           C
ATOM   3008  CB  PHE A 395     152.840  52.460  89.460  1.00  0.00           C
ATOM   3009  CG  PHE A 395     151.770  53.450  89.170  1.00  0.00           C
ATOM   3010  CD1 PHE A 395     152.070  54.770  88.980  1.00  0.00           C
ATOM   3011  CE1 PHE A 395     151.110  55.730  88.780  1.00  0.00           C
ATOM   3012  CZ  PHE A 395     149.800  55.300  88.730  1.00  0.00           C
ATOM   3013  CD2 PHE A 395     150.450  53.060  89.180  1.00  0.00           C
ATOM   3014  CE2 PHE A 395     149.460  53.980  88.930  1.00  0.00           C
ATOM   3015  C   PHE A 395     154.150  52.890  87.380  1.00  0.00           C
ATOM   3016  O   PHE A 395     153.730  53.340  86.320  1.00  0.00           O
ATOM   3017  N   ASP A 396     155.310  53.290  87.910  1.00  0.00           N
ATOM   3018  CA  ASP A 396     156.090  54.390  87.420  1.00  0.00           C
ATOM   3019  CB  ASP A 396     157.230  54.690  88.410  1.00  0.00           C
ATOM   3020  CG  ASP A 396     156.710  55.150  89.770  1.00  0.00           C
ATOM   3021  OD1 ASP A 396     155.510  55.530  89.890  1.00  0.00           O
ATOM   3022  OD2 ASP A 396     157.560  55.260  90.690  1.00  0.00           O
ATOM   3023  C   ASP A 396     156.630  54.160  86.050  1.00  0.00           C
ATOM   3024  O   ASP A 396     156.810  55.100  85.270  1.00  0.00           O
ATOM   3025  N   LEU A 397     156.880  52.890  85.710  1.00  0.00           N
ATOM   3026  CA  LEU A 397     157.320  52.520  84.400  1.00  0.00           C
ATOM   3027  CB  LEU A 397     157.690  51.030  84.340  1.00  0.00           C
ATOM   3028  CG  LEU A 397     158.890  50.610  85.210  1.00  0.00           C
ATOM   3029  CD1 LEU A 397     159.000  49.070  85.260  1.00  0.00           C
ATOM   3030  CD2 LEU A 397     160.240  51.120  84.670  1.00  0.00           C
ATOM   3031  C   LEU A 397     156.420  52.830  83.250  1.00  0.00           C
ATOM   3032  O   LEU A 397     156.840  53.410  82.250  1.00  0.00           O
ATOM   3033  N   MET A 398     155.140  52.460  83.450  1.00  0.00           N
ATOM   3034  CA  MET A 398     154.130  52.630  82.450  1.00  0.00           C
ATOM   3035  CB  MET A 398     152.980  51.610  82.600  1.00  0.00           C
ATOM   3036  CG  MET A 398     153.510  50.180  82.540  1.00  0.00           C
ATOM   3037  SD  MET A 398     152.200  48.920  82.470  1.00  0.00           S
ATOM   3038  CE  MET A 398     151.870  49.040  84.260  1.00  0.00           C
ATOM   3039  C   MET A 398     153.520  53.980  82.530  1.00  0.00           C
ATOM   3040  O   MET A 398     153.210  54.570  81.490  1.00  0.00           O
ATOM   3041  N   TYR A 399     153.310  54.580  83.710  1.00  0.00           N
ATOM   3042  CA  TYR A 399     152.770  55.890  83.860  1.00  0.00           C
ATOM   3043  CB  TYR A 399     152.400  56.110  85.340  1.00  0.00           C
ATOM   3044  CG  TYR A 399     151.500  57.300  85.470  1.00  0.00           C
ATOM   3045  CD1 TYR A 399     150.300  57.420  84.820  1.00  0.00           C
ATOM   3046  CE1 TYR A 399     149.590  58.600  84.910  1.00  0.00           C
ATOM   3047  CZ  TYR A 399     150.050  59.640  85.690  1.00  0.00           C
ATOM   3048  OH  TYR A 399     149.310  60.840  85.750  1.00  0.00           O
ATOM   3049  CD2 TYR A 399     151.950  58.350  86.240  1.00  0.00           C
ATOM   3050  CE2 TYR A 399     151.200  59.490  86.420  1.00  0.00           C
ATOM   3051  C   TYR A 399     153.670  56.960  83.340  1.00  0.00           C
ATOM   3052  O   TYR A 399     153.190  58.010  82.910  1.00  0.00           O
ATOM   3053  N   ALA A 400     154.990  56.700  83.310  1.00  0.00           N
ATOM   3054  CA  ALA A 400     155.950  57.580  82.720  1.00  0.00           C
ATOM   3055  CB  ALA A 400     157.370  57.010  82.800  1.00  0.00           C
ATOM   3056  C   ALA A 400     155.720  57.880  81.280  1.00  0.00           C
ATOM   3057  O   ALA A 400     155.900  59.010  80.830  1.00  0.00           O
ATOM   3058  N   LYS A 401     155.190  56.920  80.500  1.00  0.00           N
ATOM   3059  CA  LYS A 401     154.870  57.120  79.120  1.00  0.00           C
ATOM   3060  CB  LYS A 401     155.300  55.900  78.290  1.00  0.00           C
ATOM   3061  CG  LYS A 401     156.810  55.690  78.160  1.00  0.00           C
ATOM   3062  CD  LYS A 401     157.190  54.460  77.330  1.00  0.00           C
ATOM   3063  CE  LYS A 401     158.680  54.220  77.080  1.00  0.00           C
ATOM   3064  NZ  LYS A 401     159.250  55.400  76.390  1.00  0.00           N
ATOM   3065  C   LYS A 401     153.420  57.410  78.960  1.00  0.00           C
ATOM   3066  O   LYS A 401     153.000  57.610  77.820  1.00  0.00           O
ATOM   3067  N   ARG A 402     152.650  57.440  80.060  1.00  0.00           N
ATOM   3068  CA  ARG A 402     151.220  57.530  80.110  1.00  0.00           C
ATOM   3069  CB  ARG A 402     150.670  58.960  80.070  1.00  0.00           C
ATOM   3070  CG  ARG A 402     151.110  59.860  81.220  1.00  0.00           C
ATOM   3071  CD  ARG A 402     150.240  61.100  81.390  1.00  0.00           C
ATOM   3072  NE  ARG A 402     150.730  61.790  82.620  1.00  0.00           N
ATOM   3073  CZ  ARG A 402     150.230  62.970  83.110  1.00  0.00           C
ATOM   3074  NH1 ARG A 402     149.190  63.600  82.490  1.00  0.00           N
ATOM   3075  NH2 ARG A 402     150.750  63.550  84.230  1.00  0.00           N
ATOM   3076  C   ARG A 402     150.490  56.600  79.200  1.00  0.00           C
ATOM   3077  O   ARG A 402     149.580  56.940  78.440  1.00  0.00           O
ATOM   3078  N   ALA A 403     150.900  55.320  79.260  1.00  0.00           N
ATOM   3079  CA  ALA A 403     150.290  54.240  78.560  1.00  0.00           C
ATOM   3080  CB  ALA A 403     151.220  53.020  78.490  1.00  0.00           C
ATOM   3081  C   ALA A 403     149.010  53.850  79.210  1.00  0.00           C
ATOM   3082  O   ALA A 403     148.880  54.000  80.430  1.00  0.00           O
ATOM   3083  N   PHE A 404     148.040  53.330  78.440  1.00  0.00           N
ATOM   3084  CA  PHE A 404     146.750  52.890  78.860  1.00  0.00           C
ATOM   3085  CB  PHE A 404     146.760  51.810  79.950  1.00  0.00           C
ATOM   3086  CG  PHE A 404     147.560  50.650  79.460  1.00  0.00           C
ATOM   3087  CD1 PHE A 404     146.990  49.790  78.550  1.00  0.00           C
ATOM   3088  CE1 PHE A 404     147.730  48.760  78.020  1.00  0.00           C
ATOM   3089  CZ  PHE A 404     149.040  48.590  78.380  1.00  0.00           C
ATOM   3090  CD2 PHE A 404     148.870  50.440  79.820  1.00  0.00           C
ATOM   3091  CE2 PHE A 404     149.630  49.420  79.300  1.00  0.00           C
ATOM   3092  C   PHE A 404     145.780  53.960  79.250  1.00  0.00           C
ATOM   3093  O   PHE A 404     144.580  53.760  79.430  1.00  0.00           O
ATOM   3094  N   VAL A 405     146.270  55.200  79.410  1.00  0.00           N
ATOM   3095  CA  VAL A 405     145.540  56.300  79.980  1.00  0.00           C
ATOM   3096  CB  VAL A 405     146.350  57.520  80.330  1.00  0.00           C
ATOM   3097  CG1 VAL A 405     145.520  58.610  81.030  1.00  0.00           C
ATOM   3098  CG2 VAL A 405     147.460  57.010  81.260  1.00  0.00           C
ATOM   3099  C   VAL A 405     144.340  56.690  79.190  1.00  0.00           C
ATOM   3100  O   VAL A 405     143.310  57.070  79.760  1.00  0.00           O
ATOM   3101  N   HIS A 406     144.290  56.550  77.860  1.00  0.00           N
ATOM   3102  CA  HIS A 406     143.170  56.800  77.000  1.00  0.00           C
ATOM   3103  CB  HIS A 406     143.590  56.630  75.530  1.00  0.00           C
ATOM   3104  ND1 HIS A 406     143.140  54.430  74.580  1.00  0.00           N
ATOM   3105  CG  HIS A 406     144.070  55.250  75.190  1.00  0.00           C
ATOM   3106  CE1 HIS A 406     143.800  53.310  74.330  1.00  0.00           C
ATOM   3107  NE2 HIS A 406     145.090  53.360  74.760  1.00  0.00           N
ATOM   3108  CD2 HIS A 406     145.260  54.610  75.320  1.00  0.00           C
ATOM   3109  C   HIS A 406     141.920  56.040  77.290  1.00  0.00           C
ATOM   3110  O   HIS A 406     140.810  56.540  77.110  1.00  0.00           O
ATOM   3111  N   TRP A 407     142.050  54.830  77.870  1.00  0.00           N
ATOM   3112  CA  TRP A 407     140.970  54.020  78.350  1.00  0.00           C
ATOM   3113  CB  TRP A 407     141.560  52.650  78.720  1.00  0.00           C
ATOM   3114  CG  TRP A 407     142.080  51.880  77.530  1.00  0.00           C
ATOM   3115  CD1 TRP A 407     143.360  51.610  77.170  1.00  0.00           C
ATOM   3116  NE1 TRP A 407     143.440  50.900  76.000  1.00  0.00           N
ATOM   3117  CE2 TRP A 407     142.150  50.720  75.550  1.00  0.00           C
ATOM   3118  CD2 TRP A 407     141.280  51.330  76.460  1.00  0.00           C
ATOM   3119  CE3 TRP A 407     139.920  51.280  76.300  1.00  0.00           C
ATOM   3120  CZ3 TRP A 407     139.460  50.620  75.190  1.00  0.00           C
ATOM   3121  CZ2 TRP A 407     141.660  50.100  74.430  1.00  0.00           C
ATOM   3122  CH2 TRP A 407     140.300  50.060  74.250  1.00  0.00           C
ATOM   3123  C   TRP A 407     140.210  54.520  79.530  1.00  0.00           C
ATOM   3124  O   TRP A 407     139.080  54.110  79.780  1.00  0.00           O
ATOM   3125  N   TYR A 408     140.800  55.430  80.330  1.00  0.00           N
ATOM   3126  CA  TYR A 408     140.230  55.990  81.510  1.00  0.00           C
ATOM   3127  CB  TYR A 408     141.240  56.150  82.650  1.00  0.00           C
ATOM   3128  CG  TYR A 408     141.780  54.800  82.960  1.00  0.00           C
ATOM   3129  CD1 TYR A 408     142.850  54.260  82.300  1.00  0.00           C
ATOM   3130  CE1 TYR A 408     143.360  53.030  82.660  1.00  0.00           C
ATOM   3131  CZ  TYR A 408     142.840  52.330  83.730  1.00  0.00           C
ATOM   3132  OH  TYR A 408     143.400  51.100  84.130  1.00  0.00           O
ATOM   3133  CD2 TYR A 408     141.270  54.110  84.040  1.00  0.00           C
ATOM   3134  CE2 TYR A 408     141.810  52.910  84.440  1.00  0.00           C
ATOM   3135  C   TYR A 408     139.590  57.300  81.220  1.00  0.00           C
ATOM   3136  O   TYR A 408     138.530  57.680  81.700  1.00  0.00           O
ATOM   3137  N   VAL A 409     140.230  58.100  80.340  1.00  0.00           N
ATOM   3138  CA  VAL A 409     139.780  59.390  79.920  1.00  0.00           C
ATOM   3139  CB  VAL A 409     140.890  60.080  79.180  1.00  0.00           C
ATOM   3140  CG1 VAL A 409     140.490  61.420  78.540  1.00  0.00           C
ATOM   3141  CG2 VAL A 409     141.970  60.330  80.230  1.00  0.00           C
ATOM   3142  C   VAL A 409     138.540  59.220  79.110  1.00  0.00           C
ATOM   3143  O   VAL A 409     137.710  60.120  79.150  1.00  0.00           O
ATOM   3144  N   GLY A 410     138.360  58.120  78.350  1.00  0.00           N
ATOM   3145  CA  GLY A 410     137.130  57.760  77.720  1.00  0.00           C
ATOM   3146  C   GLY A 410     135.950  57.720  78.620  1.00  0.00           C
ATOM   3147  O   GLY A 410     134.910  58.330  78.360  1.00  0.00           O
ATOM   3148  N   GLU A 411     136.080  57.150  79.830  1.00  0.00           N
ATOM   3149  CA  GLU A 411     135.100  57.090  80.870  1.00  0.00           C
ATOM   3150  CB  GLU A 411     135.470  55.970  81.860  1.00  0.00           C
ATOM   3151  CG  GLU A 411     135.770  54.610  81.210  1.00  0.00           C
ATOM   3152  CD  GLU A 411     134.580  54.060  80.420  1.00  0.00           C
ATOM   3153  OE1 GLU A 411     134.750  53.580  79.270  1.00  0.00           O
ATOM   3154  OE2 GLU A 411     133.450  54.100  80.980  1.00  0.00           O
ATOM   3155  C   GLU A 411     134.970  58.330  81.680  1.00  0.00           C
ATOM   3156  O   GLU A 411     134.160  58.350  82.610  1.00  0.00           O
ATOM   3157  N   GLY A 412     135.650  59.430  81.320  1.00  0.00           N
ATOM   3158  CA  GLY A 412     135.470  60.690  81.980  1.00  0.00           C
ATOM   3159  C   GLY A 412     136.370  60.920  83.140  1.00  0.00           C
ATOM   3160  O   GLY A 412     136.200  61.940  83.820  1.00  0.00           O
ATOM   3161  N   MET A 413     137.340  60.030  83.420  1.00  0.00           N
ATOM   3162  CA  MET A 413     138.180  60.210  84.560  1.00  0.00           C
ATOM   3163  CB  MET A 413     139.030  58.940  84.780  1.00  0.00           C
ATOM   3164  CG  MET A 413     139.890  58.890  86.040  1.00  0.00           C
ATOM   3165  SD  MET A 413     140.500  57.240  86.490  1.00  0.00           S
ATOM   3166  CE  MET A 413     140.770  57.690  88.230  1.00  0.00           C
ATOM   3167  C   MET A 413     139.110  61.370  84.450  1.00  0.00           C
ATOM   3168  O   MET A 413     139.760  61.550  83.430  1.00  0.00           O
ATOM   3169  N   GLU A 414     139.170  62.170  85.530  1.00  0.00           N
ATOM   3170  CA  GLU A 414     140.040  63.300  85.670  1.00  0.00           C
ATOM   3171  CB  GLU A 414     139.680  64.200  86.870  1.00  0.00           C
ATOM   3172  CG  GLU A 414     138.260  64.760  86.810  1.00  0.00           C
ATOM   3173  CD  GLU A 414     138.030  65.800  87.900  1.00  0.00           C
ATOM   3174  OE1 GLU A 414     137.920  67.020  87.620  1.00  0.00           O
ATOM   3175  OE2 GLU A 414     137.980  65.420  89.100  1.00  0.00           O
ATOM   3176  C   GLU A 414     141.450  62.820  85.770  1.00  0.00           C
ATOM   3177  O   GLU A 414     141.810  61.950  86.560  1.00  0.00           O
ATOM   3178  N   GLU A 415     142.310  63.340  84.880  1.00  0.00           N
ATOM   3179  CA  GLU A 415     143.620  62.850  84.600  1.00  0.00           C
ATOM   3180  CB  GLU A 415     144.130  63.490  83.300  1.00  0.00           C
ATOM   3181  CG  GLU A 415     143.430  62.980  82.040  1.00  0.00           C
ATOM   3182  CD  GLU A 415     143.910  63.780  80.840  1.00  0.00           C
ATOM   3183  OE1 GLU A 415     144.860  63.370  80.120  1.00  0.00           O
ATOM   3184  OE2 GLU A 415     143.350  64.890  80.630  1.00  0.00           O
ATOM   3185  C   GLU A 415     144.650  62.980  85.670  1.00  0.00           C
ATOM   3186  O   GLU A 415     145.580  62.190  85.830  1.00  0.00           O
ATOM   3187  N   GLY A 416     144.500  63.930  86.600  1.00  0.00           N
ATOM   3188  CA  GLY A 416     145.360  64.120  87.730  1.00  0.00           C
ATOM   3189  C   GLY A 416     145.160  63.110  88.820  1.00  0.00           C
ATOM   3190  O   GLY A 416     146.100  62.980  89.600  1.00  0.00           O
ATOM   3191  N   GLU A 417     144.070  62.320  88.860  1.00  0.00           N
ATOM   3192  CA  GLU A 417     143.860  61.270  89.810  1.00  0.00           C
ATOM   3193  CB  GLU A 417     142.550  60.510  89.570  1.00  0.00           C
ATOM   3194  CG  GLU A 417     141.300  61.400  89.620  1.00  0.00           C
ATOM   3195  CD  GLU A 417     141.030  61.890  91.030  1.00  0.00           C
ATOM   3196  OE1 GLU A 417     140.860  61.060  91.970  1.00  0.00           O
ATOM   3197  OE2 GLU A 417     140.930  63.120  91.280  1.00  0.00           O
ATOM   3198  C   GLU A 417     144.960  60.280  89.880  1.00  0.00           C
ATOM   3199  O   GLU A 417     145.310  59.810  90.970  1.00  0.00           O
ATOM   3200  N   PHE A 418     145.550  59.940  88.720  1.00  0.00           N
ATOM   3201  CA  PHE A 418     146.630  59.000  88.700  1.00  0.00           C
ATOM   3202  CB  PHE A 418     147.100  58.690  87.260  1.00  0.00           C
ATOM   3203  CG  PHE A 418     146.100  57.810  86.600  1.00  0.00           C
ATOM   3204  CD1 PHE A 418     145.010  58.380  85.980  1.00  0.00           C
ATOM   3205  CE1 PHE A 418     144.110  57.550  85.340  1.00  0.00           C
ATOM   3206  CZ  PHE A 418     144.280  56.180  85.380  1.00  0.00           C
ATOM   3207  CD2 PHE A 418     146.310  56.460  86.650  1.00  0.00           C
ATOM   3208  CE2 PHE A 418     145.390  55.660  86.000  1.00  0.00           C
ATOM   3209  C   PHE A 418     147.830  59.400  89.500  1.00  0.00           C
ATOM   3210  O   PHE A 418     148.330  58.650  90.340  1.00  0.00           O
ATOM   3211  N   SER A 419     148.310  60.620  89.230  1.00  0.00           N
ATOM   3212  CA  SER A 419     149.420  61.230  89.890  1.00  0.00           C
ATOM   3213  CB  SER A 419     149.780  62.570  89.230  1.00  0.00           C
ATOM   3214  OG  SER A 419     150.170  62.390  87.880  1.00  0.00           O
ATOM   3215  C   SER A 419     149.190  61.510  91.330  1.00  0.00           C
ATOM   3216  O   SER A 419     150.080  61.350  92.170  1.00  0.00           O
ATOM   3217  N   GLU A 420     147.950  61.860  91.700  1.00  0.00           N
ATOM   3218  CA  GLU A 420     147.500  62.030  93.050  1.00  0.00           C
ATOM   3219  CB  GLU A 420     146.130  62.730  93.010  1.00  0.00           C
ATOM   3220  CG  GLU A 420     145.580  63.150  94.370  1.00  0.00           C
ATOM   3221  CD  GLU A 420     144.200  63.760  94.180  1.00  0.00           C
ATOM   3222  OE1 GLU A 420     144.100  64.840  93.530  1.00  0.00           O
ATOM   3223  OE2 GLU A 420     143.190  63.180  94.660  1.00  0.00           O
ATOM   3224  C   GLU A 420     147.490  60.810  93.900  1.00  0.00           C
ATOM   3225  O   GLU A 420     148.130  60.780  94.950  1.00  0.00           O
ATOM   3226  N   ALA A 421     146.840  59.740  93.420  1.00  0.00           N
ATOM   3227  CA  ALA A 421     146.830  58.470  94.090  1.00  0.00           C
ATOM   3228  CB  ALA A 421     145.870  57.580  93.290  1.00  0.00           C
ATOM   3229  C   ALA A 421     148.160  57.810  94.190  1.00  0.00           C
ATOM   3230  O   ALA A 421     148.440  57.120  95.170  1.00  0.00           O
ATOM   3231  N   ARG A 422     149.060  57.990  93.220  1.00  0.00           N
ATOM   3232  CA  ARG A 422     150.410  57.530  93.330  1.00  0.00           C
ATOM   3233  CB  ARG A 422     151.160  57.700  92.000  1.00  0.00           C
ATOM   3234  CG  ARG A 422     152.610  57.240  92.000  1.00  0.00           C
ATOM   3235  CD  ARG A 422     152.780  55.750  92.350  1.00  0.00           C
ATOM   3236  NE  ARG A 422     154.250  55.550  92.290  1.00  0.00           N
ATOM   3237  CZ  ARG A 422     155.110  55.520  93.350  1.00  0.00           C
ATOM   3238  NH1 ARG A 422     154.730  55.880  94.610  1.00  0.00           N
ATOM   3239  NH2 ARG A 422     156.430  55.250  93.080  1.00  0.00           N
ATOM   3240  C   ARG A 422     151.190  58.170  94.420  1.00  0.00           C
ATOM   3241  O   ARG A 422     152.040  57.540  95.050  1.00  0.00           O
ATOM   3242  N   GLU A 423     150.900  59.450  94.720  1.00  0.00           N
ATOM   3243  CA  GLU A 423     151.490  60.200  95.780  1.00  0.00           C
ATOM   3244  CB  GLU A 423     151.440  61.720  95.530  1.00  0.00           C
ATOM   3245  CG  GLU A 423     152.310  62.600  96.430  1.00  0.00           C
ATOM   3246  CD  GLU A 423     152.470  64.000  95.840  1.00  0.00           C
ATOM   3247  OE1 GLU A 423     151.790  64.940  96.340  1.00  0.00           O
ATOM   3248  OE2 GLU A 423     153.230  64.160  94.850  1.00  0.00           O
ATOM   3249  C   GLU A 423     150.930  59.910  97.130  1.00  0.00           C
ATOM   3250  O   GLU A 423     151.630  59.880  98.140  1.00  0.00           O
ATOM   3251  N   ASP A 424     149.620  59.610  97.200  1.00  0.00           N
ATOM   3252  CA  ASP A 424     148.970  59.120  98.370  1.00  0.00           C
ATOM   3253  CB  ASP A 424     147.450  58.970  98.190  1.00  0.00           C
ATOM   3254  CG  ASP A 424     146.780  60.330  98.040  1.00  0.00           C
ATOM   3255  OD1 ASP A 424     147.310  61.300  98.660  1.00  0.00           O
ATOM   3256  OD2 ASP A 424     145.670  60.460  97.460  1.00  0.00           O
ATOM   3257  C   ASP A 424     149.530  57.800  98.790  1.00  0.00           C
ATOM   3258  O   ASP A 424     149.790  57.610  99.970  1.00  0.00           O
ATOM   3259  N   MET A 425     149.700  56.850  97.850  1.00  0.00           N
ATOM   3260  CA  MET A 425     150.360  55.590  98.030  1.00  0.00           C
ATOM   3261  CB  MET A 425     150.330  54.790  96.720  1.00  0.00           C
ATOM   3262  CG  MET A 425     150.730  53.320  96.900  1.00  0.00           C
ATOM   3263  SD  MET A 425     149.620  52.290  97.890  1.00  0.00           S
ATOM   3264  CE  MET A 425     150.840  51.720  99.100  1.00  0.00           C
ATOM   3265  C   MET A 425     151.770  55.700  98.490  1.00  0.00           C
ATOM   3266  O   MET A 425     152.280  54.960  99.330  1.00  0.00           O
ATOM   3267  N   ALA A 426     152.550  56.630  97.900  1.00  0.00           N
ATOM   3268  CA  ALA A 426     153.880  56.990  98.270  1.00  0.00           C
ATOM   3269  CB  ALA A 426     154.420  58.050  97.290  1.00  0.00           C
ATOM   3270  C   ALA A 426     154.030  57.420  99.690  1.00  0.00           C
ATOM   3271  O   ALA A 426     155.020  57.110 100.360  1.00  0.00           O
ATOM   3272  N   ALA A 427     153.070  58.190 100.210  1.00  0.00           N
ATOM   3273  CA  ALA A 427     153.010  58.620 101.580  1.00  0.00           C
ATOM   3274  CB  ALA A 427     151.880  59.650 101.740  1.00  0.00           C
ATOM   3275  C   ALA A 427     152.740  57.460 102.470  1.00  0.00           C
ATOM   3276  O   ALA A 427     153.200  57.410 103.610  1.00  0.00           O
ATOM   3277  N   LEU A 428     152.050  56.400 102.020  1.00  0.00           N
ATOM   3278  CA  LEU A 428     151.740  55.260 102.820  1.00  0.00           C
ATOM   3279  CB  LEU A 428     150.460  54.580 102.290  1.00  0.00           C
ATOM   3280  CG  LEU A 428     149.950  53.390 103.120  1.00  0.00           C
ATOM   3281  CD1 LEU A 428     149.510  53.860 104.520  1.00  0.00           C
ATOM   3282  CD2 LEU A 428     148.810  52.650 102.420  1.00  0.00           C
ATOM   3283  C   LEU A 428     152.890  54.320 102.950  1.00  0.00           C
ATOM   3284  O   LEU A 428     153.070  53.710 104.000  1.00  0.00           O
ATOM   3285  N   GLU A 429     153.800  54.290 101.960  1.00  0.00           N
ATOM   3286  CA  GLU A 429     155.040  53.630 102.200  1.00  0.00           C
ATOM   3287  CB  GLU A 429     155.850  53.550 100.890  1.00  0.00           C
ATOM   3288  CG  GLU A 429     155.380  52.480  99.910  1.00  0.00           C
ATOM   3289  CD  GLU A 429     156.370  52.380  98.760  1.00  0.00           C
ATOM   3290  OE1 GLU A 429     156.020  52.590  97.570  1.00  0.00           O
ATOM   3291  OE2 GLU A 429     157.530  52.050  99.120  1.00  0.00           O
ATOM   3292  C   GLU A 429     155.910  54.300 103.210  1.00  0.00           C
ATOM   3293  O   GLU A 429     156.610  53.680 104.010  1.00  0.00           O
ATOM   3294  N   LYS A 430     155.840  55.640 103.320  1.00  0.00           N
ATOM   3295  CA  LYS A 430     156.630  56.410 104.220  1.00  0.00           C
ATOM   3296  CB  LYS A 430     156.640  57.880 103.770  1.00  0.00           C
ATOM   3297  CG  LYS A 430     157.480  58.880 104.580  1.00  0.00           C
ATOM   3298  CD  LYS A 430     157.750  60.170 103.800  1.00  0.00           C
ATOM   3299  CE  LYS A 430     158.350  61.330 104.600  1.00  0.00           C
ATOM   3300  NZ  LYS A 430     157.400  61.850 105.600  1.00  0.00           N
ATOM   3301  C   LYS A 430     156.270  56.310 105.660  1.00  0.00           C
ATOM   3302  O   LYS A 430     157.070  56.300 106.590  1.00  0.00           O
ATOM   3303  N   ASP A 431     154.950  56.180 105.930  1.00  0.00           N
ATOM   3304  CA  ASP A 431     154.320  55.900 107.180  1.00  0.00           C
ATOM   3305  CB  ASP A 431     152.790  55.810 107.000  1.00  0.00           C
ATOM   3306  CG  ASP A 431     152.150  57.160 107.250  1.00  0.00           C
ATOM   3307  OD1 ASP A 431     152.380  57.740 108.340  1.00  0.00           O
ATOM   3308  OD2 ASP A 431     151.370  57.640 106.380  1.00  0.00           O
ATOM   3309  C   ASP A 431     154.750  54.590 107.730  1.00  0.00           C
ATOM   3310  O   ASP A 431     155.090  54.460 108.910  1.00  0.00           O
ATOM   3311  N   TYR A 432     154.840  53.570 106.840  1.00  0.00           N
ATOM   3312  CA  TYR A 432     155.320  52.260 107.160  1.00  0.00           C
ATOM   3313  CB  TYR A 432     154.990  51.300 106.020  1.00  0.00           C
ATOM   3314  CG  TYR A 432     153.720  50.590 106.350  1.00  0.00           C
ATOM   3315  CD1 TYR A 432     152.510  51.250 106.300  1.00  0.00           C
ATOM   3316  CE1 TYR A 432     151.360  50.620 106.690  1.00  0.00           C
ATOM   3317  CZ  TYR A 432     151.410  49.330 107.180  1.00  0.00           C
ATOM   3318  OH  TYR A 432     150.250  48.680 107.630  1.00  0.00           O
ATOM   3319  CD2 TYR A 432     153.760  49.310 106.850  1.00  0.00           C
ATOM   3320  CE2 TYR A 432     152.620  48.670 107.280  1.00  0.00           C
ATOM   3321  C   TYR A 432     156.770  52.170 107.470  1.00  0.00           C
ATOM   3322  O   TYR A 432     157.240  51.270 108.160  1.00  0.00           O
ATOM   3323  N   GLU A 433     157.550  53.130 106.950  1.00  0.00           N
ATOM   3324  CA  GLU A 433     158.930  53.300 107.290  1.00  0.00           C
ATOM   3325  CB  GLU A 433     159.590  54.110 106.150  1.00  0.00           C
ATOM   3326  CG  GLU A 433     161.110  53.910 106.110  1.00  0.00           C
ATOM   3327  CD  GLU A 433     161.770  54.830 105.090  1.00  0.00           C
ATOM   3328  OE1 GLU A 433     161.390  54.800 103.890  1.00  0.00           O
ATOM   3329  OE2 GLU A 433     162.660  55.600 105.520  1.00  0.00           O
ATOM   3330  C   GLU A 433     159.110  53.990 108.590  1.00  0.00           C
ATOM   3331  O   GLU A 433     159.990  53.690 109.400  1.00  0.00           O
ATOM   3332  N   GLU A 434     158.230  54.950 108.940  1.00  0.00           N
ATOM   3333  CA  GLU A 434     158.340  55.710 110.140  1.00  0.00           C
ATOM   3334  CB  GLU A 434     157.420  56.940 109.990  1.00  0.00           C
ATOM   3335  CG  GLU A 434     157.560  57.930 111.140  1.00  0.00           C
ATOM   3336  CD  GLU A 434     156.740  59.200 110.950  1.00  0.00           C
ATOM   3337  OE1 GLU A 434     155.490  59.200 111.160  1.00  0.00           O
ATOM   3338  OE2 GLU A 434     157.340  60.220 110.520  1.00  0.00           O
ATOM   3339  C   GLU A 434     158.050  54.950 111.390  1.00  0.00           C
ATOM   3340  O   GLU A 434     158.740  55.070 112.400  1.00  0.00           O
ATOM   3341  N   VAL A 435     157.030  54.090 111.450  1.00  0.00           N
ATOM   3342  CA  VAL A 435     156.630  53.370 112.620  1.00  0.00           C
ATOM   3343  CB  VAL A 435     155.230  52.880 112.400  1.00  0.00           C
ATOM   3344  CG1 VAL A 435     154.360  54.130 112.170  1.00  0.00           C
ATOM   3345  CG2 VAL A 435     155.060  51.860 111.270  1.00  0.00           C
ATOM   3346  C   VAL A 435     157.540  52.260 112.990  1.00  0.00           C
ATOM   3347  O   VAL A 435     157.400  51.570 113.990  1.00  0.00           O
ATOM   3348  N   GLY A 436     158.570  51.970 112.160  1.00  0.00           N
ATOM   3349  CA  GLY A 436     159.520  50.910 112.340  1.00  0.00           C
ATOM   3350  C   GLY A 436     160.660  51.240 113.240  1.00  0.00           C
ATOM   3351  O   GLY A 436     161.430  50.350 113.600  1.00  0.00           O
ATOM   3352  N   VAL A 437     160.770  52.500 113.710  1.00  0.00           N
ATOM   3353  CA  VAL A 437     161.820  52.970 114.550  1.00  0.00           C
ATOM   3354  CB  VAL A 437     163.060  53.350 113.790  1.00  0.00           C
ATOM   3355  CG1 VAL A 437     162.820  54.670 113.040  1.00  0.00           C
ATOM   3356  CG2 VAL A 437     164.250  53.430 114.760  1.00  0.00           C
ATOM   3357  C   VAL A 437     161.300  54.060 115.480  1.00  0.00           C
ATOM   3358  OT1 VAL A 437     161.750  54.230 116.650  1.00  0.00           O
ATOM   3359  OT2 VAL A 437     160.420  54.850 115.060  1.00  0.00           O
ATOM   3360  N   MET B   1     121.770  40.640  76.310  1.00  0.00           N
ATOM   3361  CA  MET B   1     122.950  40.410  77.180  1.00  0.00           C
ATOM   3362  CB  MET B   1     122.610  39.260  78.140  1.00  0.00           C
ATOM   3363  CG  MET B   1     123.700  38.900  79.150  1.00  0.00           C
ATOM   3364  SD  MET B   1     124.150  40.280  80.240  1.00  0.00           S
ATOM   3365  CE  MET B   1     122.590  40.350  81.170  1.00  0.00           C
ATOM   3366  C   MET B   1     124.170  40.110  76.380  1.00  0.00           C
ATOM   3367  O   MET B   1     124.520  38.980  76.040  1.00  0.00           O
ATOM   3368  N   ARG B   2     124.950  41.150  76.040  1.00  0.00           N
ATOM   3369  CA  ARG B   2     126.210  41.040  75.380  1.00  0.00           C
ATOM   3370  CB  ARG B   2     127.320  40.480  76.290  1.00  0.00           C
ATOM   3371  CG  ARG B   2     127.320  41.060  77.710  1.00  0.00           C
ATOM   3372  CD  ARG B   2     128.640  41.020  78.470  1.00  0.00           C
ATOM   3373  NE  ARG B   2     129.030  39.620  78.800  1.00  0.00           N
ATOM   3374  CZ  ARG B   2     130.220  39.380  79.440  1.00  0.00           C
ATOM   3375  NH1 ARG B   2     131.080  40.370  79.800  1.00  0.00           N
ATOM   3376  NH2 ARG B   2     130.560  38.090  79.730  1.00  0.00           N
ATOM   3377  C   ARG B   2     126.170  40.420  74.020  1.00  0.00           C
ATOM   3378  O   ARG B   2     127.090  39.690  73.660  1.00  0.00           O
ATOM   3379  N   GLU B   3     125.150  40.780  73.220  1.00  0.00           N
ATOM   3380  CA  GLU B   3     125.050  40.370  71.860  1.00  0.00           C
ATOM   3381  CB  GLU B   3     123.710  40.840  71.260  1.00  0.00           C
ATOM   3382  CG  GLU B   3     122.530  40.030  71.780  1.00  0.00           C
ATOM   3383  CD  GLU B   3     122.030  40.420  73.170  1.00  0.00           C
ATOM   3384  OE1 GLU B   3     122.280  41.520  73.730  1.00  0.00           O
ATOM   3385  OE2 GLU B   3     121.400  39.510  73.760  1.00  0.00           O
ATOM   3386  C   GLU B   3     126.080  40.850  70.900  1.00  0.00           C
ATOM   3387  O   GLU B   3     126.690  41.910  71.060  1.00  0.00           O
ATOM   3388  N   ILE B   4     126.370  40.040  69.860  1.00  0.00           N
ATOM   3389  CA  ILE B   4     127.300  40.360  68.820  1.00  0.00           C
ATOM   3390  CB  ILE B   4     128.430  39.370  68.770  1.00  0.00           C
ATOM   3391  CG2 ILE B   4     129.370  39.780  67.620  1.00  0.00           C
ATOM   3392  CG1 ILE B   4     129.170  39.360  70.120  1.00  0.00           C
ATOM   3393  CD  ILE B   4     130.200  38.230  70.230  1.00  0.00           C
ATOM   3394  C   ILE B   4     126.530  40.320  67.550  1.00  0.00           C
ATOM   3395  O   ILE B   4     125.700  39.430  67.400  1.00  0.00           O
ATOM   3396  N   VAL B   5     126.770  41.270  66.630  1.00  0.00           N
ATOM   3397  CA  VAL B   5     126.250  41.300  65.290  1.00  0.00           C
ATOM   3398  CB  VAL B   5     125.370  42.500  65.100  1.00  0.00           C
ATOM   3399  CG1 VAL B   5     126.150  43.800  65.360  1.00  0.00           C
ATOM   3400  CG2 VAL B   5     124.720  42.470  63.710  1.00  0.00           C
ATOM   3401  C   VAL B   5     127.350  41.170  64.300  1.00  0.00           C
ATOM   3402  O   VAL B   5     128.450  41.690  64.490  1.00  0.00           O
ATOM   3403  N   HIS B   6     127.100  40.410  63.220  1.00  0.00           N
ATOM   3404  CA  HIS B   6     128.140  39.990  62.320  1.00  0.00           C
ATOM   3405  CB  HIS B   6     128.230  38.460  62.470  1.00  0.00           C
ATOM   3406  ND1 HIS B   6     130.470  37.550  61.850  1.00  0.00           N
ATOM   3407  CG  HIS B   6     129.140  37.730  61.520  1.00  0.00           C
ATOM   3408  CE1 HIS B   6     130.960  36.850  60.840  1.00  0.00           C
ATOM   3409  NE2 HIS B   6     130.020  36.600  59.890  1.00  0.00           N
ATOM   3410  CD2 HIS B   6     128.830  37.140  60.330  1.00  0.00           C
ATOM   3411  C   HIS B   6     127.880  40.370  60.910  1.00  0.00           C
ATOM   3412  O   HIS B   6     126.830  40.060  60.360  1.00  0.00           O
ATOM   3413  N   ILE B   7     128.860  41.080  60.310  1.00  0.00           N
ATOM   3414  CA  ILE B   7     128.700  41.530  58.960  1.00  0.00           C
ATOM   3415  CB  ILE B   7     128.630  43.020  58.810  1.00  0.00           C
ATOM   3416  CG2 ILE B   7     128.570  43.400  57.320  1.00  0.00           C
ATOM   3417  CG1 ILE B   7     127.440  43.670  59.550  1.00  0.00           C
ATOM   3418  CD  ILE B   7     127.810  45.030  60.130  1.00  0.00           C
ATOM   3419  C   ILE B   7     129.850  41.000  58.170  1.00  0.00           C
ATOM   3420  O   ILE B   7     131.010  41.170  58.560  1.00  0.00           O
ATOM   3421  N   GLN B   8     129.570  40.370  57.020  1.00  0.00           N
ATOM   3422  CA  GLN B   8     130.570  39.750  56.200  1.00  0.00           C
ATOM   3423  CB  GLN B   8     130.460  38.230  56.370  1.00  0.00           C
ATOM   3424  CG  GLN B   8     129.010  37.760  56.310  1.00  0.00           C
ATOM   3425  CD  GLN B   8     128.950  36.240  56.430  1.00  0.00           C
ATOM   3426  OE1 GLN B   8     129.080  35.690  57.520  1.00  0.00           O
ATOM   3427  NE2 GLN B   8     128.660  35.500  55.330  1.00  0.00           N
ATOM   3428  C   GLN B   8     130.490  40.280  54.810  1.00  0.00           C
ATOM   3429  O   GLN B   8     129.410  40.340  54.220  1.00  0.00           O
ATOM   3430  N   ALA B   9     131.620  40.820  54.310  1.00  0.00           N
ATOM   3431  CA  ALA B   9     131.720  41.600  53.120  1.00  0.00           C
ATOM   3432  CB  ALA B   9     132.270  42.990  53.480  1.00  0.00           C
ATOM   3433  C   ALA B   9     132.630  41.030  52.080  1.00  0.00           C
ATOM   3434  O   ALA B   9     133.830  40.830  52.300  1.00  0.00           O
ATOM   3435  N   GLY B  10     132.110  40.800  50.860  1.00  0.00           N
ATOM   3436  CA  GLY B  10     132.820  40.270  49.740  1.00  0.00           C
ATOM   3437  C   GLY B  10     132.940  38.780  49.800  1.00  0.00           C
ATOM   3438  O   GLY B  10     132.670  38.220  50.860  1.00  0.00           O
ATOM   3439  N   GLN B  11     133.310  38.090  48.710  1.00  0.00           N
ATOM   3440  CA  GLN B  11     133.430  36.670  48.700  1.00  0.00           C
ATOM   3441  CB  GLN B  11     133.700  36.090  47.300  1.00  0.00           C
ATOM   3442  CG  GLN B  11     133.480  34.580  47.200  1.00  0.00           C
ATOM   3443  CD  GLN B  11     133.800  34.010  45.830  1.00  0.00           C
ATOM   3444  OE1 GLN B  11     134.540  34.610  45.040  1.00  0.00           O
ATOM   3445  NE2 GLN B  11     133.320  32.780  45.530  1.00  0.00           N
ATOM   3446  C   GLN B  11     134.400  36.140  49.700  1.00  0.00           C
ATOM   3447  O   GLN B  11     134.090  35.110  50.300  1.00  0.00           O
ATOM   3448  N   CYS B  12     135.540  36.780  50.010  1.00  0.00           N
ATOM   3449  CA  CYS B  12     136.440  36.310  51.010  1.00  0.00           C
ATOM   3450  CB  CYS B  12     137.700  37.190  51.070  1.00  0.00           C
ATOM   3451  SG  CYS B  12     139.070  36.510  52.060  1.00  0.00           S
ATOM   3452  C   CYS B  12     135.810  36.390  52.360  1.00  0.00           C
ATOM   3453  O   CYS B  12     135.770  35.380  53.070  1.00  0.00           O
ATOM   3454  N   GLY B  13     135.200  37.520  52.750  1.00  0.00           N
ATOM   3455  CA  GLY B  13     134.610  37.640  54.050  1.00  0.00           C
ATOM   3456  C   GLY B  13     133.380  36.820  54.260  1.00  0.00           C
ATOM   3457  O   GLY B  13     133.110  36.430  55.390  1.00  0.00           O
ATOM   3458  N   ASN B  14     132.580  36.560  53.210  1.00  0.00           N
ATOM   3459  CA  ASN B  14     131.470  35.650  53.300  1.00  0.00           C
ATOM   3460  CB  ASN B  14     130.470  35.850  52.150  1.00  0.00           C
ATOM   3461  CG  ASN B  14     129.610  37.090  52.370  1.00  0.00           C
ATOM   3462  OD1 ASN B  14     128.530  36.910  52.940  1.00  0.00           O
ATOM   3463  ND2 ASN B  14     130.030  38.300  51.930  1.00  0.00           N
ATOM   3464  C   ASN B  14     131.850  34.210  53.310  1.00  0.00           C
ATOM   3465  O   ASN B  14     131.180  33.450  54.010  1.00  0.00           O
ATOM   3466  N   GLN B  15     132.860  33.750  52.560  1.00  0.00           N
ATOM   3467  CA  GLN B  15     133.320  32.390  52.630  1.00  0.00           C
ATOM   3468  CB  GLN B  15     134.260  32.130  51.440  1.00  0.00           C
ATOM   3469  CG  GLN B  15     133.590  31.920  50.080  1.00  0.00           C
ATOM   3470  CD  GLN B  15     132.720  30.670  50.070  1.00  0.00           C
ATOM   3471  OE1 GLN B  15     131.510  30.730  50.260  1.00  0.00           O
ATOM   3472  NE2 GLN B  15     133.320  29.490  49.780  1.00  0.00           N
ATOM   3473  C   GLN B  15     133.960  32.060  53.930  1.00  0.00           C
ATOM   3474  O   GLN B  15     133.730  30.980  54.480  1.00  0.00           O
ATOM   3475  N   ILE B  16     134.710  32.980  54.570  1.00  0.00           N
ATOM   3476  CA  ILE B  16     135.150  32.890  55.920  1.00  0.00           C
ATOM   3477  CB  ILE B  16     136.100  33.990  56.290  1.00  0.00           C
ATOM   3478  CG2 ILE B  16     136.370  33.990  57.800  1.00  0.00           C
ATOM   3479  CG1 ILE B  16     137.400  33.900  55.470  1.00  0.00           C
ATOM   3480  CD  ILE B  16     138.190  35.200  55.360  1.00  0.00           C
ATOM   3481  C   ILE B  16     134.020  32.920  56.890  1.00  0.00           C
ATOM   3482  O   ILE B  16     134.020  32.150  57.850  1.00  0.00           O
ATOM   3483  N   GLY B  17     133.010  33.770  56.670  1.00  0.00           N
ATOM   3484  CA  GLY B  17     131.850  33.810  57.510  1.00  0.00           C
ATOM   3485  C   GLY B  17     131.020  32.580  57.420  1.00  0.00           C
ATOM   3486  O   GLY B  17     130.450  32.160  58.430  1.00  0.00           O
ATOM   3487  N   ALA B  18     130.910  31.890  56.270  1.00  0.00           N
ATOM   3488  CA  ALA B  18     130.250  30.630  56.120  1.00  0.00           C
ATOM   3489  CB  ALA B  18     130.280  30.270  54.630  1.00  0.00           C
ATOM   3490  C   ALA B  18     130.880  29.540  56.930  1.00  0.00           C
ATOM   3491  O   ALA B  18     130.160  28.770  57.560  1.00  0.00           O
ATOM   3492  N   LYS B  19     132.220  29.530  56.970  1.00  0.00           N
ATOM   3493  CA  LYS B  19     132.970  28.550  57.690  1.00  0.00           C
ATOM   3494  CB  LYS B  19     134.440  28.490  57.220  1.00  0.00           C
ATOM   3495  CG  LYS B  19     135.280  27.330  57.760  1.00  0.00           C
ATOM   3496  CD  LYS B  19     134.810  25.940  57.330  1.00  0.00           C
ATOM   3497  CE  LYS B  19     135.010  25.550  55.860  1.00  0.00           C
ATOM   3498  NZ  LYS B  19     134.490  24.180  55.660  1.00  0.00           N
ATOM   3499  C   LYS B  19     132.920  28.810  59.160  1.00  0.00           C
ATOM   3500  O   LYS B  19     132.950  27.890  59.970  1.00  0.00           O
ATOM   3501  N   PHE B  20     132.750  30.080  59.560  1.00  0.00           N
ATOM   3502  CA  PHE B  20     132.440  30.440  60.910  1.00  0.00           C
ATOM   3503  CB  PHE B  20     132.500  31.970  61.030  1.00  0.00           C
ATOM   3504  CG  PHE B  20     132.200  32.440  62.410  1.00  0.00           C
ATOM   3505  CD1 PHE B  20     133.060  32.130  63.430  1.00  0.00           C
ATOM   3506  CE1 PHE B  20     132.790  32.560  64.710  1.00  0.00           C
ATOM   3507  CZ  PHE B  20     131.660  33.320  64.930  1.00  0.00           C
ATOM   3508  CD2 PHE B  20     131.070  33.200  62.640  1.00  0.00           C
ATOM   3509  CE2 PHE B  20     130.800  33.640  63.910  1.00  0.00           C
ATOM   3510  C   PHE B  20     131.140  29.860  61.360  1.00  0.00           C
ATOM   3511  O   PHE B  20     131.110  29.130  62.350  1.00  0.00           O
ATOM   3512  N   TRP B  21     130.040  30.130  60.640  1.00  0.00           N
ATOM   3513  CA  TRP B  21     128.750  29.580  60.920  1.00  0.00           C
ATOM   3514  CB  TRP B  21     127.610  30.240  60.110  1.00  0.00           C
ATOM   3515  CG  TRP B  21     127.480  31.730  60.290  1.00  0.00           C
ATOM   3516  CD1 TRP B  21     127.760  32.780  59.460  1.00  0.00           C
ATOM   3517  NE1 TRP B  21     127.630  33.980  60.110  1.00  0.00           N
ATOM   3518  CE2 TRP B  21     127.260  33.740  61.410  1.00  0.00           C
ATOM   3519  CD2 TRP B  21     127.190  32.340  61.560  1.00  0.00           C
ATOM   3520  CE3 TRP B  21     126.900  31.830  62.790  1.00  0.00           C
ATOM   3521  CZ3 TRP B  21     126.700  32.670  63.850  1.00  0.00           C
ATOM   3522  CZ2 TRP B  21     127.020  34.600  62.450  1.00  0.00           C
ATOM   3523  CH2 TRP B  21     126.710  34.040  63.670  1.00  0.00           C
ATOM   3524  C   TRP B  21     128.660  28.100  60.830  1.00  0.00           C
ATOM   3525  O   TRP B  21     127.930  27.490  61.610  1.00  0.00           O
ATOM   3526  N   GLU B  22     129.400  27.410  59.930  1.00  0.00           N
ATOM   3527  CA  GLU B  22     129.500  25.990  59.860  1.00  0.00           C
ATOM   3528  CB  GLU B  22     130.440  25.620  58.700  1.00  0.00           C
ATOM   3529  CG  GLU B  22     130.330  24.150  58.290  1.00  0.00           C
ATOM   3530  CD  GLU B  22     131.480  23.740  57.390  1.00  0.00           C
ATOM   3531  OE1 GLU B  22     132.100  22.680  57.670  1.00  0.00           O
ATOM   3532  OE2 GLU B  22     131.830  24.440  56.400  1.00  0.00           O
ATOM   3533  C   GLU B  22     129.990  25.350  61.110  1.00  0.00           C
ATOM   3534  O   GLU B  22     129.470  24.350  61.600  1.00  0.00           O
ATOM   3535  N   VAL B  23     130.980  25.990  61.770  1.00  0.00           N
ATOM   3536  CA  VAL B  23     131.530  25.470  62.980  1.00  0.00           C
ATOM   3537  CB  VAL B  23     132.970  25.910  63.000  1.00  0.00           C
ATOM   3538  CG1 VAL B  23     133.690  25.470  64.280  1.00  0.00           C
ATOM   3539  CG2 VAL B  23     133.690  25.310  61.780  1.00  0.00           C
ATOM   3540  C   VAL B  23     130.840  25.860  64.240  1.00  0.00           C
ATOM   3541  O   VAL B  23     130.550  25.080  65.140  1.00  0.00           O
ATOM   3542  N   ILE B  24     130.520  27.150  64.410  1.00  0.00           N
ATOM   3543  CA  ILE B  24     130.000  27.660  65.640  1.00  0.00           C
ATOM   3544  CB  ILE B  24     130.220  29.140  65.800  1.00  0.00           C
ATOM   3545  CG2 ILE B  24     129.220  29.920  64.930  1.00  0.00           C
ATOM   3546  CG1 ILE B  24     130.120  29.590  67.260  1.00  0.00           C
ATOM   3547  CD  ILE B  24     130.670  30.980  67.560  1.00  0.00           C
ATOM   3548  C   ILE B  24     128.580  27.280  65.880  1.00  0.00           C
ATOM   3549  O   ILE B  24     128.080  27.280  67.010  1.00  0.00           O
ATOM   3550  N   SER B  25     127.870  26.850  64.820  1.00  0.00           N
ATOM   3551  CA  SER B  25     126.540  26.350  64.940  1.00  0.00           C
ATOM   3552  CB  SER B  25     125.780  26.330  63.600  1.00  0.00           C
ATOM   3553  OG  SER B  25     125.680  27.660  63.100  1.00  0.00           O
ATOM   3554  C   SER B  25     126.590  24.960  65.460  1.00  0.00           C
ATOM   3555  O   SER B  25     125.830  24.600  66.350  1.00  0.00           O
ATOM   3556  N   ASP B  26     127.580  24.140  65.040  1.00  0.00           N
ATOM   3557  CA  ASP B  26     127.830  22.810  65.510  1.00  0.00           C
ATOM   3558  CB  ASP B  26     128.830  22.190  64.520  1.00  0.00           C
ATOM   3559  CG  ASP B  26     129.270  20.770  64.850  1.00  0.00           C
ATOM   3560  OD1 ASP B  26     130.500  20.560  65.010  1.00  0.00           O
ATOM   3561  OD2 ASP B  26     128.400  19.880  65.030  1.00  0.00           O
ATOM   3562  C   ASP B  26     128.310  22.850  66.920  1.00  0.00           C
ATOM   3563  O   ASP B  26     127.980  21.970  67.710  1.00  0.00           O
ATOM   3564  N   GLU B  27     128.980  23.940  67.350  1.00  0.00           N
ATOM   3565  CA  GLU B  27     129.350  24.180  68.710  1.00  0.00           C
ATOM   3566  CB  GLU B  27     130.380  25.330  68.710  1.00  0.00           C
ATOM   3567  CG  GLU B  27     130.700  25.910  70.090  1.00  0.00           C
ATOM   3568  CD  GLU B  27     132.020  26.650  70.040  1.00  0.00           C
ATOM   3569  OE1 GLU B  27     132.040  27.890  70.270  1.00  0.00           O
ATOM   3570  OE2 GLU B  27     133.060  25.990  69.760  1.00  0.00           O
ATOM   3571  C   GLU B  27     128.200  24.480  69.610  1.00  0.00           C
ATOM   3572  O   GLU B  27     128.210  24.110  70.780  1.00  0.00           O
ATOM   3573  N   HIS B  28     127.130  25.110  69.100  1.00  0.00           N
ATOM   3574  CA  HIS B  28     125.900  25.340  69.800  1.00  0.00           C
ATOM   3575  CB  HIS B  28     125.300  26.690  69.370  1.00  0.00           C
ATOM   3576  ND1 HIS B  28     127.170  28.410  69.360  1.00  0.00           N
ATOM   3577  CG  HIS B  28     126.000  27.910  69.900  1.00  0.00           C
ATOM   3578  CE1 HIS B  28     127.470  29.540  70.040  1.00  0.00           C
ATOM   3579  NE2 HIS B  28     126.560  29.800  70.960  1.00  0.00           N
ATOM   3580  CD2 HIS B  28     125.640  28.780  70.880  1.00  0.00           C
ATOM   3581  C   HIS B  28     124.900  24.250  69.670  1.00  0.00           C
ATOM   3582  O   HIS B  28     123.790  24.350  70.180  1.00  0.00           O
ATOM   3583  N   GLY B  29     125.180  23.180  68.900  1.00  0.00           N
ATOM   3584  CA  GLY B  29     124.320  22.040  68.820  1.00  0.00           C
ATOM   3585  C   GLY B  29     123.260  22.180  67.780  1.00  0.00           C
ATOM   3586  O   GLY B  29     122.340  21.360  67.750  1.00  0.00           O
ATOM   3587  N   ILE B  30     123.370  23.200  66.910  1.00  0.00           N
ATOM   3588  CA  ILE B  30     122.380  23.630  65.970  1.00  0.00           C
ATOM   3589  CB  ILE B  30     122.460  25.120  65.780  1.00  0.00           C
ATOM   3590  CG2 ILE B  30     121.380  25.570  64.790  1.00  0.00           C
ATOM   3591  CG1 ILE B  30     122.290  25.860  67.120  1.00  0.00           C
ATOM   3592  CD  ILE B  30     122.590  27.350  67.030  1.00  0.00           C
ATOM   3593  C   ILE B  30     122.590  22.960  64.660  1.00  0.00           C
ATOM   3594  O   ILE B  30     123.690  22.940  64.120  1.00  0.00           O
ATOM   3595  N   ASP B  31     121.570  22.240  64.140  1.00  0.00           N
ATOM   3596  CA  ASP B  31     121.560  21.570  62.880  1.00  0.00           C
ATOM   3597  CB  ASP B  31     120.500  20.460  62.940  1.00  0.00           C
ATOM   3598  CG  ASP B  31     121.110  19.210  63.550  1.00  0.00           C
ATOM   3599  OD1 ASP B  31     122.240  19.250  64.120  1.00  0.00           O
ATOM   3600  OD2 ASP B  31     120.440  18.150  63.540  1.00  0.00           O
ATOM   3601  C   ASP B  31     121.310  22.500  61.740  1.00  0.00           C
ATOM   3602  O   ASP B  31     120.890  23.630  61.990  1.00  0.00           O
ATOM   3603  N   PRO B  32     121.520  22.140  60.500  1.00  0.00           N
ATOM   3604  CD  PRO B  32     122.390  21.040  60.140  1.00  0.00           C
ATOM   3605  CA  PRO B  32     121.380  23.100  59.450  1.00  0.00           C
ATOM   3606  CB  PRO B  32     121.890  22.370  58.210  1.00  0.00           C
ATOM   3607  CG  PRO B  32     122.920  21.370  58.740  1.00  0.00           C
ATOM   3608  C   PRO B  32     120.020  23.670  59.240  1.00  0.00           C
ATOM   3609  O   PRO B  32     119.870  24.670  58.530  1.00  0.00           O
ATOM   3610  N   THR B  33     118.970  23.120  59.870  1.00  0.00           N
ATOM   3611  CA  THR B  33     117.630  23.620  59.830  1.00  0.00           C
ATOM   3612  CB  THR B  33     116.640  22.520  60.080  1.00  0.00           C
ATOM   3613  OG1 THR B  33     117.010  21.960  61.330  1.00  0.00           O
ATOM   3614  CG2 THR B  33     116.700  21.430  58.990  1.00  0.00           C
ATOM   3615  C   THR B  33     117.400  24.730  60.790  1.00  0.00           C
ATOM   3616  O   THR B  33     116.340  25.360  60.790  1.00  0.00           O
ATOM   3617  N   GLY B  34     118.370  24.990  61.690  1.00  0.00           N
ATOM   3618  CA  GLY B  34     118.310  25.910  62.780  1.00  0.00           C
ATOM   3619  C   GLY B  34     117.840  25.270  64.040  1.00  0.00           C
ATOM   3620  O   GLY B  34     117.740  25.970  65.050  1.00  0.00           O
ATOM   3621  N   SER B  35     117.520  23.970  64.020  1.00  0.00           N
ATOM   3622  CA  SER B  35     117.120  23.200  65.160  1.00  0.00           C
ATOM   3623  CB  SER B  35     116.430  21.890  64.750  1.00  0.00           C
ATOM   3624  OG  SER B  35     115.240  22.160  64.020  1.00  0.00           O
ATOM   3625  C   SER B  35     118.220  22.790  66.070  1.00  0.00           C
ATOM   3626  O   SER B  35     119.270  22.250  65.730  1.00  0.00           O
ATOM   3627  N   TYR B  36     117.990  23.000  67.380  1.00  0.00           N
ATOM   3628  CA  TYR B  36     118.830  22.520  68.430  1.00  0.00           C
ATOM   3629  CB  TYR B  36     118.450  23.300  69.700  1.00  0.00           C
ATOM   3630  CG  TYR B  36     119.380  22.870  70.780  1.00  0.00           C
ATOM   3631  CD1 TYR B  36     120.710  23.190  70.790  1.00  0.00           C
ATOM   3632  CE1 TYR B  36     121.510  22.840  71.850  1.00  0.00           C
ATOM   3633  CZ  TYR B  36     120.960  22.130  72.900  1.00  0.00           C
ATOM   3634  OH  TYR B  36     121.740  21.690  73.980  1.00  0.00           O
ATOM   3635  CD2 TYR B  36     118.840  22.200  71.860  1.00  0.00           C
ATOM   3636  CE2 TYR B  36     119.610  21.850  72.930  1.00  0.00           C
ATOM   3637  C   TYR B  36     118.630  21.060  68.620  1.00  0.00           C
ATOM   3638  O   TYR B  36     117.530  20.600  68.930  1.00  0.00           O
ATOM   3639  N   HIS B  37     119.720  20.280  68.510  1.00  0.00           N
ATOM   3640  CA  HIS B  37     119.760  18.890  68.870  1.00  0.00           C
ATOM   3641  CB  HIS B  37     119.690  18.080  67.570  1.00  0.00           C
ATOM   3642  ND1 HIS B  37     118.220  18.390  65.450  1.00  0.00           N
ATOM   3643  CG  HIS B  37     118.420  18.320  66.810  1.00  0.00           C
ATOM   3644  CE1 HIS B  37     116.880  18.410  65.260  1.00  0.00           C
ATOM   3645  NE2 HIS B  37     116.200  18.310  66.390  1.00  0.00           N
ATOM   3646  CD2 HIS B  37     117.180  18.230  67.360  1.00  0.00           C
ATOM   3647  C   HIS B  37     120.950  18.540  69.700  1.00  0.00           C
ATOM   3648  O   HIS B  37     121.250  17.360  69.900  1.00  0.00           O
ATOM   3649  N   GLY B  38     121.690  19.490  70.290  1.00  0.00           N
ATOM   3650  CA  GLY B  38     122.770  19.220  71.200  1.00  0.00           C
ATOM   3651  C   GLY B  38     122.340  18.730  72.540  1.00  0.00           C
ATOM   3652  O   GLY B  38     121.160  18.500  72.800  1.00  0.00           O
ATOM   3653  N   ASP B  39     123.320  18.550  73.450  1.00  0.00           N
ATOM   3654  CA  ASP B  39     123.090  17.950  74.730  1.00  0.00           C
ATOM   3655  CB  ASP B  39     123.990  16.710  74.850  1.00  0.00           C
ATOM   3656  CG  ASP B  39     123.440  15.620  73.940  1.00  0.00           C
ATOM   3657  OD1 ASP B  39     124.270  15.070  73.170  1.00  0.00           O
ATOM   3658  OD2 ASP B  39     122.210  15.350  73.950  1.00  0.00           O
ATOM   3659  C   ASP B  39     123.300  18.870  75.880  1.00  0.00           C
ATOM   3660  O   ASP B  39     122.520  18.900  76.830  1.00  0.00           O
ATOM   3661  N   SER B  40     124.390  19.670  75.830  1.00  0.00           N
ATOM   3662  CA  SER B  40     124.840  20.520  76.890  1.00  0.00           C
ATOM   3663  CB  SER B  40     126.300  20.960  76.700  1.00  0.00           C
ATOM   3664  OG  SER B  40     126.820  21.580  77.870  1.00  0.00           O
ATOM   3665  C   SER B  40     123.980  21.730  76.980  1.00  0.00           C
ATOM   3666  O   SER B  40     123.760  22.490  76.040  1.00  0.00           O
ATOM   3667  N   ASP B  41     123.460  22.030  78.190  1.00  0.00           N
ATOM   3668  CA  ASP B  41     122.590  23.140  78.410  1.00  0.00           C
ATOM   3669  CB  ASP B  41     121.940  22.990  79.790  1.00  0.00           C
ATOM   3670  CG  ASP B  41     121.000  21.790  79.740  1.00  0.00           C
ATOM   3671  OD1 ASP B  41     121.130  20.880  80.600  1.00  0.00           O
ATOM   3672  OD2 ASP B  41     120.120  21.740  78.840  1.00  0.00           O
ATOM   3673  C   ASP B  41     123.320  24.440  78.360  1.00  0.00           C
ATOM   3674  O   ASP B  41     122.700  25.480  78.140  1.00  0.00           O
ATOM   3675  N   LEU B  42     124.660  24.450  78.480  1.00  0.00           N
ATOM   3676  CA  LEU B  42     125.520  25.570  78.320  1.00  0.00           C
ATOM   3677  CB  LEU B  42     126.960  25.170  78.690  1.00  0.00           C
ATOM   3678  CG  LEU B  42     127.080  24.550  80.100  1.00  0.00           C
ATOM   3679  CD1 LEU B  42     128.480  23.980  80.380  1.00  0.00           C
ATOM   3680  CD2 LEU B  42     126.640  25.600  81.130  1.00  0.00           C
ATOM   3681  C   LEU B  42     125.490  26.170  76.960  1.00  0.00           C
ATOM   3682  O   LEU B  42     125.660  27.380  76.840  1.00  0.00           O
ATOM   3683  N   GLN B  43     125.150  25.370  75.930  1.00  0.00           N
ATOM   3684  CA  GLN B  43     125.020  25.840  74.580  1.00  0.00           C
ATOM   3685  CB  GLN B  43     124.760  24.610  73.690  1.00  0.00           C
ATOM   3686  CG  GLN B  43     125.900  23.580  73.660  1.00  0.00           C
ATOM   3687  CD  GLN B  43     125.530  22.330  72.880  1.00  0.00           C
ATOM   3688  OE1 GLN B  43     124.480  21.720  73.020  1.00  0.00           O
ATOM   3689  NE2 GLN B  43     126.430  21.940  71.930  1.00  0.00           N
ATOM   3690  C   GLN B  43     123.890  26.790  74.440  1.00  0.00           C
ATOM   3691  O   GLN B  43     124.010  27.850  73.820  1.00  0.00           O
ATOM   3692  N   LEU B  44     122.760  26.440  75.090  1.00  0.00           N
ATOM   3693  CA  LEU B  44     121.610  27.290  75.100  1.00  0.00           C
ATOM   3694  CB  LEU B  44     120.400  26.480  75.590  1.00  0.00           C
ATOM   3695  CG  LEU B  44     120.050  25.260  74.710  1.00  0.00           C
ATOM   3696  CD1 LEU B  44     118.840  24.490  75.280  1.00  0.00           C
ATOM   3697  CD2 LEU B  44     119.650  25.640  73.280  1.00  0.00           C
ATOM   3698  C   LEU B  44     121.670  28.560  75.870  1.00  0.00           C
ATOM   3699  O   LEU B  44     120.980  29.540  75.570  1.00  0.00           O
ATOM   3700  N   GLU B  45     122.460  28.550  76.950  1.00  0.00           N
ATOM   3701  CA  GLU B  45     122.640  29.610  77.890  1.00  0.00           C
ATOM   3702  CB  GLU B  45     123.640  29.080  78.940  1.00  0.00           C
ATOM   3703  CG  GLU B  45     123.660  29.850  80.260  1.00  0.00           C
ATOM   3704  CD  GLU B  45     122.460  29.570  81.140  1.00  0.00           C
ATOM   3705  OE1 GLU B  45     121.620  28.740  80.700  1.00  0.00           O
ATOM   3706  OE2 GLU B  45     122.320  30.140  82.260  1.00  0.00           O
ATOM   3707  C   GLU B  45     123.100  30.920  77.340  1.00  0.00           C
ATOM   3708  O   GLU B  45     122.770  31.970  77.890  1.00  0.00           O
ATOM   3709  N   ARG B  46     123.890  30.890  76.250  1.00  0.00           N
ATOM   3710  CA  ARG B  46     124.480  32.060  75.680  1.00  0.00           C
ATOM   3711  CB  ARG B  46     125.990  32.190  75.950  1.00  0.00           C
ATOM   3712  CG  ARG B  46     126.330  32.250  77.440  1.00  0.00           C
ATOM   3713  CD  ARG B  46     125.850  33.500  78.180  1.00  0.00           C
ATOM   3714  NE  ARG B  46     125.790  33.100  79.610  1.00  0.00           N
ATOM   3715  CZ  ARG B  46     125.000  33.650  80.580  1.00  0.00           C
ATOM   3716  NH1 ARG B  46     124.240  34.750  80.310  1.00  0.00           N
ATOM   3717  NH2 ARG B  46     125.010  33.130  81.840  1.00  0.00           N
ATOM   3718  C   ARG B  46     124.200  32.050  74.220  1.00  0.00           C
ATOM   3719  O   ARG B  46     124.900  32.630  73.390  1.00  0.00           O
ATOM   3720  N   ILE B  47     123.090  31.440  73.770  1.00  0.00           N
ATOM   3721  CA  ILE B  47     122.770  31.380  72.380  1.00  0.00           C
ATOM   3722  CB  ILE B  47     121.790  30.270  72.150  1.00  0.00           C
ATOM   3723  CG2 ILE B  47     120.360  30.450  72.680  1.00  0.00           C
ATOM   3724  CG1 ILE B  47     121.730  29.820  70.680  1.00  0.00           C
ATOM   3725  CD  ILE B  47     121.380  28.340  70.540  1.00  0.00           C
ATOM   3726  C   ILE B  47     122.260  32.680  71.850  1.00  0.00           C
ATOM   3727  O   ILE B  47     122.310  32.960  70.660  1.00  0.00           O
ATOM   3728  N   ASN B  48     121.880  33.650  72.700  1.00  0.00           N
ATOM   3729  CA  ASN B  48     121.510  34.990  72.330  1.00  0.00           C
ATOM   3730  CB  ASN B  48     120.950  35.620  73.610  1.00  0.00           C
ATOM   3731  CG  ASN B  48     122.050  35.920  74.620  1.00  0.00           C
ATOM   3732  OD1 ASN B  48     122.590  35.030  75.270  1.00  0.00           O
ATOM   3733  ND2 ASN B  48     122.460  37.210  74.770  1.00  0.00           N
ATOM   3734  C   ASN B  48     122.630  35.800  71.760  1.00  0.00           C
ATOM   3735  O   ASN B  48     122.380  36.720  70.990  1.00  0.00           O
ATOM   3736  N   VAL B  49     123.890  35.450  72.040  1.00  0.00           N
ATOM   3737  CA  VAL B  49     125.070  36.150  71.640  1.00  0.00           C
ATOM   3738  CB  VAL B  49     126.320  35.690  72.340  1.00  0.00           C
ATOM   3739  CG1 VAL B  49     127.540  36.520  71.890  1.00  0.00           C
ATOM   3740  CG2 VAL B  49     126.090  35.800  73.850  1.00  0.00           C
ATOM   3741  C   VAL B  49     125.260  36.260  70.170  1.00  0.00           C
ATOM   3742  O   VAL B  49     125.390  37.370  69.660  1.00  0.00           O
ATOM   3743  N   TYR B  50     125.210  35.140  69.430  1.00  0.00           N
ATOM   3744  CA  TYR B  50     125.170  35.140  68.000  1.00  0.00           C
ATOM   3745  CB  TYR B  50     126.180  34.120  67.450  1.00  0.00           C
ATOM   3746  CG  TYR B  50     127.590  34.550  67.680  1.00  0.00           C
ATOM   3747  CD1 TYR B  50     128.050  35.630  66.970  1.00  0.00           C
ATOM   3748  CE1 TYR B  50     129.370  36.010  67.070  1.00  0.00           C
ATOM   3749  CZ  TYR B  50     130.230  35.240  67.820  1.00  0.00           C
ATOM   3750  OH  TYR B  50     131.570  35.600  68.030  1.00  0.00           O
ATOM   3751  CD2 TYR B  50     128.440  33.820  68.480  1.00  0.00           C
ATOM   3752  CE2 TYR B  50     129.770  34.160  68.540  1.00  0.00           C
ATOM   3753  C   TYR B  50     123.860  34.810  67.380  1.00  0.00           C
ATOM   3754  O   TYR B  50     123.710  34.990  66.170  1.00  0.00           O
ATOM   3755  N   TYR B  51     122.840  34.300  68.090  1.00  0.00           N
ATOM   3756  CA  TYR B  51     121.640  33.840  67.460  1.00  0.00           C
ATOM   3757  CB  TYR B  51     121.360  32.340  67.630  1.00  0.00           C
ATOM   3758  CG  TYR B  51     122.480  31.570  67.010  1.00  0.00           C
ATOM   3759  CD1 TYR B  51     122.410  31.130  65.710  1.00  0.00           C
ATOM   3760  CE1 TYR B  51     123.420  30.410  65.130  1.00  0.00           C
ATOM   3761  CZ  TYR B  51     124.550  30.180  65.870  1.00  0.00           C
ATOM   3762  OH  TYR B  51     125.670  29.540  65.280  1.00  0.00           O
ATOM   3763  CD2 TYR B  51     123.590  31.260  67.770  1.00  0.00           C
ATOM   3764  CE2 TYR B  51     124.640  30.590  67.180  1.00  0.00           C
ATOM   3765  C   TYR B  51     120.470  34.560  68.030  1.00  0.00           C
ATOM   3766  O   TYR B  51     120.490  35.010  69.170  1.00  0.00           O
ATOM   3767  N   ASN B  52     119.360  34.620  67.260  1.00  0.00           N
ATOM   3768  CA  ASN B  52     118.040  35.050  67.610  1.00  0.00           C
ATOM   3769  CB  ASN B  52     117.530  36.140  66.660  1.00  0.00           C
ATOM   3770  CG  ASN B  52     118.580  37.220  66.460  1.00  0.00           C
ATOM   3771  OD1 ASN B  52     118.740  38.110  67.300  1.00  0.00           O
ATOM   3772  ND2 ASN B  52     119.340  37.160  65.330  1.00  0.00           N
ATOM   3773  C   ASN B  52     117.150  33.860  67.540  1.00  0.00           C
ATOM   3774  O   ASN B  52     117.280  33.040  66.630  1.00  0.00           O
ATOM   3775  N   GLU B  53     116.170  33.740  68.450  1.00  0.00           N
ATOM   3776  CA  GLU B  53     115.230  32.660  68.410  1.00  0.00           C
ATOM   3777  CB  GLU B  53     114.850  32.310  69.860  1.00  0.00           C
ATOM   3778  CG  GLU B  53     114.010  31.040  69.980  1.00  0.00           C
ATOM   3779  CD  GLU B  53     113.420  30.960  71.380  1.00  0.00           C
ATOM   3780  OE1 GLU B  53     114.230  30.910  72.350  1.00  0.00           O
ATOM   3781  OE2 GLU B  53     112.170  31.020  71.520  1.00  0.00           O
ATOM   3782  C   GLU B  53     113.980  33.090  67.710  1.00  0.00           C
ATOM   3783  O   GLU B  53     113.290  34.020  68.110  1.00  0.00           O
ATOM   3784  N   ALA B  54     113.660  32.420  66.590  1.00  0.00           N
ATOM   3785  CA  ALA B  54     112.490  32.640  65.800  1.00  0.00           C
ATOM   3786  CB  ALA B  54     112.780  32.520  64.290  1.00  0.00           C
ATOM   3787  C   ALA B  54     111.440  31.650  66.160  1.00  0.00           C
ATOM   3788  O   ALA B  54     111.660  30.770  66.990  1.00  0.00           O
ATOM   3789  N   ALA B  55     110.250  31.820  65.550  1.00  0.00           N
ATOM   3790  CA  ALA B  55     109.110  31.030  65.900  1.00  0.00           C
ATOM   3791  CB  ALA B  55     107.830  31.670  65.330  1.00  0.00           C
ATOM   3792  C   ALA B  55     109.240  29.610  65.460  1.00  0.00           C
ATOM   3793  O   ALA B  55     109.880  29.340  64.450  1.00  0.00           O
ATOM   3794  N   GLY B  56     108.790  28.650  66.290  1.00  0.00           N
ATOM   3795  CA  GLY B  56     109.110  27.270  66.080  1.00  0.00           C
ATOM   3796  C   GLY B  56     110.380  26.880  66.760  1.00  0.00           C
ATOM   3797  O   GLY B  56     110.770  25.710  66.700  1.00  0.00           O
ATOM   3798  N   ASN B  57     111.050  27.850  67.420  1.00  0.00           N
ATOM   3799  CA  ASN B  57     112.270  27.710  68.160  1.00  0.00           C
ATOM   3800  CB  ASN B  57     112.240  26.660  69.280  1.00  0.00           C
ATOM   3801  CG  ASN B  57     111.100  27.010  70.230  1.00  0.00           C
ATOM   3802  OD1 ASN B  57     109.950  26.630  70.020  1.00  0.00           O
ATOM   3803  ND2 ASN B  57     111.420  27.640  71.400  1.00  0.00           N
ATOM   3804  C   ASN B  57     113.470  27.500  67.300  1.00  0.00           C
ATOM   3805  O   ASN B  57     114.400  26.800  67.710  1.00  0.00           O
ATOM   3806  N   LYS B  58     113.480  27.990  66.050  1.00  0.00           N
ATOM   3807  CA  LYS B  58     114.540  27.850  65.100  1.00  0.00           C
ATOM   3808  CB  LYS B  58     113.980  27.820  63.660  1.00  0.00           C
ATOM   3809  CG  LYS B  58     113.120  26.630  63.270  1.00  0.00           C
ATOM   3810  CD  LYS B  58     113.810  25.260  63.290  1.00  0.00           C
ATOM   3811  CE  LYS B  58     113.130  24.250  62.380  1.00  0.00           C
ATOM   3812  NZ  LYS B  58     111.710  24.110  62.760  1.00  0.00           N
ATOM   3813  C   LYS B  58     115.510  28.970  65.230  1.00  0.00           C
ATOM   3814  O   LYS B  58     115.140  30.140  65.160  1.00  0.00           O
ATOM   3815  N   TYR B  59     116.800  28.680  65.480  1.00  0.00           N
ATOM   3816  CA  TYR B  59     117.760  29.720  65.700  1.00  0.00           C
ATOM   3817  CB  TYR B  59     118.940  29.170  66.510  1.00  0.00           C
ATOM   3818  CG  TYR B  59     118.390  28.790  67.840  1.00  0.00           C
ATOM   3819  CD1 TYR B  59     118.270  29.800  68.770  1.00  0.00           C
ATOM   3820  CE1 TYR B  59     117.780  29.500  70.020  1.00  0.00           C
ATOM   3821  CZ  TYR B  59     117.440  28.210  70.360  1.00  0.00           C
ATOM   3822  OH  TYR B  59     116.950  27.900  71.650  1.00  0.00           O
ATOM   3823  CD2 TYR B  59     118.080  27.500  68.180  1.00  0.00           C
ATOM   3824  CE2 TYR B  59     117.600  27.210  69.430  1.00  0.00           C
ATOM   3825  C   TYR B  59     118.230  30.340  64.420  1.00  0.00           C
ATOM   3826  O   TYR B  59     118.580  29.600  63.510  1.00  0.00           O
ATOM   3827  N   VAL B  60     118.240  31.680  64.380  1.00  0.00           N
ATOM   3828  CA  VAL B  60     118.620  32.490  63.260  1.00  0.00           C
ATOM   3829  CB  VAL B  60     117.560  33.500  62.940  1.00  0.00           C
ATOM   3830  CG1 VAL B  60     117.920  34.440  61.780  1.00  0.00           C
ATOM   3831  CG2 VAL B  60     116.250  32.750  62.620  1.00  0.00           C
ATOM   3832  C   VAL B  60     119.920  33.150  63.580  1.00  0.00           C
ATOM   3833  O   VAL B  60     119.970  33.830  64.610  1.00  0.00           O
ATOM   3834  N   PRO B  61     120.970  33.070  62.830  1.00  0.00           N
ATOM   3835  CD  PRO B  61     121.130  32.130  61.730  1.00  0.00           C
ATOM   3836  CA  PRO B  61     122.180  33.780  63.130  1.00  0.00           C
ATOM   3837  CB  PRO B  61     123.250  33.180  62.210  1.00  0.00           C
ATOM   3838  CG  PRO B  61     122.650  31.890  61.630  1.00  0.00           C
ATOM   3839  C   PRO B  61     122.030  35.240  62.880  1.00  0.00           C
ATOM   3840  O   PRO B  61     121.430  35.610  61.870  1.00  0.00           O
ATOM   3841  N   ARG B  62     122.570  36.130  63.730  1.00  0.00           N
ATOM   3842  CA  ARG B  62     122.520  37.550  63.580  1.00  0.00           C
ATOM   3843  CB  ARG B  62     122.580  38.190  64.970  1.00  0.00           C
ATOM   3844  CG  ARG B  62     122.120  39.650  65.010  1.00  0.00           C
ATOM   3845  CD  ARG B  62     122.170  40.350  66.370  1.00  0.00           C
ATOM   3846  NE  ARG B  62     121.350  39.570  67.350  1.00  0.00           N
ATOM   3847  CZ  ARG B  62     121.840  38.730  68.300  1.00  0.00           C
ATOM   3848  NH1 ARG B  62     123.170  38.470  68.490  1.00  0.00           N
ATOM   3849  NH2 ARG B  62     120.960  38.150  69.180  1.00  0.00           N
ATOM   3850  C   ARG B  62     123.670  37.980  62.730  1.00  0.00           C
ATOM   3851  O   ARG B  62     124.640  38.610  63.160  1.00  0.00           O
ATOM   3852  N   ALA B  63     123.580  37.600  61.440  1.00  0.00           N
ATOM   3853  CA  ALA B  63     124.530  37.660  60.370  1.00  0.00           C
ATOM   3854  CB  ALA B  63     124.810  36.250  59.820  1.00  0.00           C
ATOM   3855  C   ALA B  63     123.940  38.440  59.250  1.00  0.00           C
ATOM   3856  O   ALA B  63     122.750  38.340  58.940  1.00  0.00           O
ATOM   3857  N   ILE B  64     124.760  39.310  58.630  1.00  0.00           N
ATOM   3858  CA  ILE B  64     124.400  40.130  57.510  1.00  0.00           C
ATOM   3859  CB  ILE B  64     124.470  41.570  57.920  1.00  0.00           C
ATOM   3860  CG2 ILE B  64     124.070  42.440  56.710  1.00  0.00           C
ATOM   3861  CG1 ILE B  64     123.550  41.880  59.120  1.00  0.00           C
ATOM   3862  CD  ILE B  64     123.760  43.270  59.720  1.00  0.00           C
ATOM   3863  C   ILE B  64     125.360  39.820  56.420  1.00  0.00           C
ATOM   3864  O   ILE B  64     126.550  39.710  56.680  1.00  0.00           O
ATOM   3865  N   LEU B  65     124.870  39.580  55.190  1.00  0.00           N
ATOM   3866  CA  LEU B  65     125.670  39.140  54.090  1.00  0.00           C
ATOM   3867  CB  LEU B  65     125.190  37.770  53.590  1.00  0.00           C
ATOM   3868  CG  LEU B  65     125.100  36.650  54.650  1.00  0.00           C
ATOM   3869  CD1 LEU B  65     123.710  36.540  55.290  1.00  0.00           C
ATOM   3870  CD2 LEU B  65     125.500  35.300  54.040  1.00  0.00           C
ATOM   3871  C   LEU B  65     125.720  40.130  52.980  1.00  0.00           C
ATOM   3872  O   LEU B  65     124.690  40.480  52.410  1.00  0.00           O
ATOM   3873  N   VAL B  66     126.910  40.640  52.610  1.00  0.00           N
ATOM   3874  CA  VAL B  66     127.140  41.660  51.640  1.00  0.00           C
ATOM   3875  CB  VAL B  66     127.520  42.950  52.300  1.00  0.00           C
ATOM   3876  CG1 VAL B  66     127.710  44.080  51.270  1.00  0.00           C
ATOM   3877  CG2 VAL B  66     126.430  43.330  53.320  1.00  0.00           C
ATOM   3878  C   VAL B  66     128.150  41.270  50.620  1.00  0.00           C
ATOM   3879  O   VAL B  66     129.270  40.890  50.950  1.00  0.00           O
ATOM   3880  N   ASP B  67     127.830  41.450  49.330  1.00  0.00           N
ATOM   3881  CA  ASP B  67     128.730  41.210  48.240  1.00  0.00           C
ATOM   3882  CB  ASP B  67     128.950  39.740  47.830  1.00  0.00           C
ATOM   3883  CG  ASP B  67     130.250  39.430  47.100  1.00  0.00           C
ATOM   3884  OD1 ASP B  67     130.970  40.300  46.540  1.00  0.00           O
ATOM   3885  OD2 ASP B  67     130.540  38.220  46.940  1.00  0.00           O
ATOM   3886  C   ASP B  67     128.010  41.930  47.140  1.00  0.00           C
ATOM   3887  O   ASP B  67     126.860  42.340  47.270  1.00  0.00           O
ATOM   3888  N   LEU B  68     128.690  42.200  46.010  1.00  0.00           N
ATOM   3889  CA  LEU B  68     128.080  42.840  44.890  1.00  0.00           C
ATOM   3890  CB  LEU B  68     129.000  43.950  44.350  1.00  0.00           C
ATOM   3891  CG  LEU B  68     128.520  45.350  44.760  1.00  0.00           C
ATOM   3892  CD1 LEU B  68     128.510  45.570  46.280  1.00  0.00           C
ATOM   3893  CD2 LEU B  68     129.420  46.340  44.000  1.00  0.00           C
ATOM   3894  C   LEU B  68     127.730  41.840  43.850  1.00  0.00           C
ATOM   3895  O   LEU B  68     127.250  42.180  42.770  1.00  0.00           O
ATOM   3896  N   GLU B  69     127.950  40.550  44.170  1.00  0.00           N
ATOM   3897  CA  GLU B  69     127.650  39.430  43.340  1.00  0.00           C
ATOM   3898  CB  GLU B  69     128.790  38.390  43.420  1.00  0.00           C
ATOM   3899  CG  GLU B  69     129.990  38.690  42.530  1.00  0.00           C
ATOM   3900  CD  GLU B  69     130.650  40.040  42.780  1.00  0.00           C
ATOM   3901  OE1 GLU B  69     130.820  40.780  41.780  1.00  0.00           O
ATOM   3902  OE2 GLU B  69     131.070  40.320  43.940  1.00  0.00           O
ATOM   3903  C   GLU B  69     126.370  38.820  43.810  1.00  0.00           C
ATOM   3904  O   GLU B  69     126.280  38.520  45.000  1.00  0.00           O
ATOM   3905  N   PRO B  70     125.380  38.590  43.000  1.00  0.00           N
ATOM   3906  CD  PRO B  70     125.120  39.470  41.870  1.00  0.00           C
ATOM   3907  CA  PRO B  70     124.260  37.770  43.350  1.00  0.00           C
ATOM   3908  CB  PRO B  70     123.240  38.030  42.240  1.00  0.00           C
ATOM   3909  CG  PRO B  70     123.610  39.380  41.610  1.00  0.00           C
ATOM   3910  C   PRO B  70     124.560  36.320  43.450  1.00  0.00           C
ATOM   3911  O   PRO B  70     123.940  35.660  44.280  1.00  0.00           O
ATOM   3912  N   GLY B  71     125.460  35.780  42.610  1.00  0.00           N
ATOM   3913  CA  GLY B  71     125.790  34.390  42.540  1.00  0.00           C
ATOM   3914  C   GLY B  71     126.470  33.830  43.750  1.00  0.00           C
ATOM   3915  O   GLY B  71     126.400  32.640  44.020  1.00  0.00           O
ATOM   3916  N   THR B  72     127.220  34.670  44.490  1.00  0.00           N
ATOM   3917  CA  THR B  72     127.880  34.200  45.660  1.00  0.00           C
ATOM   3918  CB  THR B  72     128.960  35.150  46.090  1.00  0.00           C
ATOM   3919  OG1 THR B  72     128.480  36.490  46.090  1.00  0.00           O
ATOM   3920  CG2 THR B  72     130.140  35.120  45.110  1.00  0.00           C
ATOM   3921  C   THR B  72     126.950  33.940  46.800  1.00  0.00           C
ATOM   3922  O   THR B  72     127.210  33.080  47.640  1.00  0.00           O
ATOM   3923  N   MET B  73     125.800  34.630  46.860  1.00  0.00           N
ATOM   3924  CA  MET B  73     124.800  34.460  47.880  1.00  0.00           C
ATOM   3925  CB  MET B  73     123.930  35.730  47.920  1.00  0.00           C
ATOM   3926  CG  MET B  73     124.710  36.990  48.290  1.00  0.00           C
ATOM   3927  SD  MET B  73     125.610  36.940  49.870  1.00  0.00           S
ATOM   3928  CE  MET B  73     126.080  38.680  49.650  1.00  0.00           C
ATOM   3929  C   MET B  73     123.960  33.250  47.690  1.00  0.00           C
ATOM   3930  O   MET B  73     123.440  32.700  48.660  1.00  0.00           O
ATOM   3931  N   ASP B  74     123.820  32.770  46.440  1.00  0.00           N
ATOM   3932  CA  ASP B  74     123.140  31.580  46.060  1.00  0.00           C
ATOM   3933  CB  ASP B  74     122.760  31.710  44.580  1.00  0.00           C
ATOM   3934  CG  ASP B  74     122.010  30.470  44.120  1.00  0.00           C
ATOM   3935  OD1 ASP B  74     120.940  30.130  44.700  1.00  0.00           O
ATOM   3936  OD2 ASP B  74     122.390  29.840  43.100  1.00  0.00           O
ATOM   3937  C   ASP B  74     124.040  30.440  46.390  1.00  0.00           C
ATOM   3938  O   ASP B  74     123.630  29.400  46.910  1.00  0.00           O
ATOM   3939  N   SER B  75     125.360  30.610  46.190  1.00  0.00           N
ATOM   3940  CA  SER B  75     126.320  29.620  46.580  1.00  0.00           C
ATOM   3941  CB  SER B  75     127.720  29.880  46.020  1.00  0.00           C
ATOM   3942  OG  SER B  75     127.680  29.970  44.600  1.00  0.00           O
ATOM   3943  C   SER B  75     126.540  29.480  48.040  1.00  0.00           C
ATOM   3944  O   SER B  75     126.730  28.350  48.500  1.00  0.00           O
ATOM   3945  N   VAL B  76     126.430  30.570  48.830  1.00  0.00           N
ATOM   3946  CA  VAL B  76     126.380  30.530  50.260  1.00  0.00           C
ATOM   3947  CB  VAL B  76     126.540  31.920  50.800  1.00  0.00           C
ATOM   3948  CG1 VAL B  76     126.210  32.040  52.290  1.00  0.00           C
ATOM   3949  CG2 VAL B  76     128.000  32.330  50.590  1.00  0.00           C
ATOM   3950  C   VAL B  76     125.170  29.850  50.780  1.00  0.00           C
ATOM   3951  O   VAL B  76     125.220  29.040  51.710  1.00  0.00           O
ATOM   3952  N   ARG B  77     124.000  30.120  50.170  1.00  0.00           N
ATOM   3953  CA  ARG B  77     122.760  29.510  50.540  1.00  0.00           C
ATOM   3954  CB  ARG B  77     121.600  30.210  49.830  1.00  0.00           C
ATOM   3955  CG  ARG B  77     120.210  29.610  50.090  1.00  0.00           C
ATOM   3956  CD  ARG B  77     119.060  30.450  49.550  1.00  0.00           C
ATOM   3957  NE  ARG B  77     119.260  30.550  48.080  1.00  0.00           N
ATOM   3958  CZ  ARG B  77     118.690  31.520  47.300  1.00  0.00           C
ATOM   3959  NH1 ARG B  77     117.750  32.400  47.760  1.00  0.00           N
ATOM   3960  NH2 ARG B  77     119.110  31.610  46.000  1.00  0.00           N
ATOM   3961  C   ARG B  77     122.780  28.050  50.270  1.00  0.00           C
ATOM   3962  O   ARG B  77     122.280  27.220  51.030  1.00  0.00           O
ATOM   3963  N   SER B  78     123.440  27.610  49.180  1.00  0.00           N
ATOM   3964  CA  SER B  78     123.630  26.230  48.850  1.00  0.00           C
ATOM   3965  CB  SER B  78     124.010  26.080  47.370  1.00  0.00           C
ATOM   3966  OG  SER B  78     122.960  26.510  46.520  1.00  0.00           O
ATOM   3967  C   SER B  78     124.600  25.460  49.680  1.00  0.00           C
ATOM   3968  O   SER B  78     124.510  24.240  49.760  1.00  0.00           O
ATOM   3969  N   GLY B  79     125.550  26.110  50.380  1.00  0.00           N
ATOM   3970  CA  GLY B  79     126.490  25.420  51.200  1.00  0.00           C
ATOM   3971  C   GLY B  79     125.920  24.840  52.450  1.00  0.00           C
ATOM   3972  O   GLY B  79     124.780  25.160  52.790  1.00  0.00           O
ATOM   3973  N   PRO B  80     126.580  24.000  53.190  1.00  0.00           N
ATOM   3974  CD  PRO B  80     127.630  23.150  52.650  1.00  0.00           C
ATOM   3975  CA  PRO B  80     126.190  23.640  54.520  1.00  0.00           C
ATOM   3976  CB  PRO B  80     127.310  22.730  55.010  1.00  0.00           C
ATOM   3977  CG  PRO B  80     127.840  22.080  53.730  1.00  0.00           C
ATOM   3978  C   PRO B  80     126.040  24.790  55.450  1.00  0.00           C
ATOM   3979  O   PRO B  80     126.990  25.550  55.590  1.00  0.00           O
ATOM   3980  N   PHE B  81     124.870  24.900  56.110  1.00  0.00           N
ATOM   3981  CA  PHE B  81     124.520  26.000  56.950  1.00  0.00           C
ATOM   3982  CB  PHE B  81     125.460  26.300  58.130  1.00  0.00           C
ATOM   3983  CG  PHE B  81     125.550  25.160  59.080  1.00  0.00           C
ATOM   3984  CD1 PHE B  81     126.540  24.210  58.930  1.00  0.00           C
ATOM   3985  CE1 PHE B  81     126.580  23.150  59.810  1.00  0.00           C
ATOM   3986  CZ  PHE B  81     125.620  23.000  60.780  1.00  0.00           C
ATOM   3987  CD2 PHE B  81     124.610  25.040  60.070  1.00  0.00           C
ATOM   3988  CE2 PHE B  81     124.640  23.950  60.910  1.00  0.00           C
ATOM   3989  C   PHE B  81     124.220  27.260  56.230  1.00  0.00           C
ATOM   3990  O   PHE B  81     124.640  28.340  56.660  1.00  0.00           O
ATOM   3991  N   GLY B  82     123.530  27.180  55.080  1.00  0.00           N
ATOM   3992  CA  GLY B  82     123.170  28.290  54.240  1.00  0.00           C
ATOM   3993  C   GLY B  82     121.710  28.560  54.190  1.00  0.00           C
ATOM   3994  O   GLY B  82     121.320  29.670  53.830  1.00  0.00           O
ATOM   3995  N   GLN B  83     120.870  27.570  54.570  1.00  0.00           N
ATOM   3996  CA  GLN B  83     119.440  27.680  54.570  1.00  0.00           C
ATOM   3997  CB  GLN B  83     118.750  26.360  54.180  1.00  0.00           C
ATOM   3998  CG  GLN B  83     117.320  26.440  53.630  1.00  0.00           C
ATOM   3999  CD  GLN B  83     117.320  27.070  52.250  1.00  0.00           C
ATOM   4000  OE1 GLN B  83     118.170  26.760  51.420  1.00  0.00           O
ATOM   4001  NE2 GLN B  83     116.250  27.840  51.940  1.00  0.00           N
ATOM   4002  C   GLN B  83     119.030  28.080  55.940  1.00  0.00           C
ATOM   4003  O   GLN B  83     117.850  28.190  56.250  1.00  0.00           O
ATOM   4004  N   ILE B  84     120.020  28.280  56.840  1.00  0.00           N
ATOM   4005  CA  ILE B  84     119.820  28.700  58.190  1.00  0.00           C
ATOM   4006  CB  ILE B  84     120.910  28.130  59.050  1.00  0.00           C
ATOM   4007  CG2 ILE B  84     122.230  28.880  58.820  1.00  0.00           C
ATOM   4008  CG1 ILE B  84     120.500  28.080  60.530  1.00  0.00           C
ATOM   4009  CD  ILE B  84     121.470  27.270  61.380  1.00  0.00           C
ATOM   4010  C   ILE B  84     119.660  30.170  58.380  1.00  0.00           C
ATOM   4011  O   ILE B  84     119.100  30.620  59.380  1.00  0.00           O
ATOM   4012  N   PHE B  85     120.070  30.970  57.390  1.00  0.00           N
ATOM   4013  CA  PHE B  85     119.980  32.400  57.380  1.00  0.00           C
ATOM   4014  CB  PHE B  85     121.030  32.950  56.400  1.00  0.00           C
ATOM   4015  CG  PHE B  85     122.420  32.490  56.690  1.00  0.00           C
ATOM   4016  CD1 PHE B  85     122.980  32.700  57.930  1.00  0.00           C
ATOM   4017  CE1 PHE B  85     124.260  32.290  58.200  1.00  0.00           C
ATOM   4018  CZ  PHE B  85     125.000  31.700  57.200  1.00  0.00           C
ATOM   4019  CD2 PHE B  85     123.150  31.900  55.690  1.00  0.00           C
ATOM   4020  CE2 PHE B  85     124.430  31.510  55.960  1.00  0.00           C
ATOM   4021  C   PHE B  85     118.660  32.980  57.010  1.00  0.00           C
ATOM   4022  O   PHE B  85     117.940  32.410  56.190  1.00  0.00           O
ATOM   4023  N   ARG B  86     118.330  34.190  57.480  1.00  0.00           N
ATOM   4024  CA  ARG B  86     117.100  34.850  57.140  1.00  0.00           C
ATOM   4025  CB  ARG B  86     116.710  35.820  58.260  1.00  0.00           C
ATOM   4026  CG  ARG B  86     115.470  36.670  57.960  1.00  0.00           C
ATOM   4027  CD  ARG B  86     114.750  37.180  59.210  1.00  0.00           C
ATOM   4028  NE  ARG B  86     115.790  37.900  60.000  1.00  0.00           N
ATOM   4029  CZ  ARG B  86     115.760  37.930  61.360  1.00  0.00           C
ATOM   4030  NH1 ARG B  86     114.980  37.130  62.150  1.00  0.00           N
ATOM   4031  NH2 ARG B  86     116.580  38.830  61.980  1.00  0.00           N
ATOM   4032  C   ARG B  86     117.250  35.470  55.800  1.00  0.00           C
ATOM   4033  O   ARG B  86     118.180  36.260  55.660  1.00  0.00           O
ATOM   4034  N   PRO B  87     116.420  35.270  54.820  1.00  0.00           N
ATOM   4035  CD  PRO B  87     115.380  34.250  54.850  1.00  0.00           C
ATOM   4036  CA  PRO B  87     116.450  35.910  53.530  1.00  0.00           C
ATOM   4037  CB  PRO B  87     115.170  35.490  52.820  1.00  0.00           C
ATOM   4038  CG  PRO B  87     114.860  34.110  53.410  1.00  0.00           C
ATOM   4039  C   PRO B  87     116.580  37.400  53.530  1.00  0.00           C
ATOM   4040  O   PRO B  87     117.410  37.920  52.790  1.00  0.00           O
ATOM   4041  N   ASP B  88     115.840  38.150  54.370  1.00  0.00           N
ATOM   4042  CA  ASP B  88     115.970  39.560  54.570  1.00  0.00           C
ATOM   4043  CB  ASP B  88     114.900  40.120  55.530  1.00  0.00           C
ATOM   4044  CG  ASP B  88     113.600  39.320  55.550  1.00  0.00           C
ATOM   4045  OD1 ASP B  88     113.020  39.090  54.450  1.00  0.00           O
ATOM   4046  OD2 ASP B  88     113.110  38.990  56.670  1.00  0.00           O
ATOM   4047  C   ASP B  88     117.280  40.110  55.010  1.00  0.00           C
ATOM   4048  O   ASP B  88     117.620  41.280  54.790  1.00  0.00           O
ATOM   4049  N   ASN B  89     118.160  39.270  55.580  1.00  0.00           N
ATOM   4050  CA  ASN B  89     119.480  39.620  55.990  1.00  0.00           C
ATOM   4051  CB  ASN B  89     119.980  38.750  57.160  1.00  0.00           C
ATOM   4052  CG  ASN B  89     119.320  39.160  58.470  1.00  0.00           C
ATOM   4053  OD1 ASN B  89     118.120  38.970  58.640  1.00  0.00           O
ATOM   4054  ND2 ASN B  89     120.100  39.640  59.470  1.00  0.00           N
ATOM   4055  C   ASN B  89     120.470  39.520  54.880  1.00  0.00           C
ATOM   4056  O   ASN B  89     121.630  39.860  55.070  1.00  0.00           O
ATOM   4057  N   PHE B  90     120.090  39.130  53.650  1.00  0.00           N
ATOM   4058  CA  PHE B  90     120.970  39.150  52.530  1.00  0.00           C
ATOM   4059  CB  PHE B  90     120.580  38.090  51.490  1.00  0.00           C
ATOM   4060  CG  PHE B  90     121.000  36.730  51.930  1.00  0.00           C
ATOM   4061  CD1 PHE B  90     120.320  36.090  52.940  1.00  0.00           C
ATOM   4062  CE1 PHE B  90     120.730  34.850  53.360  1.00  0.00           C
ATOM   4063  CZ  PHE B  90     121.800  34.190  52.810  1.00  0.00           C
ATOM   4064  CD2 PHE B  90     122.070  36.080  51.340  1.00  0.00           C
ATOM   4065  CE2 PHE B  90     122.420  34.820  51.760  1.00  0.00           C
ATOM   4066  C   PHE B  90     120.840  40.480  51.880  1.00  0.00           C
ATOM   4067  O   PHE B  90     119.720  40.950  51.670  1.00  0.00           O
ATOM   4068  N   VAL B  91     121.930  41.210  51.600  1.00  0.00           N
ATOM   4069  CA  VAL B  91     121.930  42.520  51.020  1.00  0.00           C
ATOM   4070  CB  VAL B  91     122.250  43.670  51.930  1.00  0.00           C
ATOM   4071  CG1 VAL B  91     122.340  45.030  51.230  1.00  0.00           C
ATOM   4072  CG2 VAL B  91     121.290  43.690  53.130  1.00  0.00           C
ATOM   4073  C   VAL B  91     122.960  42.510  49.940  1.00  0.00           C
ATOM   4074  O   VAL B  91     124.140  42.330  50.260  1.00  0.00           O
ATOM   4075  N   PHE B  92     122.580  42.700  48.670  1.00  0.00           N
ATOM   4076  CA  PHE B  92     123.520  42.460  47.610  1.00  0.00           C
ATOM   4077  CB  PHE B  92     123.850  40.990  47.330  1.00  0.00           C
ATOM   4078  CG  PHE B  92     122.610  40.240  46.970  1.00  0.00           C
ATOM   4079  CD1 PHE B  92     122.260  40.030  45.660  1.00  0.00           C
ATOM   4080  CE1 PHE B  92     121.220  39.230  45.250  1.00  0.00           C
ATOM   4081  CZ  PHE B  92     120.480  38.590  46.220  1.00  0.00           C
ATOM   4082  CD2 PHE B  92     121.830  39.610  47.910  1.00  0.00           C
ATOM   4083  CE2 PHE B  92     120.780  38.800  47.540  1.00  0.00           C
ATOM   4084  C   PHE B  92     123.200  43.220  46.370  1.00  0.00           C
ATOM   4085  O   PHE B  92     122.050  43.480  46.000  1.00  0.00           O
ATOM   4086  N   GLY B  93     124.280  43.630  45.680  1.00  0.00           N
ATOM   4087  CA  GLY B  93     124.290  44.470  44.520  1.00  0.00           C
ATOM   4088  C   GLY B  93     124.150  43.680  43.260  1.00  0.00           C
ATOM   4089  O   GLY B  93     123.360  42.740  43.210  1.00  0.00           O
ATOM   4090  N   GLN B  94     124.810  44.160  42.190  1.00  0.00           N
ATOM   4091  CA  GLN B  94     124.640  43.570  40.900  1.00  0.00           C
ATOM   4092  CB  GLN B  94     123.450  44.340  40.270  1.00  0.00           C
ATOM   4093  CG  GLN B  94     122.990  43.850  38.900  1.00  0.00           C
ATOM   4094  CD  GLN B  94     122.780  42.340  38.880  1.00  0.00           C
ATOM   4095  OE1 GLN B  94     123.430  41.610  38.140  1.00  0.00           O
ATOM   4096  NE2 GLN B  94     121.820  41.830  39.690  1.00  0.00           N
ATOM   4097  C   GLN B  94     125.830  43.770  40.030  1.00  0.00           C
ATOM   4098  O   GLN B  94     126.100  42.910  39.200  1.00  0.00           O
ATOM   4099  N   SER B  95     126.540  44.910  40.100  1.00  0.00           N
ATOM   4100  CA  SER B  95     127.610  45.250  39.200  1.00  0.00           C
ATOM   4101  CB  SER B  95     127.860  46.760  39.320  1.00  0.00           C
ATOM   4102  OG  SER B  95     126.660  47.490  39.120  1.00  0.00           O
ATOM   4103  C   SER B  95     128.910  44.570  39.430  1.00  0.00           C
ATOM   4104  O   SER B  95     129.590  44.200  38.470  1.00  0.00           O
ATOM   4105  N   GLY B  96     129.340  44.430  40.700  1.00  0.00           N
ATOM   4106  CA  GLY B  96     130.670  44.010  41.000  1.00  0.00           C
ATOM   4107  C   GLY B  96     131.520  45.220  41.190  1.00  0.00           C
ATOM   4108  O   GLY B  96     131.270  46.250  40.560  1.00  0.00           O
ATOM   4109  N   ALA B  97     132.500  45.220  42.110  1.00  0.00           N
ATOM   4110  CA  ALA B  97     133.350  46.330  42.370  1.00  0.00           C
ATOM   4111  CB  ALA B  97     133.480  46.550  43.890  1.00  0.00           C
ATOM   4112  C   ALA B  97     134.700  46.160  41.770  1.00  0.00           C
ATOM   4113  O   ALA B  97     135.360  47.140  41.430  1.00  0.00           O
ATOM   4114  N   GLY B  98     135.150  44.910  41.530  1.00  0.00           N
ATOM   4115  CA  GLY B  98     136.250  44.520  40.720  1.00  0.00           C
ATOM   4116  C   GLY B  98     137.560  45.100  41.150  1.00  0.00           C
ATOM   4117  O   GLY B  98     138.230  45.740  40.340  1.00  0.00           O
ATOM   4118  N   ASN B  99     137.970  44.820  42.400  1.00  0.00           N
ATOM   4119  CA  ASN B  99     139.200  45.310  42.940  1.00  0.00           C
ATOM   4120  CB  ASN B  99     140.450  44.660  42.310  1.00  0.00           C
ATOM   4121  CG  ASN B  99     140.290  43.150  42.170  1.00  0.00           C
ATOM   4122  OD1 ASN B  99     140.020  42.600  41.110  1.00  0.00           O
ATOM   4123  ND2 ASN B  99     140.500  42.420  43.300  1.00  0.00           N
ATOM   4124  C   ASN B  99     139.460  46.770  42.930  1.00  0.00           C
ATOM   4125  O   ASN B  99     140.590  47.260  42.930  1.00  0.00           O
ATOM   4126  N   ASN B 100     138.400  47.600  42.950  1.00  0.00           N
ATOM   4127  CA  ASN B 100     138.460  49.030  42.950  1.00  0.00           C
ATOM   4128  CB  ASN B 100     137.840  49.520  41.630  1.00  0.00           C
ATOM   4129  CG  ASN B 100     138.050  51.020  41.500  1.00  0.00           C
ATOM   4130  OD1 ASN B 100     138.240  51.830  42.420  1.00  0.00           O
ATOM   4131  ND2 ASN B 100     138.030  51.460  40.210  1.00  0.00           N
ATOM   4132  C   ASN B 100     137.770  49.560  44.160  1.00  0.00           C
ATOM   4133  O   ASN B 100     136.550  49.500  44.240  1.00  0.00           O
ATOM   4134  N   TRP B 101     138.600  50.100  45.070  1.00  0.00           N
ATOM   4135  CA  TRP B 101     138.180  50.740  46.280  1.00  0.00           C
ATOM   4136  CB  TRP B 101     139.390  51.330  47.030  1.00  0.00           C
ATOM   4137  CG  TRP B 101     139.130  51.810  48.430  1.00  0.00           C
ATOM   4138  CD1 TRP B 101     139.240  51.120  49.600  1.00  0.00           C
ATOM   4139  NE1 TRP B 101     138.840  51.900  50.660  1.00  0.00           N
ATOM   4140  CE2 TRP B 101     138.550  53.160  50.190  1.00  0.00           C
ATOM   4141  CD2 TRP B 101     138.700  53.140  48.800  1.00  0.00           C
ATOM   4142  CE3 TRP B 101     138.500  54.270  48.060  1.00  0.00           C
ATOM   4143  CZ3 TRP B 101     138.100  55.420  48.710  1.00  0.00           C
ATOM   4144  CZ2 TRP B 101     138.180  54.300  50.850  1.00  0.00           C
ATOM   4145  CH2 TRP B 101     137.930  55.410  50.080  1.00  0.00           C
ATOM   4146  C   TRP B 101     137.200  51.850  46.070  1.00  0.00           C
ATOM   4147  O   TRP B 101     136.200  51.920  46.800  1.00  0.00           O
ATOM   4148  N   ALA B 102     137.390  52.720  45.060  1.00  0.00           N
ATOM   4149  CA  ALA B 102     136.600  53.860  44.750  1.00  0.00           C
ATOM   4150  CB  ALA B 102     137.320  54.620  43.620  1.00  0.00           C
ATOM   4151  C   ALA B 102     135.220  53.500  44.340  1.00  0.00           C
ATOM   4152  O   ALA B 102     134.250  54.230  44.550  1.00  0.00           O
ATOM   4153  N   LYS B 103     135.080  52.330  43.690  1.00  0.00           N
ATOM   4154  CA  LYS B 103     133.870  51.820  43.140  1.00  0.00           C
ATOM   4155  CB  LYS B 103     134.170  50.790  42.030  1.00  0.00           C
ATOM   4156  CG  LYS B 103     132.980  50.490  41.110  1.00  0.00           C
ATOM   4157  CD  LYS B 103     133.310  49.660  39.860  1.00  0.00           C
ATOM   4158  CE  LYS B 103     134.190  50.380  38.850  1.00  0.00           C
ATOM   4159  NZ  LYS B 103     134.380  49.530  37.650  1.00  0.00           N
ATOM   4160  C   LYS B 103     132.970  51.280  44.200  1.00  0.00           C
ATOM   4161  O   LYS B 103     131.750  51.420  44.140  1.00  0.00           O
ATOM   4162  N   GLY B 104     133.630  50.660  45.200  1.00  0.00           N
ATOM   4163  CA  GLY B 104     132.990  50.250  46.410  1.00  0.00           C
ATOM   4164  C   GLY B 104     132.630  51.350  47.340  1.00  0.00           C
ATOM   4165  O   GLY B 104     131.720  51.240  48.160  1.00  0.00           O
ATOM   4166  N   HIS B 105     133.320  52.500  47.220  1.00  0.00           N
ATOM   4167  CA  HIS B 105     133.120  53.640  48.050  1.00  0.00           C
ATOM   4168  CB  HIS B 105     134.470  54.330  48.360  1.00  0.00           C
ATOM   4169  ND1 HIS B 105     134.100  56.280  50.020  1.00  0.00           N
ATOM   4170  CG  HIS B 105     134.500  55.000  49.700  1.00  0.00           C
ATOM   4171  CE1 HIS B 105     134.280  56.470  51.360  1.00  0.00           C
ATOM   4172  NE2 HIS B 105     134.700  55.350  51.920  1.00  0.00           N
ATOM   4173  CD2 HIS B 105     134.850  54.450  50.890  1.00  0.00           C
ATOM   4174  C   HIS B 105     132.140  54.650  47.570  1.00  0.00           C
ATOM   4175  O   HIS B 105     131.190  55.010  48.270  1.00  0.00           O
ATOM   4176  N   TYR B 106     132.340  55.240  46.370  1.00  0.00           N
ATOM   4177  CA  TYR B 106     131.640  56.390  45.890  1.00  0.00           C
ATOM   4178  CB  TYR B 106     132.630  57.330  45.180  1.00  0.00           C
ATOM   4179  CG  TYR B 106     133.710  57.740  46.130  1.00  0.00           C
ATOM   4180  CD1 TYR B 106     135.010  57.410  45.840  1.00  0.00           C
ATOM   4181  CE1 TYR B 106     136.020  57.740  46.710  1.00  0.00           C
ATOM   4182  CZ  TYR B 106     135.730  58.390  47.890  1.00  0.00           C
ATOM   4183  OH  TYR B 106     136.780  58.780  48.750  1.00  0.00           O
ATOM   4184  CD2 TYR B 106     133.420  58.400  47.290  1.00  0.00           C
ATOM   4185  CE2 TYR B 106     134.420  58.710  48.180  1.00  0.00           C
ATOM   4186  C   TYR B 106     130.530  56.100  44.940  1.00  0.00           C
ATOM   4187  O   TYR B 106     129.510  56.790  44.970  1.00  0.00           O
ATOM   4188  N   THR B 107     130.700  55.120  44.040  1.00  0.00           N
ATOM   4189  CA  THR B 107     129.710  54.820  43.050  1.00  0.00           C
ATOM   4190  CB  THR B 107     130.300  54.660  41.680  1.00  0.00           C
ATOM   4191  OG1 THR B 107     131.320  53.680  41.560  1.00  0.00           O
ATOM   4192  CG2 THR B 107     130.820  56.040  41.240  1.00  0.00           C
ATOM   4193  C   THR B 107     128.930  53.610  43.440  1.00  0.00           C
ATOM   4194  O   THR B 107     128.000  53.710  44.240  1.00  0.00           O
ATOM   4195  N   GLU B 108     129.210  52.420  42.890  1.00  0.00           N
ATOM   4196  CA  GLU B 108     128.430  51.220  42.960  1.00  0.00           C
ATOM   4197  CB  GLU B 108     129.120  50.070  42.210  1.00  0.00           C
ATOM   4198  CG  GLU B 108     129.590  50.390  40.790  1.00  0.00           C
ATOM   4199  CD  GLU B 108     128.480  50.790  39.830  1.00  0.00           C
ATOM   4200  OE1 GLU B 108     128.520  51.940  39.300  1.00  0.00           O
ATOM   4201  OE2 GLU B 108     127.560  49.980  39.560  1.00  0.00           O
ATOM   4202  C   GLU B 108     128.090  50.720  44.320  1.00  0.00           C
ATOM   4203  O   GLU B 108     126.980  50.240  44.520  1.00  0.00           O
ATOM   4204  N   GLY B 109     128.990  50.810  45.320  1.00  0.00           N
ATOM   4205  CA  GLY B 109     128.760  50.410  46.680  1.00  0.00           C
ATOM   4206  C   GLY B 109     127.780  51.300  47.380  1.00  0.00           C
ATOM   4207  O   GLY B 109     126.950  50.830  48.160  1.00  0.00           O
ATOM   4208  N   ALA B 110     127.770  52.610  47.100  1.00  0.00           N
ATOM   4209  CA  ALA B 110     126.990  53.620  47.750  1.00  0.00           C
ATOM   4210  CB  ALA B 110     127.620  54.990  47.470  1.00  0.00           C
ATOM   4211  C   ALA B 110     125.550  53.580  47.370  1.00  0.00           C
ATOM   4212  O   ALA B 110     124.640  54.150  47.980  1.00  0.00           O
ATOM   4213  N   GLU B 111     125.220  52.730  46.390  1.00  0.00           N
ATOM   4214  CA  GLU B 111     123.860  52.410  46.060  1.00  0.00           C
ATOM   4215  CB  GLU B 111     123.710  51.990  44.590  1.00  0.00           C
ATOM   4216  CG  GLU B 111     124.370  52.910  43.560  1.00  0.00           C
ATOM   4217  CD  GLU B 111     124.050  52.370  42.170  1.00  0.00           C
ATOM   4218  OE1 GLU B 111     122.910  52.600  41.680  1.00  0.00           O
ATOM   4219  OE2 GLU B 111     124.940  51.740  41.540  1.00  0.00           O
ATOM   4220  C   GLU B 111     123.260  51.360  46.920  1.00  0.00           C
ATOM   4221  O   GLU B 111     122.040  51.230  47.000  1.00  0.00           O
ATOM   4222  N   LEU B 112     124.080  50.610  47.680  1.00  0.00           N
ATOM   4223  CA  LEU B 112     123.670  49.520  48.500  1.00  0.00           C
ATOM   4224  CB  LEU B 112     124.590  48.380  48.030  1.00  0.00           C
ATOM   4225  CG  LEU B 112     124.260  46.980  48.580  1.00  0.00           C
ATOM   4226  CD1 LEU B 112     122.840  46.570  48.160  1.00  0.00           C
ATOM   4227  CD2 LEU B 112     125.270  45.930  48.100  1.00  0.00           C
ATOM   4228  C   LEU B 112     123.850  49.700  49.970  1.00  0.00           C
ATOM   4229  O   LEU B 112     123.330  48.980  50.810  1.00  0.00           O
ATOM   4230  N   VAL B 113     124.640  50.700  50.420  1.00  0.00           N
ATOM   4231  CA  VAL B 113     124.920  50.890  51.810  1.00  0.00           C
ATOM   4232  CB  VAL B 113     126.060  51.860  51.900  1.00  0.00           C
ATOM   4233  CG1 VAL B 113     125.640  53.290  51.510  1.00  0.00           C
ATOM   4234  CG2 VAL B 113     126.720  51.840  53.300  1.00  0.00           C
ATOM   4235  C   VAL B 113     123.800  51.170  52.740  1.00  0.00           C
ATOM   4236  O   VAL B 113     123.710  50.670  53.860  1.00  0.00           O
ATOM   4237  N   ASP B 114     122.820  52.000  52.330  1.00  0.00           N
ATOM   4238  CA  ASP B 114     121.680  52.260  53.150  1.00  0.00           C
ATOM   4239  CB  ASP B 114     120.750  53.250  52.430  1.00  0.00           C
ATOM   4240  CG  ASP B 114     121.480  54.570  52.270  1.00  0.00           C
ATOM   4241  OD1 ASP B 114     122.030  55.100  53.270  1.00  0.00           O
ATOM   4242  OD2 ASP B 114     121.360  55.170  51.170  1.00  0.00           O
ATOM   4243  C   ASP B 114     120.840  51.070  53.480  1.00  0.00           C
ATOM   4244  O   ASP B 114     120.300  50.950  54.580  1.00  0.00           O
ATOM   4245  N   SER B 115     120.800  50.130  52.520  1.00  0.00           N
ATOM   4246  CA  SER B 115     120.110  48.890  52.700  1.00  0.00           C
ATOM   4247  CB  SER B 115     120.030  48.100  51.390  1.00  0.00           C
ATOM   4248  OG  SER B 115     119.240  48.850  50.470  1.00  0.00           O
ATOM   4249  C   SER B 115     120.770  48.010  53.700  1.00  0.00           C
ATOM   4250  O   SER B 115     120.110  47.120  54.250  1.00  0.00           O
ATOM   4251  N   VAL B 116     122.060  48.190  54.040  1.00  0.00           N
ATOM   4252  CA  VAL B 116     122.720  47.540  55.130  1.00  0.00           C
ATOM   4253  CB  VAL B 116     124.180  47.370  54.860  1.00  0.00           C
ATOM   4254  CG1 VAL B 116     124.850  46.570  55.990  1.00  0.00           C
ATOM   4255  CG2 VAL B 116     124.430  46.660  53.510  1.00  0.00           C
ATOM   4256  C   VAL B 116     122.510  48.300  56.390  1.00  0.00           C
ATOM   4257  O   VAL B 116     122.320  47.730  57.460  1.00  0.00           O
ATOM   4258  N   LEU B 117     122.470  49.650  56.350  1.00  0.00           N
ATOM   4259  CA  LEU B 117     122.250  50.480  57.490  1.00  0.00           C
ATOM   4260  CB  LEU B 117     122.590  51.940  57.150  1.00  0.00           C
ATOM   4261  CG  LEU B 117     124.090  52.220  56.930  1.00  0.00           C
ATOM   4262  CD1 LEU B 117     124.360  53.600  56.300  1.00  0.00           C
ATOM   4263  CD2 LEU B 117     124.820  52.180  58.280  1.00  0.00           C
ATOM   4264  C   LEU B 117     120.870  50.390  58.060  1.00  0.00           C
ATOM   4265  O   LEU B 117     120.730  50.560  59.270  1.00  0.00           O
ATOM   4266  N   ASP B 118     119.840  50.060  57.270  1.00  0.00           N
ATOM   4267  CA  ASP B 118     118.550  49.690  57.750  1.00  0.00           C
ATOM   4268  CB  ASP B 118     117.610  49.320  56.590  1.00  0.00           C
ATOM   4269  CG  ASP B 118     117.270  50.560  55.790  1.00  0.00           C
ATOM   4270  OD1 ASP B 118     117.410  51.720  56.270  1.00  0.00           O
ATOM   4271  OD2 ASP B 118     116.730  50.370  54.660  1.00  0.00           O
ATOM   4272  C   ASP B 118     118.600  48.500  58.640  1.00  0.00           C
ATOM   4273  O   ASP B 118     118.020  48.420  59.720  1.00  0.00           O
ATOM   4274  N   VAL B 119     119.340  47.450  58.230  1.00  0.00           N
ATOM   4275  CA  VAL B 119     119.390  46.210  58.920  1.00  0.00           C
ATOM   4276  CB  VAL B 119     119.850  45.060  58.060  1.00  0.00           C
ATOM   4277  CG1 VAL B 119     119.570  43.730  58.770  1.00  0.00           C
ATOM   4278  CG2 VAL B 119     119.030  45.100  56.760  1.00  0.00           C
ATOM   4279  C   VAL B 119     120.180  46.310  60.180  1.00  0.00           C
ATOM   4280  O   VAL B 119     119.730  45.770  61.200  1.00  0.00           O
ATOM   4281  N   VAL B 120     121.310  47.020  60.270  1.00  0.00           N
ATOM   4282  CA  VAL B 120     121.980  47.130  61.530  1.00  0.00           C
ATOM   4283  CB  VAL B 120     123.350  47.710  61.400  1.00  0.00           C
ATOM   4284  CG1 VAL B 120     124.180  46.910  60.370  1.00  0.00           C
ATOM   4285  CG2 VAL B 120     123.370  49.190  61.000  1.00  0.00           C
ATOM   4286  C   VAL B 120     121.240  47.870  62.590  1.00  0.00           C
ATOM   4287  O   VAL B 120     121.330  47.560  63.780  1.00  0.00           O
ATOM   4288  N   ARG B 121     120.420  48.870  62.240  1.00  0.00           N
ATOM   4289  CA  ARG B 121     119.560  49.490  63.200  1.00  0.00           C
ATOM   4290  CB  ARG B 121     118.890  50.730  62.590  1.00  0.00           C
ATOM   4291  CG  ARG B 121     119.880  51.860  62.280  1.00  0.00           C
ATOM   4292  CD  ARG B 121     119.450  52.910  61.250  1.00  0.00           C
ATOM   4293  NE  ARG B 121     120.460  54.000  61.230  1.00  0.00           N
ATOM   4294  CZ  ARG B 121     120.770  54.780  60.150  1.00  0.00           C
ATOM   4295  NH1 ARG B 121     120.120  54.620  58.960  1.00  0.00           N
ATOM   4296  NH2 ARG B 121     121.750  55.720  60.290  1.00  0.00           N
ATOM   4297  C   ARG B 121     118.460  48.600  63.640  1.00  0.00           C
ATOM   4298  O   ARG B 121     118.180  48.470  64.830  1.00  0.00           O
ATOM   4299  N   LYS B 122     117.790  47.900  62.700  1.00  0.00           N
ATOM   4300  CA  LYS B 122     116.840  46.870  62.960  1.00  0.00           C
ATOM   4301  CB  LYS B 122     116.330  46.230  61.650  1.00  0.00           C
ATOM   4302  CG  LYS B 122     115.180  45.230  61.760  1.00  0.00           C
ATOM   4303  CD  LYS B 122     114.910  44.580  60.400  1.00  0.00           C
ATOM   4304  CE  LYS B 122     113.820  43.500  60.440  1.00  0.00           C
ATOM   4305  NZ  LYS B 122     114.250  42.400  61.330  1.00  0.00           N
ATOM   4306  C   LYS B 122     117.320  45.790  63.870  1.00  0.00           C
ATOM   4307  O   LYS B 122     116.700  45.580  64.910  1.00  0.00           O
ATOM   4308  N   GLU B 123     118.470  45.140  63.610  1.00  0.00           N
ATOM   4309  CA  GLU B 123     118.990  44.180  64.530  1.00  0.00           C
ATOM   4310  CB  GLU B 123     120.170  43.460  63.850  1.00  0.00           C
ATOM   4311  CG  GLU B 123     119.880  42.650  62.590  1.00  0.00           C
ATOM   4312  CD  GLU B 123     119.100  41.380  62.860  1.00  0.00           C
ATOM   4313  OE1 GLU B 123     118.850  40.640  61.870  1.00  0.00           O
ATOM   4314  OE2 GLU B 123     118.680  41.140  64.030  1.00  0.00           O
ATOM   4315  C   GLU B 123     119.430  44.670  65.870  1.00  0.00           C
ATOM   4316  O   GLU B 123     119.440  43.910  66.840  1.00  0.00           O
ATOM   4317  N   SER B 124     119.820  45.950  66.000  1.00  0.00           N
ATOM   4318  CA  SER B 124     120.070  46.560  67.260  1.00  0.00           C
ATOM   4319  CB  SER B 124     120.760  47.930  67.120  1.00  0.00           C
ATOM   4320  OG  SER B 124     122.050  47.830  66.560  1.00  0.00           O
ATOM   4321  C   SER B 124     118.870  46.860  68.100  1.00  0.00           C
ATOM   4322  O   SER B 124     118.930  46.780  69.320  1.00  0.00           O
ATOM   4323  N   GLU B 125     117.720  47.240  67.520  1.00  0.00           N
ATOM   4324  CA  GLU B 125     116.510  47.420  68.260  1.00  0.00           C
ATOM   4325  CB  GLU B 125     115.520  48.130  67.320  1.00  0.00           C
ATOM   4326  CG  GLU B 125     114.100  48.320  67.850  1.00  0.00           C
ATOM   4327  CD  GLU B 125     113.370  49.430  67.100  1.00  0.00           C
ATOM   4328  OE1 GLU B 125     113.330  49.470  65.840  1.00  0.00           O
ATOM   4329  OE2 GLU B 125     112.860  50.360  67.790  1.00  0.00           O
ATOM   4330  C   GLU B 125     115.900  46.140  68.710  1.00  0.00           C
ATOM   4331  O   GLU B 125     115.380  46.050  69.820  1.00  0.00           O
ATOM   4332  N   SER B 126     116.050  45.080  67.890  1.00  0.00           N
ATOM   4333  CA  SER B 126     115.610  43.760  68.230  1.00  0.00           C
ATOM   4334  CB  SER B 126     115.900  42.800  67.060  1.00  0.00           C
ATOM   4335  OG  SER B 126     115.010  43.130  66.000  1.00  0.00           O
ATOM   4336  C   SER B 126     116.320  43.150  69.390  1.00  0.00           C
ATOM   4337  O   SER B 126     115.720  42.540  70.270  1.00  0.00           O
ATOM   4338  N   CYS B 127     117.660  43.290  69.430  1.00  0.00           N
ATOM   4339  CA  CYS B 127     118.470  42.700  70.450  1.00  0.00           C
ATOM   4340  CB  CYS B 127     119.870  42.260  70.020  1.00  0.00           C
ATOM   4341  SG  CYS B 127     121.030  43.610  69.620  1.00  0.00           S
ATOM   4342  C   CYS B 127     118.490  43.460  71.730  1.00  0.00           C
ATOM   4343  O   CYS B 127     118.160  44.650  71.710  1.00  0.00           O
ATOM   4344  N   ASP B 128     118.790  42.830  72.880  1.00  0.00           N
ATOM   4345  CA  ASP B 128     118.800  43.460  74.160  1.00  0.00           C
ATOM   4346  CB  ASP B 128     118.820  42.270  75.140  1.00  0.00           C
ATOM   4347  CG  ASP B 128     118.900  42.740  76.580  1.00  0.00           C
ATOM   4348  OD1 ASP B 128     118.060  43.580  76.990  1.00  0.00           O
ATOM   4349  OD2 ASP B 128     119.870  42.310  77.270  1.00  0.00           O
ATOM   4350  C   ASP B 128     119.850  44.500  74.400  1.00  0.00           C
ATOM   4351  O   ASP B 128     119.620  45.690  74.600  1.00  0.00           O
ATOM   4352  N   CYS B 129     121.130  44.120  74.340  1.00  0.00           N
ATOM   4353  CA  CYS B 129     122.230  44.990  74.640  1.00  0.00           C
ATOM   4354  CB  CYS B 129     122.490  45.200  76.140  1.00  0.00           C
ATOM   4355  SG  CYS B 129     123.720  46.480  76.520  1.00  0.00           S
ATOM   4356  C   CYS B 129     123.490  44.540  74.000  1.00  0.00           C
ATOM   4357  O   CYS B 129     124.280  43.780  74.560  1.00  0.00           O
ATOM   4358  N   LEU B 130     123.740  44.970  72.750  1.00  0.00           N
ATOM   4359  CA  LEU B 130     124.920  44.550  72.060  1.00  0.00           C
ATOM   4360  CB  LEU B 130     124.730  44.780  70.550  1.00  0.00           C
ATOM   4361  CG  LEU B 130     124.700  46.260  70.110  1.00  0.00           C
ATOM   4362  CD1 LEU B 130     126.020  46.710  69.460  1.00  0.00           C
ATOM   4363  CD2 LEU B 130     123.510  46.440  69.150  1.00  0.00           C
ATOM   4364  C   LEU B 130     126.220  45.090  72.550  1.00  0.00           C
ATOM   4365  O   LEU B 130     126.400  46.250  72.920  1.00  0.00           O
ATOM   4366  N   GLN B 131     127.280  44.270  72.610  1.00  0.00           N
ATOM   4367  CA  GLN B 131     128.610  44.660  72.970  1.00  0.00           C
ATOM   4368  CB  GLN B 131     129.400  43.510  73.620  1.00  0.00           C
ATOM   4369  CG  GLN B 131     129.630  42.260  72.770  1.00  0.00           C
ATOM   4370  CD  GLN B 131     130.520  41.260  73.480  1.00  0.00           C
ATOM   4371  OE1 GLN B 131     131.680  41.490  73.820  1.00  0.00           O
ATOM   4372  NE2 GLN B 131     129.900  40.080  73.790  1.00  0.00           N
ATOM   4373  C   GLN B 131     129.340  45.240  71.810  1.00  0.00           C
ATOM   4374  O   GLN B 131     130.020  46.250  72.000  1.00  0.00           O
ATOM   4375  N   GLY B 132     129.210  44.720  70.570  1.00  0.00           N
ATOM   4376  CA  GLY B 132     129.900  45.260  69.440  1.00  0.00           C
ATOM   4377  C   GLY B 132     129.640  44.540  68.160  1.00  0.00           C
ATOM   4378  O   GLY B 132     128.700  43.750  68.020  1.00  0.00           O
ATOM   4379  N   PHE B 133     130.490  44.830  67.150  1.00  0.00           N
ATOM   4380  CA  PHE B 133     130.370  44.410  65.790  1.00  0.00           C
ATOM   4381  CB  PHE B 133     130.370  45.550  64.770  1.00  0.00           C
ATOM   4382  CG  PHE B 133     129.260  46.470  65.140  1.00  0.00           C
ATOM   4383  CD1 PHE B 133     129.420  47.480  66.060  1.00  0.00           C
ATOM   4384  CE1 PHE B 133     128.390  48.330  66.380  1.00  0.00           C
ATOM   4385  CZ  PHE B 133     127.160  48.170  65.790  1.00  0.00           C
ATOM   4386  CD2 PHE B 133     128.040  46.350  64.510  1.00  0.00           C
ATOM   4387  CE2 PHE B 133     127.000  47.190  64.840  1.00  0.00           C
ATOM   4388  C   PHE B 133     131.500  43.510  65.410  1.00  0.00           C
ATOM   4389  O   PHE B 133     132.660  43.710  65.780  1.00  0.00           O
ATOM   4390  N   GLN B 134     131.190  42.460  64.630  1.00  0.00           N
ATOM   4391  CA  GLN B 134     132.130  41.530  64.100  1.00  0.00           C
ATOM   4392  CB  GLN B 134     131.710  40.130  64.590  1.00  0.00           C
ATOM   4393  CG  GLN B 134     132.830  39.090  64.560  1.00  0.00           C
ATOM   4394  CD  GLN B 134     132.430  37.750  65.170  1.00  0.00           C
ATOM   4395  OE1 GLN B 134     132.590  37.590  66.380  1.00  0.00           O
ATOM   4396  NE2 GLN B 134     131.730  36.870  64.400  1.00  0.00           N
ATOM   4397  C   GLN B 134     132.170  41.670  62.610  1.00  0.00           C
ATOM   4398  O   GLN B 134     131.160  41.520  61.930  1.00  0.00           O
ATOM   4399  N   LEU B 135     133.360  41.990  62.070  1.00  0.00           N
ATOM   4400  CA  LEU B 135     133.580  42.320  60.690  1.00  0.00           C
ATOM   4401  CB  LEU B 135     134.070  43.770  60.500  1.00  0.00           C
ATOM   4402  CG  LEU B 135     133.090  44.840  61.010  1.00  0.00           C
ATOM   4403  CD1 LEU B 135     133.680  46.230  60.730  1.00  0.00           C
ATOM   4404  CD2 LEU B 135     131.720  44.710  60.340  1.00  0.00           C
ATOM   4405  C   LEU B 135     134.580  41.420  60.070  1.00  0.00           C
ATOM   4406  O   LEU B 135     135.510  40.930  60.710  1.00  0.00           O
ATOM   4407  N   THR B 136     134.380  41.030  58.790  1.00  0.00           N
ATOM   4408  CA  THR B 136     135.250  40.130  58.110  1.00  0.00           C
ATOM   4409  CB  THR B 136     134.810  38.700  58.190  1.00  0.00           C
ATOM   4410  OG1 THR B 136     134.570  38.270  59.520  1.00  0.00           O
ATOM   4411  CG2 THR B 136     135.960  37.820  57.660  1.00  0.00           C
ATOM   4412  C   THR B 136     135.360  40.530  56.680  1.00  0.00           C
ATOM   4413  O   THR B 136     134.350  40.610  55.980  1.00  0.00           O
ATOM   4414  N   HIS B 137     136.560  40.860  56.170  1.00  0.00           N
ATOM   4415  CA  HIS B 137     136.770  41.390  54.860  1.00  0.00           C
ATOM   4416  CB  HIS B 137     136.360  42.870  54.770  1.00  0.00           C
ATOM   4417  ND1 HIS B 137     137.520  45.120  54.900  1.00  0.00           N
ATOM   4418  CG  HIS B 137     137.320  43.850  55.390  1.00  0.00           C
ATOM   4419  CE1 HIS B 137     138.350  45.780  55.760  1.00  0.00           C
ATOM   4420  NE2 HIS B 137     138.680  45.020  56.780  1.00  0.00           N
ATOM   4421  CD2 HIS B 137     138.040  43.820  56.550  1.00  0.00           C
ATOM   4422  C   HIS B 137     138.180  41.280  54.410  1.00  0.00           C
ATOM   4423  O   HIS B 137     139.130  41.200  55.200  1.00  0.00           O
ATOM   4424  N   SER B 138     138.400  41.280  53.090  1.00  0.00           N
ATOM   4425  CA  SER B 138     139.650  41.300  52.390  1.00  0.00           C
ATOM   4426  CB  SER B 138     139.800  40.130  51.400  1.00  0.00           C
ATOM   4427  OG  SER B 138     141.070  40.150  50.760  1.00  0.00           O
ATOM   4428  C   SER B 138     139.970  42.600  51.730  1.00  0.00           C
ATOM   4429  O   SER B 138     139.190  43.240  51.040  1.00  0.00           O
ATOM   4430  N   LEU B 139     141.230  43.040  51.920  1.00  0.00           N
ATOM   4431  CA  LEU B 139     141.780  44.270  51.440  1.00  0.00           C
ATOM   4432  CB  LEU B 139     142.980  44.610  52.340  1.00  0.00           C
ATOM   4433  CG  LEU B 139     142.620  45.400  53.600  1.00  0.00           C
ATOM   4434  CD1 LEU B 139     141.470  44.760  54.400  1.00  0.00           C
ATOM   4435  CD2 LEU B 139     143.850  45.640  54.490  1.00  0.00           C
ATOM   4436  C   LEU B 139     142.150  44.220  50.000  1.00  0.00           C
ATOM   4437  O   LEU B 139     142.530  45.220  49.390  1.00  0.00           O
ATOM   4438  N   GLY B 140     142.020  43.050  49.350  1.00  0.00           N
ATOM   4439  CA  GLY B 140     142.230  42.890  47.940  1.00  0.00           C
ATOM   4440  C   GLY B 140     141.030  43.140  47.090  1.00  0.00           C
ATOM   4441  O   GLY B 140     141.170  43.480  45.920  1.00  0.00           O
ATOM   4442  N   GLY B 141     139.840  42.940  47.690  1.00  0.00           N
ATOM   4443  CA  GLY B 141     138.600  43.020  46.980  1.00  0.00           C
ATOM   4444  C   GLY B 141     138.250  44.400  46.550  1.00  0.00           C
ATOM   4445  O   GLY B 141     138.980  45.360  46.800  1.00  0.00           O
ATOM   4446  N   GLY B 142     137.040  44.550  45.980  1.00  0.00           N
ATOM   4447  CA  GLY B 142     136.470  45.830  45.690  1.00  0.00           C
ATOM   4448  C   GLY B 142     135.440  46.130  46.720  1.00  0.00           C
ATOM   4449  O   GLY B 142     135.340  47.250  47.210  1.00  0.00           O
ATOM   4450  N   THR B 143     134.660  45.110  47.120  1.00  0.00           N
ATOM   4451  CA  THR B 143     133.600  45.160  48.090  1.00  0.00           C
ATOM   4452  CB  THR B 143     132.520  44.140  47.890  1.00  0.00           C
ATOM   4453  OG1 THR B 143     131.850  44.370  46.670  1.00  0.00           O
ATOM   4454  CG2 THR B 143     131.470  44.160  49.020  1.00  0.00           C
ATOM   4455  C   THR B 143     134.170  45.120  49.470  1.00  0.00           C
ATOM   4456  O   THR B 143     133.880  45.920  50.350  1.00  0.00           O
ATOM   4457  N   GLY B 144     135.050  44.130  49.690  1.00  0.00           N
ATOM   4458  CA  GLY B 144     135.840  43.930  50.870  1.00  0.00           C
ATOM   4459  C   GLY B 144     136.500  45.180  51.320  1.00  0.00           C
ATOM   4460  O   GLY B 144     136.380  45.540  52.490  1.00  0.00           O
ATOM   4461  N   SER B 145     137.210  45.880  50.420  1.00  0.00           N
ATOM   4462  CA  SER B 145     137.990  47.040  50.740  1.00  0.00           C
ATOM   4463  CB  SER B 145     139.230  47.230  49.850  1.00  0.00           C
ATOM   4464  OG  SER B 145     138.910  47.450  48.490  1.00  0.00           O
ATOM   4465  C   SER B 145     137.200  48.310  50.770  1.00  0.00           C
ATOM   4466  O   SER B 145     137.130  48.980  51.800  1.00  0.00           O
ATOM   4467  N   GLY B 146     136.500  48.700  49.690  1.00  0.00           N
ATOM   4468  CA  GLY B 146     135.810  49.940  49.540  1.00  0.00           C
ATOM   4469  C   GLY B 146     134.510  49.970  50.270  1.00  0.00           C
ATOM   4470  O   GLY B 146     134.260  50.870  51.080  1.00  0.00           O
ATOM   4471  N   MET B 147     133.650  48.960  50.110  1.00  0.00           N
ATOM   4472  CA  MET B 147     132.380  48.950  50.780  1.00  0.00           C
ATOM   4473  CB  MET B 147     131.420  48.010  50.030  1.00  0.00           C
ATOM   4474  CG  MET B 147     129.960  48.320  50.380  1.00  0.00           C
ATOM   4475  SD  MET B 147     128.710  47.300  49.550  1.00  0.00           S
ATOM   4476  CE  MET B 147     127.350  47.820  50.630  1.00  0.00           C
ATOM   4477  C   MET B 147     132.420  48.600  52.230  1.00  0.00           C
ATOM   4478  O   MET B 147     131.620  49.030  53.050  1.00  0.00           O
ATOM   4479  N   GLY B 148     133.440  47.830  52.650  1.00  0.00           N
ATOM   4480  CA  GLY B 148     133.820  47.590  54.010  1.00  0.00           C
ATOM   4481  C   GLY B 148     134.310  48.790  54.730  1.00  0.00           C
ATOM   4482  O   GLY B 148     134.020  48.990  55.910  1.00  0.00           O
ATOM   4483  N   THR B 149     134.970  49.720  54.010  1.00  0.00           N
ATOM   4484  CA  THR B 149     135.370  51.020  54.450  1.00  0.00           C
ATOM   4485  CB  THR B 149     136.480  51.640  53.660  1.00  0.00           C
ATOM   4486  OG1 THR B 149     137.630  50.800  53.620  1.00  0.00           O
ATOM   4487  CG2 THR B 149     136.960  52.980  54.250  1.00  0.00           C
ATOM   4488  C   THR B 149     134.290  52.040  54.460  1.00  0.00           C
ATOM   4489  O   THR B 149     134.180  52.840  55.390  1.00  0.00           O
ATOM   4490  N   LEU B 150     133.410  52.030  53.440  1.00  0.00           N
ATOM   4491  CA  LEU B 150     132.290  52.910  53.320  1.00  0.00           C
ATOM   4492  CB  LEU B 150     131.610  52.760  51.950  1.00  0.00           C
ATOM   4493  CG  LEU B 150     130.420  53.700  51.750  1.00  0.00           C
ATOM   4494  CD1 LEU B 150     130.890  55.160  51.570  1.00  0.00           C
ATOM   4495  CD2 LEU B 150     129.660  53.300  50.470  1.00  0.00           C
ATOM   4496  C   LEU B 150     131.300  52.730  54.420  1.00  0.00           C
ATOM   4497  O   LEU B 150     130.730  53.710  54.880  1.00  0.00           O
ATOM   4498  N   LEU B 151     131.090  51.470  54.840  1.00  0.00           N
ATOM   4499  CA  LEU B 151     130.120  51.130  55.850  1.00  0.00           C
ATOM   4500  CB  LEU B 151     129.800  49.640  55.660  1.00  0.00           C
ATOM   4501  CG  LEU B 151     128.720  49.100  56.620  1.00  0.00           C
ATOM   4502  CD1 LEU B 151     127.370  49.820  56.590  1.00  0.00           C
ATOM   4503  CD2 LEU B 151     128.500  47.600  56.330  1.00  0.00           C
ATOM   4504  C   LEU B 151     130.560  51.380  57.250  1.00  0.00           C
ATOM   4505  O   LEU B 151     129.770  51.830  58.080  1.00  0.00           O
ATOM   4506  N   ILE B 152     131.850  51.170  57.570  1.00  0.00           N
ATOM   4507  CA  ILE B 152     132.330  51.100  58.910  1.00  0.00           C
ATOM   4508  CB  ILE B 152     133.700  50.510  59.030  1.00  0.00           C
ATOM   4509  CG2 ILE B 152     134.780  51.490  58.560  1.00  0.00           C
ATOM   4510  CG1 ILE B 152     134.060  50.110  60.480  1.00  0.00           C
ATOM   4511  CD  ILE B 152     135.330  49.270  60.540  1.00  0.00           C
ATOM   4512  C   ILE B 152     132.230  52.360  59.700  1.00  0.00           C
ATOM   4513  O   ILE B 152     131.770  52.360  60.840  1.00  0.00           O
ATOM   4514  N   SER B 153     132.550  53.550  59.160  1.00  0.00           N
ATOM   4515  CA  SER B 153     132.410  54.800  59.850  1.00  0.00           C
ATOM   4516  CB  SER B 153     133.200  55.910  59.150  1.00  0.00           C
ATOM   4517  OG  SER B 153     132.680  56.150  57.850  1.00  0.00           O
ATOM   4518  C   SER B 153     130.990  55.220  60.050  1.00  0.00           C
ATOM   4519  O   SER B 153     130.680  55.920  61.010  1.00  0.00           O
ATOM   4520  N   LYS B 154     130.020  54.730  59.250  1.00  0.00           N
ATOM   4521  CA  LYS B 154     128.630  54.970  59.430  1.00  0.00           C
ATOM   4522  CB  LYS B 154     127.890  54.820  58.090  1.00  0.00           C
ATOM   4523  CG  LYS B 154     128.590  55.520  56.920  1.00  0.00           C
ATOM   4524  CD  LYS B 154     127.780  55.600  55.630  1.00  0.00           C
ATOM   4525  CE  LYS B 154     128.360  56.530  54.560  1.00  0.00           C
ATOM   4526  NZ  LYS B 154     128.260  57.930  55.030  1.00  0.00           N
ATOM   4527  C   LYS B 154     127.990  54.170  60.520  1.00  0.00           C
ATOM   4528  O   LYS B 154     127.050  54.620  61.180  1.00  0.00           O
ATOM   4529  N   ILE B 155     128.590  53.020  60.870  1.00  0.00           N
ATOM   4530  CA  ILE B 155     128.260  52.280  62.050  1.00  0.00           C
ATOM   4531  CB  ILE B 155     128.780  50.870  61.950  1.00  0.00           C
ATOM   4532  CG2 ILE B 155     128.680  50.090  63.260  1.00  0.00           C
ATOM   4533  CG1 ILE B 155     128.000  50.100  60.870  1.00  0.00           C
ATOM   4534  CD  ILE B 155     128.760  48.880  60.350  1.00  0.00           C
ATOM   4535  C   ILE B 155     128.930  52.960  63.190  1.00  0.00           C
ATOM   4536  O   ILE B 155     128.280  53.190  64.210  1.00  0.00           O
ATOM   4537  N   ARG B 156     130.230  53.300  63.080  1.00  0.00           N
ATOM   4538  CA  ARG B 156     131.000  53.880  64.130  1.00  0.00           C
ATOM   4539  CB  ARG B 156     132.460  54.060  63.700  1.00  0.00           C
ATOM   4540  CG  ARG B 156     133.460  54.420  64.810  1.00  0.00           C
ATOM   4541  CD  ARG B 156     133.380  53.480  66.010  1.00  0.00           C
ATOM   4542  NE  ARG B 156     134.600  53.650  66.850  1.00  0.00           N
ATOM   4543  CZ  ARG B 156     135.210  52.670  67.570  1.00  0.00           C
ATOM   4544  NH1 ARG B 156     134.600  51.460  67.770  1.00  0.00           N
ATOM   4545  NH2 ARG B 156     136.460  52.870  68.080  1.00  0.00           N
ATOM   4546  C   ARG B 156     130.500  55.190  64.650  1.00  0.00           C
ATOM   4547  O   ARG B 156     130.620  55.490  65.830  1.00  0.00           O
ATOM   4548  N   GLU B 157     129.890  56.010  63.770  1.00  0.00           N
ATOM   4549  CA  GLU B 157     129.200  57.210  64.130  1.00  0.00           C
ATOM   4550  CB  GLU B 157     129.080  58.070  62.870  1.00  0.00           C
ATOM   4551  CG  GLU B 157     128.710  59.520  63.200  1.00  0.00           C
ATOM   4552  CD  GLU B 157     128.630  60.310  61.900  1.00  0.00           C
ATOM   4553  OE1 GLU B 157     129.600  60.290  61.090  1.00  0.00           O
ATOM   4554  OE2 GLU B 157     127.580  60.970  61.700  1.00  0.00           O
ATOM   4555  C   GLU B 157     127.890  57.020  64.820  1.00  0.00           C
ATOM   4556  O   GLU B 157     127.530  57.770  65.720  1.00  0.00           O
ATOM   4557  N   GLU B 158     127.140  55.960  64.460  1.00  0.00           N
ATOM   4558  CA  GLU B 158     125.880  55.610  65.030  1.00  0.00           C
ATOM   4559  CB  GLU B 158     125.190  54.650  64.050  1.00  0.00           C
ATOM   4560  CG  GLU B 158     123.700  54.410  64.270  1.00  0.00           C
ATOM   4561  CD  GLU B 158     122.900  55.680  64.000  1.00  0.00           C
ATOM   4562  OE1 GLU B 158     122.830  56.170  62.840  1.00  0.00           O
ATOM   4563  OE2 GLU B 158     122.250  56.130  64.980  1.00  0.00           O
ATOM   4564  C   GLU B 158     126.050  55.010  66.380  1.00  0.00           C
ATOM   4565  O   GLU B 158     125.250  55.280  67.280  1.00  0.00           O
ATOM   4566  N   TYR B 159     127.020  54.100  66.580  1.00  0.00           N
ATOM   4567  CA  TYR B 159     127.230  53.420  67.820  1.00  0.00           C
ATOM   4568  CB  TYR B 159     127.040  51.900  67.710  1.00  0.00           C
ATOM   4569  CG  TYR B 159     125.680  51.650  67.160  1.00  0.00           C
ATOM   4570  CD1 TYR B 159     124.580  51.620  67.990  1.00  0.00           C
ATOM   4571  CE1 TYR B 159     123.310  51.360  67.530  1.00  0.00           C
ATOM   4572  CZ  TYR B 159     123.150  51.130  66.180  1.00  0.00           C
ATOM   4573  OH  TYR B 159     121.860  50.950  65.630  1.00  0.00           O
ATOM   4574  CD2 TYR B 159     125.500  51.410  65.810  1.00  0.00           C
ATOM   4575  CE2 TYR B 159     124.230  51.170  65.340  1.00  0.00           C
ATOM   4576  C   TYR B 159     128.610  53.640  68.340  1.00  0.00           C
ATOM   4577  O   TYR B 159     129.390  52.690  68.260  1.00  0.00           O
ATOM   4578  N   PRO B 160     129.050  54.760  68.830  1.00  0.00           N
ATOM   4579  CD  PRO B 160     128.150  55.850  69.160  1.00  0.00           C
ATOM   4580  CA  PRO B 160     130.440  55.060  69.070  1.00  0.00           C
ATOM   4581  CB  PRO B 160     130.440  56.530  69.470  1.00  0.00           C
ATOM   4582  CG  PRO B 160     129.010  56.840  69.960  1.00  0.00           C
ATOM   4583  C   PRO B 160     131.130  54.250  70.120  1.00  0.00           C
ATOM   4584  O   PRO B 160     132.330  54.010  70.000  1.00  0.00           O
ATOM   4585  N   ASP B 161     130.420  53.840  71.190  1.00  0.00           N
ATOM   4586  CA  ASP B 161     130.910  53.140  72.330  1.00  0.00           C
ATOM   4587  CB  ASP B 161     130.170  53.610  73.600  1.00  0.00           C
ATOM   4588  CG  ASP B 161     128.720  53.130  73.630  1.00  0.00           C
ATOM   4589  OD1 ASP B 161     127.990  53.170  72.610  1.00  0.00           O
ATOM   4590  OD2 ASP B 161     128.260  52.700  74.720  1.00  0.00           O
ATOM   4591  C   ASP B 161     131.010  51.650  72.280  1.00  0.00           C
ATOM   4592  O   ASP B 161     131.580  50.970  73.130  1.00  0.00           O
ATOM   4593  N   ARG B 162     130.460  51.060  71.200  1.00  0.00           N
ATOM   4594  CA  ARG B 162     130.410  49.630  71.060  1.00  0.00           C
ATOM   4595  CB  ARG B 162     129.140  49.290  70.260  1.00  0.00           C
ATOM   4596  CG  ARG B 162     127.790  49.690  70.870  1.00  0.00           C
ATOM   4597  CD  ARG B 162     127.440  48.940  72.160  1.00  0.00           C
ATOM   4598  NE  ARG B 162     127.680  49.780  73.360  1.00  0.00           N
ATOM   4599  CZ  ARG B 162     127.690  49.310  74.650  1.00  0.00           C
ATOM   4600  NH1 ARG B 162     127.310  48.030  74.920  1.00  0.00           N
ATOM   4601  NH2 ARG B 162     127.990  50.180  75.660  1.00  0.00           N
ATOM   4602  C   ARG B 162     131.600  49.100  70.340  1.00  0.00           C
ATOM   4603  O   ARG B 162     132.130  49.760  69.440  1.00  0.00           O
ATOM   4604  N   ILE B 163     132.110  47.920  70.720  1.00  0.00           N
ATOM   4605  CA  ILE B 163     133.370  47.450  70.210  1.00  0.00           C
ATOM   4606  CB  ILE B 163     134.030  46.450  71.100  1.00  0.00           C
ATOM   4607  CG2 ILE B 163     133.260  45.130  71.180  1.00  0.00           C
ATOM   4608  CG1 ILE B 163     135.520  46.250  70.780  1.00  0.00           C
ATOM   4609  CD  ILE B 163     136.260  45.520  71.900  1.00  0.00           C
ATOM   4610  C   ILE B 163     133.370  47.070  68.770  1.00  0.00           C
ATOM   4611  O   ILE B 163     132.640  46.200  68.310  1.00  0.00           O
ATOM   4612  N   MET B 164     134.240  47.720  67.960  1.00  0.00           N
ATOM   4613  CA  MET B 164     134.310  47.490  66.550  1.00  0.00           C
ATOM   4614  CB  MET B 164     134.510  48.770  65.730  1.00  0.00           C
ATOM   4615  CG  MET B 164     134.340  48.570  64.220  1.00  0.00           C
ATOM   4616  SD  MET B 164     132.630  48.490  63.610  1.00  0.00           S
ATOM   4617  CE  MET B 164     132.360  50.280  63.640  1.00  0.00           C
ATOM   4618  C   MET B 164     135.480  46.610  66.290  1.00  0.00           C
ATOM   4619  O   MET B 164     136.630  47.020  66.470  1.00  0.00           O
ATOM   4620  N   ASN B 165     135.270  45.350  65.870  1.00  0.00           N
ATOM   4621  CA  ASN B 165     136.330  44.440  65.590  1.00  0.00           C
ATOM   4622  CB  ASN B 165     135.960  43.060  66.180  1.00  0.00           C
ATOM   4623  CG  ASN B 165     135.790  43.240  67.680  1.00  0.00           C
ATOM   4624  OD1 ASN B 165     136.810  43.420  68.360  1.00  0.00           O
ATOM   4625  ND2 ASN B 165     134.530  43.210  68.180  1.00  0.00           N
ATOM   4626  C   ASN B 165     136.460  44.320  64.110  1.00  0.00           C
ATOM   4627  O   ASN B 165     135.610  44.760  63.340  1.00  0.00           O
ATOM   4628  N   THR B 166     137.580  43.700  63.700  1.00  0.00           N
ATOM   4629  CA  THR B 166     137.710  43.300  62.340  1.00  0.00           C
ATOM   4630  CB  THR B 166     138.200  44.430  61.480  1.00  0.00           C
ATOM   4631  OG1 THR B 166     137.180  45.380  61.210  1.00  0.00           O
ATOM   4632  CG2 THR B 166     138.770  44.070  60.100  1.00  0.00           C
ATOM   4633  C   THR B 166     138.660  42.170  62.160  1.00  0.00           C
ATOM   4634  O   THR B 166     139.840  42.180  62.510  1.00  0.00           O
ATOM   4635  N   PHE B 167     138.250  41.130  61.410  1.00  0.00           N
ATOM   4636  CA  PHE B 167     139.090  40.150  60.790  1.00  0.00           C
ATOM   4637  CB  PHE B 167     138.400  38.780  60.700  1.00  0.00           C
ATOM   4638  CG  PHE B 167     138.700  38.020  61.940  1.00  0.00           C
ATOM   4639  CD1 PHE B 167     138.250  38.390  63.190  1.00  0.00           C
ATOM   4640  CE1 PHE B 167     138.480  37.650  64.330  1.00  0.00           C
ATOM   4641  CZ  PHE B 167     139.270  36.530  64.220  1.00  0.00           C
ATOM   4642  CD2 PHE B 167     139.420  36.850  61.880  1.00  0.00           C
ATOM   4643  CE2 PHE B 167     139.740  36.120  63.000  1.00  0.00           C
ATOM   4644  C   PHE B 167     139.480  40.620  59.430  1.00  0.00           C
ATOM   4645  O   PHE B 167     138.650  40.710  58.520  1.00  0.00           O
ATOM   4646  N   SER B 168     140.760  40.990  59.250  1.00  0.00           N
ATOM   4647  CA  SER B 168     141.230  41.620  58.050  1.00  0.00           C
ATOM   4648  CB  SER B 168     142.080  42.850  58.410  1.00  0.00           C
ATOM   4649  OG  SER B 168     142.630  43.460  57.250  1.00  0.00           O
ATOM   4650  C   SER B 168     142.140  40.690  57.330  1.00  0.00           C
ATOM   4651  O   SER B 168     143.120  40.230  57.900  1.00  0.00           O
ATOM   4652  N   VAL B 169     141.850  40.390  56.050  1.00  0.00           N
ATOM   4653  CA  VAL B 169     142.690  39.620  55.190  1.00  0.00           C
ATOM   4654  CB  VAL B 169     141.880  38.680  54.350  1.00  0.00           C
ATOM   4655  CG1 VAL B 169     142.880  37.790  53.600  1.00  0.00           C
ATOM   4656  CG2 VAL B 169     141.020  37.820  55.300  1.00  0.00           C
ATOM   4657  C   VAL B 169     143.570  40.540  54.410  1.00  0.00           C
ATOM   4658  O   VAL B 169     143.170  41.080  53.380  1.00  0.00           O
ATOM   4659  N   VAL B 170     144.820  40.720  54.850  1.00  0.00           N
ATOM   4660  CA  VAL B 170     145.710  41.650  54.240  1.00  0.00           C
ATOM   4661  CB  VAL B 170     146.810  42.030  55.190  1.00  0.00           C
ATOM   4662  CG1 VAL B 170     146.200  42.850  56.330  1.00  0.00           C
ATOM   4663  CG2 VAL B 170     147.550  40.790  55.720  1.00  0.00           C
ATOM   4664  C   VAL B 170     146.290  41.120  52.970  1.00  0.00           C
ATOM   4665  O   VAL B 170     146.290  39.920  52.720  1.00  0.00           O
ATOM   4666  N   PRO B 171     146.840  41.900  52.080  1.00  0.00           N
ATOM   4667  CD  PRO B 171     146.780  43.350  52.020  1.00  0.00           C
ATOM   4668  CA  PRO B 171     147.510  41.360  50.930  1.00  0.00           C
ATOM   4669  CB  PRO B 171     147.970  42.570  50.110  1.00  0.00           C
ATOM   4670  CG  PRO B 171     147.040  43.710  50.550  1.00  0.00           C
ATOM   4671  C   PRO B 171     148.720  40.550  51.230  1.00  0.00           C
ATOM   4672  O   PRO B 171     149.400  40.830  52.220  1.00  0.00           O
ATOM   4673  N   SER B 172     148.960  39.510  50.410  1.00  0.00           N
ATOM   4674  CA  SER B 172     150.040  38.570  50.450  1.00  0.00           C
ATOM   4675  CB  SER B 172     149.740  37.400  49.500  1.00  0.00           C
ATOM   4676  OG  SER B 172     149.390  37.840  48.200  1.00  0.00           O
ATOM   4677  C   SER B 172     151.360  39.150  50.040  1.00  0.00           C
ATOM   4678  O   SER B 172     151.400  40.070  49.220  1.00  0.00           O
ATOM   4679  N   PRO B 173     152.480  38.720  50.540  1.00  0.00           N
ATOM   4680  CD  PRO B 173     152.600  37.930  51.760  1.00  0.00           C
ATOM   4681  CA  PRO B 173     153.750  39.170  50.060  1.00  0.00           C
ATOM   4682  CB  PRO B 173     154.790  38.460  50.920  1.00  0.00           C
ATOM   4683  CG  PRO B 173     154.060  38.050  52.210  1.00  0.00           C
ATOM   4684  C   PRO B 173     154.010  38.950  48.610  1.00  0.00           C
ATOM   4685  O   PRO B 173     154.550  39.850  47.970  1.00  0.00           O
ATOM   4686  N   LYS B 174     153.580  37.800  48.040  1.00  0.00           N
ATOM   4687  CA  LYS B 174     153.760  37.490  46.660  1.00  0.00           C
ATOM   4688  CB  LYS B 174     154.800  36.360  46.580  1.00  0.00           C
ATOM   4689  CG  LYS B 174     156.160  36.600  47.250  1.00  0.00           C
ATOM   4690  CD  LYS B 174     157.200  35.520  46.940  1.00  0.00           C
ATOM   4691  CE  LYS B 174     156.890  34.150  47.550  1.00  0.00           C
ATOM   4692  NZ  LYS B 174     156.920  34.220  49.030  1.00  0.00           N
ATOM   4693  C   LYS B 174     152.550  36.950  45.980  1.00  0.00           C
ATOM   4694  O   LYS B 174     152.090  37.420  44.940  1.00  0.00           O
ATOM   4695  N   VAL B 175     152.000  35.870  46.550  1.00  0.00           N
ATOM   4696  CA  VAL B 175     151.020  35.040  45.910  1.00  0.00           C
ATOM   4697  CB  VAL B 175     150.980  33.710  46.610  1.00  0.00           C
ATOM   4698  CG1 VAL B 175     150.060  32.750  45.830  1.00  0.00           C
ATOM   4699  CG2 VAL B 175     152.410  33.150  46.650  1.00  0.00           C
ATOM   4700  C   VAL B 175     149.690  35.690  45.810  1.00  0.00           C
ATOM   4701  O   VAL B 175     148.910  35.590  46.760  1.00  0.00           O
ATOM   4702  N   SER B 176     149.350  36.330  44.680  1.00  0.00           N
ATOM   4703  CA  SER B 176     148.080  36.930  44.430  1.00  0.00           C
ATOM   4704  CB  SER B 176     147.730  38.160  45.280  1.00  0.00           C
ATOM   4705  OG  SER B 176     148.690  39.200  45.150  1.00  0.00           O
ATOM   4706  C   SER B 176     147.910  37.280  43.000  1.00  0.00           C
ATOM   4707  O   SER B 176     148.860  37.340  42.220  1.00  0.00           O
ATOM   4708  N   ASP B 177     146.670  37.430  42.490  1.00  0.00           N
ATOM   4709  CA  ASP B 177     146.360  37.730  41.130  1.00  0.00           C
ATOM   4710  CB  ASP B 177     145.050  37.020  40.740  1.00  0.00           C
ATOM   4711  CG  ASP B 177     145.270  35.520  40.870  1.00  0.00           C
ATOM   4712  OD1 ASP B 177     146.120  35.000  40.100  1.00  0.00           O
ATOM   4713  OD2 ASP B 177     144.620  34.840  41.710  1.00  0.00           O
ATOM   4714  C   ASP B 177     146.180  39.190  40.910  1.00  0.00           C
ATOM   4715  O   ASP B 177     146.520  39.760  39.880  1.00  0.00           O
ATOM   4716  N   THR B 178     145.580  39.870  41.920  1.00  0.00           N
ATOM   4717  CA  THR B 178     145.340  41.280  41.840  1.00  0.00           C
ATOM   4718  CB  THR B 178     144.390  41.700  42.920  1.00  0.00           C
ATOM   4719  OG1 THR B 178     143.190  40.940  42.890  1.00  0.00           O
ATOM   4720  CG2 THR B 178     144.020  43.190  42.880  1.00  0.00           C
ATOM   4721  C   THR B 178     146.590  42.080  41.890  1.00  0.00           C
ATOM   4722  O   THR B 178     147.430  41.860  42.770  1.00  0.00           O
ATOM   4723  N   VAL B 179     146.740  43.100  41.030  1.00  0.00           N
ATOM   4724  CA  VAL B 179     147.850  44.000  40.970  1.00  0.00           C
ATOM   4725  CB  VAL B 179     148.020  44.530  39.580  1.00  0.00           C
ATOM   4726  CG1 VAL B 179     149.280  45.410  39.430  1.00  0.00           C
ATOM   4727  CG2 VAL B 179     148.030  43.320  38.640  1.00  0.00           C
ATOM   4728  C   VAL B 179     147.640  45.090  41.970  1.00  0.00           C
ATOM   4729  O   VAL B 179     148.540  45.340  42.770  1.00  0.00           O
ATOM   4730  N   VAL B 180     146.450  45.720  41.940  1.00  0.00           N
ATOM   4731  CA  VAL B 180     146.120  46.930  42.620  1.00  0.00           C
ATOM   4732  CB  VAL B 180     144.940  47.650  42.030  1.00  0.00           C
ATOM   4733  CG1 VAL B 180     145.300  48.070  40.600  1.00  0.00           C
ATOM   4734  CG2 VAL B 180     143.680  46.770  42.010  1.00  0.00           C
ATOM   4735  C   VAL B 180     145.970  46.860  44.100  1.00  0.00           C
ATOM   4736  O   VAL B 180     145.500  47.800  44.740  1.00  0.00           O
ATOM   4737  N   GLU B 181     146.360  45.760  44.760  1.00  0.00           N
ATOM   4738  CA  GLU B 181     146.330  45.640  46.190  1.00  0.00           C
ATOM   4739  CB  GLU B 181     146.690  44.210  46.630  1.00  0.00           C
ATOM   4740  CG  GLU B 181     146.000  43.140  45.790  1.00  0.00           C
ATOM   4741  CD  GLU B 181     146.330  41.770  46.360  1.00  0.00           C
ATOM   4742  OE1 GLU B 181     145.410  41.130  46.930  1.00  0.00           O
ATOM   4743  OE2 GLU B 181     147.490  41.300  46.200  1.00  0.00           O
ATOM   4744  C   GLU B 181     147.020  46.680  47.000  1.00  0.00           C
ATOM   4745  O   GLU B 181     146.440  47.020  48.030  1.00  0.00           O
ATOM   4746  N   PRO B 182     148.090  47.340  46.680  1.00  0.00           N
ATOM   4747  CD  PRO B 182     149.000  46.930  45.620  1.00  0.00           C
ATOM   4748  CA  PRO B 182     148.610  48.430  47.460  1.00  0.00           C
ATOM   4749  CB  PRO B 182     150.010  48.720  46.930  1.00  0.00           C
ATOM   4750  CG  PRO B 182     150.360  47.550  45.990  1.00  0.00           C
ATOM   4751  C   PRO B 182     147.690  49.600  47.450  1.00  0.00           C
ATOM   4752  O   PRO B 182     147.610  50.280  48.470  1.00  0.00           O
ATOM   4753  N   TYR B 183     146.940  49.860  46.360  1.00  0.00           N
ATOM   4754  CA  TYR B 183     145.940  50.870  46.450  1.00  0.00           C
ATOM   4755  CB  TYR B 183     145.320  51.110  45.060  1.00  0.00           C
ATOM   4756  CG  TYR B 183     146.330  51.720  44.140  1.00  0.00           C
ATOM   4757  CD1 TYR B 183     146.800  52.990  44.380  1.00  0.00           C
ATOM   4758  CE1 TYR B 183     147.640  53.620  43.490  1.00  0.00           C
ATOM   4759  CZ  TYR B 183     147.920  53.030  42.290  1.00  0.00           C
ATOM   4760  OH  TYR B 183     148.640  53.760  41.320  1.00  0.00           O
ATOM   4761  CD2 TYR B 183     146.620  51.160  42.920  1.00  0.00           C
ATOM   4762  CE2 TYR B 183     147.410  51.790  41.980  1.00  0.00           C
ATOM   4763  C   TYR B 183     144.800  50.640  47.380  1.00  0.00           C
ATOM   4764  O   TYR B 183     144.500  51.470  48.240  1.00  0.00           O
ATOM   4765  N   ASN B 184     144.140  49.470  47.220  1.00  0.00           N
ATOM   4766  CA  ASN B 184     143.020  49.040  48.000  1.00  0.00           C
ATOM   4767  CB  ASN B 184     142.470  47.720  47.420  1.00  0.00           C
ATOM   4768  CG  ASN B 184     142.000  47.970  46.000  1.00  0.00           C
ATOM   4769  OD1 ASN B 184     141.760  49.070  45.520  1.00  0.00           O
ATOM   4770  ND2 ASN B 184     141.750  46.800  45.340  1.00  0.00           N
ATOM   4771  C   ASN B 184     143.310  48.830  49.440  1.00  0.00           C
ATOM   4772  O   ASN B 184     142.460  49.090  50.300  1.00  0.00           O
ATOM   4773  N   ALA B 185     144.540  48.370  49.750  1.00  0.00           N
ATOM   4774  CA  ALA B 185     144.990  48.300  51.100  1.00  0.00           C
ATOM   4775  CB  ALA B 185     146.290  47.480  51.200  1.00  0.00           C
ATOM   4776  C   ALA B 185     145.250  49.650  51.660  1.00  0.00           C
ATOM   4777  O   ALA B 185     144.750  49.980  52.730  1.00  0.00           O
ATOM   4778  N   THR B 186     145.960  50.580  50.990  1.00  0.00           N
ATOM   4779  CA  THR B 186     146.370  51.810  51.600  1.00  0.00           C
ATOM   4780  CB  THR B 186     147.440  52.460  50.780  1.00  0.00           C
ATOM   4781  OG1 THR B 186     148.540  51.570  50.660  1.00  0.00           O
ATOM   4782  CG2 THR B 186     147.940  53.740  51.480  1.00  0.00           C
ATOM   4783  C   THR B 186     145.250  52.750  51.890  1.00  0.00           C
ATOM   4784  O   THR B 186     145.200  53.400  52.930  1.00  0.00           O
ATOM   4785  N   LEU B 187     144.270  52.790  50.970  1.00  0.00           N
ATOM   4786  CA  LEU B 187     143.100  53.620  51.060  1.00  0.00           C
ATOM   4787  CB  LEU B 187     142.360  53.650  49.710  1.00  0.00           C
ATOM   4788  CG  LEU B 187     143.200  54.360  48.640  1.00  0.00           C
ATOM   4789  CD1 LEU B 187     142.490  54.140  47.300  1.00  0.00           C
ATOM   4790  CD2 LEU B 187     143.450  55.860  48.920  1.00  0.00           C
ATOM   4791  C   LEU B 187     142.100  53.200  52.080  1.00  0.00           C
ATOM   4792  O   LEU B 187     141.330  54.010  52.600  1.00  0.00           O
ATOM   4793  N   SER B 188     142.040  51.890  52.360  1.00  0.00           N
ATOM   4794  CA  SER B 188     141.180  51.330  53.360  1.00  0.00           C
ATOM   4795  CB  SER B 188     140.840  49.870  53.020  1.00  0.00           C
ATOM   4796  OG  SER B 188     142.000  49.040  53.080  1.00  0.00           O
ATOM   4797  C   SER B 188     141.720  51.490  54.750  1.00  0.00           C
ATOM   4798  O   SER B 188     141.050  52.030  55.630  1.00  0.00           O
ATOM   4799  N   VAL B 189     142.980  51.130  55.020  1.00  0.00           N
ATOM   4800  CA  VAL B 189     143.760  51.280  56.210  1.00  0.00           C
ATOM   4801  CB  VAL B 189     145.150  50.750  56.000  1.00  0.00           C
ATOM   4802  CG1 VAL B 189     146.110  51.150  57.130  1.00  0.00           C
ATOM   4803  CG2 VAL B 189     145.040  49.220  55.870  1.00  0.00           C
ATOM   4804  C   VAL B 189     143.750  52.680  56.720  1.00  0.00           C
ATOM   4805  O   VAL B 189     143.630  52.880  57.930  1.00  0.00           O
ATOM   4806  N   HIS B 190     143.840  53.690  55.850  1.00  0.00           N
ATOM   4807  CA  HIS B 190     143.660  55.080  56.170  1.00  0.00           C
ATOM   4808  CB  HIS B 190     143.530  55.840  54.840  1.00  0.00           C
ATOM   4809  ND1 HIS B 190     143.090  58.200  54.030  1.00  0.00           N
ATOM   4810  CG  HIS B 190     143.620  57.330  54.970  1.00  0.00           C
ATOM   4811  CE1 HIS B 190     143.450  59.450  54.410  1.00  0.00           C
ATOM   4812  NE2 HIS B 190     144.130  59.450  55.540  1.00  0.00           N
ATOM   4813  CD2 HIS B 190     144.230  58.120  55.900  1.00  0.00           C
ATOM   4814  C   HIS B 190     142.470  55.430  56.990  1.00  0.00           C
ATOM   4815  O   HIS B 190     142.550  56.300  57.850  1.00  0.00           O
ATOM   4816  N   GLN B 191     141.330  54.760  56.780  1.00  0.00           N
ATOM   4817  CA  GLN B 191     140.100  55.040  57.460  1.00  0.00           C
ATOM   4818  CB  GLN B 191     138.910  54.910  56.500  1.00  0.00           C
ATOM   4819  CG  GLN B 191     139.030  55.750  55.230  1.00  0.00           C
ATOM   4820  CD  GLN B 191     139.140  57.230  55.570  1.00  0.00           C
ATOM   4821  OE1 GLN B 191     138.600  57.680  56.580  1.00  0.00           O
ATOM   4822  NE2 GLN B 191     139.850  57.970  54.670  1.00  0.00           N
ATOM   4823  C   GLN B 191     139.980  54.120  58.630  1.00  0.00           C
ATOM   4824  O   GLN B 191     139.350  54.430  59.650  1.00  0.00           O
ATOM   4825  N   LEU B 192     140.610  52.940  58.530  1.00  0.00           N
ATOM   4826  CA  LEU B 192     140.480  51.880  59.480  1.00  0.00           C
ATOM   4827  CB  LEU B 192     141.140  50.610  58.930  1.00  0.00           C
ATOM   4828  CG  LEU B 192     140.760  49.310  59.650  1.00  0.00           C
ATOM   4829  CD1 LEU B 192     139.410  48.710  59.200  1.00  0.00           C
ATOM   4830  CD2 LEU B 192     141.940  48.340  59.470  1.00  0.00           C
ATOM   4831  C   LEU B 192     141.050  52.130  60.840  1.00  0.00           C
ATOM   4832  O   LEU B 192     140.480  51.740  61.860  1.00  0.00           O
ATOM   4833  N   VAL B 193     142.160  52.870  60.930  1.00  0.00           N
ATOM   4834  CA  VAL B 193     142.920  53.210  62.090  1.00  0.00           C
ATOM   4835  CB  VAL B 193     144.040  54.160  61.760  1.00  0.00           C
ATOM   4836  CG1 VAL B 193     145.130  53.310  61.090  1.00  0.00           C
ATOM   4837  CG2 VAL B 193     143.530  55.260  60.820  1.00  0.00           C
ATOM   4838  C   VAL B 193     142.110  53.780  63.210  1.00  0.00           C
ATOM   4839  O   VAL B 193     142.330  53.410  64.360  1.00  0.00           O
ATOM   4840  N   GLU B 194     141.180  54.700  62.900  1.00  0.00           N
ATOM   4841  CA  GLU B 194     140.330  55.400  63.810  1.00  0.00           C
ATOM   4842  CB  GLU B 194     140.280  56.880  63.380  1.00  0.00           C
ATOM   4843  CG  GLU B 194     139.710  57.100  61.980  1.00  0.00           C
ATOM   4844  CD  GLU B 194     139.910  58.540  61.550  1.00  0.00           C
ATOM   4845  OE1 GLU B 194     141.070  58.990  61.300  1.00  0.00           O
ATOM   4846  OE2 GLU B 194     138.870  59.210  61.350  1.00  0.00           O
ATOM   4847  C   GLU B 194     138.940  54.870  63.890  1.00  0.00           C
ATOM   4848  O   GLU B 194     138.060  55.520  64.430  1.00  0.00           O
ATOM   4849  N   ASN B 195     138.730  53.680  63.280  1.00  0.00           N
ATOM   4850  CA  ASN B 195     137.430  53.090  63.190  1.00  0.00           C
ATOM   4851  CB  ASN B 195     137.090  52.870  61.700  1.00  0.00           C
ATOM   4852  CG  ASN B 195     136.300  54.070  61.200  1.00  0.00           C
ATOM   4853  OD1 ASN B 195     135.120  54.260  61.490  1.00  0.00           O
ATOM   4854  ND2 ASN B 195     136.990  54.980  60.470  1.00  0.00           N
ATOM   4855  C   ASN B 195     137.280  51.790  63.900  1.00  0.00           C
ATOM   4856  O   ASN B 195     136.260  51.580  64.550  1.00  0.00           O
ATOM   4857  N   THR B 196     138.320  50.940  63.900  1.00  0.00           N
ATOM   4858  CA  THR B 196     138.340  49.680  64.590  1.00  0.00           C
ATOM   4859  CB  THR B 196     138.830  48.500  63.810  1.00  0.00           C
ATOM   4860  OG1 THR B 196     140.070  48.780  63.170  1.00  0.00           O
ATOM   4861  CG2 THR B 196     137.870  48.150  62.660  1.00  0.00           C
ATOM   4862  C   THR B 196     139.080  49.730  65.890  1.00  0.00           C
ATOM   4863  O   THR B 196     140.170  50.280  66.020  1.00  0.00           O
ATOM   4864  N   ASP B 197     138.520  49.030  66.890  1.00  0.00           N
ATOM   4865  CA  ASP B 197     139.170  48.800  68.140  1.00  0.00           C
ATOM   4866  CB  ASP B 197     138.100  48.540  69.210  1.00  0.00           C
ATOM   4867  CG  ASP B 197     137.120  49.700  69.230  1.00  0.00           C
ATOM   4868  OD1 ASP B 197     137.580  50.870  69.370  1.00  0.00           O
ATOM   4869  OD2 ASP B 197     135.880  49.490  69.090  1.00  0.00           O
ATOM   4870  C   ASP B 197     140.120  47.660  68.020  1.00  0.00           C
ATOM   4871  O   ASP B 197     141.330  47.840  68.180  1.00  0.00           O
ATOM   4872  N   GLU B 198     139.670  46.450  67.640  1.00  0.00           N
ATOM   4873  CA  GLU B 198     140.530  45.340  67.400  1.00  0.00           C
ATOM   4874  CB  GLU B 198     140.130  44.140  68.270  1.00  0.00           C
ATOM   4875  CG  GLU B 198     139.990  44.450  69.770  1.00  0.00           C
ATOM   4876  CD  GLU B 198     139.960  43.180  70.600  1.00  0.00           C
ATOM   4877  OE1 GLU B 198     138.960  42.520  70.850  1.00  0.00           O
ATOM   4878  OE2 GLU B 198     141.210  42.740  71.040  1.00  0.00           O
ATOM   4879  C   GLU B 198     140.590  44.970  65.960  1.00  0.00           C
ATOM   4880  O   GLU B 198     139.550  44.730  65.340  1.00  0.00           O
ATOM   4881  N   THR B 199     141.770  44.920  65.330  1.00  0.00           N
ATOM   4882  CA  THR B 199     141.970  44.470  63.980  1.00  0.00           C
ATOM   4883  CB  THR B 199     142.630  45.480  63.090  1.00  0.00           C
ATOM   4884  OG1 THR B 199     141.950  46.720  63.130  1.00  0.00           O
ATOM   4885  CG2 THR B 199     142.760  45.020  61.630  1.00  0.00           C
ATOM   4886  C   THR B 199     142.890  43.300  63.980  1.00  0.00           C
ATOM   4887  O   THR B 199     144.010  43.440  64.490  1.00  0.00           O
ATOM   4888  N   TYR B 200     142.460  42.130  63.480  1.00  0.00           N
ATOM   4889  CA  TYR B 200     143.280  40.960  63.360  1.00  0.00           C
ATOM   4890  CB  TYR B 200     142.420  39.720  63.620  1.00  0.00           C
ATOM   4891  CG  TYR B 200     141.820  39.780  64.990  1.00  0.00           C
ATOM   4892  CD1 TYR B 200     140.520  40.200  65.150  1.00  0.00           C
ATOM   4893  CE1 TYR B 200     139.950  40.150  66.400  1.00  0.00           C
ATOM   4894  CZ  TYR B 200     140.700  39.740  67.480  1.00  0.00           C
ATOM   4895  OH  TYR B 200     140.150  39.790  68.780  1.00  0.00           O
ATOM   4896  CD2 TYR B 200     142.580  39.380  66.060  1.00  0.00           C
ATOM   4897  CE2 TYR B 200     142.000  39.340  67.310  1.00  0.00           C
ATOM   4898  C   TYR B 200     143.750  40.870  61.940  1.00  0.00           C
ATOM   4899  O   TYR B 200     142.980  40.820  60.990  1.00  0.00           O
ATOM   4900  N   CYS B 201     145.080  40.910  61.750  1.00  0.00           N
ATOM   4901  CA  CYS B 201     145.650  40.860  60.440  1.00  0.00           C
ATOM   4902  CB  CYS B 201     146.890  41.760  60.310  1.00  0.00           C
ATOM   4903  SG  CYS B 201     146.530  43.530  60.510  1.00  0.00           S
ATOM   4904  C   CYS B 201     146.020  39.470  60.070  1.00  0.00           C
ATOM   4905  O   CYS B 201     147.040  38.970  60.560  1.00  0.00           O
ATOM   4906  N   ILE B 202     145.290  38.800  59.160  1.00  0.00           N
ATOM   4907  CA  ILE B 202     145.570  37.470  58.700  1.00  0.00           C
ATOM   4908  CB  ILE B 202     144.340  36.620  58.610  1.00  0.00           C
ATOM   4909  CG2 ILE B 202     144.680  35.200  58.160  1.00  0.00           C
ATOM   4910  CG1 ILE B 202     143.630  36.500  59.970  1.00  0.00           C
ATOM   4911  CD  ILE B 202     142.480  37.490  60.160  1.00  0.00           C
ATOM   4912  C   ILE B 202     146.140  37.530  57.330  1.00  0.00           C
ATOM   4913  O   ILE B 202     145.570  38.170  56.450  1.00  0.00           O
ATOM   4914  N   ASP B 203     147.240  36.790  57.100  1.00  0.00           N
ATOM   4915  CA  ASP B 203     147.900  36.630  55.840  1.00  0.00           C
ATOM   4916  CB  ASP B 203     149.420  36.740  56.090  1.00  0.00           C
ATOM   4917  CG  ASP B 203     150.190  36.750  54.780  1.00  0.00           C
ATOM   4918  OD1 ASP B 203     149.890  37.640  53.930  1.00  0.00           O
ATOM   4919  OD2 ASP B 203     151.070  35.880  54.550  1.00  0.00           O
ATOM   4920  C   ASP B 203     147.610  35.300  55.240  1.00  0.00           C
ATOM   4921  O   ASP B 203     147.810  34.270  55.880  1.00  0.00           O
ATOM   4922  N   ASN B 204     147.190  35.240  53.970  1.00  0.00           N
ATOM   4923  CA  ASN B 204     146.830  34.050  53.250  1.00  0.00           C
ATOM   4924  CB  ASN B 204     146.210  34.360  51.880  1.00  0.00           C
ATOM   4925  CG  ASN B 204     144.920  35.120  52.130  1.00  0.00           C
ATOM   4926  OD1 ASN B 204     144.100  34.730  52.960  1.00  0.00           O
ATOM   4927  ND2 ASN B 204     144.660  36.220  51.380  1.00  0.00           N
ATOM   4928  C   ASN B 204     148.010  33.190  52.960  1.00  0.00           C
ATOM   4929  O   ASN B 204     147.960  31.960  52.980  1.00  0.00           O
ATOM   4930  N   GLU B 205     149.180  33.810  52.700  1.00  0.00           N
ATOM   4931  CA  GLU B 205     150.360  33.110  52.280  1.00  0.00           C
ATOM   4932  CB  GLU B 205     151.350  34.070  51.600  1.00  0.00           C
ATOM   4933  CG  GLU B 205     152.300  33.420  50.590  1.00  0.00           C
ATOM   4934  CD  GLU B 205     153.170  34.460  49.900  1.00  0.00           C
ATOM   4935  OE1 GLU B 205     152.620  35.430  49.300  1.00  0.00           O
ATOM   4936  OE2 GLU B 205     154.410  34.270  49.930  1.00  0.00           O
ATOM   4937  C   GLU B 205     151.030  32.410  53.400  1.00  0.00           C
ATOM   4938  O   GLU B 205     151.370  31.230  53.320  1.00  0.00           O
ATOM   4939  N   ALA B 206     151.140  33.060  54.570  1.00  0.00           N
ATOM   4940  CA  ALA B 206     151.530  32.450  55.810  1.00  0.00           C
ATOM   4941  CB  ALA B 206     151.570  33.560  56.880  1.00  0.00           C
ATOM   4942  C   ALA B 206     150.600  31.380  56.270  1.00  0.00           C
ATOM   4943  O   ALA B 206     151.060  30.420  56.870  1.00  0.00           O
ATOM   4944  N   LEU B 207     149.280  31.500  56.070  1.00  0.00           N
ATOM   4945  CA  LEU B 207     148.280  30.510  56.360  1.00  0.00           C
ATOM   4946  CB  LEU B 207     146.870  31.110  56.330  1.00  0.00           C
ATOM   4947  CG  LEU B 207     145.840  30.420  57.240  1.00  0.00           C
ATOM   4948  CD1 LEU B 207     146.180  30.470  58.730  1.00  0.00           C
ATOM   4949  CD2 LEU B 207     144.430  30.990  57.000  1.00  0.00           C
ATOM   4950  C   LEU B 207     148.390  29.290  55.510  1.00  0.00           C
ATOM   4951  O   LEU B 207     148.310  28.180  56.040  1.00  0.00           O
ATOM   4952  N   TYR B 208     148.620  29.410  54.190  1.00  0.00           N
ATOM   4953  CA  TYR B 208     148.910  28.330  53.300  1.00  0.00           C
ATOM   4954  CB  TYR B 208     149.140  28.850  51.870  1.00  0.00           C
ATOM   4955  CG  TYR B 208     149.120  27.740  50.870  1.00  0.00           C
ATOM   4956  CD1 TYR B 208     150.250  27.150  50.350  1.00  0.00           C
ATOM   4957  CE1 TYR B 208     150.120  26.180  49.390  1.00  0.00           C
ATOM   4958  CZ  TYR B 208     148.890  25.780  48.920  1.00  0.00           C
ATOM   4959  OH  TYR B 208     148.760  24.910  47.810  1.00  0.00           O
ATOM   4960  CD2 TYR B 208     147.890  27.350  50.390  1.00  0.00           C
ATOM   4961  CE2 TYR B 208     147.760  26.390  49.410  1.00  0.00           C
ATOM   4962  C   TYR B 208     150.100  27.540  53.710  1.00  0.00           C
ATOM   4963  O   TYR B 208     150.140  26.310  53.720  1.00  0.00           O
ATOM   4964  N   ASP B 209     151.150  28.270  54.130  1.00  0.00           N
ATOM   4965  CA  ASP B 209     152.380  27.690  54.560  1.00  0.00           C
ATOM   4966  CB  ASP B 209     153.390  28.830  54.800  1.00  0.00           C
ATOM   4967  CG  ASP B 209     154.800  28.270  54.720  1.00  0.00           C
ATOM   4968  OD1 ASP B 209     155.610  28.590  55.640  1.00  0.00           O
ATOM   4969  OD2 ASP B 209     155.100  27.520  53.760  1.00  0.00           O
ATOM   4970  C   ASP B 209     152.230  26.860  55.790  1.00  0.00           C
ATOM   4971  O   ASP B 209     152.750  25.740  55.800  1.00  0.00           O
ATOM   4972  N   ILE B 210     151.550  27.290  56.860  1.00  0.00           N
ATOM   4973  CA  ILE B 210     151.210  26.550  58.040  1.00  0.00           C
ATOM   4974  CB  ILE B 210     150.480  27.410  59.030  1.00  0.00           C
ATOM   4975  CG2 ILE B 210     149.900  26.590  60.190  1.00  0.00           C
ATOM   4976  CG1 ILE B 210     151.440  28.480  59.600  1.00  0.00           C
ATOM   4977  CD  ILE B 210     150.760  29.750  60.110  1.00  0.00           C
ATOM   4978  C   ILE B 210     150.440  25.320  57.720  1.00  0.00           C
ATOM   4979  O   ILE B 210     150.700  24.260  58.280  1.00  0.00           O
ATOM   4980  N   CYS B 211     149.500  25.360  56.760  1.00  0.00           N
ATOM   4981  CA  CYS B 211     148.810  24.170  56.370  1.00  0.00           C
ATOM   4982  CB  CYS B 211     147.650  24.510  55.420  1.00  0.00           C
ATOM   4983  SG  CYS B 211     146.350  25.560  56.140  1.00  0.00           S
ATOM   4984  C   CYS B 211     149.680  23.160  55.700  1.00  0.00           C
ATOM   4985  O   CYS B 211     149.660  21.980  56.060  1.00  0.00           O
ATOM   4986  N   PHE B 212     150.550  23.590  54.770  1.00  0.00           N
ATOM   4987  CA  PHE B 212     151.470  22.780  54.030  1.00  0.00           C
ATOM   4988  CB  PHE B 212     151.990  23.650  52.880  1.00  0.00           C
ATOM   4989  CG  PHE B 212     152.610  22.740  51.870  1.00  0.00           C
ATOM   4990  CD1 PHE B 212     153.960  22.500  51.890  1.00  0.00           C
ATOM   4991  CE1 PHE B 212     154.510  21.590  51.010  1.00  0.00           C
ATOM   4992  CZ  PHE B 212     153.730  21.000  50.050  1.00  0.00           C
ATOM   4993  CD2 PHE B 212     151.810  22.100  50.940  1.00  0.00           C
ATOM   4994  CE2 PHE B 212     152.370  21.240  50.030  1.00  0.00           C
ATOM   4995  C   PHE B 212     152.590  22.220  54.850  1.00  0.00           C
ATOM   4996  O   PHE B 212     152.940  21.050  54.700  1.00  0.00           O
ATOM   4997  N   ARG B 213     153.170  23.040  55.750  1.00  0.00           N
ATOM   4998  CA  ARG B 213     154.270  22.720  56.600  1.00  0.00           C
ATOM   4999  CB  ARG B 213     155.020  24.030  56.940  1.00  0.00           C
ATOM   5000  CG  ARG B 213     156.310  23.870  57.740  1.00  0.00           C
ATOM   5001  CD  ARG B 213     156.400  24.790  58.960  1.00  0.00           C
ATOM   5002  NE  ARG B 213     156.170  26.160  58.420  1.00  0.00           N
ATOM   5003  CZ  ARG B 213     155.460  27.180  59.000  1.00  0.00           C
ATOM   5004  NH1 ARG B 213     154.950  27.110  60.260  1.00  0.00           N
ATOM   5005  NH2 ARG B 213     155.140  28.280  58.250  1.00  0.00           N
ATOM   5006  C   ARG B 213     153.910  22.030  57.860  1.00  0.00           C
ATOM   5007  O   ARG B 213     154.340  20.900  58.060  1.00  0.00           O
ATOM   5008  N   THR B 214     153.110  22.650  58.750  1.00  0.00           N
ATOM   5009  CA  THR B 214     152.840  22.210  60.080  1.00  0.00           C
ATOM   5010  CB  THR B 214     152.320  23.300  60.970  1.00  0.00           C
ATOM   5011  OG1 THR B 214     153.190  24.420  60.900  1.00  0.00           O
ATOM   5012  CG2 THR B 214     152.340  22.850  62.440  1.00  0.00           C
ATOM   5013  C   THR B 214     151.840  21.110  60.020  1.00  0.00           C
ATOM   5014  O   THR B 214     152.020  20.060  60.640  1.00  0.00           O
ATOM   5015  N   LEU B 215     150.700  21.290  59.340  1.00  0.00           N
ATOM   5016  CA  LEU B 215     149.660  20.310  59.290  1.00  0.00           C
ATOM   5017  CB  LEU B 215     148.310  20.950  58.940  1.00  0.00           C
ATOM   5018  CG  LEU B 215     147.680  21.920  59.960  1.00  0.00           C
ATOM   5019  CD1 LEU B 215     146.460  22.600  59.300  1.00  0.00           C
ATOM   5020  CD2 LEU B 215     147.310  21.200  61.260  1.00  0.00           C
ATOM   5021  C   LEU B 215     149.910  19.250  58.270  1.00  0.00           C
ATOM   5022  O   LEU B 215     149.340  18.160  58.380  1.00  0.00           O
ATOM   5023  N   LYS B 216     150.790  19.520  57.300  1.00  0.00           N
ATOM   5024  CA  LYS B 216     151.210  18.620  56.270  1.00  0.00           C
ATOM   5025  CB  LYS B 216     151.810  17.320  56.840  1.00  0.00           C
ATOM   5026  CG  LYS B 216     153.030  17.520  57.740  1.00  0.00           C
ATOM   5027  CD  LYS B 216     153.580  16.230  58.360  1.00  0.00           C
ATOM   5028  CE  LYS B 216     154.720  16.420  59.360  1.00  0.00           C
ATOM   5029  NZ  LYS B 216     155.960  16.750  58.630  1.00  0.00           N
ATOM   5030  C   LYS B 216     150.170  18.280  55.260  1.00  0.00           C
ATOM   5031  O   LYS B 216     150.070  17.140  54.800  1.00  0.00           O
ATOM   5032  N   LEU B 217     149.350  19.260  54.840  1.00  0.00           N
ATOM   5033  CA  LEU B 217     148.340  19.030  53.850  1.00  0.00           C
ATOM   5034  CB  LEU B 217     147.140  19.990  53.950  1.00  0.00           C
ATOM   5035  CG  LEU B 217     146.270  19.820  55.210  1.00  0.00           C
ATOM   5036  CD1 LEU B 217     145.130  20.850  55.170  1.00  0.00           C
ATOM   5037  CD2 LEU B 217     145.690  18.410  55.400  1.00  0.00           C
ATOM   5038  C   LEU B 217     148.890  19.180  52.470  1.00  0.00           C
ATOM   5039  O   LEU B 217     149.630  20.110  52.170  1.00  0.00           O
ATOM   5040  N   THR B 218     148.640  18.240  51.550  1.00  0.00           N
ATOM   5041  CA  THR B 218     149.140  18.250  50.210  1.00  0.00           C
ATOM   5042  CB  THR B 218     149.070  16.900  49.550  1.00  0.00           C
ATOM   5043  OG1 THR B 218     149.770  16.850  48.320  1.00  0.00           O
ATOM   5044  CG2 THR B 218     147.630  16.400  49.360  1.00  0.00           C
ATOM   5045  C   THR B 218     148.580  19.300  49.310  1.00  0.00           C
ATOM   5046  O   THR B 218     149.310  19.970  48.580  1.00  0.00           O
ATOM   5047  N   THR B 219     147.270  19.570  49.430  1.00  0.00           N
ATOM   5048  CA  THR B 219     146.600  20.640  48.760  1.00  0.00           C
ATOM   5049  CB  THR B 219     145.740  20.220  47.600  1.00  0.00           C
ATOM   5050  OG1 THR B 219     144.890  19.110  47.860  1.00  0.00           O
ATOM   5051  CG2 THR B 219     146.730  19.850  46.480  1.00  0.00           C
ATOM   5052  C   THR B 219     145.720  21.380  49.710  1.00  0.00           C
ATOM   5053  O   THR B 219     144.530  21.090  49.710  1.00  0.00           O
ATOM   5054  N   PRO B 220     146.160  22.360  50.440  1.00  0.00           N
ATOM   5055  CD  PRO B 220     147.560  22.710  50.600  1.00  0.00           C
ATOM   5056  CA  PRO B 220     145.300  23.300  51.110  1.00  0.00           C
ATOM   5057  CB  PRO B 220     146.220  24.270  51.840  1.00  0.00           C
ATOM   5058  CG  PRO B 220     147.610  23.620  51.830  1.00  0.00           C
ATOM   5059  C   PRO B 220     144.320  23.990  50.230  1.00  0.00           C
ATOM   5060  O   PRO B 220     144.690  24.660  49.260  1.00  0.00           O
ATOM   5061  N   THR B 221     143.030  23.880  50.580  1.00  0.00           N
ATOM   5062  CA  THR B 221     142.000  24.580  49.890  1.00  0.00           C
[truncated: 2,823,781 more chars]
